# Supplementary material for: Strong optical anisotropy in one-dimensional phosphorus wavy tubes
Source: Nat Commun. 2026 Feb 28;17:3286. doi: 10.1038/s41467-026-70129-4 (PMC13066532; doi:10.1038/s41467-026-70129-4)
Supplement: Supplementary file 3 — Supplementary Data 1 [file 41467_2026_70129_MOESM3_ESM.cif]

data_p
_audit_creation_date               2023-12-29
_audit_creation_method
;
Olex2 1.5
(compiled 2023.03.06 svn.rbb2c1857 for OlexSys, GUI svn.r6748)
;
_shelx_SHELXL_version_number       '2018/3'
_audit_contact_author_address      ?
_audit_contact_author_email        ?
_audit_contact_author_name         ''
_audit_contact_author_phone        ?
_publ_contact_author_id_orcid      ?
_publ_section_references
;
Dolomanov, O.V., Bourhis, L.J., Gildea, R.J, Howard, J.A.K. & Puschmann, H.
 (2009), J. Appl. Cryst. 42, 339-341.

Sheldrick, G.M. (2015). Acta Cryst. A71, 3-8.

Sheldrick, G.M. (2015). Acta Cryst. C71, 3-8.
;
_chemical_name_common              ?
_chemical_name_systematic          ?
_chemical_formula_moiety           '3(P0.333)'
_chemical_formula_sum              'P'
_chemical_formula_weight           30.97
_chemical_absolute_configuration   ?
_chemical_melting_point            ?
_chemical_oxdiff_formula           P
loop_
  _atom_type_symbol
  _atom_type_description
  _atom_type_scat_dispersion_real
  _atom_type_scat_dispersion_imag
  _atom_type_scat_source
 'P' 'P' 0.2955 0.4335 'International Tables Vol C Tables 4.2.6.8 and 6.1.1.4'

_shelx_space_group_comment
;
The symmetry employed for this shelxl refinement is uniquely defined
by the following loop, which should always be used as a source of
symmetry information in preference to the above space-group names.
They are only intended as comments.
;
_space_group_crystal_system        'monoclinic'
_space_group_IT_number             4
_space_group_name_H-M_alt          'P 1 21 1'
_space_group_name_Hall             'P 2yb'
loop_
  _space_group_symop_operation_xyz
 'x, y, z'
 '-x, y+1/2, -z'

_cell_length_a                     13.0518(3)
_cell_length_b                     34.4922(4)
_cell_length_c                     18.8538(4)
_cell_angle_alpha                  90
_cell_angle_beta                   109.737(3)
_cell_angle_gamma                  90
_cell_volume                       7989.1(3)
_cell_formula_units_Z              360
_cell_measurement_reflns_used      21498
_cell_measurement_temperature      293(2)
_cell_measurement_theta_max        76.2010
_cell_measurement_theta_min        2.5630
_shelx_estimated_absorpt_T_max     0.845
_shelx_estimated_absorpt_T_min     0.128
_exptl_absorpt_coefficient_mu      17.484
_exptl_absorpt_correction_T_max    1.00000
_exptl_absorpt_correction_T_min    0.46082
_exptl_absorpt_correction_type     multi-scan
_exptl_absorpt_process_details
;
CrysAlisPro 1.171.41.103a (Rigaku Oxford Diffraction, 2021)
Empirical absorption correction using spherical harmonics,
implemented in SCALE3 ABSPACK scaling algorithm.
;
_exptl_absorpt_special_details     ?
_exptl_crystal_colour              red
_exptl_crystal_colour_modifier     ?
_exptl_crystal_colour_primary      red
_exptl_crystal_density_diffrn      2.317
_exptl_crystal_density_meas        ?
_exptl_crystal_density_method      ?
_exptl_crystal_description         plate
_exptl_crystal_F_000               5400
_exptl_crystal_preparation         ?
_exptl_crystal_recrystallization_method  ?
_exptl_crystal_size_max            0.2
_exptl_crystal_size_mid            0.08
_exptl_crystal_size_min            0.01
_exptl_transmission_factor_max     ?
_exptl_transmission_factor_min     ?
_diffrn_reflns_av_R_equivalents    0.0535
_diffrn_reflns_av_unetI/netI       0.0393
_diffrn_reflns_Laue_measured_fraction_full  0.754
_diffrn_reflns_Laue_measured_fraction_max  0.707
_diffrn_reflns_limit_h_max         16
_diffrn_reflns_limit_h_min         -16
_diffrn_reflns_limit_k_max         43
_diffrn_reflns_limit_k_min         -43
_diffrn_reflns_limit_l_max         23
_diffrn_reflns_limit_l_min         -23
_diffrn_reflns_number              26956
_diffrn_reflns_point_group_measured_fraction_full  0.475
_diffrn_reflns_point_group_measured_fraction_max  0.439
_diffrn_reflns_theta_full          67.684
_diffrn_reflns_theta_max           76.435
_diffrn_reflns_theta_min           2.490
_diffrn_ambient_temperature        293(2)
_diffrn_detector                   'Hybrid Pixel Array Detector'
_diffrn_detector_area_resol_mean   10.0000
_diffrn_detector_type              HyPix
_diffrn_measured_fraction_theta_full  0.754
_diffrn_measured_fraction_theta_max  0.707
_diffrn_measurement_details
;
List of Runs (angles in degrees, time in seconds):

  # Type    Start    End  Width  t~exp~   \w     \q     \k     \f   Frames
--------------------------------------------------------------------------
  1  \w    -27.00  28.00   0.50    1.20    --   45.95 -24.00  53.00  110
  2  \w     33.00  63.00   0.50    4.80    --  104.75 -94.00 -60.00   60
  3  \w     77.00 105.00   0.50    4.80    --  104.75 -94.00 -60.00   56
  4  \w     73.00 100.00   0.50    4.80    --  104.75 -94.00-150.00   54
  5  \w     33.00  62.00   0.50    4.80    --  104.75 -94.00-150.00   58
  6  \w     33.00 108.00   0.50    4.80    --  104.75 -77.00-120.00  150
  7  \w     46.00  71.00   0.50    4.80    --  104.75 -61.00  30.00   50
  8  \w     33.00  73.00   0.50    4.80    --  104.75 -61.00  60.00   80
  9  \w     52.00 114.00   0.50    4.80    --  104.75-125.00 120.00  124
 10  \w     32.00  57.00   0.50    4.80    --  104.75 -61.00-120.00   50
 11  \w    131.00 169.00   0.50    4.80    --  104.75  45.00-180.00   76
 12  \w     68.00 117.00   0.50    4.80    --  104.75 148.00-125.00   98
 13  \w      3.00  30.00   0.50    1.20    --  -45.95  19.00-120.00   54
 14  \w    -39.00  21.00   0.50    1.20    --  -45.95  37.00 -60.00  120
 15  \w   -110.00 -72.00   0.50    1.20    --  -45.95-148.00-173.00   76
 16  \w   -146.00 -94.00   0.50    4.80    -- -102.00 -24.00  53.00  104
 17  \w   -170.00-125.00   0.50    4.80    -- -102.00-101.00-113.00   90
;
_diffrn_measurement_device         'four-circle diffractometer'
_diffrn_measurement_device_type    'XtaLAB Synergy R, DW system, HyPix'
_diffrn_measurement_method         '\w scans'
_diffrn_orient_matrix_type        
 'CrysAlisPro convention (1999,Acta A55,543-557)'
_diffrn_orient_matrix_UB_11        -0.1210616000
_diffrn_orient_matrix_UB_12        0.0100432000
_diffrn_orient_matrix_UB_13        -0.0391598000
_diffrn_orient_matrix_UB_21        -0.0229834000
_diffrn_orient_matrix_UB_22        -0.0097631000
_diffrn_orient_matrix_UB_23        0.0729068000
_diffrn_orient_matrix_UB_31        0.0233855000
_diffrn_orient_matrix_UB_32        0.0424226000
_diffrn_orient_matrix_UB_33        0.0260928000
_diffrn_radiation_monochromator    mirror
_diffrn_radiation_probe            x-ray
_diffrn_radiation_type             'Cu K\a'
_diffrn_radiation_wavelength       1.54184
_diffrn_source                     'Rotating-anode X-ray tube'
_diffrn_source_type                'Rigaku (Cu) X-ray Source'
_reflns_Friedel_coverage           0.220
_reflns_Friedel_fraction_full      0.185
_reflns_Friedel_fraction_max       0.161
_reflns_number_gt                  24131
_reflns_number_total               26956
_reflns_special_details
;
 _reflns_Friedel_fraction is defined as the number of unique
 Friedel pairs measured divided by the number that would be
 possible theoretically, ignoring centric projections and
 systematic absences. Completness statistics refer to single and
 composite reflections containing twin component 1 only.
;
_reflns_threshold_expression       'I > 2\s(I)'
_computing_cell_refinement         'CrysAlisPro 1.171.41.103a (Rigaku OD, 2021)'
_computing_data_collection         'CrysAlisPro 1.171.41.103a (Rigaku OD, 2021)'
_computing_data_reduction          'CrysAlisPro 1.171.41.103a (Rigaku OD, 2021)'
_computing_molecular_graphics      'Olex2 1.5 (Dolomanov et al., 2009)'
_computing_publication_material    'Olex2 1.5 (Dolomanov et al., 2009)'
_computing_structure_refinement    'SHELXL 2018/3 (Sheldrick, 2015)'
_computing_structure_solution      'SHELXT 2018/2 (Sheldrick, 2018)'
_refine_diff_density_max           0.365
_refine_diff_density_min           -0.337
_refine_diff_density_rms           0.077
_refine_ls_abs_structure_details
;
 Refined as an inversion twin.
;
_refine_ls_abs_structure_Flack     1.3(7)
_refine_ls_extinction_coef         .
_refine_ls_extinction_method       none
_refine_ls_goodness_of_fit_ref     1.266
_refine_ls_hydrogen_treatment      undef
_refine_ls_matrix_type             full
_refine_ls_number_parameters       1624
_refine_ls_number_reflns           26956
_refine_ls_number_restraints       1
_refine_ls_R_factor_all            0.0928
_refine_ls_R_factor_gt             0.0858
_refine_ls_restrained_S_all        1.266
_refine_ls_shift/su_max            0.065
_refine_ls_shift/su_mean           0.002
_refine_ls_structure_factor_coef   Fsqd
_refine_ls_weighting_details      
 'w=1/[\s^2^(Fo^2^)+(0.2000P)^2^] where P=(Fo^2^+2Fc^2^)/3'
_refine_ls_weighting_scheme        calc
_refine_ls_wR_factor_gt            0.2682
_refine_ls_wR_factor_ref           0.2801
_refine_special_details
;
 Refined as a 2-component inversion twin.
;
_olex2_refinement_description
;
1. Twinned data refinement
 Scales: -0.3(7)
 1.3(7)
;
_atom_sites_solution_hydrogens     .
_atom_sites_solution_primary       dual
_atom_sites_solution_secondary     ?
loop_
  _atom_site_label
  _atom_site_type_symbol
  _atom_site_fract_x
  _atom_site_fract_y
  _atom_site_fract_z
  _atom_site_U_iso_or_equiv
  _atom_site_adp_type
  _atom_site_occupancy
  _atom_site_site_symmetry_order
  _atom_site_calc_flag
  _atom_site_refinement_flags_posn
  _atom_site_refinement_flags_adp
  _atom_site_refinement_flags_occupancy
  _atom_site_disorder_assembly
  _atom_site_disorder_group
 P001 P 0.5482(6) 0.45117(16) 0.0462(4) 0.0493(16) Uani 1 1 d . . . . .
 P002 P 0.8102(6) 0.30203(15) 0.7617(4) 0.0508(17) Uani 1 1 d . . . . .
 P003 P 0.4166(6) 0.44594(14) -0.1265(4) 0.0480(16) Uani 1 1 d . . . . .
 P004 P 0.9426(6) 0.55074(15) 0.6936(3) 0.0464(15) Uani 1 1 d . . . . .
 P005 P 0.9647(7) 0.28650(16) 0.9474(4) 0.0522(17) Uani 1 1 d . . . . .
 P006 P 0.3711(6) 0.46667(14) -0.4059(4) 0.0474(16) Uani 1 1 d . . . . .
 P007 P 0.1168(6) 0.63560(15) -0.6013(4) 0.0494(16) Uani 1 1 d . . . . .
 P008 P 0.2133(6) 0.49341(14) -0.4718(3) 0.0468(15) Uani 1 1 d . . . . .
 P009 P 0.2043(6) 0.54427(15) -0.6253(3) 0.0474(15) Uani 1 1 d . . . . .
 P00A P 0.6795(7) 0.52203(15) -0.0125(3) 0.0509(17) Uani 1 1 d . . . . .
 P00B P 1.1399(7) 0.28858(15) 1.4024(4) 0.0512(17) Uani 1 1 d . . . . .
 P00C P 0.7413(6) 0.32442(15) 0.4201(3) 0.0482(16) Uani 1 1 d . . . . .
 P00D P 1.1196(7) 0.48007(17) 0.7956(4) 0.0526(17) Uani 1 1 d . . . . .
 P00E P 0.6095(6) 0.34670(15) 0.1520(4) 0.0516(17) Uani 1 1 d . . . . .
 P00F P 0.6240(6) 0.30812(15) 0.5836(4) 0.0509(17) Uani 1 1 d . . . . .
 P00G P 0.7247(6) 0.36149(16) 0.3227(4) 0.0519(17) Uani 1 1 d . . . . .
 P00H P 0.3474(6) 0.53511(15) -0.2703(4) 0.0485(16) Uani 1 1 d . . . . .
 P00I P 0.9074(7) 0.50992(15) 0.8463(4) 0.0515(17) Uani 1 1 d . . . . .
 P00J P -0.0494(7) 0.60751(16) -1.0514(4) 0.0518(17) Uani 1 1 d . . . . .
 P00K P 0.8495(7) 0.36352(15) 0.7869(4) 0.0529(17) Uani 1 1 d . . . . .
 P00L P 0.5210(6) 0.36116(16) 0.5570(4) 0.0507(16) Uani 1 1 d . . . . .
 P00M P 0.2480(6) 0.55719(15) -0.4524(4) 0.0485(16) Uani 1 1 d . . . . .
 P00N P 0.5310(7) 0.51408(16) 0.0151(4) 0.0517(17) Uani 1 1 d . . . . .
 P00O P 0.5954(6) 0.49054(16) -0.1955(4) 0.0504(16) Uani 1 1 d . . . . .
 P00P P 0.8378(6) 0.46899(16) 0.7543(4) 0.0504(16) Uani 1 1 d . . . . .
 P00Q P 0.9815(6) 0.44229(15) 0.7310(3) 0.0478(16) Uani 1 1 d . . . . .
 P00R P 0.3279(6) 0.47124(16) -0.3021(3) 0.0464(15) Uani 1 1 d . . . . .
 P00S P 0.9823(6) 0.46308(16) 0.9257(4) 0.0507(16) Uani 1 1 d . . . . .
 P00T P 0.6537(6) 0.52123(16) 0.2083(3) 0.0482(15) Uani 1 1 d . . . . .
 P00U P 0.5726(6) 0.38990(15) 0.4700(4) 0.0498(16) Uani 1 1 d . . . . .
 P00V P 0.4090(6) 0.50981(15) -0.1021(3) 0.0479(15) Uani 1 1 d . . . . .
 P00W P 0.5742(6) 0.30121(16) 0.3927(4) 0.0497(16) Uani 1 1 d . . . . .
 P00X P 0.5593(6) 0.38978(15) 0.2974(4) 0.0504(17) Uani 1 1 d . . . . .
 P00Y P 0.6911(6) 0.46997(16) -0.0788(4) 0.0494(16) Uani 1 1 d . . . . .
 P00Z P 1.0419(6) 0.53416(15) 0.8132(4) 0.0500(16) Uani 1 1 d . . . . .
 P010 P 0.8148(6) 0.30196(17) 1.0701(4) 0.0510(16) Uani 1 1 d . . . . .
 P011 P 0.1722(7) 0.52463(16) -0.8065(4) 0.0514(17) Uani 1 1 d . . . . .
 P012 P 0.4984(6) 0.53768(14) -0.1709(3) 0.0488(16) Uani 1 1 d . . . . .
 P013 P 0.1638(6) 0.63959(15) -0.7029(4) 0.0490(16) Uani 1 1 d . . . . .
 P014 P 1.0086(6) 0.33076(17) 1.3861(4) 0.0516(16) Uani 1 1 d . . . . .
 P015 P 0.5905(7) 0.67918(17) 0.1521(4) 0.0545(17) Uani 1 1 d . . . . .
 P016 P 0.2614(6) 0.66981(17) -0.5379(4) 0.0503(15) Uani 1 1 d . . . . .
 P017 P 0.4024(6) 0.56106(15) -0.3586(4) 0.0486(16) Uani 1 1 d . . . . .
 P018 P 0.9247(7) 0.25934(15) 1.0401(4) 0.0510(17) Uani 1 1 d . . . . .
 P019 P 0.5459(6) 0.29716(16) 0.0768(4) 0.0506(16) Uani 1 1 d . . . . .
 P01A P 0.7182(6) 0.44611(15) 0.1190(4) 0.0501(16) Uani 1 1 d . . . . .
 P01B P -0.0094(6) 0.69587(17) -0.5129(4) 0.0531(16) Uani 1 1 d . . . . .
 P01C P 1.1034(6) 0.33749(17) 1.1012(4) 0.0513(16) Uani 1 1 d . . . . .
 P01D P 0.7817(6) 0.33543(15) 0.6008(3) 0.0487(16) Uani 1 1 d . . . . .
 P01E P 0.4721(6) 0.44379(15) -0.2244(4) 0.0506(17) Uani 1 1 d . . . . .
 P01F P 1.0285(6) 0.51817(16) 0.6281(3) 0.0509(17) Uani 1 1 d . . . . .
 P01G P 1.0129(7) 0.36518(15) 1.1692(4) 0.0532(18) Uani 1 1 d . . . . .
 P01H P 0.6576(7) 0.63331(19) 0.2369(4) 0.0551(17) Uani 1 1 d . . . . .
 P01I P 1.4133(6) 0.49395(17) 1.3304(4) 0.0533(17) Uani 1 1 d . . . . .
 P01J P 0.5550(6) 0.27938(15) 0.2763(4) 0.0508(17) Uani 1 1 d . . . . .
 P01K P -0.0729(6) 0.58633(15) -0.9480(4) 0.0520(17) Uani 1 1 d . . . . .
 P01L P 0.7958(6) 0.28280(15) 0.8692(4) 0.0495(16) Uani 1 1 d . . . . .
 P01M P 0.7126(7) 0.38012(16) 0.8251(4) 0.0525(17) Uani 1 1 d . . . . .
 P01N P 0.0262(6) 0.60794(15) -0.7801(3) 0.0499(16) Uani 1 1 d . . . . .
 P01O P 1.1739(6) 0.29659(15) 1.2964(4) 0.0484(16) Uani 1 1 d . . . . .
 P01P P 0.4053(7) 0.31021(18) 0.2060(4) 0.0544(17) Uani 1 1 d . . . . .
 P01Q P 1.4743(6) 0.52953(17) 1.4954(4) 0.0517(16) Uani 1 1 d . . . . .
 P01R P 1.4754(7) 0.32797(17) 1.9686(4) 0.0563(18) Uani 1 1 d . . . . .
 P01S P 0.7883(7) 0.54295(15) 0.1719(4) 0.0524(17) Uani 1 1 d . . . . .
 P01T P 1.1547(7) 0.36101(15) 1.2726(4) 0.0516(17) Uani 1 1 d . . . . .
 P01U P 0.5761(6) 0.42733(15) -0.0531(4) 0.0502(17) Uani 1 1 d . . . . .
 P01V P 0.5168(6) 0.63866(18) 0.0598(4) 0.0526(16) Uani 1 1 d . . . . .
 P01W P 0.4465(6) 0.67571(17) -0.0418(4) 0.0512(16) Uani 1 1 d . . . . .
 P01X P 0.7872(6) 0.51631(18) 0.6726(4) 0.0530(16) Uani 1 1 d . . . . .
 P01Y P 0.1633(7) 0.72154(15) -0.3113(4) 0.0558(19) Uani 1 1 d . . . . .
 P01Z P 0.2528(7) 0.72246(15) -0.3915(4) 0.0540(18) Uani 1 1 d . . . . .
 P020 P 1.0301(6) 0.34661(18) 1.5051(4) 0.0550(17) Uani 1 1 d . . . . .
 P021 P 0.8828(7) 0.46136(17) 0.2874(4) 0.0539(17) Uani 1 1 d . . . . .
 P022 P 0.2970(7) 0.70658(16) -0.2058(4) 0.0580(19) Uani 1 1 d . . . . .
 P023 P 0.0826(7) 0.64619(16) -0.4464(4) 0.0526(17) Uani 1 1 d . . . . .
 P024 P 1.3711(7) 0.29452(18) 1.7882(4) 0.0581(19) Uani 1 1 d . . . . .
 P025 P 0.7472(6) 0.37108(15) 0.4992(4) 0.0506(17) Uani 1 1 d . . . . .
 P026 P 0.9839(7) 0.34751(15) 0.9849(4) 0.0520(17) Uani 1 1 d . . . . .
 P027 P 0.9545(7) 0.45988(16) 0.6115(4) 0.0531(17) Uani 1 1 d . . . . .
 P028 P 1.0421(7) 0.49549(17) 1.0316(4) 0.0530(17) Uani 1 1 d . . . . .
 P029 P 1.1310(7) 0.44651(16) 0.8974(4) 0.0537(17) Uani 1 1 d . . . . .
 P02A P -0.0356(8) 0.67054(16) -1.0257(4) 0.0586(19) Uani 1 1 d . . . . .
 P02B P 1.0861(6) 0.27349(16) 1.1205(4) 0.0513(17) Uani 1 1 d . . . . .
 P02C P 0.0849(7) 0.67180(16) -0.9079(4) 0.0522(17) Uani 1 1 d . . . . .
 P02D P 0.5734(6) 0.35790(17) 0.7319(4) 0.0530(16) Uani 1 1 d . . . . .
 P02E P 0.2192(7) 0.48340(15) -0.5880(4) 0.0513(17) Uani 1 1 d . . . . .
 P02F P 0.4823(6) 0.35631(16) 0.3677(4) 0.0502(16) Uani 1 1 d . . . . .
 P02G P 0.5502(7) 0.71202(17) 0.3059(4) 0.0558(18) Uani 1 1 d . . . . .
 P02H P 0.3721(7) 0.61542(17) 0.0870(4) 0.0571(18) Uani 1 1 d . . . . .
 P02I P 0.6918(6) 0.31042(17) 0.2506(4) 0.0520(16) Uani 1 1 d . . . . .
 P02J P 0.9836(7) 0.52099(18) 0.4367(4) 0.0551(18) Uani 1 1 d . . . . .
 P02K P 1.0277(7) 0.27024(15) 1.2172(4) 0.0541(18) Uani 1 1 d . . . . .
 P02L P 1.2955(7) 0.30965(17) 1.5853(4) 0.0535(17) Uani 1 1 d . . . . .
 P02M P 0.2969(7) 0.54508(15) -0.7030(4) 0.0522(17) Uani 1 1 d . . . . .
 P02N P 1.2049(7) 0.26983(16) 1.7515(4) 0.0541(17) Uani 1 1 d . . . . .
 P02O P 0.2548(7) 0.66082(16) -0.4223(4) 0.0528(17) Uani 1 1 d . . . . .
 P02P P 0.8879(7) 0.46619(17) 0.4071(4) 0.0552(18) Uani 1 1 d . . . . .
 P02Q P 0.0557(7) 0.72743(16) -0.6622(4) 0.0532(17) Uani 1 1 d . . . . .
 P02R P 0.2078(7) 0.73178(17) -0.5644(4) 0.0589(19) Uani 1 1 d . . . . .
 P02S P 1.4060(7) 0.27503(17) 2.1078(4) 0.0544(17) Uani 1 1 d . . . . .
 P02T P -0.2202(7) 0.60118(16) -1.1240(4) 0.0551(17) Uani 1 1 d . . . . .
 P02U P 0.7775(6) 0.69927(16) 0.6660(4) 0.0524(16) Uani 1 1 d . . . . .
 P02V P 0.4678(7) 0.36623(15) 0.1813(4) 0.0533(18) Uani 1 1 d . . . . .
 P02W P 0.3770(7) 0.64275(18) 0.1938(4) 0.0566(18) Uani 1 1 d . . . . .
 P02X P 0.3316(6) 0.57195(14) -0.5316(3) 0.0485(16) Uani 1 1 d . . . . .
 P02Y P 1.2914(7) 0.32000(15) 1.4664(4) 0.0521(17) Uani 1 1 d . . . . .
 P02Z P 1.2409(7) 0.38295(15) 1.4472(4) 0.0521(17) Uani 1 1 d . . . . .
 P030 P 0.4948(6) 0.51242(16) -0.3860(4) 0.0512(16) Uani 1 1 d . . . . .
 P031 P 0.4515(7) 0.69910(16) 0.1852(4) 0.0560(18) Uani 1 1 d . . . . .
 P032 P 1.0849(7) 0.38312(16) 1.3560(4) 0.0537(17) Uani 1 1 d . . . . .
 P033 P 1.3315(7) 0.44625(16) 1.2537(4) 0.0557(19) Uani 1 1 d . . . . .
 P034 P 0.3021(7) 0.69813(16) -0.0233(4) 0.0530(17) Uani 1 1 d . . . . .
 P035 P 0.2348(7) 0.6434(2) 0.0035(4) 0.0574(17) Uani 1 1 d . . . . .
 P036 P 0.6320(7) 0.29978(15) 0.7031(4) 0.0523(17) Uani 1 1 d . . . . .
 P037 P 0.7045(6) 0.45995(16) 0.2285(4) 0.0496(16) Uani 1 1 d . . . . .
 P038 P 0.7841(6) 0.38729(15) 0.6703(4) 0.0500(16) Uani 1 1 d . . . . .
 P039 P 0.8320(7) 0.35535(16) 1.0091(4) 0.0558(19) Uani 1 1 d . . . . .
 P03A P 1.1601(7) 0.39366(15) 1.5294(4) 0.0562(19) Uani 1 1 d . . . . .
 P03B P 0.3285(7) 0.64598(17) -0.2293(4) 0.0538(17) Uani 1 1 d . . . . .
 P03C P 0.8917(7) 0.55911(17) 0.3451(4) 0.0559(19) Uani 1 1 d . . . . .
 P03D P 1.2983(6) 0.37060(15) 1.6218(4) 0.0510(17) Uani 1 1 d . . . . .
 P03E P 0.5133(7) 0.60437(16) 0.2560(4) 0.0536(17) Uani 1 1 d . . . . .
 P03F P 0.1323(7) 0.70210(15) -0.7398(4) 0.0544(18) Uani 1 1 d . . . . .
 P03G P 0.1836(7) 0.70280(18) -0.1415(4) 0.0575(18) Uani 1 1 d . . . . .
 P03H P 0.3917(7) 0.62251(17) -0.1108(4) 0.0542(17) Uani 1 1 d . . . . .
 P03I P 0.1560(7) 0.46324(15) -0.7844(4) 0.0537(18) Uani 1 1 d . . . . .
 P03J P 0.0849(6) 0.60878(15) -0.8768(4) 0.0502(17) Uani 1 1 d . . . . .
 P03K P 0.6059(7) 0.39854(15) 0.6519(4) 0.0521(17) Uani 1 1 d . . . . .
 P03L P 0.7119(6) 0.33352(16) 0.9041(4) 0.0523(16) Uani 1 1 d . . . . .
 P03M P 1.3964(7) 0.47518(16) 1.4376(4) 0.0540(18) Uani 1 1 d . . . . .
 P03N P 0.8018(7) 0.49903(15) 0.0912(4) 0.0510(16) Uani 1 1 d . . . . .
 P03O P 0.9105(6) 0.31902(16) 1.1891(4) 0.0511(17) Uani 1 1 d . . . . .
 P03P P -0.1584(6) 0.67752(16) -1.2147(4) 0.0516(16) Uani 1 1 d . . . . .
 P03Q P -0.0120(7) 0.69988(15) -0.8435(4) 0.0539(18) Uani 1 1 d . . . . .
 P03R P 1.1069(6) 0.31391(17) 1.6724(4) 0.0536(17) Uani 1 1 d . . . . .
 P03S P 0.7271(7) 0.48989(18) 0.3928(4) 0.0552(17) Uani 1 1 d . . . . .
 P03T P 0.7606(6) 0.52351(17) 0.4975(4) 0.0522(16) Uani 1 1 d . . . . .
 P03U P 0.9300(6) 0.52190(17) 0.2631(4) 0.0522(16) Uani 1 1 d . . . . .
 P03V P 0.1612(7) 0.62241(15) -0.2622(4) 0.0568(19) Uani 1 1 d . . . . .
 P03W P -0.1022(7) 0.65234(18) -0.8144(4) 0.0559(17) Uani 1 1 d . . . . .
 P03X P 0.7795(7) 0.47660(18) 0.5792(4) 0.0554(18) Uani 1 1 d . . . . .
 P03Y P 0.9297(6) 0.54804(16) 0.5236(4) 0.0494(16) Uani 1 1 d . . . . .
 P03Z P 1.2643(7) 0.4739(2) 0.9877(4) 0.0572(18) Uani 1 1 d . . . . .
 P040 P 1.2963(7) 0.52838(18) 1.1376(4) 0.0585(19) Uani 1 1 d . . . . .
 P041 P 0.0623(6) 0.66664(17) -0.3413(4) 0.0528(16) Uani 1 1 d . . . . .
 P042 P 1.1845(7) 0.52437(16) 1.0183(4) 0.0541(18) Uani 1 1 d . . . . .
 P043 P 0.7140(7) 0.54353(16) 0.3272(4) 0.0529(17) Uani 1 1 d . . . . .
 P044 P 0.7615(7) 0.64559(17) 0.6000(4) 0.0577(18) Uani 1 1 d . . . . .
 P045 P -0.2063(7) 0.61630(16) -1.2341(4) 0.0555(18) Uani 1 1 d . . . . .
 P046 P 0.1165(8) 0.74378(15) -0.4879(4) 0.060(2) Uani 1 1 d . . . . .
 P047 P 0.7056(6) 0.67797(19) 0.3247(4) 0.0556(17) Uani 1 1 d . . . . .
 P048 P 1.3771(7) 0.4692(2) 1.1601(4) 0.0609(19) Uani 1 1 d . . . . .
 P049 P 1.1059(8) 0.44176(16) 1.0959(4) 0.059(2) Uani 1 1 d . . . . .
 P04A P 1.2066(8) 0.36890(16) 1.7008(4) 0.059(2) Uani 1 1 d . . . . .
 P04B P 1.1255(7) 0.29548(16) 1.5662(4) 0.0571(19) Uani 1 1 d . . . . .
 P04C P 0.7265(7) 0.68068(17) 0.4976(4) 0.0569(18) Uani 1 1 d . . . . .
 P04D P -0.0205(6) 0.67628(17) -0.6286(4) 0.0521(16) Uani 1 1 d . . . . .
 P04E P 0.5337(8) 0.61897(18) 0.3763(4) 0.061(2) Uani 1 1 d . . . . .
 P04F P 1.4308(7) 0.27292(17) 1.9072(4) 0.0579(19) Uani 1 1 d . . . . .
 P04G P 0.4592(7) 0.6777(2) 0.3649(4) 0.0582(18) Uani 1 1 d . . . . .
 P04H P 0.1142(7) 0.6416(2) -0.1670(4) 0.0601(18) Uani 1 1 d . . . . .
 P04I P 1.3344(8) 0.35503(17) 1.8071(4) 0.065(2) Uani 1 1 d . . . . .
 P04J P 0.7090(7) 0.63560(17) 0.4122(4) 0.0582(19) Uani 1 1 d . . . . .
 P04K P 1.2629(7) 0.2964(2) 2.0165(4) 0.065(2) Uani 1 1 d . . . . .
 P04L P 1.2103(9) 0.3518(2) 1.8634(4) 0.067(2) Uani 1 1 d . . . . .
 P04M P 0.5992(8) 0.6224(2) 0.5881(4) 0.066(2) Uani 1 1 d . . . . .
 P04N P -0.1957(7) 0.6277(2) -0.9285(4) 0.0594(18) Uani 1 1 d . . . . .
 P04O P -0.1849(8) 0.67860(19) -0.9982(4) 0.065(2) Uani 1 1 d . . . . .
 P04P P 0.2406(7) 0.60590(18) -0.0892(4) 0.0594(19) Uani 1 1 d . . . . .
 P04Q P 1.3264(8) 0.35024(18) 1.9829(4) 0.060(2) Uani 1 1 d . . . . .
 P04R P 1.1504(8) 0.2899(2) 1.8423(5) 0.069(2) Uani 1 1 d . . . . .
 P04S P 1.2645(8) 0.43221(18) 1.0760(4) 0.065(2) Uani 1 1 d . . . . .
 P04T P -0.3050(8) 0.6544(2) -1.0984(4) 0.067(2) Uani 1 1 d . . . . .
 P04U P 1.2764(8) 0.25659(19) 1.9281(4) 0.064(2) Uani 1 1 d . . . . .
 P04V P 0.7072(7) 0.6992(2) 0.8221(4) 0.0626(19) Uani 1 1 d . . . . .
 P04W P 0.5578(7) 0.7044(2) 0.4731(4) 0.0619(19) Uani 1 1 d . . . . .
 P04X P 0.6051(9) 0.7151(2) 0.6513(5) 0.071(2) Uani 1 1 d . . . . .
 P04Y P -0.3855(8) 0.6176(2) -1.2901(4) 0.068(2) Uani 1 1 d . . . . .
 P04Z P 0.5643(9) 0.6784(3) 0.7321(5) 0.073(2) Uani 1 1 d . . . . .
 P050 P 0.5052(8) 0.6781(3) 0.5601(5) 0.072(2) Uani 1 1 d . . . . .

loop_
  _atom_site_aniso_label
  _atom_site_aniso_U_11
  _atom_site_aniso_U_22
  _atom_site_aniso_U_33
  _atom_site_aniso_U_23
  _atom_site_aniso_U_13
  _atom_site_aniso_U_12
 P001 0.046(4) 0.065(3) 0.037(3) 0.001(2) 0.014(3) -0.001(2)
 P002 0.053(5) 0.059(3) 0.039(3) 0.001(2) 0.013(4) 0.009(2)
 P003 0.049(4) 0.056(3) 0.038(3) -0.001(2) 0.013(3) 0.000(2)
 P004 0.042(4) 0.060(3) 0.034(3) 0.000(2) 0.008(3) 0.002(2)
 P005 0.052(5) 0.064(3) 0.038(3) 0.001(2) 0.012(4) 0.007(3)
 P006 0.046(4) 0.053(2) 0.041(3) 0.000(2) 0.013(3) 0.001(2)
 P007 0.045(4) 0.056(3) 0.045(4) 0.002(2) 0.013(4) 0.000(2)
 P008 0.045(4) 0.055(2) 0.037(3) 0.001(2) 0.009(3) 0.000(2)
 P009 0.045(4) 0.059(3) 0.033(3) -0.001(2) 0.006(3) 0.002(2)
 P00A 0.055(5) 0.060(3) 0.032(3) 0.004(2) 0.007(3) -0.006(2)
 P00B 0.054(5) 0.058(3) 0.040(3) 0.000(2) 0.014(4) 0.001(2)
 P00C 0.044(4) 0.059(3) 0.038(3) -0.001(2) 0.010(3) 0.005(2)
 P00D 0.047(4) 0.069(3) 0.039(3) -0.004(2) 0.012(4) -0.003(3)
 P00E 0.049(4) 0.061(3) 0.041(4) -0.001(2) 0.010(4) -0.005(2)
 P00F 0.052(5) 0.057(3) 0.042(3) -0.005(2) 0.013(4) 0.000(2)
 P00G 0.050(4) 0.061(3) 0.042(4) 0.002(2) 0.012(4) -0.003(2)
 P00H 0.045(4) 0.061(3) 0.036(3) -0.002(2) 0.010(3) 0.004(2)
 P00I 0.059(5) 0.055(3) 0.039(3) -0.004(2) 0.014(4) -0.002(2)
 P00J 0.054(5) 0.063(3) 0.041(3) -0.005(2) 0.019(4) -0.001(3)
 P00K 0.054(5) 0.059(3) 0.040(3) 0.004(2) 0.007(4) -0.006(3)
 P00L 0.042(4) 0.071(3) 0.036(3) -0.003(2) 0.009(3) 0.003(2)
 P00M 0.047(4) 0.057(3) 0.036(3) -0.001(2) 0.007(3) -0.001(2)
 P00N 0.054(5) 0.062(3) 0.035(3) -0.004(2) 0.009(3) 0.001(3)
 P00O 0.045(4) 0.066(3) 0.038(3) 0.001(2) 0.011(3) 0.003(2)
 P00P 0.043(4) 0.070(3) 0.036(3) -0.005(2) 0.009(3) -0.010(2)
 P00Q 0.046(4) 0.056(2) 0.035(3) -0.002(2) 0.005(3) -0.007(2)
 P00R 0.034(4) 0.065(3) 0.035(3) -0.001(2) 0.004(3) -0.001(2)
 P00S 0.044(4) 0.067(3) 0.036(3) -0.004(2) 0.006(3) -0.005(2)
 P00T 0.034(4) 0.068(3) 0.035(3) -0.001(2) 0.002(3) 0.000(2)
 P00U 0.051(4) 0.056(3) 0.038(3) 0.000(2) 0.009(3) 0.006(2)
 P00V 0.044(4) 0.060(3) 0.036(3) 0.000(2) 0.008(3) 0.006(2)
 P00W 0.045(4) 0.063(3) 0.038(3) 0.003(2) 0.010(3) 0.000(2)
 P00X 0.050(4) 0.058(3) 0.044(4) 0.002(2) 0.015(4) 0.002(2)
 P00Y 0.043(4) 0.064(3) 0.039(3) 0.000(2) 0.012(3) 0.001(2)
 P00Z 0.050(4) 0.057(3) 0.038(3) -0.005(2) 0.008(3) -0.007(2)
 P010 0.043(4) 0.071(3) 0.032(3) -0.001(2) 0.004(3) 0.001(3)
 P011 0.052(5) 0.061(3) 0.038(3) 0.001(2) 0.011(3) 0.008(2)
 P012 0.052(4) 0.054(3) 0.035(3) 0.000(2) 0.009(3) 0.004(2)
 P013 0.039(4) 0.061(3) 0.041(3) 0.001(2) 0.005(3) 0.001(2)
 P014 0.040(4) 0.068(3) 0.044(4) -0.004(2) 0.011(3) -0.005(2)
 P015 0.047(5) 0.071(3) 0.037(3) 0.008(2) 0.004(4) -0.002(3)
 P016 0.033(4) 0.079(3) 0.035(3) 0.003(2) 0.005(3) 0.002(2)
 P017 0.046(4) 0.056(3) 0.040(3) -0.001(2) 0.010(3) 0.000(2)
 P018 0.056(5) 0.054(2) 0.037(3) 0.000(2) 0.009(3) 0.004(2)
 P019 0.044(4) 0.069(3) 0.039(3) -0.004(2) 0.015(3) -0.002(2)
 P01A 0.049(4) 0.059(3) 0.036(3) 0.001(2) 0.006(3) 0.001(2)
 P01B 0.039(4) 0.074(3) 0.040(4) -0.005(2) 0.006(3) -0.002(3)
 P01C 0.042(4) 0.069(3) 0.038(3) -0.002(2) 0.008(3) -0.003(2)
 P01D 0.046(4) 0.057(3) 0.035(3) 0.003(2) 0.004(3) 0.007(2)
 P01E 0.052(5) 0.057(3) 0.037(3) -0.002(2) 0.007(3) 0.007(2)
 P01F 0.052(5) 0.065(3) 0.033(3) -0.001(2) 0.011(3) -0.005(3)
 P01G 0.062(5) 0.054(3) 0.041(3) -0.002(2) 0.015(4) -0.003(2)
 P01H 0.041(4) 0.082(3) 0.039(3) 0.010(3) 0.009(4) 0.004(3)
 P01I 0.045(4) 0.071(3) 0.042(4) 0.002(2) 0.012(4) 0.007(3)
 P01J 0.051(4) 0.055(3) 0.042(3) -0.001(2) 0.011(4) 0.002(2)
 P01K 0.048(4) 0.060(3) 0.046(4) 0.002(2) 0.013(4) -0.004(2)
 P01L 0.044(4) 0.059(3) 0.038(3) 0.001(2) 0.004(3) -0.002(2)
 P01M 0.051(5) 0.060(3) 0.037(3) -0.001(2) 0.003(3) 0.011(3)
 P01N 0.050(4) 0.054(2) 0.038(3) -0.001(2) 0.005(3) -0.002(2)
 P01O 0.045(4) 0.057(3) 0.037(3) -0.002(2) 0.007(3) -0.001(2)
 P01P 0.045(4) 0.076(3) 0.039(3) 0.002(3) 0.011(4) 0.000(3)
 P01Q 0.038(4) 0.075(3) 0.038(3) 0.000(2) 0.007(3) -0.002(3)
 P01R 0.062(5) 0.068(3) 0.041(3) -0.010(2) 0.019(4) -0.012(3)
 P01S 0.059(5) 0.054(3) 0.037(3) 0.002(2) 0.006(4) -0.005(2)
 P01T 0.054(5) 0.057(3) 0.039(3) 0.000(2) 0.009(4) -0.006(2)
 P01U 0.053(5) 0.056(3) 0.039(3) -0.003(2) 0.012(4) 0.000(2)
 P01V 0.037(4) 0.078(3) 0.037(3) 0.006(2) 0.006(3) 0.007(3)
 P01W 0.033(4) 0.076(3) 0.043(4) 0.003(2) 0.011(3) -0.002(2)
 P01X 0.038(4) 0.074(3) 0.042(3) 0.002(3) 0.007(3) 0.001(3)
 P01Y 0.067(5) 0.054(3) 0.037(3) -0.003(2) 0.006(4) 0.000(3)
 P01Z 0.059(5) 0.056(3) 0.040(3) -0.002(2) 0.008(4) -0.008(3)
 P020 0.038(4) 0.080(3) 0.044(4) -0.006(3) 0.010(4) -0.001(3)
 P021 0.051(5) 0.066(3) 0.038(3) 0.001(2) 0.006(4) 0.004(3)
 P022 0.065(6) 0.060(3) 0.043(4) -0.001(2) 0.010(4) -0.006(3)
 P023 0.052(5) 0.060(3) 0.039(3) -0.007(2) 0.007(4) -0.012(3)
 P024 0.062(5) 0.075(3) 0.038(4) -0.010(3) 0.018(4) -0.006(3)
 P025 0.054(5) 0.055(3) 0.040(3) -0.001(2) 0.012(4) 0.001(2)
 P026 0.054(5) 0.062(3) 0.037(3) 0.003(2) 0.012(4) 0.000(3)
 P027 0.053(5) 0.063(3) 0.039(3) -0.007(2) 0.009(4) -0.006(3)
 P028 0.046(4) 0.074(3) 0.036(3) 0.003(2) 0.010(3) 0.007(3)
 P029 0.054(5) 0.063(3) 0.040(3) -0.003(2) 0.010(4) 0.005(3)
 P02A 0.070(6) 0.058(3) 0.040(3) -0.001(2) 0.009(4) -0.009(3)
 P02B 0.047(4) 0.063(3) 0.040(3) 0.002(2) 0.009(4) 0.003(2)
 P02C 0.053(5) 0.060(3) 0.036(3) -0.002(2) 0.005(3) -0.007(2)
 P02D 0.041(4) 0.072(3) 0.041(4) -0.004(2) 0.007(3) 0.003(3)
 P02E 0.055(5) 0.053(3) 0.040(3) 0.000(2) 0.008(4) -0.003(2)
 P02F 0.046(4) 0.066(3) 0.036(3) 0.002(2) 0.010(3) 0.002(2)
 P02G 0.048(5) 0.067(3) 0.052(4) 0.001(3) 0.016(4) 0.001(3)
 P02H 0.058(5) 0.067(3) 0.039(3) 0.002(2) 0.006(4) -0.004(3)
 P02I 0.042(4) 0.070(3) 0.041(3) 0.000(2) 0.010(3) 0.006(3)
 P02J 0.053(5) 0.075(3) 0.037(3) 0.006(2) 0.014(4) -0.002(3)
 P02K 0.065(5) 0.054(3) 0.037(3) 0.000(2) 0.009(4) -0.005(3)
 P02L 0.052(5) 0.064(3) 0.038(3) 0.001(2) 0.007(4) 0.001(3)
 P02M 0.057(5) 0.059(3) 0.038(3) 0.000(2) 0.013(4) -0.001(3)
 P02N 0.053(5) 0.061(3) 0.042(4) 0.000(2) 0.009(4) -0.009(3)
 P02O 0.053(5) 0.057(3) 0.040(3) 0.002(2) 0.005(4) -0.003(2)
 P02P 0.057(5) 0.066(3) 0.034(3) 0.003(2) 0.004(4) -0.001(3)
 P02Q 0.053(5) 0.058(3) 0.039(3) 0.001(2) 0.003(4) 0.005(3)
 P02R 0.063(5) 0.060(3) 0.041(4) 0.003(2) 0.001(4) -0.017(3)
 P02S 0.051(5) 0.069(3) 0.043(4) -0.001(2) 0.017(4) -0.007(3)
 P02T 0.054(5) 0.063(3) 0.044(4) -0.005(2) 0.011(4) -0.007(3)
 P02U 0.041(4) 0.064(3) 0.044(4) 0.000(2) 0.003(4) 0.001(2)
 P02V 0.057(5) 0.060(3) 0.040(3) 0.000(2) 0.012(4) 0.005(3)
 P02W 0.051(5) 0.073(3) 0.044(4) 0.006(3) 0.014(4) -0.005(3)
 P02X 0.052(5) 0.053(2) 0.033(3) 0.002(2) 0.004(3) 0.001(2)
 P02Y 0.053(5) 0.062(3) 0.036(3) 0.000(2) 0.007(3) 0.005(2)
 P02Z 0.053(5) 0.057(3) 0.039(3) 0.001(2) 0.006(4) -0.007(2)
 P030 0.044(4) 0.067(3) 0.037(3) 0.000(2) 0.007(3) -0.002(3)
 P031 0.051(5) 0.061(3) 0.050(4) 0.009(2) 0.010(4) 0.009(3)
 P032 0.054(5) 0.061(3) 0.038(3) 0.002(2) 0.004(4) 0.002(3)
 P033 0.066(5) 0.055(3) 0.040(3) 0.005(2) 0.011(4) 0.014(3)
 P034 0.051(5) 0.066(3) 0.035(3) -0.001(2) 0.005(4) 0.005(3)
 P035 0.039(4) 0.093(4) 0.036(3) 0.001(3) 0.007(4) -0.006(3)
 P036 0.052(5) 0.060(3) 0.038(3) 0.000(2) 0.006(4) -0.007(3)
 P037 0.045(4) 0.064(3) 0.037(3) 0.000(2) 0.010(3) -0.010(2)
 P038 0.047(4) 0.058(3) 0.040(3) 0.000(2) 0.007(3) -0.001(2)
 P039 0.066(5) 0.058(3) 0.039(3) -0.003(2) 0.012(4) 0.009(3)
 P03A 0.067(6) 0.053(3) 0.041(4) -0.004(2) 0.008(4) -0.002(3)
 P03B 0.048(4) 0.069(3) 0.046(4) -0.004(2) 0.018(4) 0.003(3)
 P03C 0.060(5) 0.061(3) 0.038(3) 0.001(2) 0.005(4) -0.010(3)
 P03D 0.051(5) 0.059(3) 0.039(3) -0.002(2) 0.009(3) -0.009(2)
 P03E 0.052(5) 0.063(3) 0.039(3) 0.003(2) 0.006(4) -0.004(3)
 P03F 0.066(5) 0.054(3) 0.037(3) 0.001(2) 0.009(4) -0.003(3)
 P03G 0.056(5) 0.072(3) 0.038(4) -0.001(3) 0.007(4) 0.011(3)
 P03H 0.052(5) 0.066(3) 0.040(3) 0.001(2) 0.011(4) 0.007(3)
 P03I 0.062(5) 0.059(3) 0.040(3) 0.006(2) 0.018(4) 0.004(3)
 P03J 0.054(5) 0.055(3) 0.039(3) 0.002(2) 0.013(4) 0.000(2)
 P03K 0.053(5) 0.059(3) 0.040(4) 0.001(2) 0.011(4) 0.013(2)
 P03L 0.048(4) 0.065(3) 0.042(3) 0.001(2) 0.011(4) 0.003(3)
 P03M 0.060(5) 0.061(3) 0.038(3) 0.004(2) 0.012(4) 0.017(3)
 P03N 0.050(4) 0.061(3) 0.038(3) 0.005(2) 0.009(3) -0.001(2)
 P03O 0.048(4) 0.064(3) 0.042(3) -0.003(2) 0.016(4) -0.005(2)
 P03P 0.043(4) 0.061(3) 0.041(3) -0.005(2) 0.002(3) -0.005(2)
 P03Q 0.058(5) 0.057(3) 0.039(3) 0.000(2) 0.005(4) 0.006(3)
 P03R 0.044(4) 0.071(3) 0.044(4) 0.001(3) 0.012(4) -0.004(3)
 P03S 0.050(5) 0.072(3) 0.037(3) 0.000(3) 0.007(4) -0.008(3)
 P03T 0.041(4) 0.073(3) 0.040(3) 0.000(2) 0.010(3) 0.001(3)
 P03U 0.044(4) 0.070(3) 0.040(3) -0.002(2) 0.011(3) -0.010(3)
 P03V 0.066(5) 0.055(3) 0.043(4) -0.002(2) 0.010(4) -0.010(3)
 P03W 0.045(5) 0.080(3) 0.040(4) -0.003(3) 0.010(4) 0.005(3)
 P03X 0.054(5) 0.070(3) 0.037(3) 0.001(2) 0.008(4) -0.010(3)
 P03Y 0.049(4) 0.062(3) 0.035(3) 0.001(2) 0.011(3) -0.006(2)
 P03Z 0.043(4) 0.095(4) 0.033(3) -0.001(3) 0.013(4) 0.005(3)
 P040 0.061(5) 0.068(3) 0.040(3) -0.001(2) 0.009(4) -0.013(3)
 P041 0.044(4) 0.072(3) 0.039(3) 0.000(2) 0.008(3) -0.003(3)
 P042 0.062(5) 0.060(3) 0.037(3) 0.001(2) 0.012(4) -0.010(3)
 P043 0.051(5) 0.063(3) 0.039(3) -0.002(2) 0.007(4) 0.003(3)
 P044 0.057(5) 0.067(3) 0.045(4) -0.003(3) 0.011(4) 0.001(3)
 P045 0.061(5) 0.057(3) 0.043(4) -0.004(2) 0.010(4) -0.004(3)
 P046 0.076(6) 0.048(2) 0.045(4) -0.001(2) 0.005(4) -0.001(3)
 P047 0.036(4) 0.084(4) 0.040(4) 0.003(3) 0.004(4) -0.004(3)
 P048 0.047(5) 0.096(4) 0.041(4) 0.000(3) 0.016(4) 0.006(3)
 P049 0.081(6) 0.059(3) 0.035(3) 0.001(2) 0.015(4) -0.009(3)
 P04A 0.071(6) 0.060(3) 0.046(4) 0.001(2) 0.019(4) -0.005(3)
 P04B 0.064(5) 0.060(3) 0.045(4) -0.007(2) 0.015(4) -0.016(3)
 P04C 0.046(5) 0.073(3) 0.049(4) -0.002(3) 0.013(4) -0.004(3)
 P04D 0.039(4) 0.073(3) 0.039(3) -0.005(2) 0.006(3) 0.003(3)
 P04E 0.067(6) 0.071(3) 0.039(3) 0.005(3) 0.009(4) -0.012(3)
 P04F 0.063(5) 0.062(3) 0.045(4) -0.007(2) 0.013(4) 0.002(3)
 P04G 0.040(4) 0.089(4) 0.040(4) 0.002(3) 0.006(4) 0.003(3)
 P04H 0.044(5) 0.093(4) 0.043(4) 0.000(3) 0.014(4) -0.009(3)
 P04I 0.093(7) 0.059(3) 0.041(4) -0.005(2) 0.019(5) -0.020(3)
 P04J 0.061(5) 0.069(3) 0.042(4) 0.001(3) 0.014(4) 0.002(3)
 P04K 0.043(5) 0.116(5) 0.036(4) -0.001(3) 0.013(4) -0.004(3)
 P04L 0.081(7) 0.074(3) 0.040(4) -0.002(3) 0.011(4) 0.016(3)
 P04M 0.065(6) 0.087(4) 0.040(4) -0.006(3) 0.009(4) -0.023(4)
 P04N 0.038(4) 0.093(4) 0.043(4) -0.004(3) 0.007(4) 0.003(3)
 P04O 0.068(6) 0.078(4) 0.040(4) -0.007(3) 0.006(4) 0.024(3)
 P04P 0.060(5) 0.069(3) 0.041(4) 0.004(3) 0.006(4) -0.012(3)
 P04Q 0.069(6) 0.067(3) 0.039(4) -0.004(2) 0.011(4) 0.013(3)
 P04R 0.066(6) 0.098(4) 0.047(4) 0.000(3) 0.024(5) -0.014(4)
 P04S 0.080(7) 0.070(3) 0.037(4) 0.001(3) 0.013(4) 0.024(3)
 P04T 0.059(6) 0.094(4) 0.044(4) -0.003(3) 0.015(4) 0.012(4)
 P04U 0.070(6) 0.073(3) 0.046(4) 0.002(3) 0.015(4) -0.019(3)
 P04V 0.049(5) 0.081(4) 0.050(4) -0.003(3) 0.007(4) 0.016(3)
 P04W 0.047(5) 0.091(4) 0.042(4) -0.002(3) 0.008(4) 0.010(3)
 P04X 0.062(6) 0.095(4) 0.051(4) 0.000(3) 0.010(5) 0.019(4)
 P04Y 0.062(6) 0.099(4) 0.040(4) -0.007(3) 0.012(4) -0.027(4)
 P04Z 0.056(6) 0.116(5) 0.042(4) -0.004(4) 0.011(5) 0.003(4)
 P050 0.037(5) 0.131(6) 0.045(4) -0.001(4) 0.010(4) -0.003(4)

_geom_special_details
;
 All esds (except the esd in the dihedral angle between two l.s. planes)
 are estimated using the full covariance matrix.  The cell esds are taken
 into account individually in the estimation of esds in distances, angles
 and torsion angles; correlations between esds in cell parameters are only
 used when they are defined by crystal symmetry.  An approximate (isotropic)
 treatment of cell esds is used for estimating esds involving l.s. planes.
;
loop_
  _geom_bond_atom_site_label_1
  _geom_bond_atom_site_label_2
  _geom_bond_distance
  _geom_bond_site_symmetry_2
  _geom_bond_publ_flag
 P001 P00N 2.239(8) . ?
 P001 P01A 2.186(11) . ?
 P001 P01U 2.185(7) . ?
 P002 P00K 2.196(7) . ?
 P002 P01L 2.199(8) . ?
 P002 P036 2.213(12) . ?
 P003 P00V 2.259(7) . ?
 P003 P01E 2.199(7) . ?
 P003 P01U 2.172(11) . ?
 P004 P00Z 2.263(9) . ?
 P004 P01F 2.232(8) . ?
 P004 P01X 2.267(9) . ?
 P005 P018 2.196(8) . ?
 P005 P01L 2.203(12) . ?
 P005 P026 2.207(8) . ?
 P006 P008 2.215(10) . ?
 P006 P00R 2.218(7) . ?
 P006 P030 2.198(9) . ?
 P007 P013 2.203(8) . ?
 P007 P016 2.205(10) . ?
 P007 P04D 2.196(9) . ?
 P008 P00M 2.251(7) . ?
 P008 P02E 2.246(8) . ?
 P009 P02E 2.202(7) . ?
 P009 P02M 2.191(8) . ?
 P009 P02X 2.193(10) . ?
 P00A P00N 2.187(10) . ?
 P00A P00Y 2.223(8) . ?
 P00A P03N 2.211(10) . ?
 P00B P014 2.189(9) . ?
 P00B P01O 2.205(7) . ?
 P00B P02Y 2.220(11) . ?
 P00C P00G 2.187(8) . ?
 P00C P00W 2.215(10) . ?
 P00C P025 2.178(7) . ?
 P00D P00Q 2.224(10) . ?
 P00D P00Z 2.201(8) . ?
 P00D P029 2.203(8) . ?
 P00E P019 2.197(8) . ?
 P00E P02I 2.197(9) . ?
 P00E P02V 2.206(10) . ?
 P00F P00L 2.225(9) . ?
 P00F P01D 2.186(10) . ?
 P00F P036 2.238(8) . ?
 P00G P00X 2.267(10) . ?
 P00G P02I 2.178(8) . ?
 P00H P00R 2.274(7) . ?
 P00H P012 2.216(11) . ?
 P00H P017 2.213(7) . ?
 P00I P00P 2.182(8) . ?
 P00I P00S 2.195(9) . ?
 P00I P00Z 2.216(9) . ?
 P00J P01K 2.199(7) . ?
 P00J P02A 2.222(8) . ?
 P00J P02T 2.198(12) . ?
 P00K P01M 2.215(9) . ?
 P00K P038 2.230(9) . ?
 P00L P00U 2.209(8) . ?
 P00L P03K 2.180(9) . ?
 P00M P017 2.191(11) . ?
 P00M P02X 2.185(8) . ?
 P00N P00V 2.251(10) . ?
 P00O P00Y 2.246(9) . ?
 P00O P012 2.204(8) . ?
 P00O P01E 2.212(10) . ?
 P00P P00Q 2.261(9) . ?
 P00P P01X 2.188(9) . ?
 P00Q P027 2.243(8) . ?
 P00R P01E 2.174(10) . ?
 P00S P028 2.190(9) . ?
 P00S P029 2.254(10) . ?
 P00T P01S 2.221(9) . ?
 P00T P037 2.210(8) . ?
 P00T P043 2.247(9) . ?
 P00U P025 2.252(10) . ?
 P00U P02F 2.217(9) . ?
 P00V P012 2.233(8) . ?
 P00W P01J 2.253(8) . ?
 P00W P02F 2.211(9) . ?
 P00X P02F 2.237(8) . ?
 P00X P02V 2.260(10) . ?
 P00Y P01U 2.268(8) . ?
 P010 P018 2.256(8) . ?
 P010 P039 2.222(8) . ?
 P010 P03O 2.246(10) . ?
 P011 P02M 2.193(10) . ?
 P011 P03I 2.182(7) . ?
 P011 P040 2.214(9) 1_453 ?
 P013 P01N 2.184(10) . ?
 P013 P03F 2.260(7) . ?
 P014 P020 2.233(9) . ?
 P014 P032 2.227(8) . ?
 P015 P01H 2.210(9) . ?
 P015 P01V 2.185(9) . ?
 P015 P031 2.217(10) . ?
 P016 P02O 2.232(8) . ?
 P016 P02R 2.253(9) . ?
 P017 P030 2.227(8) . ?
 P018 P02B 2.195(11) . ?
 P019 P01R 2.206(10) 1_453 ?
 P019 P02S 2.232(9) 1_453 ?
 P01A P037 2.185(8) . ?
 P01A P03N 2.277(8) . ?
 P01B P023 2.221(10) . ?
 P01B P046 2.265(10) . ?
 P01B P04D 2.241(8) . ?
 P01C P01G 2.230(8) . ?
 P01C P026 2.248(10) . ?
 P01C P02B 2.261(8) . ?
 P01D P025 2.192(8) . ?
 P01D P038 2.211(8) . ?
 P01F P027 2.207(8) . ?
 P01F P03Y 2.211(9) . ?
 P01G P01T 2.193(11) . ?
 P01G P03O 2.191(8) . ?
 P01H P03E 2.265(9) . ?
 P01H P047 2.191(10) . ?
 P01I P02M 2.273(9) 1_657 ?
 P01I P033 2.212(10) . ?
 P01I P03M 2.203(8) . ?
 P01J P01P 2.226(11) . ?
 P01J P02I 2.270(9) . ?
 P01K P03J 2.185(11) . ?
 P01K P04N 2.266(9) . ?
 P01L P03L 2.276(8) . ?
 P01M P02D 2.196(11) . ?
 P01M P03L 2.193(8) . ?
 P01N P03J 2.204(8) . ?
 P01N P03W 2.201(10) . ?
 P01O P01T 2.264(7) . ?
 P01O P02K 2.184(11) . ?
 P01P P02S 2.216(8) 1_453 ?
 P01P P02V 2.207(8) . ?
 P01Q P02X 2.287(9) 1_657 ?
 P01Q P030 2.239(8) 1_657 ?
 P01Q P03M 2.233(9) . ?
 P01R P04F 2.198(8) . ?
 P01R P04Q 2.191(11) . ?
 P01S P03N 2.197(8) . ?
 P01S P03U 2.181(11) . ?
 P01T P032 2.202(8) . ?
 P01V P01W 2.227(9) . ?
 P01V P02H 2.263(10) . ?
 P01W P034 2.173(9) . ?
 P01W P03H 2.222(9) . ?
 P01X P03X 2.207(8) . ?
 P01Y P01Z 2.201(9) . ?
 P01Y P022 2.219(11) . ?
 P01Y P041 2.267(9) . ?
 P01Z P02O 2.206(7) . ?
 P01Z P046 2.197(11) . ?
 P020 P03A 2.280(10) . ?
 P020 P04B 2.240(10) . ?
 P021 P02P 2.241(8) . ?
 P021 P037 2.214(11) . ?
 P021 P03U 2.267(8) . ?
 P022 P03B 2.205(8) . ?
 P022 P03G 2.210(10) . ?
 P023 P02O 2.196(11) . ?
 P023 P041 2.203(8) . ?
 P024 P02N 2.212(11) . ?
 P024 P04F 2.240(10) . ?
 P024 P04I 2.197(9) . ?
 P026 P039 2.197(11) . ?
 P027 P03X 2.232(12) . ?
 P028 P042 2.196(10) . ?
 P028 P049 2.217(9) . ?
 P029 P03Z 2.195(11) . ?
 P02A P02C 2.246(11) . ?
 P02A P04O 2.196(12) . ?
 P02B P02K 2.205(8) . ?
 P02C P03J 2.251(7) . ?
 P02C P03Q 2.248(9) . ?
 P02D P036 2.276(8) . ?
 P02D P03K 2.203(8) . ?
 P02E P03M 2.215(11) 1_453 ?
 P02G P031 2.249(11) . ?
 P02G P047 2.265(10) . ?
 P02G P04G 2.224(9) . ?
 P02H P02W 2.204(9) . ?
 P02H P035 2.172(11) . ?
 P02J P02P 2.230(9) . ?
 P02J P03C 2.180(10) . ?
 P02J P03Y 2.197(8) . ?
 P02K P03O 2.215(10) . ?
 P02L P02Y 2.252(8) . ?
 P02L P03D 2.209(8) . ?
 P02L P04B 2.179(11) . ?
 P02N P03R 2.209(10) . ?
 P02N P04R 2.177(9) . ?
 P02P P03S 2.183(11) . ?
 P02Q P02R 2.211(12) . ?
 P02Q P03F 2.212(8) . ?
 P02Q P04D 2.219(9) . ?
 P02R P046 2.198(10) . ?
 P02S P04K 2.197(12) . ?
 P02T P045 2.206(8) . ?
 P02T P04T 2.277(9) . ?
 P02U P03P 2.248(9) 1_657 ?
 P02U P044 2.201(8) . ?
 P02U P04X 2.240(12) . ?
 P02W P031 2.203(9) . ?
 P02W P03E 2.210(11) . ?
 P02Y P02Z 2.263(8) . ?
 P02Z P032 2.177(12) . ?
 P02Z P03A 2.179(9) . ?
 P033 P03I 2.235(12) 1_657 ?
 P033 P048 2.193(8) . ?
 P034 P035 2.211(9) . ?
 P034 P03G 2.249(11) . ?
 P035 P04P 2.196(9) . ?
 P038 P03K 2.266(10) . ?
 P039 P03L 2.203(11) . ?
 P03A P03D 2.191(11) . ?
 P03B P03H 2.255(10) . ?
 P03B P03V 2.214(11) . ?
 P03C P03U 2.193(8) . ?
 P03C P043 2.292(11) . ?
 P03D P04A 2.203(9) . ?
 P03E P04E 2.250(9) . ?
 P03F P03Q 2.211(11) . ?
 P03G P04H 2.282(10) . ?
 P03H P04P 2.220(11) . ?
 P03I P049 2.252(9) 1_453 ?
 P03P P045 2.198(8) . ?
 P03P P04V 2.223(10) 1_453 ?
 P03Q P03W 2.194(9) . ?
 P03R P04A 2.260(9) . ?
 P03R P04B 2.192(8) . ?
 P03S P03T 2.202(8) . ?
 P03S P043 2.199(8) . ?
 P03T P03X 2.190(8) . ?
 P03T P03Y 2.257(10) . ?
 P03V P041 2.218(10) . ?
 P03V P04H 2.186(9) . ?
 P03W P04N 2.252(10) . ?
 P03Z P042 2.203(9) . ?
 P03Z P04S 2.201(9) . ?
 P040 P042 2.234(10) . ?
 P040 P048 2.269(10) . ?
 P044 P04C 2.192(9) . ?
 P044 P04M 2.203(12) . ?
 P045 P04Y 2.218(13) . ?
 P047 P04J 2.193(8) . ?
 P048 P04S 2.175(12) . ?
 P049 P04S 2.250(12) . ?
 P04A P04I 2.184(12) . ?
 P04C P04J 2.194(9) . ?
 P04C P04W 2.246(11) . ?
 P04E P04G 2.225(10) . ?
 P04E P04J 2.230(13) . ?
 P04F P04U 2.251(11) . ?
 P04G P04W 2.214(11) . ?
 P04H P04P 2.182(12) . ?
 P04I P04L 2.217(12) . ?
 P04K P04Q 2.211(10) . ?
 P04K P04U 2.212(9) . ?
 P04L P04Q 2.251(12) . ?
 P04L P04R 2.263(11) . ?
 P04M P04Y 2.244(9) 1_657 ?
 P04M P050 2.244(13) . ?
 P04N P04O 2.226(10) . ?
 P04O P04T 2.172(12) . ?
 P04R P04U 2.201(14) . ?
 P04T P04V 2.195(10) 1_453 ?
 P04V P04Z 2.175(14) . ?
 P04W P050 2.179(10) . ?
 P04X P04Z 2.181(11) . ?
 P04X P050 2.184(13) . ?
 P04Y P04Z 2.280(12) 1_453 ?

loop_
  _geom_angle_atom_site_label_1
  _geom_angle_atom_site_label_2
  _geom_angle_atom_site_label_3
  _geom_angle
  _geom_angle_site_symmetry_1
  _geom_angle_site_symmetry_3
  _geom_angle_publ_flag
 P01A P001 P00N 103.4(4) . . ?
 P01U P001 P00N 99.9(3) . . ?
 P01U P001 P01A 94.6(4) . . ?
 P00K P002 P01L 100.3(3) . . ?
 P00K P002 P036 105.7(4) . . ?
 P01L P002 P036 92.7(4) . . ?
 P01E P003 P00V 104.7(3) . . ?
 P01U P003 P00V 104.9(4) . . ?
 P01U P003 P01E 90.5(3) . . ?
 P00Z P004 P01X 102.7(3) . . ?
 P01F P004 P00Z 101.4(3) . . ?
 P01F P004 P01X 103.1(3) . . ?
 P018 P005 P01L 93.2(4) . . ?
 P018 P005 P026 100.6(3) . . ?
 P01L P005 P026 104.5(4) . . ?
 P008 P006 P00R 90.0(3) . . ?
 P030 P006 P008 106.7(3) . . ?
 P030 P006 P00R 100.9(3) . . ?
 P013 P007 P016 90.0(3) . . ?
 P04D P007 P013 101.6(3) . . ?
 P04D P007 P016 105.4(3) . . ?
 P006 P008 P00M 102.6(4) . . ?
 P006 P008 P02E 98.7(3) . . ?
 P02E P008 P00M 103.7(3) . . ?
 P02M P009 P02E 102.5(3) . . ?
 P02M P009 P02X 95.4(4) . . ?
 P02X P009 P02E 101.3(4) . . ?
 P00N P00A P00Y 105.5(3) . . ?
 P00N P00A P03N 100.3(3) . . ?
 P03N P00A P00Y 92.4(3) . . ?
 P014 P00B P01O 100.2(3) . . ?
 P014 P00B P02Y 105.3(3) . . ?
 P01O P00B P02Y 91.0(3) . . ?
 P00G P00C P00W 101.8(4) . . ?
 P025 P00C P00G 96.5(3) . . ?
 P025 P00C P00W 103.4(3) . . ?
 P00Z P00D P00Q 104.5(4) . . ?
 P00Z P00D P029 102.3(3) . . ?
 P029 P00D P00Q 88.4(3) . . ?
 P019 P00E P02I 94.2(3) . . ?
 P019 P00E P02V 103.5(4) . . ?
 P02I P00E P02V 100.0(3) . . ?
 P00L P00F P036 98.7(3) . . ?
 P01D P00F P00L 98.4(3) . . ?
 P01D P00F P036 100.6(4) . . ?
 P00C P00G P00X 104.3(3) . . ?
 P02I P00G P00C 89.7(3) . . ?
 P02I P00G P00X 104.1(4) . . ?
 P012 P00H P00R 104.5(3) . . ?
 P017 P00H P00R 103.3(3) . . ?
 P017 P00H P012 101.4(4) . . ?
 P00P P00I P00S 92.0(3) . . ?
 P00P P00I P00Z 100.2(3) . . ?
 P00S P00I P00Z 104.9(4) . . ?
 P01K P00J P02A 99.0(3) . . ?
 P02T P00J P01K 96.0(4) . . ?
 P02T P00J P02A 102.9(4) . . ?
 P002 P00K P01M 99.5(3) . . ?
 P002 P00K P038 99.1(3) . . ?
 P01M P00K P038 98.3(4) . . ?
 P00U P00L P00F 102.9(3) . . ?
 P03K P00L P00F 101.6(4) . . ?
 P03K P00L P00U 98.4(3) . . ?
 P017 P00M P008 105.7(3) . . ?
 P02X P00M P008 103.7(3) . . ?
 P02X P00M P017 90.1(4) . . ?
 P001 P00N P00V 99.7(3) . . ?
 P00A P00N P001 99.5(3) . . ?
 P00A P00N P00V 99.5(3) . . ?
 P012 P00O P00Y 101.3(3) . . ?
 P012 P00O P01E 99.6(4) . . ?
 P01E P00O P00Y 97.4(3) . . ?
 P00I P00P P00Q 105.5(4) . . ?
 P00I P00P P01X 91.3(3) . . ?
 P01X P00P P00Q 103.9(3) . . ?
 P00D P00Q P00P 103.1(3) . . ?
 P00D P00Q P027 102.4(3) . . ?
 P027 P00Q P00P 103.0(4) . . ?
 P006 P00R P00H 105.2(3) . . ?
 P01E P00R P006 98.3(3) . . ?
 P01E P00R P00H 104.5(4) . . ?
 P00I P00S P029 104.2(3) . . ?
 P028 P00S P00I 100.7(3) . . ?
 P028 P00S P029 106.0(4) . . ?
 P01S P00T P043 98.4(4) . . ?
 P037 P00T P01S 98.8(3) . . ?
 P037 P00T P043 99.9(3) . . ?
 P00L P00U P025 103.1(4) . . ?
 P00L P00U P02F 101.9(3) . . ?
 P02F P00U P025 105.0(3) . . ?
 P00N P00V P003 101.5(3) . . ?
 P012 P00V P003 103.5(3) . . ?
 P012 P00V P00N 101.9(4) . . ?
 P00C P00W P01J 97.2(3) . . ?
 P02F P00W P00C 99.2(3) . . ?
 P02F P00W P01J 101.9(3) . . ?
 P02F P00X P00G 103.8(3) . . ?
 P02F P00X P02V 101.1(4) . . ?
 P02V P00X P00G 101.8(3) . . ?
 P00A P00Y P00O 100.1(3) . . ?
 P00A P00Y P01U 103.2(3) . . ?
 P00O P00Y P01U 103.0(4) . . ?
 P00D P00Z P004 101.7(3) . . ?
 P00D P00Z P00I 99.9(3) . . ?
 P00I P00Z P004 97.7(4) . . ?
 P039 P010 P018 103.1(3) . . ?
 P039 P010 P03O 100.4(3) . . ?
 P03O P010 P018 103.6(4) . . ?
 P02M P011 P040 87.8(4) . 1_453 ?
 P03I P011 P02M 103.4(4) . . ?
 P03I P011 P040 106.3(3) . 1_453 ?
 P00H P012 P00V 89.1(4) . . ?
 P00O P012 P00H 101.7(3) . . ?
 P00O P012 P00V 104.7(3) . . ?
 P007 P013 P03F 104.6(3) . . ?
 P01N P013 P007 98.1(3) . . ?
 P01N P013 P03F 104.4(4) . . ?
 P00B P014 P020 101.3(4) . . ?
 P00B P014 P032 100.3(4) . . ?
 P032 P014 P020 98.2(3) . . ?
 P01H P015 P031 100.4(3) . . ?
 P01V P015 P01H 94.5(3) . . ?
 P01V P015 P031 103.9(4) . . ?
 P007 P016 P02O 98.5(3) . . ?
 P007 P016 P02R 104.0(4) . . ?
 P02O P016 P02R 103.7(3) . . ?
 P00H P017 P030 102.1(3) . . ?
 P00M P017 P00H 98.0(4) . . ?
 P00M P017 P030 100.9(3) . . ?
 P005 P018 P010 105.3(3) . . ?
 P02B P018 P005 91.4(4) . . ?
 P02B P018 P010 103.0(3) . . ?
 P00E P019 P01R 99.8(3) . 1_453 ?
 P00E P019 P02S 105.1(3) . 1_453 ?
 P01R P019 P02S 106.5(4) 1_453 1_453 ?
 P001 P01A P03N 104.8(3) . . ?
 P037 P01A P001 100.7(4) . . ?
 P037 P01A P03N 104.0(3) . . ?
 P023 P01B P046 103.2(4) . . ?
 P023 P01B P04D 99.3(3) . . ?
 P04D P01B P046 103.1(3) . . ?
 P01G P01C P026 99.6(4) . . ?
 P01G P01C P02B 103.0(3) . . ?
 P026 P01C P02B 103.5(4) . . ?
 P00F P01D P025 101.9(4) . . ?
 P00F P01D P038 105.1(3) . . ?
 P025 P01D P038 91.2(3) . . ?
 P003 P01E P00O 100.8(3) . . ?
 P00R P01E P003 95.4(4) . . ?
 P00R P01E P00O 103.9(3) . . ?
 P027 P01F P004 105.0(3) . . ?
 P027 P01F P03Y 101.7(4) . . ?
 P03Y P01F P004 90.4(3) . . ?
 P01T P01G P01C 91.8(4) . . ?
 P03O P01G P01C 105.0(3) . . ?
 P03O P01G P01T 100.4(3) . . ?
 P015 P01H P03E 106.4(4) . . ?
 P047 P01H P015 89.2(3) . . ?
 P047 P01H P03E 103.3(3) . . ?
 P033 P01I P02M 105.4(4) . 1_657 ?
 P03M P01I P02M 102.6(3) . 1_657 ?
 P03M P01I P033 101.9(3) . . ?
 P00W P01J P02I 102.3(4) . . ?
 P01P P01J P00W 101.9(3) . . ?
 P01P P01J P02I 104.1(3) . . ?
 P00J P01K P04N 104.6(4) . . ?
 P03J P01K P00J 92.4(3) . . ?
 P03J P01K P04N 104.4(4) . . ?
 P002 P01L P005 102.8(4) . . ?
 P002 P01L P03L 103.5(3) . . ?
 P005 P01L P03L 103.4(3) . . ?
 P02D P01M P00K 101.0(3) . . ?
 P03L P01M P00K 102.7(3) . . ?
 P03L P01M P02D 95.4(4) . . ?
 P013 P01N P03J 96.2(4) . . ?
 P013 P01N P03W 102.8(3) . . ?
 P03W P01N P03J 101.0(3) . . ?
 P00B P01O P01T 105.1(3) . . ?
 P02K P01O P00B 99.8(4) . . ?
 P02K P01O P01T 105.1(4) . . ?
 P02S P01P P01J 89.1(4) 1_453 . ?
 P02V P01P P01J 103.4(4) . . ?
 P02V P01P P02S 101.3(3) . 1_453 ?
 P030 P01Q P02X 101.8(3) 1_657 1_657 ?
 P03M P01Q P02X 103.1(4) . 1_657 ?
 P03M P01Q P030 98.4(3) . 1_657 ?
 P04F P01R P019 91.4(3) . 1_657 ?
 P04Q P01R P019 99.6(3) . 1_657 ?
 P04Q P01R P04F 106.2(4) . . ?
 P03N P01S P00T 103.8(3) . . ?
 P03U P01S P00T 101.1(3) . . ?
 P03U P01S P03N 94.1(4) . . ?
 P01G P01T P01O 104.1(3) . . ?
 P01G P01T P032 100.6(4) . . ?
 P032 P01T P01O 104.1(3) . . ?
 P001 P01U P00Y 104.7(3) . . ?
 P003 P01U P001 91.9(3) . . ?
 P003 P01U P00Y 103.5(3) . . ?
 P015 P01V P01W 105.1(3) . . ?
 P015 P01V P02H 102.9(3) . . ?
 P01W P01V P02H 105.4(4) . . ?
 P034 P01W P01V 101.1(3) . . ?
 P034 P01W P03H 105.2(4) . . ?
 P03H P01W P01V 89.3(3) . . ?
 P00P P01X P004 103.2(4) . . ?
 P00P P01X P03X 91.2(3) . . ?
 P03X P01X P004 105.1(3) . . ?
 P01Z P01Y P022 100.4(4) . . ?
 P01Z P01Y P041 103.9(3) . . ?
 P022 P01Y P041 104.1(3) . . ?
 P01Y P01Z P02O 102.9(3) . . ?
 P046 P01Z P01Y 96.0(4) . . ?
 P046 P01Z P02O 100.5(4) . . ?
 P014 P020 P03A 102.0(3) . . ?
 P014 P020 P04B 100.5(3) . . ?
 P04B P020 P03A 102.2(4) . . ?
 P02P P021 P03U 102.5(3) . . ?
 P037 P021 P02P 100.1(4) . . ?
 P037 P021 P03U 103.3(4) . . ?
 P03B P022 P01Y 100.6(4) . . ?
 P03B P022 P03G 105.0(3) . . ?
 P03G P022 P01Y 92.1(4) . . ?
 P02O P023 P01B 105.1(3) . . ?
 P02O P023 P041 99.5(4) . . ?
 P041 P023 P01B 93.1(3) . . ?
 P02N P024 P04F 99.1(4) . . ?
 P04I P024 P02N 99.9(5) . . ?
 P04I P024 P04F 100.0(3) . . ?
 P00C P025 P00U 104.3(4) . . ?
 P00C P025 P01D 97.7(3) . . ?
 P01D P025 P00U 105.5(3) . . ?
 P005 P026 P01C 97.6(3) . . ?
 P039 P026 P005 99.8(4) . . ?
 P039 P026 P01C 101.1(3) . . ?
 P01F P027 P00Q 101.1(3) . . ?
 P01F P027 P03X 99.3(4) . . ?
 P03X P027 P00Q 98.3(3) . . ?
 P00S P028 P042 100.5(3) . . ?
 P00S P028 P049 91.4(3) . . ?
 P042 P028 P049 105.4(4) . . ?
 P00D P029 P00S 105.2(4) . . ?
 P03Z P029 P00D 104.6(4) . . ?
 P03Z P029 P00S 103.2(3) . . ?
 P00J P02A P02C 102.3(4) . . ?
 P04O P02A P00J 99.3(4) . . ?
 P04O P02A P02C 98.4(4) . . ?
 P018 P02B P01C 103.3(4) . . ?
 P018 P02B P02K 92.3(4) . . ?
 P02K P02B P01C 105.3(3) . . ?
 P02A P02C P03J 100.2(3) . . ?
 P02A P02C P03Q 102.0(4) . . ?
 P03Q P02C P03J 103.0(3) . . ?
 P01M P02D P036 104.1(4) . . ?
 P01M P02D P03K 91.5(4) . . ?
 P03K P02D P036 103.8(3) . . ?
 P009 P02E P008 97.9(3) . . ?
 P009 P02E P03M 99.5(3) . 1_453 ?
 P03M P02E P008 100.6(4) 1_453 . ?
 P00U P02F P00X 91.9(3) . . ?
 P00W P02F P00U 100.0(4) . . ?
 P00W P02F P00X 104.5(3) . . ?
 P031 P02G P047 103.5(3) . . ?
 P04G P02G P031 100.4(4) . . ?
 P04G P02G P047 104.3(4) . . ?
 P02W P02H P01V 106.6(4) . . ?
 P035 P02H P01V 103.0(3) . . ?
 P035 P02H P02W 103.5(4) . . ?
 P00E P02I P01J 104.7(4) . . ?
 P00G P02I P00E 90.3(3) . . ?
 P00G P02I P01J 104.6(3) . . ?
 P03C P02J P02P 101.6(4) . . ?
 P03C P02J P03Y 96.0(4) . . ?
 P03Y P02J P02P 104.7(3) . . ?
 P01O P02K P02B 94.4(4) . . ?
 P01O P02K P03O 102.8(3) . . ?
 P02B P02K P03O 99.6(3) . . ?
 P03D P02L P02Y 98.7(3) . . ?
 P04B P02L P02Y 101.0(4) . . ?
 P04B P02L P03D 100.0(4) . . ?
 P009 P02M P011 100.4(4) . . ?
 P009 P02M P01I 105.8(3) . 1_453 ?
 P011 P02M P01I 102.9(3) . 1_453 ?
 P03R P02N P024 103.2(4) . . ?
 P04R P02N P024 100.3(4) . . ?
 P04R P02N P03R 92.5(4) . . ?
 P01Z P02O P016 97.5(3) . . ?
 P023 P02O P016 101.8(4) . . ?
 P023 P02O P01Z 100.0(4) . . ?
 P02J P02P P021 98.0(3) . . ?
 P03S P02P P021 101.7(4) . . ?
 P03S P02P P02J 98.5(4) . . ?
 P02R P02Q P03F 95.7(4) . . ?
 P02R P02Q P04D 100.3(3) . . ?
 P03F P02Q P04D 102.7(3) . . ?
 P02Q P02R P016 104.2(3) . . ?
 P046 P02R P016 103.3(3) . . ?
 P046 P02R P02Q 91.5(4) . . ?
 P01P P02S P019 105.5(4) 1_657 1_657 ?
 P04K P02S P019 103.5(4) . 1_657 ?
 P04K P02S P01P 103.2(4) . 1_657 ?
 P00J P02T P045 100.0(4) . . ?
 P00J P02T P04T 104.5(4) . . ?
 P045 P02T P04T 102.1(4) . . ?
 P044 P02U P03P 102.6(3) . 1_657 ?
 P044 P02U P04X 103.6(4) . . ?
 P04X P02U P03P 103.0(4) . 1_657 ?
 P00E P02V P00X 98.0(4) . . ?
 P00E P02V P01P 100.7(3) . . ?
 P01P P02V P00X 102.8(3) . . ?
 P02H P02W P03E 89.9(4) . . ?
 P031 P02W P02H 100.8(3) . . ?
 P031 P02W P03E 105.8(4) . . ?
 P009 P02X P01Q 103.8(3) . 1_453 ?
 P00M P02X P009 91.8(3) . . ?
 P00M P02X P01Q 104.8(3) . 1_453 ?
 P00B P02Y P02L 100.4(4) . . ?
 P00B P02Y P02Z 102.9(4) . . ?
 P02L P02Y P02Z 102.6(3) . . ?
 P032 P02Z P02Y 105.9(4) . . ?
 P032 P02Z P03A 90.8(4) . . ?
 P03A P02Z P02Y 103.5(3) . . ?
 P006 P030 P017 99.0(4) . . ?
 P006 P030 P01Q 100.7(4) . 1_453 ?
 P017 P030 P01Q 98.2(3) . 1_453 ?
 P015 P031 P02G 95.9(4) . . ?
 P02W P031 P015 99.8(3) . . ?
 P02W P031 P02G 102.5(3) . . ?
 P01T P032 P014 103.3(3) . . ?
 P02Z P032 P014 100.1(3) . . ?
 P02Z P032 P01T 93.6(4) . . ?
 P01I P033 P03I 103.3(3) . 1_657 ?
 P048 P033 P01I 93.2(4) . . ?
 P048 P033 P03I 100.0(4) . 1_657 ?
 P01W P034 P035 99.6(3) . . ?
 P01W P034 P03G 102.1(3) . . ?
 P035 P034 P03G 95.4(4) . . ?
 P02H P035 P034 104.5(4) . . ?
 P02H P035 P04P 94.2(4) . . ?
 P04P P035 P034 101.4(3) . . ?
 P002 P036 P00F 100.5(4) . . ?
 P002 P036 P02D 103.4(4) . . ?
 P00F P036 P02D 102.8(3) . . ?
 P00T P037 P021 105.6(3) . . ?
 P01A P037 P00T 99.3(3) . . ?
 P01A P037 P021 94.1(4) . . ?
 P00K P038 P03K 104.2(3) . . ?
 P01D P038 P00K 102.2(3) . . ?
 P01D P038 P03K 103.9(4) . . ?
 P026 P039 P010 105.2(4) . . ?
 P026 P039 P03L 100.9(3) . . ?
 P03L P039 P010 90.9(4) . . ?
 P02Z P03A P020 104.0(3) . . ?
 P02Z P03A P03D 92.2(4) . . ?
 P03D P03A P020 105.0(3) . . ?
 P022 P03B P03H 99.9(3) . . ?
 P022 P03B P03V 99.8(4) . . ?
 P03V P03B P03H 98.2(3) . . ?
 P02J P03C P03U 90.6(4) . . ?
 P02J P03C P043 103.5(3) . . ?
 P03U P03C P043 102.7(4) . . ?
 P03A P03D P02L 100.1(4) . . ?
 P03A P03D P04A 93.3(4) . . ?
 P04A P03D P02L 103.3(3) . . ?
 P02W P03E P01H 102.4(3) . . ?
 P02W P03E P04E 101.6(4) . . ?
 P04E P03E P01H 103.9(4) . . ?
 P02Q P03F P013 104.4(3) . . ?
 P03Q P03F P013 104.5(4) . . ?
 P03Q P03F P02Q 99.1(4) . . ?
 P022 P03G P034 100.6(4) . . ?
 P022 P03G P04H 103.3(3) . . ?
 P034 P03G P04H 103.5(4) . . ?
 P01W P03H P03B 102.8(3) . . ?
 P04P P03H P01W 103.7(3) . . ?
 P04P P03H P03B 103.0(4) . . ?
 P011 P03I P033 99.3(4) . 1_453 ?
 P011 P03I P049 98.1(3) . 1_453 ?
 P033 P03I P049 98.9(4) 1_453 1_453 ?
 P01K P03J P01N 89.1(4) . . ?
 P01K P03J P02C 105.4(4) . . ?
 P01N P03J P02C 105.0(3) . . ?
 P00L P03K P02D 91.3(3) . . ?
 P00L P03K P038 103.6(3) . . ?
 P02D P03K P038 102.2(4) . . ?
 P01M P03L P01L 104.7(3) . . ?
 P01M P03L P039 101.2(4) . . ?
 P039 P03L P01L 104.9(4) . . ?
 P01I P03M P01Q 91.8(3) . . ?
 P01I P03M P02E 100.5(4) . 1_657 ?
 P02E P03M P01Q 105.6(3) 1_657 . ?
 P00A P03N P01A 103.4(4) . . ?
 P01S P03N P00A 99.3(3) . . ?
 P01S P03N P01A 103.7(3) . . ?
 P01G P03O P010 100.7(3) . . ?
 P01G P03O P02K 100.4(4) . . ?
 P02K P03O P010 98.4(3) . . ?
 P045 P03P P02U 99.5(3) . 1_453 ?
 P045 P03P P04V 99.5(4) . 1_453 ?
 P04V P03P P02U 97.7(4) 1_453 1_453 ?
 P03F P03Q P02C 91.5(4) . . ?
 P03W P03Q P02C 105.1(3) . . ?
 P03W P03Q P03F 100.0(4) . . ?
 P02N P03R P04A 105.2(4) . . ?
 P04B P03R P02N 101.5(4) . . ?
 P04B P03R P04A 103.1(3) . . ?
 P02P P03S P03T 101.2(4) . . ?
 P02P P03S P043 105.9(4) . . ?
 P043 P03S P03T 90.9(3) . . ?
 P03S P03T P03Y 106.1(3) . . ?
 P03X P03T P03S 100.5(3) . . ?
 P03X P03T P03Y 104.7(4) . . ?
 P01S P03U P021 104.5(4) . . ?
 P01S P03U P03C 91.5(4) . . ?
 P03C P03U P021 104.7(3) . . ?
 P03B P03V P041 103.4(3) . . ?
 P04H P03V P03B 100.5(4) . . ?
 P04H P03V P041 94.7(4) . . ?
 P01N P03W P04N 97.5(3) . . ?
 P03Q P03W P01N 100.0(4) . . ?
 P03Q P03W P04N 101.9(3) . . ?
 P01X P03X P027 100.1(4) . . ?
 P03T P03X P01X 93.8(3) . . ?
 P03T P03X P027 104.2(4) . . ?
 P01F P03Y P03T 104.7(3) . . ?
 P02J P03Y P01F 103.2(4) . . ?
 P02J P03Y P03T 102.4(4) . . ?
 P029 P03Z P042 102.9(4) . . ?
 P029 P03Z P04S 95.9(4) . . ?
 P04S P03Z P042 101.4(3) . . ?
 P011 P040 P042 98.1(4) 1_657 . ?
 P011 P040 P048 103.1(3) 1_657 . ?
 P042 P040 P048 103.7(4) . . ?
 P023 P041 P01Y 104.8(3) . . ?
 P023 P041 P03V 99.5(4) . . ?
 P03V P041 P01Y 104.4(4) . . ?
 P028 P042 P03Z 99.5(3) . . ?
 P028 P042 P040 101.7(3) . . ?
 P03Z P042 P040 96.1(4) . . ?
 P00T P043 P03C 102.9(3) . . ?
 P03S P043 P00T 102.0(3) . . ?
 P03S P043 P03C 103.4(4) . . ?
 P02U P044 P04M 105.5(4) . . ?
 P04C P044 P02U 89.1(3) . . ?
 P04C P044 P04M 101.7(5) . . ?
 P02T P045 P04Y 92.5(4) . . ?
 P03P P045 P02T 100.3(3) . . ?
 P03P P045 P04Y 104.8(4) . . ?
 P01Z P046 P01B 104.8(3) . . ?
 P01Z P046 P02R 90.8(4) . . ?
 P02R P046 P01B 104.0(3) . . ?
 P01H P047 P02G 103.5(4) . . ?
 P01H P047 P04J 91.6(3) . . ?
 P04J P047 P02G 104.7(4) . . ?
 P033 P048 P040 103.9(3) . . ?
 P04S P048 P033 94.3(4) . . ?
 P04S P048 P040 103.6(5) . . ?
 P028 P049 P03I 101.6(3) . 1_657 ?
 P028 P049 P04S 103.2(3) . . ?
 P04S P049 P03I 104.1(5) . 1_657 ?
 P03D P04A P03R 105.2(3) . . ?
 P04I P04A P03D 101.9(5) . . ?
 P04I P04A P03R 103.5(3) . . ?
 P02L P04B P020 105.4(3) . . ?
 P02L P04B P03R 101.8(4) . . ?
 P03R P04B P020 91.6(3) . . ?
 P044 P04C P04J 101.2(3) . . ?
 P044 P04C P04W 106.3(4) . . ?
 P04J P04C P04W 104.8(5) . . ?
 P007 P04D P01B 100.7(4) . . ?
 P007 P04D P02Q 99.6(4) . . ?
 P02Q P04D P01B 98.6(3) . . ?
 P04G P04E P03E 101.9(4) . . ?
 P04G P04E P04J 99.5(4) . . ?
 P04J P04E P03E 97.1(4) . . ?
 P01R P04F P024 100.4(3) . . ?
 P01R P04F P04U 102.6(3) . . ?
 P024 P04F P04U 103.3(5) . . ?
 P02G P04G P04E 104.1(4) . . ?
 P04W P04G P02G 89.8(4) . . ?
 P04W P04G P04E 101.0(4) . . ?
 P03V P04H P03G 104.6(3) . . ?
 P04P P04H P03G 103.0(4) . . ?
 P04P P04H P03V 91.3(4) . . ?
 P024 P04I P04L 105.3(4) . . ?
 P04A P04I P024 101.5(4) . . ?
 P04A P04I P04L 89.7(5) . . ?
 P047 P04J P04C 92.9(3) . . ?
 P047 P04J P04E 100.7(4) . . ?
 P04C P04J P04E 104.3(4) . . ?
 P02S P04K P04Q 101.8(5) . . ?
 P02S P04K P04U 96.9(4) . . ?
 P04Q P04K P04U 99.9(3) . . ?
 P04I P04L P04Q 97.3(5) . . ?
 P04I P04L P04R 103.2(3) . . ?
 P04Q P04L P04R 103.2(4) . . ?
 P044 P04M P04Y 100.0(4) . 1_657 ?
 P044 P04M P050 98.3(4) . . ?
 P04Y P04M P050 99.0(4) 1_657 . ?
 P03W P04N P01K 102.0(4) . . ?
 P04O P04N P01K 102.2(3) . . ?
 P04O P04N P03W 98.3(4) . . ?
 P02A P04O P04N 106.1(4) . . ?
 P04T P04O P02A 100.6(4) . . ?
 P04T P04O P04N 92.2(4) . . ?
 P035 P04P P03H 105.4(4) . . ?
 P04H P04P P035 88.9(4) . . ?
 P04H P04P P03H 104.3(3) . . ?
 P01R P04Q P04K 100.1(4) . . ?
 P01R P04Q P04L 102.2(4) . . ?
 P04K P04Q P04L 96.7(5) . . ?
 P02N P04R P04L 104.6(4) . . ?
 P02N P04R P04U 92.9(5) . . ?
 P04U P04R P04L 103.6(5) . . ?
 P03Z P04S P049 105.4(4) . . ?
 P048 P04S P03Z 89.7(4) . . ?
 P048 P04S P049 103.0(3) . . ?
 P04O P04T P02T 103.6(5) . . ?
 P04O P04T P04V 97.2(5) . 1_453 ?
 P04V P04T P02T 105.7(3) 1_453 . ?
 P04K P04U P04F 106.3(4) . . ?
 P04R P04U P04F 103.4(4) . . ?
 P04R P04U P04K 90.0(4) . . ?
 P04T P04V P03P 102.9(4) 1_657 1_657 ?
 P04Z P04V P03P 101.8(4) . 1_657 ?
 P04Z P04V P04T 93.5(5) . 1_657 ?
 P04G P04W P04C 105.2(4) . . ?
 P050 P04W P04C 103.3(4) . . ?
 P050 P04W P04G 106.7(5) . . ?
 P04Z P04X P02U 104.1(5) . . ?
 P04Z P04X P050 89.3(5) . . ?
 P050 P04X P02U 105.2(4) . . ?
 P045 P04Y P04M 101.8(4) . 1_453 ?
 P045 P04Y P04Z 104.7(4) . 1_453 ?
 P04M P04Y P04Z 100.8(4) 1_453 1_453 ?
 P04V P04Z P04X 90.4(5) . . ?
 P04V P04Z P04Y 102.8(5) . 1_657 ?
 P04X P04Z P04Y 104.7(4) . 1_657 ?
 P04W P050 P04M 104.3(4) . . ?
 P04W P050 P04X 95.3(5) . . ?
 P04X P050 P04M 100.4(5) . . ?

loop_
  _diffrn_refln_index_h
  _diffrn_refln_index_k
  _diffrn_refln_index_l
  _diffrn_refln_intensity_net
  _diffrn_refln_intensity_u
 0 0 1 0.2 0.26
 0 0 2 6.98 0.61
 0 0 3 1.01 0.81
 0 0 4 0.15 1.09
 0 0 5 220.63 4
 0 0 6 18.76 1.47
 0 0 7 9.94 1.48
 0 0 8 2.63 1.46
 0 0 9 3.59 1.63
 0 0 10 645.68 10.49
 0 0 11 16.4 2.17
 0 0 12 113.54 2.15
 0 0 12 116.98 3.8
 0 0 13 0.67 2.1
 0 0 13 0.93 1.08
 0 0 14 6.07 1.16
 0 0 15 7.37 1.19
 0 0 16 10.87 1.25
 0 0 17 22.88 1.35
 0 -1 1 0.55 0.29
 0 -1 2 0.94 0.56
 0 -1 3 -0.17 0.86
 0 -1 4 0.64 1.1
 0 -1 5 2.9 1.25
 0 -1 6 13.42 1.41
 0 -1 7 31.54 1.82
 0 -1 8 20.88 1.73
 0 -1 9 0.12 1.6
 0 -1 10 39.47 2.42
 0 -1 11 98.27 3.39
 0 1 12 80.18 1.79
 0 -1 12 82.85 3.29
 0 -1 13 2.06 2.05
 0 -1 13 2.23 1.06
 0 1 13 2.23 1.09
 0 1 14 3.25 1.21
 0 -1 14 2.76 1.1
 0 -1 15 1.15 1.11
 0 1 15 0.84 1.21
 0 1 16 1.27 1.2
 0 -1 16 0.92 1.14
 0 1 17 126.46 2.45
 0 2 0 5.35 0.64
 0 -2 1 2.47 0.33
 0 -2 2 3.32 0.61
 0 -2 3 0.42 1.04
 0 -2 4 -0.8 1.29
 0 -2 5 3.74 1.29
 0 -2 6 17.15 1.51
 0 -2 7 40.78 1.93
 0 -2 8 10.53 1.62
 0 -2 9 3.48 1.69
 0 -2 10 77.56 3.01
 0 -2 11 41.26 2.52
 0 2 12 7.8 1.1
 0 -2 12 8.97 2.11
 0 -2 13 3.69 2.13
 0 2 13 5 1.13
 0 2 14 7.56 1.26
 0 2 15 3.58 1.28
 0 2 16 6.9 1.31
 0 2 17 8.71 1.33
 0 2 18 0.91 1.2
 0 3 0 0.19 0.99
 0 -3 1 77.51 1.29
 0 3 1 86.21 1.31
 0 -3 2 0.62 0.6
 0 -3 3 1.24 1
 0 -3 4 49.98 1.95
 0 -3 5 278.73 4.72
 0 -3 6 498.21 7.68
 0 -3 7 9.97 1.46
 0 -3 8 157.32 3.58
 0 -3 9 9.96 1.75
 0 -3 10 1596.82 22.84
 0 -3 11 302.89 6.2
 0 3 12 116.68 2.29
 0 -3 12 119.61 3.83
 0 3 13 3.92 1.16
 0 3 14 95.14 2.18
 0 3 15 69.81 1.92
 0 3 16 130.12 2.6
 0 3 17 152.41 2.83
 0 3 18 24.4 1.41
 0 4 0 3.46 0.39
 0 4 0 2.48 1.39
 0 -4 1 13.39 0.48
 0 4 1 14.99 0.51
 0 4 -1 14 2.1
 0 4 2 4.52 0.67
 0 -4 2 3.61 0.68
 0 4 3 0.24 0.88
 0 -4 3 0.13 0.91
 0 -4 4 2.66 1.62
 0 4 4 1.78 1.16
 0 -4 5 10.14 1.29
 0 4 5 12.28 1.3
 0 -4 6 20.13 1.53
 0 4 6 21.86 1.56
 0 -4 7 43.69 1.86
 0 4 7 44.03 1.85
 0 4 8 7.93 1.66
 0 -4 8 8.04 1.55
 0 4 9 24.58 1.93
 0 -4 9 23.66 1.94
 0 4 10 122.19 3.54
 0 -4 10 116.49 3.48
 0 -4 11 142.35 4.02
 0 4 11 151.5 4.08
 0 4 12 35.24 1.42
 0 4 12 36.85 2.58
 0 -4 12 31.69 2.55
 0 4 13 5.67 1.21
 0 4 14 2.64 1.3
 0 4 15 9.33 1.37
 0 4 16 37.35 1.63
 0 4 17 145.25 2.79
 0 4 18 17.52 1.37
 0 5 0 0.64 1.82
 0 5 0 -0.03 0.5
 0 5 -1 14.32 2.43
 0 5 1 12.39 0.47
 0 -5 1 10.41 0.43
 0 -5 2 1.7 0.68
 0 5 2 1.45 0.68
 0 -5 3 0.12 0.87
 0 5 3 0.92 1.01
 0 5 4 2.72 1.05
 0 -5 4 1.96 1.13
 0 5 5 20.23 1.4
 0 -5 5 17.99 1.39
 0 5 6 106.56 2.59
 0 -5 6 100.52 2.52
 0 -5 7 6.52 1.38
 0 5 7 7.49 1.4
 0 -5 8 3.84 1.51
 0 5 8 3.7 1.62
 0 5 9 4.01 1.61
 0 -5 9 3.99 1.67
 0 -5 10 54.31 2.54
 0 5 10 51.73 2.52
 0 -5 11 261.79 5.61
 0 5 11 264.06 5.61
 0 5 12 31.63 2.46
 0 -5 12 29.74 2.45
 0 5 12 30.97 1.4
 0 5 13 9.84 1.24
 0 5 14 8.34 1.36
 0 5 15 0.63 1.35
 0 5 16 2.49 1.39
 0 5 17 20.2 1.54
 0 5 18 2.53 1.3
 0 6 0 9999 129.78
 0 6 1 1825.31 26.3
 0 6 -1 1732.76 27.88
 0 6 -2 115.05 4.39
 0 -6 2 115.88 1.97
 0 -6 3 1.35 0.83
 0 6 3 1.63 0.9
 0 -6 4 135.14 2.63
 0 6 4 151.33 2.71
 0 6 5 2132.83 27.78
 0 -6 5 2011.59 27.7
 0 6 6 9700.59 124.75
 0 -6 6 9400.87 124.68
 0 -6 7 237.22 4.44
 0 6 7 244.89 4.48
 0 -6 8 1.45 1.42
 0 6 8 1.42 1.54
 0 6 9 20.57 1.84
 0 -6 9 18.09 1.85
 0 6 10 726.02 11.35
 0 -6 10 709.72 11.33
 0 6 11 659.35 10.7
 0 -6 11 651.62 10.7
 0 6 11 678.86 9.09
 0 6 12 231.41 3.74
 0 -6 12 224.46 5.28
 0 6 12 223.23 5.3
 0 6 13 50.87 1.68
 0 6 14 3.53 1.37
 0 6 15 21.18 1.53
 0 6 16 78.38 2.11
 0 6 17 555.89 7.97
 0 6 18 12.69 1.4
 0 7 0 -0.5 2.63
 0 7 0 0.16 0.67
 0 7 -1 1.19 2.83
 0 7 -2 8.32 3.69
 0 -7 2 6.57 0.67
 0 7 2 7.29 0.7
 0 -7 3 3.33 0.8
 0 7 3 4.21 0.82
 0 7 4 26.23 1.19
 0 -7 4 22.19 1.12
 0 7 5 124.25 2.54
 0 -7 5 119.01 2.45
 0 -7 6 203.34 3.83
 0 7 6 208.75 3.86
 0 -7 7 20.93 1.56
 0 7 7 21.59 1.61
 0 7 8 21.29 1.7
 0 -7 8 20.71 1.71
 0 -7 9 3.86 1.59
 0 7 9 5.79 1.64
 0 7 10 30.7 2.17
 0 -7 10 27.37 2.13
 0 7 11 223.43 5.01
 0 -7 11 216.11 4.99
 0 7 11 216.52 3.58
 0 7 11 230.02 3.65
 0 7 12 9.53 1.24
 0 7 12 9.03 1.99
 0 7 13 32.65 1.51
 0 7 14 0.55 1.34
 0 7 15 16.05 1.5
 0 7 16 17.65 1.56
 0 7 17 85.78 2.19
 0 7 18 2.4 1.34
 0 8 0 24.68 3.32
 0 8 0 28.39 1.06
 0 8 -1 2.17 3.32
 0 8 -2 7.68 3.64
 0 8 2 8.8 0.69
 0 -8 2 7.99 0.68
 0 8 3 3.6 0.79
 0 -8 3 3.03 0.73
 0 8 -3 2 3.62
 0 -8 4 20.32 1.12
 0 8 4 21.36 1.12
 0 -8 5 45.15 1.55
 0 8 5 45.65 1.56
 0 -8 6 122.26 2.72
 0 8 6 123.01 2.74
 0 -8 7 9.57 1.39
 0 8 7 9.58 1.43
 0 -8 8 26.84 1.8
 0 8 8 29.46 1.79
 0 8 9 1.33 1.6
 0 -8 9 1.85 1.47
 0 8 10 103.15 3.11
 0 -8 10 101.43 3.11
 0 -8 11 112.17 3.48
 0 8 11 114.35 3.45
 0 8 11 109.73 2.31
 0 8 11 116.92 2.32
 0 8 12 6.08 1.34
 0 8 12 5.21 1.19
 0 8 13 4.65 1.28
 0 8 14 4.39 1.38
 0 8 15 12.73 1.49
 0 8 16 39.18 1.78
 0 8 17 24.92 1.63
 0 8 18 43.89 1.68
 0 9 0 1.73 3.16
 0 9 0 0.59 0.77
 0 9 -1 53.65 3.69
 0 9 -1 56.07 1.31
 0 9 -2 150.83 5.2
 0 9 3 24.56 0.99
 0 -9 3 21.98 0.93
 0 9 -3 25.62 4.33
 0 9 4 74.89 1.73
 0 -9 4 71.15 1.65
 0 9 5 759.37 10.44
 0 -9 5 710.24 10.37
 0 -9 6 229.68 4.13
 0 9 6 241.35 4.18
 0 -9 7 12.41 1.41
 0 9 7 13.3 1.48
 0 -9 8 85.67 2.59
 0 9 8 93.37 2.59
 0 -9 9 219.37 4.54
 0 9 9 228.62 4.59
 0 -9 10 158.71 3.85
 0 9 10 158.5 3.83
 0 9 11 149.74 3.94
 0 9 11 155.18 2.78
 0 9 11 149.98 2.77
 0 9 12 100.95 2.17
 0 9 12 94.28 2.18
 0 9 13 46.37 1.7
 0 9 14 1.21 1.43
 0 9 15 48.86 1.83
 0 9 16 580.32 8.36
 0 9 17 440.09 6.51
 0 9 18 185.23 3.25
 0 10 0 129.05 2.28
 0 10 -1 51.78 3.82
 0 10 -2 7.58 3.51
 0 10 -3 3.82 3.96
 0 -10 3 5.52 0.76
 0 10 3 5.7 0.75
 0 10 4 15.26 1
 0 -10 4 14.45 1
 0 -10 5 10.52 1.15
 0 10 5 12.12 1.14
 0 -10 6 71.61 2.02
 0 10 6 74.6 2.07
 0 10 7 13.71 1.38
 0 -10 7 11.4 1.43
 0 -10 8 58.99 2.18
 0 10 8 59.22 2.17
 0 10 9 28.2 1.82
 0 -10 9 24.7 1.81
 0 -10 10 114.95 3.29
 0 10 10 120.22 3.29
 0 10 10 117.05 2.29
 0 10 11 81.27 1.92
 0 10 11 81.47 2
 0 10 12 48.52 1.59
 0 10 12 45.58 1.69
 0 10 13 7.89 1.39
 0 10 14 37.59 1.74
 0 10 15 75.4 2.11
 0 10 16 85.15 2.25
 0 10 17 22.95 1.64
 0 10 18 83.05 2.07
 0 11 0 -0.36 0.94
 0 11 -1 8.08 0.98
 0 11 -1 8.54 3.71
 0 11 -2 16.47 3.69
 0 11 -3 19.82 4.04
 0 11 4 193.19 3.11
 0 -11 4 178.45 3.02
 0 -11 5 76.81 1.87
 0 11 5 81.65 1.97
 0 -11 6 34.52 1.55
 0 11 6 35.54 1.52
 0 11 7 59.13 1.99
 0 -11 7 59.2 1.98
 0 11 8 65.84 2.23
 0 -11 8 62.51 2.17
 0 -11 9 11.69 1.59
 0 11 9 12.28 1.58
 0 11 11 36.05 1.41
 0 11 11 36.12 1.56
 0 11 12 35.08 1.47
 0 11 12 34.28 1.6
 0 11 13 13.92 1.45
 0 11 14 52.23 1.9
 0 11 15 13.38 1.55
 0 11 16 97.05 2.37
 0 11 17 168.55 3.16
 0 11 18 118.81 2.48
 0 12 0 6245.69 81.53
 0 12 -1 2689.07 35.05
 0 12 -1 2462.19 37.78
 0 12 -2 1281.36 22.4
 0 12 -2 1503.28 19.75
 0 12 -3 164.89 6.25
 0 12 -4 75.95 5.36
 0 12 5 266.96 4.24
 0 12 -5 227.92 7.94
 0 -12 6 51.21 1.73
 0 12 6 54.98 1.74
 0 12 7 86.65 2.31
 0 -12 7 84.15 2.32
 0 12 8 1276.34 17.92
 0 12 11 49.48 2.28
 0 12 12 27.8 1.6
 0 12 12 29.27 1.42
 0 12 12 28.99 2.39
 0 12 13 243.93 4.08
 0 12 14 76.59 2.13
 0 12 15 26.6 1.65
 0 12 -15 7.74 5.96
 0 12 16 161.45 3.08
 0 12 17 597.38 8.52
 0 12 18 186.13 3.26
 0 13 -1 7.03 4.02
 0 13 -2 10.82 4.18
 0 13 -2 11.92 1.13
 0 13 -3 0.59 4.01
 0 13 -4 103.53 5.78
 0 13 -5 12.81 4.97
 0 13 -6 3.1 4.92
 0 13 -7 3.33 4.83
 0 13 -8 55.11 5.78
 0 13 9 80.45 1.8
 0 13 9 86.58 1.81
 0 13 10 93.22 2.52
 0 13 11 16.57 2.11
 0 13 12 82.2 2.76
 0 13 12 90.33 2.12
 0 13 13 81.39 2.93
 0 13 13 88.83 2.19
 0 13 14 47.54 1.81
 0 13 -14 15.93 6.23
 0 13 -15 8.76 5.99
 0 13 15 16.46 1.55
 0 13 16 64.32 1.99
 0 13 17 71.29 2.04
 0 13 18 39.01 1.63
 0 14 -1 78.36 5.14
 0 14 -2 11.73 1.08
 0 14 -2 9.25 4.01
 0 14 -3 10.53 4.19
 0 14 -4 50.58 5.27
 0 14 -5 18.38 5
 0 14 -6 10.58 4.89
 0 14 -7 37.97 5.61
 0 14 -8 15.07 5.18
 0 14 9 25.02 1.17
 0 14 9 24.44 1.26
 0 14 -10 2.31 5
 0 14 10 4.18 1.02
 0 14 10 1.52 2.11
 0 14 -10 4.82 1.08
 0 14 -11 12.32 1.16
 0 14 11 10.39 2.14
 0 14 -11 7.53 5.26
 0 14 12 15.08 2.41
 0 14 -12 12.87 5.71
 0 14 13 20.99 2.65
 0 14 13 16.51 1.53
 0 14 14 10.53 2.49
 0 14 14 14.48 1.51
 0 14 15 45.23 1.78
 0 14 -15 14.32 6.25
 0 14 16 69.68 1.99
 0 14 17 31.23 1.59
 0 14 18 77.25 1.95
 0 15 -1 22.38 1.37
 0 15 -2 256.81 7.74
 0 15 -3 267.34 8.28
 0 15 -3 329.34 5.17
 0 15 -4 446.27 10.4
 0 15 -5 914.92 17.38
 0 15 -6 72.47 5.66
 0 15 -7 319.1 9.84
 0 15 -8 17.65 5.31
 0 15 9 61.82 1.62
 0 15 9 65.82 1.56
 0 15 -9 62.65 1.6
 0 15 10 225.44 3.58
 0 15 10 232.64 3.56
 0 15 11 92.75 2.82
 0 15 11 97.19 2.08
 0 15 12 77.04 2.72
 0 15 -12 28.47 6.4
 0 15 13 595.25 8.23
 0 15 -13 283.37 12.95
 0 15 14 186.69 3.87
 0 15 14 208.64 3.5
 0 15 15 6.89 1.42
 0 15 16 39.96 1.67
 0 15 17 188.98 3.29
 0 15 18 130.87 2.53
 0 16 -2 10.9 4.58
 0 16 -2 12.13 1.16
 0 16 -3 92.13 2.23
 0 16 -3 71.03 5.29
 0 16 -4 5.96 4.44
 0 16 -5 37.28 5
 0 16 -6 7.22 4.58
 0 16 -7 106.51 6.54
 0 16 8 76.89 1.74
 0 16 -8 77.56 1.75
 0 16 8 79.94 1.69
 0 16 8 75.53 2.48
 0 16 9 7.46 1.14
 0 16 -9 4.69 4.98
 0 16 9 5.63 2.03
 0 16 9 7.59 0.99
 0 16 -9 7.42 1.13
 0 16 -10 67.27 1.7
 0 16 10 71.2 1.68
 0 16 10 69.26 1.82
 0 16 -11 15.37 1.28
 0 16 11 12.11 2.3
 0 16 11 16.97 1.29
 0 16 11 16 1.45
 0 16 -12 1.38 5.53
 0 16 12 1.02 2.47
 0 16 -13 4.85 1.88
 0 16 -13 0.16 5.77
 0 16 13 5.44 2.46
 0 16 14 150.38 3.39
 0 16 -14 140.05 4.32
 0 16 15 26.53 1.57
 0 16 16 43.27 1.71
 0 16 17 21.12 1.46
 0 16 18 4.83 1.23
 0 17 -2 3.49 4.57
 0 17 -3 153.12 3.04
 0 17 -3 109.94 6.2
 0 17 -4 43.23 1.7
 0 17 -4 28.17 5.04
 0 17 -5 197.82 7.76
 0 17 -5 265.04 4.68
 0 17 -6 21.94 1.52
 0 17 -6 15.34 4.69
 0 17 -7 3.79 4.64
 0 17 8 98.77 1.99
 0 17 -8 103.59 2.04
 0 17 8 102.54 1.94
 0 17 8 96.41 2.6
 0 17 -9 52.89 1.55
 0 17 9 51.32 1.55
 0 17 -9 50.11 1.3
 0 17 9 52.12 1.44
 0 17 -10 47.49 1.53
 0 17 10 51 1.53
 0 17 10 52.12 1.69
 0 17 11 57.2 1.81
 0 17 11 60.08 1.71
 0 17 11 54.79 2.56
 0 17 12 45.82 2.63
 0 17 12 49.38 1.68
 0 17 13 102.04 2.97
 0 17 -13 88.94 3.4
 0 17 -14 57.94 2.95
 0 17 14 63.15 2.71
 0 17 15 20.76 2.36
 0 17 16 90.58 2.15
 0 17 17 3.11 1.28
 0 18 -3 143.64 7.14
 0 18 -4 292.46 9.03
 0 18 -5 534.89 13.56
 0 18 -5 704.24 10.17
 0 18 -6 77.59 2.35
 0 18 -6 53.29 5.37
 0 18 -7 88.27 1.85
 0 18 7 90.63 2.42
 0 18 -8 513.9 6.85
 0 18 -8 508.53 6.92
 0 18 8 506.28 6.88
 0 18 8 522.6 6.9
 0 18 -9 389.45 5.62
 0 18 9 393.77 5.64
 0 18 -9 387.59 5.51
 0 18 10 57.82 1.75
 0 18 -10 52.01 1.6
 0 18 10 58.4 1.61
 0 18 10 52.32 2.42
 0 18 11 31.11 1.6
 0 18 11 32.44 1.4
 0 18 11 32.98 2.39
 0 18 12 197.69 3.96
 0 18 -12 177.81 4.78
 0 18 13 84.28 2.04
 0 18 13 76.56 2.83
 0 18 14 386.01 6.05
 0 18 15 20.2 2.33
 0 18 17 19.51 1.33
 0 19 -3 105.98 6.42
 0 19 -4 220.34 4.04
 0 19 -4 142.06 7.35
 0 19 -5 9.71 4.53
 0 19 -5 14.62 1.38
 0 19 -6 10.52 1.11
 0 19 -6 9.49 1.37
 0 19 -6 6.34 4.5
 0 19 6 11.33 1.86
 0 19 -6 11.69 0.97
 0 19 -7 162.62 2.62
 0 19 7 139.22 2.81
 0 19 -7 156.19 2.69
 0 19 -7 140.09 3.51
 0 19 7 158.08 2.61
 0 19 7 158.95 3.11
 0 19 7 166.9 2.6
 0 19 -8 67.04 1.52
 0 19 -8 66.64 1.71
 0 19 8 65.15 1.63
 0 19 8 69.75 1.58
 0 19 8 64.19 2.39
 0 19 9 66.07 1.61
 0 19 -9 61.06 1.66
 0 19 -9 61.77 1.46
 0 19 9 61.95 1.7
 0 19 -10 26.16 1.08
 0 19 10 28.31 1.49
 0 19 10 29.17 1.3
 0 19 -10 26.62 1.37
 0 19 11 2.76 2.37
 0 19 11 3.79 1.18
 0 19 -11 2.56 1.5
 0 19 -11 0.35 4.96
 0 19 11 3.6 1.41
 0 19 12 3.91 1.26
 0 19 12 4.15 2.39
 0 19 -12 2.83 1.61
 0 19 -12 -0.36 5.14
 0 19 13 28.06 2.54
 0 19 13 32.23 1.51
 0 19 -13 27 2.25
 0 19 14 49.32 2.59
 0 19 14 50.27 1.71
 0 19 15 16.31 2.33
 0 20 0 50.51 1.33
 0 20 -1 90.22 1.83
 0 20 -2 155.41 2.62
 0 20 2 146.29 2.57
 0 20 -3 102.06 2.69
 0 20 3 109.87 2.08
 0 20 -4 13.66 4.91
 0 20 -5 61.01 1.54
 0 20 -5 67.1 1.51
 0 20 -6 90.78 1.78
 0 20 6 80.91 2
 0 20 -6 86.06 1.85
 0 20 -6 77.37 2.5
 0 20 -6 87.5 1.8
 0 20 7 20.12 1.69
 0 20 -7 20.97 1.26
 0 20 -7 18.78 1.63
 0 20 7 20.13 1.12
 0 20 -7 21.66 1.07
 0 20 7 21.72 1.04
 0 20 7 20.53 2.08
 0 20 8 2.83 2.03
 0 20 -8 4.2 1.15
 0 20 8 3.24 1.08
 0 20 8 4.07 0.96
 0 20 -8 4.2 0.92
 0 20 -8 3.35 1.39
 0 20 -8 3.36 4.46
 0 20 8 3.54 2.03
 0 20 9 93.32 1.88
 0 20 9 85.55 2.69
 0 20 -9 88.66 1.96
 0 20 -9 90.32 1.79
 0 20 9 93.63 2.02
 0 20 -10 13.11 0.98
 0 20 10 14.82 1.45
 0 20 10 15.1 1.21
 0 20 10 16.69 2.42
 0 20 -10 10.83 1.61
 0 20 11 3.32 1.18
 0 20 11 2.29 2.45
 0 20 -11 -0.73 4.62
 0 20 -11 2.22 1.51
 0 20 12 6.36 2.42
 0 20 12 6.69 1.24
 0 20 -12 5.63 1.72
 0 20 -12 1.15 4.65
 0 20 13 26.43 2.5
 0 20 13 29.45 1.46
 0 20 -13 26.27 2.22
 0 20 14 22.12 2.46
 0 20 14 23.17 1.41
 0 20 15 6.58 2.07
 0 20 15 9.76 1.27
 0 21 0 1.5 0.79
 0 21 -1 74.72 1.66
 0 21 2 113.62 2.17
 0 21 -2 120.03 2.21
 0 21 3 829.92 11.13
 0 21 -3 822.19 11.03
 0 21 -4 612.22 8.54
 0 21 -4 631.49 8.62
 0 21 -4 625.69 9.57
 0 21 -5 35.22 1.29
 0 21 -5 34.67 1.79
 0 21 -5 36.73 1.22
 0 21 -6 287.03 4.24
 0 21 6 292.27 4.34
 0 21 -6 281.62 4.27
 0 21 6 275.81 4.13
 0 21 -6 286.13 4.19
 0 21 6 291.31 4.14
 0 21 7 63 2.04
 0 21 -7 64.31 1.67
 0 21 7 62.12 2.36
 0 21 7 63.29 1.54
 0 21 7 67.25 1.48
 0 21 -7 65.92 1.53
 0 21 -7 58.51 2.26
 0 21 -8 104.41 1.97
 0 21 -8 102 2.1
 0 21 8 107.82 1.98
 0 21 8 101.14 2.72
 0 21 8 103.96 2.05
 0 21 -9 6.45 1.23
 0 21 9 7.18 2.34
 0 21 9 6.59 1.07
 0 21 9 7.18 1.31
 0 21 -9 6.98 0.97
 0 21 -9 6.11 1.5
 0 21 -9 2.13 4.63
 0 21 10 21.63 2.52
 0 21 10 25.63 1.29
 0 21 10 24.23 1.5
 0 21 -10 24.05 1.1
 0 21 -10 20.14 1.87
 0 21 -11 29.74 2.09
 0 21 11 33.67 1.39
 0 21 11 29.77 2.53
 0 21 -11 31.87 1.14
 0 21 12 130.97 3.38
 0 21 -12 124.82 3.83
 0 21 13 2.88 2.41
 0 21 13 2.98 1.22
 0 21 14 168.78 2.95
 0 21 14 162.25 3.51
 0 21 15 43.74 1.5
 0 21 15 38.68 2.3
 0 21 16 34.92 1.41
 0 22 0 55.96 1.43
 0 22 -1 8.93 0.91
 0 22 -1 9.47 0.89
 0 22 2 133.5 2.84
 0 22 2 134.23 2.42
 0 22 -2 130.38 2.33
 0 22 -3 45.55 1.37
 0 22 -3 47.59 1.33
 0 22 -3 44.55 1.4
 0 22 -4 72.98 1.69
 0 22 -4 75.02 1.66
 0 22 -4 77.01 2.37
 0 22 -5 12.37 1.15
 0 22 -5 12.95 1.39
 0 22 -5 9.82 4.78
 0 22 -5 13.24 2.04
 0 22 -5 13.13 1
 0 22 -6 0.58 0.91
 0 22 6 0.75 0.77
 0 22 -6 0.9 1.14
 0 22 -6 0.42 1.09
 0 22 -6 -0.24 4.51
 0 22 -6 0.34 1.23
 0 22 6 0.66 1.5
 0 22 6 0.31 0.92
 0 22 7 5.66 0.85
 0 22 7 4.97 2
 0 22 -7 5.1 1.15
 0 22 -7 1.29 4.36
 0 22 -7 4.25 1.31
 0 22 7 4.52 1.65
 0 22 7 4.5 1
 0 22 -7 5.24 0.96
 0 22 8 9.21 1.26
 0 22 -8 9.47 1.23
 0 22 -8 9.91 1.02
 0 22 -8 4.67 4.58
 0 22 -8 8.02 1.44
 0 22 8 8.48 2.49
 0 22 8 8.48 2.26
 0 22 8 9.31 1.03
 0 22 9 21.74 1.26
 0 22 9 21.49 2.62
 0 22 -9 6.19 4.72
 0 22 -9 16.94 1.68
 0 22 9 -0.45 4.32
 0 22 9 21.11 1.47
 0 22 -9 20.41 1.1
 0 22 -10 1.54 1.43
 0 22 -10 4.48 4.7
 0 22 -10 2.83 0.96
 0 22 10 1.36 2.43
 0 22 10 2.64 1.1
 0 22 -11 5.9 1.56
 0 22 11 8.22 1.16
 0 22 11 6.39 2.38
 0 22 -11 7.06 0.94
 0 22 12 14.08 2.47
 0 22 12 15.86 1.28
 0 22 -12 12.9 1.83
 0 22 13 29.45 1.41
 0 22 13 27.47 2.46
 0 22 14 83.08 1.94
 0 22 14 76.35 2.66
 0 22 15 42.09 1.45
 0 22 15 40.25 2.15
 0 22 16 3.93 1.13
 0 23 0 0.28 0.78
 0 23 0 -0.19 1.9
 0 23 -1 38.34 1.17
 0 23 1 38.85 1.13
 0 23 1 39.08 2.09
 0 23 2 95.11 1.92
 0 23 -2 98.06 1.91
 0 23 2 98.72 1.81
 0 23 2 101.09 2.53
 0 23 3 86.19 1.64
 0 23 -3 84.51 1.76
 0 23 -3 82.81 1.8
 0 23 3 83.14 1.76
 0 23 -3 83.02 1.8
 0 23 -4 50.03 2.02
 0 23 -4 46.8 1.41
 0 23 -4 51.23 2.32
 0 23 -4 48.87 1.33
 0 23 4 43.92 1.15
 0 23 -5 2.76 4.81
 0 23 -5 3.63 1.25
 0 23 -5 4.27 0.93
 0 23 -5 4.78 2.1
 0 23 -5 4.67 1.09
 0 23 6 10.98 1
 0 23 -6 10.84 0.99
 0 23 -6 10.87 1.17
 0 23 6 10.01 1.55
 0 23 6 8.37 1
 0 23 -6 12.16 2.13
 0 23 -6 10.2 1.41
 0 23 6 10.84 0.84
 0 23 -7 1.05 1.28
 0 23 -7 -0.39 4.56
 0 23 7 1.46 0.91
 0 23 7 2.32 2.23
 0 23 -7 1.81 2.14
 0 23 -7 1.74 1.16
 0 23 7 1.38 1.14
 0 23 7 -0.78 2.02
 0 23 -7 1.22 0.95
 0 23 8 -1.01 2.54
 0 23 8 0.54 1.05
 0 23 -8 0.94 2.15
 0 23 -8 0.95 0.97
 0 23 -8 2.48 4.67
 0 23 -8 0.19 1.32
 0 23 8 0.06 1.25
 0 23 -9 6.37 4.71
 0 23 -9 13.71 1.66
 0 23 9 16.33 2.41
 0 23 9 17.13 1.12
 0 23 -9 16.99 1.09
 0 23 9 3.34 4.01
 0 23 9 15.63 1.32
 0 23 10 57.82 2.59
 0 23 10 56.2 1.53
 0 23 -10 54.29 1.43
 0 23 11 32.24 2.69
 0 23 11 31.96 1.41
 0 23 -11 30.03 2.32
 0 23 -11 27.27 2.03
 0 23 -11 29.56 1.13
 0 23 12 82.26 2.92
 0 23 12 89.78 1.97
 0 23 -12 83.49 2.71
 0 23 13 44.52 1.51
 0 23 13 40.53 2.52
 0 23 14 48.61 1.55
 0 23 14 45.71 2.44
 0 23 15 107.83 2.11
 0 23 15 96.42 2.6
 0 24 0 227.92 3.58
 0 24 0 253.09 4.04
 0 24 1 15.86 0.95
 0 24 -1 15.52 0.95
 0 24 -1 15.85 1.94
 0 24 1 17.52 2.08
 0 24 2 52.69 1.32
 0 24 2 55.02 2.29
 0 24 3 454.39 6.3
 0 24 -3 454.48 6.4
 0 24 -3 461.38 6.39
 0 24 4 52.51 1.24
 0 24 -4 56.13 1.42
 0 24 4 51.49 1.44
 0 24 -4 54.45 1.51
 0 24 -4 54.88 1.51
 0 24 -5 37.09 1.25
 0 24 -5 35.97 1.38
 0 24 -5 39.7 2.34
 0 24 5 37.04 1.75
 0 24 -6 16.69 1.07
 0 24 -6 14.84 1.5
 0 24 6 16.38 1.12
 0 24 6 21.07 2.09
 0 24 -6 17.53 2.33
 0 24 -6 14.79 1.26
 0 24 6 21.22 1.25
 0 24 -7 16.58 1.65
 0 24 7 18.68 1.05
 0 24 -7 20.95 1.13
 0 24 7 16.77 2.16
 0 24 -7 20.57 2.3
 0 24 7 17.89 1.25
 0 24 -8 76.69 2.75
 0 24 8 80.39 2.72
 0 24 8 81.14 1.7
 0 24 -8 85.43 1.81
 0 24 8 71.51 2.95
 0 24 -8 86.81 2.79
 0 24 8 82.51 1.84
 0 24 -9 285.93 3.99
 0 24 9 276.85 4.57
 0 24 9 279.3 3.96
 0 24 -9 260.8 5.46
 0 24 -9 97.69 7.78
 0 24 -9 291.71 4.69
 0 24 10 4.04 2.48
 0 24 10 3.17 1.12
 0 24 -10 3.92 2.23
 0 24 -10 4.05 1.56
 0 24 -10 4.27 4.81
 0 24 -10 4.02 0.99
 0 24 11 52.16 1.53
 0 24 -11 50.22 1.33
 0 24 11 45.39 2.68
 0 24 -11 50.08 2.45
 0 24 12 21.4 1.25
 0 24 12 19.29 2.41
 0 24 -12 21.74 2.31
 0 24 13 378 6.07
 0 24 13 407.85 5.75
 0 24 14 90.78 2.65
 0 24 14 94.14 1.99
 0 24 15 64.78 2.25
 0 25 0 1.43 2.03
 0 25 0 0.63 0.86
 0 25 -1 10.13 2.15
 0 25 1 10.44 2.04
 0 25 -1 8.74 0.92
 0 25 1 8.32 0.89
 0 25 2 15.09 2.06
 0 25 -2 16.45 2.23
 0 25 2 13.1 0.91
 0 25 3 24.21 2.1
 0 25 -3 25.02 2.08
 0 25 3 22.08 0.96
 0 25 3 21.97 1.17
 0 25 -3 22.18 1.22
 0 25 4 21.93 0.98
 0 25 -4 29.46 1.18
 0 25 -4 32.83 2.38
 0 25 4 23.91 1.2
 0 25 -4 28.6 1.31
 0 25 -5 3.94 0.99
 0 25 5 2.97 1.09
 0 25 -5 5.46 2.27
 0 25 -5 3.98 1.2
 0 25 -6 9.73 1.05
 0 25 -6 8.8 2.3
 0 25 6 7.93 1.87
 0 25 6 7.44 1.05
 0 25 7 15.84 0.95
 0 25 -7 16.68 1.12
 0 25 -7 13.98 1.57
 0 25 7 16.83 1.98
 0 25 -7 17.71 2.38
 0 25 8 37.75 1.19
 0 25 -8 38.68 1.33
 0 25 8 35.81 2.39
 0 25 -8 30.92 1.97
 0 25 -8 38.8 2.53
 0 25 8 28.71 2.64
 0 25 9 33.79 1.29
 0 25 -9 36.58 1.31
 0 25 9 36.25 2.62
 0 25 -9 11.01 5.19
 0 25 -9 30.38 2.06
 0 25 9 1.78 4.5
 0 25 -9 34.22 2.55
 0 25 10 40.05 1.44
 0 25 -10 40.01 1.29
 0 25 -10 36.46 2.16
 0 25 -10 40.21 2.47
 0 25 11 16.62 2.41
 0 25 11 18.45 1.19
 0 25 -11 16.62 2.28
 0 25 -11 18.24 1.04
 0 25 -12 12.42 2.21
 0 25 12 12.8 1.13
 0 25 12 11.22 2.3
 0 25 13 221.65 3.47
 0 25 13 209.61 3.97
 0 25 14 141.46 2.48
 0 25 14 137.03 2.96
 0 25 15 4.43 1.91
 0 26 0 48.77 1.43
 0 26 0 49.1 1.34
 0 26 1 6.82 1.06
 0 26 1 10.89 2.1
 0 26 -1 11.02 2.04
 0 26 -1 10.18 0.96
 0 26 1 9.06 0.91
 0 26 2 12.72 1.08
 0 26 2 14.56 2.08
 0 26 -2 17.54 2.05
 0 26 2 13.32 0.93
 0 26 3 30.13 1.3
 0 26 -3 30.16 1.33
 0 26 3 38.24 2.54
 0 26 -3 36.09 2.29
 0 26 3 31.79 1.18
 0 26 -4 0.33 0.97
 0 26 4 1.11 0.9
 0 26 4 0.19 1.09
 0 26 -4 0.87 2.32
 0 26 -4 1.12 1.15
 0 26 -5 33.65 1.26
 0 26 -5 37.31 2.5
 0 26 5 33.46 1.92
 0 26 5 28.49 1.21
 0 26 -5 31.88 1.43
 0 26 -6 18.83 1.15
 0 26 -6 21.04 2.45
 0 26 6 20.5 1.84
 0 26 6 15.55 1.06
 0 26 -7 59.55 1.58
 0 26 7 55.81 2.31
 0 26 -7 61.09 2.75
 0 26 8 15.55 1.11
 0 26 -8 14.12 1.12
 0 26 -8 12.38 2.42
 0 26 8 13.83 3.29
 0 26 9 10.88 2.78
 0 26 9 10.18 1.2
 0 26 -9 8.94 1.08
 0 26 -9 6.84 2.34
 0 26 10 26.87 1.2
 0 26 -10 25.65 2.4
 0 26 -10 26.15 1.17
 0 26 10 24.82 2.46
 0 26 11 22.07 1.17
 0 26 -11 23.79 2.28
 0 26 -11 21.53 1.06
 0 26 11 19.88 2.3
 0 26 12 61.2 1.55
 0 26 -12 55.66 2.46
 0 26 -12 60.89 1.36
 0 26 12 55.84 2.45
 0 26 13 22.27 2.3
 0 26 13 25.69 1.22
 0 26 -14 9.88 1.89
 0 26 14 12.74 1.99
 0 26 15 14.46 2.01
 0 27 0 1.46 1.11
 0 27 0 1.21 2.17
 0 27 0 1.66 0.94
 0 27 1 88.68 1.86
 0 27 -1 88.17 1.84
 0 27 1 88.5 1.93
 0 27 -2 12.31 2.13
 0 27 2 11.81 1.09
 0 27 2 11.87 1.23
 0 27 3 43.57 2.56
 0 27 3 43.74 1.28
 0 27 -3 43.88 1.47
 0 27 3 43.26 1.43
 0 27 4 26.95 1.26
 0 27 -4 29.69 1.4
 0 27 -4 31.07 1.23
 0 27 4 28.57 1.05
 0 27 -5 57.07 1.55
 0 27 5 57.11 2.07
 0 27 -5 62.39 2.83
 0 27 6 17.88 1.11
 0 27 6 23.45 1.91
 0 27 -6 23.17 2.59
 0 27 -6 20.86 1.2
 0 27 7 37.9 2.74
 0 27 -7 32.93 2.55
 0 27 -7 32.02 1.28
 0 27 8 87.63 1.79
 0 27 -8 87.82 2.94
 0 27 -8 86.82 1.85
 0 27 8 85.27 3.01
 0 27 9 24.22 1.14
 0 27 -9 22.77 2.46
 0 27 -9 25.17 1.2
 0 27 9 21.75 2.44
 0 27 10 57.96 1.46
 0 27 -10 56 2.57
 0 27 -10 57.52 1.45
 0 27 11 63.91 1.56
 0 27 -11 67.75 2.54
 0 27 -11 61.58 1.45
 0 27 11 57.98 2.52
 0 27 -12 30.33 1.04
 0 27 12 27.47 2.28
 0 27 13 84.15 2.53
 0 27 -14 12.5 1.97
 0 27 14 12 2.04
 0 27 15 39.88 1.88
 0 28 0 51.45 1.62
 0 28 0 52.62 1.5
 0 28 1 2.17 1.19
 0 28 1 1.96 1.01
 0 28 -1 2.48 1.03
 0 28 1 5.57 2.47
 0 28 -1 3.07 2.22
 0 28 2 13.53 1.19
 0 28 -2 15 1.09
 0 28 2 14.83 1.02
 0 28 2 14.42 2.34
 0 28 -2 15.69 2.22
 0 28 -3 37.52 1.48
 0 28 3 35.57 1.33
 0 28 3 35.46 1.17
 0 28 3 38.47 2.39
 0 28 4 55.79 1.32
 0 28 -4 59.04 1.56
 0 28 -4 58.08 1.72
 0 28 -5 4.93 1.07
 0 28 5 3.55 1.04
 0 28 5 3.66 1.8
 0 28 -5 5.29 2.58
 0 28 -6 116.14 3.26
 0 28 6 110.99 2.88
 0 28 -6 107.21 2.07
 0 28 7 4.9 2.35
 0 28 -7 4.46 2.51
 0 28 7 3.76 1.03
 0 28 -7 4.84 1.07
 0 28 -8 87.54 2.96
 0 28 -8 84.83 1.8
 0 28 -9 62.14 2.67
 0 28 -9 59.57 1.5
 0 28 -10 32.36 2.46
 0 28 -10 28.27 1.14
 0 28 10 26.3 2.31
 0 28 -11 1.37 2.21
 0 28 -11 2.66 0.9
 0 28 11 2.81 2.14
 0 28 -12 24.31 0.97
 0 28 12 21.44 2.18
 0 28 -13 120.64 2.73
 0 28 13 111.17 2.75
 0 28 -14 1.09 1.9
 0 28 14 3.93 1.87
 0 28 15 131.37 2.59
 0 29 0 0.24 1.18
 0 29 0 0.58 0.99
 0 29 0 0.26 2.3
 0 29 1 70.32 1.78
 0 29 -1 73.18 1.72
 0 29 1 74.43 1.65
 0 29 1 79.52 2.66
 0 29 -1 81.39 2.72
 0 29 2 123.97 2.35
 0 29 -2 127.79 2.35
 0 29 2 123.17 2.24
 0 29 -2 140.99 3.1
 0 29 2 135.63 3.1
 0 29 3 27.09 1.27
 0 29 3 26.08 1.07
 0 29 3 28.82 2.34
 0 29 -4 30.08 1.5
 0 29 4 27.45 1.35
 0 29 4 30.36 1.21
 0 29 -4 31.92 1.27
 0 29 4 31.81 2.23
 0 29 -5 135.66 2.41
 0 29 5 137.94 2.96
 0 29 -6 37.73 1.36
 0 29 -6 40.16 2.75
 0 29 6 37.84 2.25
 0 29 7 44.06 1.32
 0 29 7 44.74 2.53
 0 29 -7 55.82 2.81
 0 29 -7 53.09 1.47
 0 29 -8 14.97 2.5
 0 29 -8 14.13 1.1
 0 29 -9 15.77 2.41
 0 29 -9 14.89 1.06
 0 29 9 13.04 2.3
 0 29 -10 0.68 2.29
 0 29 -10 1.07 0.91
 0 29 10 1.23 2.12
 0 29 -11 22.38 2.17
 0 29 -11 21.64 0.99
 0 29 11 19.21 2.15
 0 29 -12 50.87 2.36
 0 29 -12 53.15 1.2
 0 29 12 47.05 2.27
 0 29 -13 67.47 2.48
 0 29 13 61.09 2.22
 0 29 14 28.44 1.81
 0 29 15 21.13 1.68
 0 30 0 58.98 1.51
 0 30 0 61.85 2.51
 0 30 1 44.22 1.53
 0 30 -1 47.37 1.41
 0 30 1 49.72 1.39
 0 30 -1 52.25 2.47
 0 30 1 47.47 2.45
 0 30 2 37.15 1.5
 0 30 -2 38.81 1.35
 0 30 2 39.86 1.34
 0 30 3 58.07 1.66
 0 30 3 60.56 1.48
 0 30 3 59.74 2.78
 0 30 4 12.48 1.23
 0 30 4 15.54 2.04
 0 30 -4 15.56 1.13
 0 30 4 14.3 1.05
 0 30 4 14.42 2.48
 0 30 5 22.26 1.23
 0 30 -5 24.4 1.25
 0 30 5 23.6 2.06
 0 30 -5 27.3 2.78
 0 30 6 75.59 1.72
 0 30 6 79.62 2.51
 0 30 -7 22.44 2.59
 0 30 -7 21.39 1.18
 0 30 -8 72.74 2.81
 0 30 -8 69.06 1.58
 0 30 -9 34.96 2.51
 0 30 -9 33.76 1.18
 0 30 9 30.1 2.27
 0 30 -10 16.75 2.26
 0 30 -10 18.15 1.02
 0 30 10 16.98 2.14
 0 30 -11 -0.92 2.05
 0 30 -11 -0.25 0.83
 0 30 11 -0.75 2.05
 0 30 -12 36.34 2.12
 0 30 -12 41.11 1.03
 0 30 12 34.58 2.15
 0 30 -13 8.71 1.83
 0 30 13 10.58 1.83
 0 30 14 2.63 1.59
 0 30 15 31.67 1.54
 0 31 0 1.96 1.32
 0 31 0 3.04 1.15
 0 31 0 -0.09 2.39
 0 31 1 11.06 1.42
 0 31 1 12.15 1.27
 0 31 -1 10.56 1.14
 0 31 -1 10.75 2.31
 0 31 1 12.15 2.51
 0 31 2 251.23 4.01
 0 31 -2 256.38 3.97
 0 31 2 261.05 3.92
 0 31 2 264.57 4.64
 0 31 3 12.91 1.25
 0 31 3 12.91 1.06
 0 31 3 11.97 2.47
 0 31 -4 52.64 1.49
 0 31 4 46.09 1.48
 0 31 4 50.1 2.15
 0 31 4 50 1.31
 0 31 4 50.93 2.52
 0 31 -5 76.53 1.73
 0 31 5 76.58 2.36
 0 31 6 57.79 1.53
 0 31 -6 69.41 2.92
 0 31 6 68.94 2.54
 0 31 -6 62.08 1.57
 0 31 -7 31.74 2.58
 0 31 -7 28.81 1.21
 0 31 -8 100.29 2.95
 0 31 -8 95.15 1.8
 0 31 -9 14.38 2.31
 0 31 -9 14.56 0.98
 0 31 9 11.38 2.07
 0 31 -10 23.23 2.22
 0 31 -10 23.96 1.03
 0 31 10 21.32 2.05
 0 31 -11 2.42 2.04
 0 31 -11 4.27 0.81
 0 31 11 2.83 1.92
 0 31 -12 3.23 1.78
 0 31 -12 3.15 0.73
 0 31 12 2.23 1.88
 0 31 -13 1.73 1.65
 0 31 13 3.44 1.64
 0 31 14 5.84 1.53
 0 32 0 341.59 5.19
 0 32 0 357.02 5.12
 0 32 0 357.01 5.57
 0 32 1 16.35 1.35
 0 32 1 18.12 1.14
 0 32 -1 19.2 1.2
 0 32 1 17.05 2.36
 0 32 2 6.55 1.22
 0 32 -2 6.96 1.1
 0 32 2 6.96 1
 0 32 2 5.66 2.27
 0 32 3 19.48 1.24
 0 32 3 20.95 1.9
 0 32 3 20.83 1.06
 0 32 3 20.28 2.29
 0 32 4 38.34 1.38
 0 32 4 42.07 2.04
 0 32 4 41.29 1.21
 0 32 4 42.4 2.4
 0 32 5 21.95 1.24
 0 32 -5 28.85 2.64
 0 32 5 28.17 2.1
 0 32 -5 25.07 1.18
 0 32 6 20.2 2.09
 0 32 -6 21.54 2.57
 0 32 -6 21.2 1.13
 0 32 -7 106.07 3.06
 0 32 -7 96.46 1.84
 0 32 -8 27.88 2.36
 0 32 -8 26.22 1.1
 0 32 -9 6.9 2.19
 0 32 -9 7.31 0.9
 0 32 -10 53.41 2.33
 0 32 -10 53.8 1.26
 0 32 10 48.74 2.15
 0 32 -11 0.9 1.78
 0 32 -11 1.94 0.76
 0 32 11 1.26 1.78
 0 32 -12 69.88 2.29
 0 32 12 61.29 2.07
 0 32 13 37.67 1.61
 0 32 14 15.49 1.46
 0 33 0 2.34 1.3
 0 33 0 3.42 1.04
 0 33 0 3.56 2.2
 0 33 1 112.07 2.22
 0 33 -1 110.01 2.11
 0 33 1 111.98 2.07
 0 33 1 111.43 2.87
 0 33 2 83.39 1.89
 0 33 -2 85 1.83
 0 33 2 86.71 1.75
 0 33 2 86.56 2.62
 0 33 3 60.05 1.62
 0 33 3 61.57 2.22
 0 33 3 61.9 1.45
 0 33 3 60.69 2.45
 0 33 4 8 1.82
 0 33 4 9.56 1.15
 0 33 4 9.03 2.16
 0 33 5 26.63 1.99
 0 33 -5 29.46 1.19
 0 33 5 26.04 1.22
 0 33 -6 13.94 1.04
 0 33 6 12.29 2.1
 0 33 -6 15.06 2.46
 0 33 -7 21.83 1.05
 0 33 -7 23.9 2.37
 0 33 -8 4.78 0.9
 0 33 -8 5.2 2.18
 0 33 -9 8.99 2
 0 33 -9 9.54 0.9
 0 33 -10 2.93 1.76
 0 33 -10 5.44 0.81
 0 33 10 2.68 1.78
 0 33 -11 0.25 1.92
 0 33 -11 1 0.72
 0 33 11 0.15 1.69
 0 33 12 39.84 1.7
 0 33 13 0.25 1.42
 0 34 0 105.87 2
 0 34 1 25.22 1.35
 0 34 1 27.28 1.14
 0 34 -1 25.78 1.16
 0 34 1 24.78 2.18
 0 34 -2 36.13 1.26
 0 34 2 37.74 1.4
 0 34 2 39.63 1.98
 0 34 2 38.65 1.21
 0 34 2 36.47 2.23
 0 34 3 10.42 1.17
 0 34 3 11.59 1.77
 0 34 3 11.12 0.95
 0 34 3 11.37 2.08
 0 34 4 39.36 1.94
 0 34 4 35.28 1.33
 0 34 4 37.34 2.17
 0 34 -5 42.7 1.29
 0 34 5 39.54 2.06
 0 34 5 42.2 2.17
 0 34 -6 45.68 2.53
 0 34 -6 44.25 1.26
 0 34 -7 11.43 2.21
 0 34 -7 11.52 0.96
 0 34 -8 12.53 2.11
 0 34 -8 12.31 0.92
 0 34 -9 43.92 2.12
 0 34 -9 45.45 1.15
 0 34 -10 17.76 0.85
 0 34 10 13.78 1.69
 0 34 -11 61.85 1.16
 0 34 11 48.7 1.86
 0 34 12 2.28 1.39
 0 34 13 3.71 1.21
 0 35 0 1.32 0.95
 0 35 -1 39.96 1.25
 0 35 1 41.09 1.24
 0 35 1 40.79 2.2
 0 35 2 1.79 0.87
 0 35 -2 2.01 0.92
 0 35 2 2.18 1.63
 0 35 2 1.67 1.97
 0 35 3 123.32 2.67
 0 35 3 126.28 2.85
 0 35 4 51.75 2.01
 0 35 4 50.01 2.15
 0 35 -5 54.26 1.35
 0 35 5 51.14 2.14
 0 35 6 4.88 2.4
 0 35 -6 5.13 0.92
 0 35 -7 29 1.06
 0 35 -8 15.61 0.9
 0 35 -9 8.87 0.8
 0 35 -10 43.15 1
 0 35 10 32.79 1.69
 0 35 -11 3.64 0.61
 0 35 11 1.83 1.41
 0 35 12 0.49 1.25
 0 36 0 91.89 1.78
 0 36 1 6.69 0.9
 0 36 -1 6.79 0.95
 0 36 1 4.59 1.61
 0 36 2 3.6 0.84
 0 36 -2 3.54 0.93
 0 36 2 3.22 1.58
 0 36 2 3.26 1.8
 0 36 3 13.09 1.67
 0 36 3 14.46 1.96
 0 36 4 16.32 1.83
 0 36 4 14.37 1.92
 0 36 -5 47.16 1.24
 0 36 5 45.05 2.05
 0 36 -6 46.11 1.22
 0 36 -7 3.72 0.82
 0 36 -8 4.07 0.78
 0 36 -9 19.64 0.82
 0 36 -10 40.28 0.94
 0 36 11 0.36 1.25
 0 36 12 -0.06 1.01
 0 37 0 0.76 1.49
 0 37 0 1.22 0.87
 0 37 1 36.87 1.11
 0 37 -1 35.56 1.12
 0 37 -2 78.45 1.58
 0 37 3 30.66 1.74
 0 37 -3 31.13 1.08
 0 37 3 32.74 1.94
 0 37 4 4.08 1.68
 0 37 4 3.41 1.67
 0 37 5 8.36 2.11
 0 37 -5 12.06 0.9
 0 37 5 10.6 1.79
 0 37 -6 7.52 0.83
 0 37 -7 3.54 0.77
 0 37 -8 18.87 0.82
 0 37 -9 14.81 0.73
 0 37 -10 1.73 0.56
 0 37 11 1.08 1.05
 0 38 0 169 2.62
 0 38 1 6.5 0.84
 0 38 -1 6.24 0.88
 0 38 -2 27.89 1.02
 0 38 3 23.89 1.61
 0 38 -3 26.26 0.98
 0 38 4 14.32 1.79
 0 38 -5 29.87 0.98
 0 38 5 26.13 1.63
 0 38 -6 2.02 0.75
 0 38 6 0.55 1.52
 0 38 -7 4.18 0.71
 0 38 -8 2.49 0.65
 0 38 -9 8.06 0.62
 0 39 0 0.97 1.33
 0 39 0 1.57 0.79
 0 39 1 3.54 1.36
 0 39 -1 7.62 0.81
 0 39 2 18.02 1.45
 0 39 -2 21.06 0.91
 0 39 3 7.38 1.5
 0 39 -3 8.64 0.8
 0 39 -6 1.13 0.68
 0 39 -7 28.06 0.82
 0 39 -8 1.66 0.57
 0 39 -9 0.26 0.48
 0 40 1 25.51 1.34
 0 40 -1 28.72 0.9
 0 40 2 15.13 1.35
 0 40 -2 17.23 0.81
 0 40 3 1.18 1.5
 0 40 -3 3.06 0.71
 0 40 -6 30.12 0.82
 0 40 -7 2.46 0.55
 0 40 -8 14.34 0.75
 0 40 -8 18.28 0.57
 0 41 0 1.13 1.07
 0 41 1 4.92 1.16
 0 41 2 4.2 1.3
 0 41 -2 9.1 0.68
 0 41 -3 24.87 0.8
 0 41 -5 0.7 0.82
 0 41 -6 2.91 0.74
 0 41 -6 3.97 0.52
 0 41 -7 1.22 0.62
 0 41 -7 1.38 0.43
 0 42 0 40.65 1.23
 0 42 1 5.14 1.14
 0 42 -1 5.96 0.94
 0 42 -2 19.96 0.67
 0 42 -3 28.67 0.73
 0 42 -4 2.55 0.5
 0 42 -5 1.95 0.67
 0 43 0 0.58 0.92
 0 43 -1 18.56 0.92
 -1 0 18 161.21 2.82
 -1 0 17 66.27 1.78
 -1 0 16 2.87 1.21
 -1 0 15 6.55 2.3
 -1 0 15 4.93 1.21
 -1 0 14 -0.98 2.06
 -1 0 14 0.28 1.07
 -1 0 13 5.8 1.93
 -1 0 13 5.63 1.04
 -1 0 12 228.1 5.28
 -1 0 11 48.56 2.41
 -1 0 10 0.58 1.51
 -1 0 9 4.82 1.59
 -1 0 8 -0.23 1.38
 -1 0 7 62.9 2.13
 -1 0 6 14.49 1.36
 -1 0 5 6.19 1.14
 -1 0 4 0.11 0.89
 1 0 -1 9.12 0.45
 1 0 3 -0.09 1.02
 1 0 4 3.13 1.31
 1 0 5 6.07 1.39
 1 0 6 168.98 3.7
 1 0 7 2.82 1.69
 1 0 8 76.87 2.82
 1 0 9 5.73 2
 1 0 11 93.95 4.72
 1 0 12 23.55 1.2
 1 0 12 27.72 4.34
 1 0 13 7.97 1.13
 1 0 13 8.55 4.74
 1 0 14 0.27 1.14
 1 0 14 3.82 4.92
 1 0 15 3.31 1.19
 1 0 15 3.56 5.54
 1 0 16 1.18 1.24
 1 0 16 1.54 5.97
 1 0 17 13.1 6.14
 1 0 18 5.11 5.7
 1 0 19 4.25 5.47
 1 0 20 4.19 4.83
 1 0 21 -0.99 3.67
 -1 1 19 53.32 1.54
 -1 1 18 251.39 3.96
 -1 -1 17 29.62 1.36
 -1 1 17 30.05 1.48
 1 1 -17 25.35 2.42
 -1 1 16 12.86 1.33
 -1 -1 16 11.56 1.22
 -1 -1 15 22.9 2.59
 -1 -1 15 22.89 1.33
 -1 1 15 22.06 1.38
 -1 -1 14 7.89 2.13
 -1 1 14 8.22 1.16
 -1 -1 14 8.41 1.1
 -1 -1 13 53.9 2.83
 -1 1 13 51.79 1.51
 -1 -1 13 53.16 1.46
 -1 -1 12 1184.24 17.85
 -1 -1 11 278.23 5.61
 -1 -1 10 43.29 2.21
 -1 -1 9 290.95 5.52
 -1 -1 8 26.31 1.77
 -1 -1 7 960.07 13.79
 -1 -1 6 53.49 1.89
 -1 -1 5 3.5 1.12
 -1 -1 4 0.3 0.92
 1 1 -1 15.4 0.53
 1 -1 -1 15.54 0.52
 1 -1 3 1.02 1.08
 1 -1 4 19.21 1.57
 1 -1 5 1.82 1.37
 1 -1 6 171.29 3.75
 1 -1 7 9.86 1.83
 1 -1 8 65.02 2.65
 1 -1 9 9.8 2.01
 1 -1 11 564.85 10.31
 1 1 11 573.2 10.26
 1 -1 12 12.9 1.06
 1 1 12 13.67 1.2
 1 1 12 15.46 4.31
 1 -1 12 15.89 4.19
 1 -1 13 3.03 1.07
 1 1 13 3.05 1.13
 1 -1 13 3.73 4.81
 1 1 13 3.8 4.47
 1 1 14 9.8 1.22
 1 -1 14 9.13 1.16
 1 -1 14 10.66 5.08
 1 1 14 8.18 4.92
 1 1 15 8.33 1.27
 1 -1 15 8.53 1.18
 1 1 15 10.84 5.66
 1 -1 15 5.03 5.41
 1 -1 16 84.79 6.54
 1 1 16 77.53 6.36
 1 -1 17 180.14 8.01
 1 1 17 190.07 7.96
 1 -1 18 45.06 6.04
 1 1 18 38.04 6.13
 1 -1 19 22.8 5.58
 1 1 19 24.67 5.68
 1 1 20 4.5 4.79
 1 -1 20 0.74 4.83
 1 -1 21 -1.51 3.92
 1 1 21 6.02 3.67
 -1 2 19 29.6 1.34
 -1 2 18 275.92 4.3
 -1 2 17 226.14 3.69
 1 2 -17 203.29 5.47
 -1 2 16 2.67 1.31
 -1 -2 15 19.62 2.56
 -1 2 15 19.6 1.37
 -1 -2 15 18.86 1.23
 -1 -2 14 6.64 2.12
 -1 2 14 5.69 1.15
 -1 -2 14 5.43 1.05
 -1 -2 13 2.55 1.87
 -1 -2 13 2.24 0.94
 -1 2 13 2.38 1.05
 -1 -2 12 416.27 7.81
 -1 -2 11 224.09 4.88
 -1 -2 10 54.91 2.37
 -1 -2 9 32.74 2.02
 -1 -2 8 13.01 1.61
 -1 -2 7 109.51 2.73
 -1 -2 6 31.7 1.58
 -1 -2 5 9.64 1.25
 -1 -2 4 1.64 0.98
 1 2 -1 4.03 1.2
 1 -2 3 1.82 1.19
 1 -2 4 -1.03 1.65
 1 -2 5 119.48 2.77
 1 -2 6 820.78 12.07
 1 -2 7 71.61 2.63
 1 -2 8 519.76 8.61
 1 -2 9 14.4 2.08
 1 2 11 1449.87 21.45
 1 2 12 33.68 1.4
 1 2 12 39.99 4.47
 1 -2 12 40.66 4.68
 1 2 13 7.63 1.2
 1 -2 13 6.31 4.87
 1 2 13 8.46 4.55
 1 2 14 7.76 1.25
 1 -2 14 9.71 5.12
 1 2 14 8.23 5.12
 1 2 15 9.67 1.32
 1 2 15 13.6 5.62
 1 -2 15 10.98 5.51
 1 2 16 121.91 7.03
 1 2 16 97.12 2.22
 1 -2 16 113.49 7.01
 1 -2 17 356.99 9.92
 1 2 17 364.57 9.93
 1 -2 18 40.39 5.99
 1 2 18 39.49 6.15
 1 -2 19 7.72 5.38
 1 2 19 6.71 5.38
 1 2 20 1.65 4.69
 1 -2 20 1.47 4.76
 1 -2 21 3.01 3.67
 1 2 21 1.13 3.46
 -1 3 19 9.15 1.23
 -1 3 18 11.49 1.38
 -1 3 17 22.14 1.55
 1 3 -17 19.43 2.59
 -1 3 16 1.32 1.33
 -1 -3 15 4.32 2.26
 -1 3 15 3.74 1.27
 -1 -3 14 2.16 2.08
 -1 3 14 1.6 1.15
 -1 -3 13 0.37 1.82
 -1 3 13 0.62 1.06
 -1 -3 12 186.03 4.67
 -1 3 12 180.35 3.06
 -1 -3 11 28.42 2.11
 -1 -3 10 1.55 1.43
 -1 -3 9 146.13 3.6
 -1 -3 8 10.18 1.56
 -1 -3 7 109.5 2.73
 -1 -3 6 74.93 2.11
 -1 -3 5 9.09 1.32
 -1 -3 4 2.71 1.06
 1 3 -1 0.96 1.41
 1 -3 3 0.3 1.37
 1 -3 4 1.51 1.84
 1 -3 5 22.56 1.55
 1 -3 6 29.35 1.92
 1 -3 7 4.47 1.72
 1 -3 8 6.61 1.86
 1 -3 9 3.31 1.87
 1 3 11 440.92 8.39
 1 3 11 392.8 5.9
 1 3 12 7.4 4.08
 1 3 12 4.47 1.18
 1 3 13 2.39 1.21
 1 3 13 1.4 4.48
 1 -3 13 1.3 4.88
 1 3 14 1.94 1.26
 1 -3 14 3.97 5.24
 1 3 14 3.04 5.09
 1 3 15 1.57 1.31
 1 3 15 0.5 5.5
 1 -3 15 3.97 5.71
 1 3 16 57.55 6.31
 1 3 16 45.39 1.71
 1 -3 16 49.28 6.17
 1 3 17 56.86 6.69
 1 -3 17 51.86 6.57
 1 -3 18 37.18 5.92
 1 3 18 37.87 6.2
 1 3 19 2.74 5.44
 1 -3 19 1.61 5.35
 1 3 20 4.13 4.55
 1 -3 20 2.06 4.87
 1 3 21 0.78 3.43
 1 -3 21 2.95 3.75
 -1 4 19 34.1 1.48
 -1 4 18 158.92 2.91
 -1 4 17 259.44 4.22
 -1 4 16 23.07 1.52
 -1 4 15 6.85 1.29
 -1 -4 14 0.28 2.03
 -1 4 14 0.21 1.93
 -1 4 14 0.73 1.17
 -1 4 13 49.19 2.69
 -1 -4 13 47.59 2.72
 -1 4 13 43.99 1.57
 -1 4 13 46.68 1.53
 -1 4 12 474.03 8.42
 -1 -4 12 482.78 8.45
 -1 -4 11 507.5 8.67
 -1 4 11 507.84 8.66
 -1 4 10 1.7 1.48
 -1 -4 10 1.55 1.42
 -1 -4 9 67.17 2.49
 -1 4 9 67.18 2.48
 -1 4 8 35.53 1.9
 -1 -4 8 34.3 1.83
 -1 4 7 127.39 2.94
 -1 -4 7 126.68 2.92
 -1 -4 6 138.75 2.94
 -1 4 6 137.76 2.93
 -1 4 5 36.53 1.5
 -1 -4 5 34.83 1.49
 -1 4 4 22.35 1.21
 -1 -4 4 22.02 1.22
 1 -4 0 157.31 2.43
 1 4 0 171.26 2.48
 1 4 3 20.71 1.35
 1 -4 3 16.39 1.4
 1 -4 4 14.38 1.39
 1 4 4 16.4 1.37
 1 -4 5 160.29 3.33
 1 4 5 165.44 3.4
 1 4 6 509.91 7.95
 1 -4 6 492.25 7.89
 1 4 7 66.25 2.5
 1 -4 7 65.72 2.42
 1 -4 8 502.44 8.44
 1 4 8 522.53 8.55
 1 -4 9 136.31 3.76
 1 4 9 141.79 3.83
 1 4 11 2108.61 28.38
 1 4 11 2292.27 30.54
 1 4 12 42.34 1.56
 1 4 12 48.52 4.6
 1 4 13 5.95 1.27
 1 4 13 4.59 4.48
 1 -4 13 5.47 5.18
 1 4 14 40.27 1.65
 1 -4 14 50.35 5.7
 1 4 14 48.39 5.38
 1 4 15 14.82 1.43
 1 -4 15 17.97 5.84
 1 4 15 19.28 5.7
 1 -4 16 355.89 9.36
 1 4 16 383.33 9.8
 1 -4 17 279.82 8.69
 1 4 17 291.13 8.91
 1 -4 18 93.81 6.5
 1 4 18 95.07 6.79
 1 -4 19 3.25 5.18
 1 4 19 -0.94 5.21
 1 -4 20 1.26 4.73
 1 4 20 -0.42 4.45
 1 -4 21 10.36 3.88
 -1 5 19 242.81 3.87
 -1 5 18 11.41 1.4
 -1 5 17 64.86 1.95
 -1 5 16 19.84 1.53
 1 5 -16 14.97 2.25
 -1 5 15 77.72 2.02
 -1 5 14 4.51 2.05
 -1 -5 14 2.82 2.01
 -1 5 14 3.73 1.21
 -1 5 13 128.74 3.93
 -1 -5 13 130.31 3.94
 -1 5 13 130.95 2.51
 -1 5 13 123.76 2.45
 -1 -5 12 1696.64 23.99
 -1 5 12 1725.79 24.04
 -1 -5 11 708.99 11.4
 -1 5 11 730.05 11.44
 -1 -5 10 61.59 2.37
 -1 5 10 62.6 2.38
 -1 5 9 520.89 8.37
 -1 -5 9 502.71 8.3
 -1 -5 8 99.57 2.73
 -1 5 8 101.85 2.81
 -1 5 7 330.51 5.55
 -1 -5 7 321.89 5.52
 -1 5 6 348.3 5.58
 -1 -5 6 338.23 5.54
 -1 -5 5 44.08 1.6
 -1 5 5 44.23 1.59
 -1 5 4 39.15 1.35
 -1 -5 4 38.89 1.4
 1 5 -2 37.77 3.02
 1 5 4 10.3 1.28
 1 -5 4 8 1.25
 1 -5 5 755.83 11.24
 1 5 5 810.25 11.32
 1 5 6 57.21 2.28
 1 -5 6 52.25 2.1
 1 5 7 2.19 1.69
 1 -5 7 2.59 1.53
 1 5 8 160.65 3.93
 1 -5 8 153.97 3.83
 1 5 11 557 8.07
 1 5 11 615.19 10.55
 1 5 12 5.45 1.29
 1 5 12 6.77 4.25
 1 5 13 3.92 1.31
 1 5 13 5.8 4.53
 1 5 14 2.74 1.35
 1 -5 14 2.55 5.39
 1 5 14 2.97 5.13
 1 5 15 52.81 1.8
 1 -5 15 67.75 6.14
 1 5 15 63.69 6.11
 1 -5 16 141.92 7.3
 1 5 16 156.2 7.59
 1 5 17 29.82 1.6
 1 -5 17 33.49 6.18
 1 5 17 39.3 6.37
 1 5 18 87.34 6.75
 1 -5 18 83.78 6.5
 1 -5 19 2.66 5.16
 1 5 19 3.51 5.16
 1 -5 20 13.49 4.74
 1 5 20 9.98 4.4
 1 -5 21 22.9 4.05
 -1 6 19 161.47 2.91
 -1 6 18 22.55 1.49
 -1 6 17 58.48 1.92
 1 6 -16 11.9 2.16
 -1 6 16 11.96 1.5
 -1 6 15 9.72 1.39
 -1 6 14 3.74 1.22
 -1 6 14 5.95 2.05
 -1 -6 14 4.36 2.01
 -1 6 13 52.85 1.64
 -1 6 13 50.19 1.68
 -1 6 13 51.55 2.7
 -1 -6 13 51.96 2.74
 -1 6 12 240.35 3.86
 -1 6 12 255.15 5.48
 -1 -6 12 255.71 5.53
 -1 6 11 415.85 7.45
 -1 -6 11 418.66 7.48
 -1 -6 10 11.63 1.49
 -1 6 10 13.27 1.58
 -1 6 9 30.5 1.84
 -1 -6 9 30.81 1.96
 -1 -6 8 2.01 1.31
 -1 6 8 2.63 1.39
 -1 -6 7 24.56 1.57
 -1 6 7 24.2 1.6
 -1 6 6 9.42 1.23
 -1 -6 6 10.94 1.26
 -1 6 5 14.19 1.17
 -1 -6 5 13.68 1.16
 -1 -6 4 10.52 1.03
 -1 6 4 11.16 1.07
 -1 -6 3 2.21 0.81
 -1 6 3 2.09 0.81
 1 6 -2 -1.3 3.26
 1 6 -1 23.94 1.02
 1 6 -1 25.69 2.7
 1 6 0 14.2 1.16
 1 6 4 43.28 1.61
 1 -6 4 41 1.54
 1 6 5 86.91 2.32
 1 -6 5 80.16 2.26
 1 -6 6 67.56 2.27
 1 6 6 73.7 2.42
 1 6 7 8.82 1.74
 1 -6 7 8.56 1.64
 1 -6 8 162.36 3.99
 1 6 8 168.26 3.91
 1 6 11 145.22 5.37
 1 6 11 125.83 2.6
 1 6 12 31.36 4.42
 1 6 12 25.45 1.45
 1 6 13 2.3 1.31
 1 6 13 1.64 4.65
 1 6 14 40.04 5.4
 1 6 14 33.72 1.65
 1 -6 14 37.34 5.65
 1 6 15 1.63 1.4
 1 -6 15 1.66 5.61
 1 6 15 4.18 5.6
 1 6 16 7.31 1.47
 1 6 16 10.04 6.02
 1 -6 16 6.25 6.05
 1 6 17 48.47 1.79
 1 -6 17 57.15 6.19
 1 -6 18 25.24 5.94
 1 6 18 29.12 6.08
 1 6 19 7.08 5.13
 1 -6 19 6.92 5.19
 1 6 20 3.47 4.14
 1 -6 20 4.26 4.66
 1 -6 21 0.23 3.65
 -1 7 19 169.66 3.03
 -1 7 18 10.42 1.42
 -1 7 17 259.96 4.27
 -1 7 16 6.52 1.48
 1 7 -16 5.34 2.06
 -1 7 15 145.09 2.85
 -1 7 14 2.01 1.23
 -1 -7 14 1.81 2
 -1 7 14 1.56 1.96
 -1 7 13 183.43 3.19
 -1 7 13 181.66 3.17
 -1 7 13 179.22 4.61
 -1 -7 13 181.19 4.64
 -1 -7 12 669.38 10.61
 -1 7 12 657.7 10.57
 -1 -7 11 611.52 9.96
 -1 7 11 600.35 9.92
 -1 -7 10 4.81 1.45
 -1 7 10 4.61 1.5
 -1 7 9 493.42 7.93
 -1 -7 9 480.95 7.88
 -1 -7 8 137.64 3.2
 -1 7 8 134.25 3.18
 -1 7 7 316.04 5.4
 -1 -7 7 318.08 5.4
 -1 7 6 3034.96 40.21
 -1 -7 6 3009.57 40.2
 -1 7 5 478.94 7.07
 -1 -7 5 472.4 7.06
 -1 -7 4 127.67 2.44
 -1 7 4 130.84 2.42
 -1 -7 3 40.04 1.21
 -1 7 3 41.62 1.21
 1 7 -2 74.14 3.96
 1 7 -2 48.67 1.38
 1 7 -1 23.77 1.09
 1 7 -1 19.81 3.07
 1 7 0 250.82 4.1
 1 7 5 472.57 7.28
 1 7 6 734.85 10.66
 1 -7 6 701.74 10.55
 1 7 7 45.73 2.2
 1 7 10 896.84 14.28
 1 7 11 462.45 8.91
 1 7 11 426.07 6.37
 1 7 12 38.39 4.41
 1 7 12 29.61 1.55
 1 7 13 47.69 5.15
 1 7 13 42.39 1.69
 1 7 14 24.12 5.47
 1 7 14 20.57 1.57
 1 7 15 168.97 3.2
 1 -7 15 192.82 7.54
 1 7 16 108.92 2.49
 1 -7 16 122.98 7.23
 1 7 17 255.72 8.35
 1 -7 17 238.99 8.16
 1 7 18 600.31 12.3
 1 -7 18 600.88 12.2
 1 7 19 18.73 4.91
 1 -7 19 20.31 5.11
 1 -7 20 48.71 5.03
 1 -7 21 3.28 3.77
 -1 8 20 17.21 1.28
 -1 8 19 96.06 2.18
 -1 8 18 4.52 1.42
 -1 8 17 63.95 1.99
 1 8 -16 122.04 4.32
 -1 8 16 142.71 2.86
 -1 8 15 6.82 1.43
 -1 8 14 13.39 1.36
 -1 8 14 13.6 2.15
 -1 -8 14 14.08 2.2
 -1 8 13 85.9 3.18
 -1 -8 13 83.57 3.2
 -1 8 13 84.27 2.08
 -1 8 13 87.03 2.05
 -1 8 12 92.9 3.16
 -1 -8 12 92.3 3.19
 -1 8 12 93.01 2.07
 -1 8 12 90.29 2.03
 -1 -8 11 1632.82 22.69
 -1 8 11 1619.98 22.65
 -1 8 11 1567.41 21.03
 -1 -8 10 53.83 2.24
 -1 8 10 55.38 2.23
 -1 8 9 51.52 2.09
 -1 -8 9 51 2.03
 -1 -8 8 44.74 1.87
 -1 8 8 45.97 1.89
 -1 -8 7 316.86 5.39
 -1 8 7 317.66 5.4
 -1 -8 6 113.57 2.62
 -1 8 6 118.29 2.61
 -1 8 5 61.44 1.72
 -1 -8 5 60.05 1.66
 -1 8 4 101.23 2.05
 -1 -8 4 94.47 1.98
 -1 -8 3 28.22 1.02
 -1 8 3 29.44 1.01
 1 8 -2 18.34 1.08
 1 8 -2 21.37 3.44
 1 8 -1 111.65 2.08
 -1 8 1 100.81 1.57
 1 8 10 1878.98 25.42
 1 8 10 1719.81 23.28
 1 8 11 522.89 9.73
 1 8 11 480.75 7.08
 1 8 12 314.05 7.58
 1 8 12 266.73 4.37
 1 8 13 4.6 1.39
 1 8 13 2.03 4.86
 1 8 14 332.22 8.66
 1 8 14 260.18 4.38
 1 8 15 42.53 5.88
 1 8 15 31.54 1.66
 1 -8 15 35.81 6.26
 1 8 16 19.62 1.58
 1 -8 16 27.24 6.14
 1 8 16 30.83 6.15
 1 8 17 109.66 6.82
 1 -8 17 98.52 6.76
 1 8 18 384.11 9.61
 1 -8 18 367.08 9.57
 1 -8 19 33.4 5.25
 1 8 19 33 4.96
 1 -8 20 2.16 4.48
 1 -8 21 4.77 3.65
 -1 9 20 2.7 1.19
 -1 9 19 38.22 1.63
 -1 9 18 15.15 1.5
 -1 9 17 15.7 1.56
 1 9 -16 7.38 2.16
 -1 9 16 9.5 1.5
 1 9 -15 39.79 2.84
 -1 9 15 47.71 1.81
 -1 9 14 0.93 1.28
 -1 9 14 1.6 1.48
 -1 9 13 11.33 1.93
 -1 -9 13 10.13 1.95
 -1 9 13 10.84 1.25
 -1 9 13 11.14 1.43
 -1 9 12 14.29 1.85
 -1 -9 12 13.85 1.91
 -1 9 12 13.79 1.28
 -1 9 12 12.93 1.21
 -1 9 11 35.5 2.32
 -1 -9 11 36.69 2.32
 -1 9 11 33.56 1.5
 -1 -9 10 2.81 1.39
 -1 9 10 2.2 1.37
 -1 -9 9 66.93 2.22
 -1 9 9 66.51 2.19
 -1 9 8 22.99 1.49
 -1 -9 8 22.48 1.55
 -1 -9 7 49.11 1.86
 -1 9 7 47.01 1.83
 -1 -9 6 192.34 3.56
 -1 9 6 195.39 3.56
 -1 -9 5 170.1 3.05
 -1 9 5 172.24 3.05
 -1 9 4 23.93 1.04
 -1 -9 4 23.36 1.07
 -1 9 3 2.15 0.72
 -1 -9 3 1.85 0.77
 1 9 -3 2.25 3.55
 1 9 -3 1.37 0.98
 -1 -9 2 21.57 0.75
 -1 9 2 22.1 0.78
 -1 9 1 8.41 0.58
 1 9 -1 10.15 1.07
 1 9 0 66.93 1.95
 1 9 10 409.19 8.04
 1 9 10 348.98 5.39
 1 9 11 4.62 3.98
 1 9 11 5.83 1.33
 1 9 12 34.94 4.78
 1 9 12 30.65 1.56
 1 9 13 0.87 1.39
 1 9 13 -0.16 4.91
 1 9 14 92 6.24
 1 9 14 70.82 2.12
 1 9 15 46.35 6.25
 1 9 15 35.29 1.72
 1 -9 15 43.79 6.08
 1 9 16 12.65 5.94
 1 9 16 8.29 1.52
 1 -9 16 11.42 6.06
 1 9 17 53.74 6.22
 1 9 17 44.81 1.8
 1 -9 17 57.67 6.32
 1 9 18 172.66 6.95
 1 -9 18 185.08 7.15
 1 9 19 12.72 4.58
 1 -9 19 19.44 5.07
 1 -9 20 15.07 4.39
 1 -9 21 2.45 3.19
 -1 10 20 64.15 1.69
 -1 10 19 189.4 3.28
 -1 10 18 270.66 4.33
 -1 10 17 31.9 1.7
 1 10 -16 54.5 3.1
 -1 10 16 64.4 2.02
 1 10 -15 62.99 3.28
 -1 10 15 74.99 2.11
 -1 10 14 3.83 1.51
 -1 10 14 3.79 1.31
 -1 10 13 3.2 1.76
 -1 -10 13 3.03 1.83
 -1 10 13 3.46 1.22
 -1 10 13 3.96 1.43
 -1 -10 12 5.66 1.64
 -1 10 12 5.96 1.66
 -1 10 12 5.45 1.23
 -1 10 12 5.1 1.12
 -1 -10 11 890.67 13.34
 -1 10 11 874.23 13.27
 -1 10 11 863.32 11.82
 -1 10 10 46.49 2.07
 -1 -10 10 44.58 2.06
 -1 10 9 26.61 1.66
 -1 -10 9 27.95 1.64
 -1 10 8 30.04 1.54
 -1 -10 8 28.83 1.55
 -1 -10 7 483.08 7.42
 -1 10 7 479.76 7.4
 -1 -10 6 44.03 1.61
 -1 10 6 46.06 1.62
 -1 10 5 253.52 4.17
 -1 -10 5 255.03 4.19
 -1 10 4 90.43 1.86
 -1 -10 4 92.15 1.87
 -1 10 3 234.73 3.46
 -1 -10 3 228.69 3.43
 -1 -10 2 230.99 3.31
 -1 10 2 237.61 3.34
 1 10 -1 1311.99 17.5
 1 10 -1 1052.74 14.9
 1 10 0 255.51 4.28
 1 10 10 2053.87 26.66
 1 10 10 1770.3 24.2
 1 10 11 57.4 4.66
 1 10 11 49.48 1.7
 1 10 12 150.78 6.08
 1 10 12 121.8 2.57
 1 10 13 3.83 5.01
 1 10 13 2.55 1.41
 1 10 14 320.29 8.49
 1 10 14 236.96 4.11
 1 10 15 31.61 5.71
 1 10 15 20.82 1.6
 1 -10 16 154.89 7.43
 1 10 16 133.62 2.81
 1 10 17 119.68 6.6
 1 -10 17 119.38 6.85
 1 10 18 144.45 6.53
 1 -10 18 155.86 6.78
 1 -10 19 11.28 4.82
 1 -10 20 21.77 4.29
 1 -10 21 1.33 2.9
 -1 11 19 292.12 4.52
 -1 11 18 55.78 1.85
 -1 11 17 4.08 1.48
 -1 11 16 25.94 1.65
 1 11 -16 22.08 2.43
 1 11 -15 222.6 5.87
 -1 11 15 225.57 4.42
 1 11 -14 29.65 2.47
 -1 11 14 30.86 1.56
 -1 11 14 32.04 1.75
 -1 11 13 23.48 1.41
 -1 11 13 23.89 1.59
 -1 11 12 34.44 1.42
 -1 11 12 34.27 1.47
 -1 -11 12 33.4 2.15
 -1 11 12 31.98 2.09
 -1 11 11 121.83 2.36
 -1 11 11 123.37 3.35
 -1 -11 11 121.71 3.37
 -1 -11 10 3.98 1.41
 -1 11 10 2.96 1.31
 -1 11 9 103.37 2.71
 -1 -11 9 101.77 2.73
 -1 -11 8 192.26 3.71
 -1 11 8 192.18 3.7
 -1 11 7 225.25 3.95
 -1 -11 7 220.16 3.93
 -1 -11 6 49.73 1.59
 -1 11 6 49.63 1.61
 -1 -11 5 925.52 13.2
 -1 11 5 954.19 13.25
 -1 -11 4 19.13 0.96
 -1 11 4 19.1 1.03
 1 11 -4 16.82 1.24
 -1 -11 3 192.8 2.96
 -1 11 3 198.4 2.99
 -1 11 2 440.11 5.92
 -1 -11 2 425.5 5.89
 1 11 -2 440.06 6.49
 1 11 -1 580.22 10.91
 1 11 0 824.71 11.69
 1 11 9 39.86 3.94
 1 11 10 335.04 7.26
 1 11 10 278.81 4.47
 1 11 11 38.9 4.42
 1 11 11 28.13 1.49
 1 11 12 23.71 4.85
 1 11 12 16.98 1.44
 1 11 13 16.89 5.19
 1 11 13 11.2 1.5
 1 11 14 30.69 5.64
 1 11 14 22.03 1.62
 1 11 15 60.01 6.13
 1 11 15 46.07 1.84
 1 11 16 393.85 9.38
 1 -11 16 367.88 9.5
 1 11 17 351.76 8.75
 1 -11 17 354.09 9.01
 1 11 18 194.14 6.94
 1 -11 18 209.42 7.28
 1 -11 19 2.52 4.7
 1 -11 20 142.4 5.33
 1 -11 21 -2.24 2.77
 -1 12 19 69.15 1.86
 -1 12 18 47.2 1.72
 -1 12 17 43.3 1.78
 -1 12 16 27.2 1.66
 -1 12 15 61.6 2.01
 -1 12 15 53.06 2.79
 1 12 -15 53.52 3
 -1 12 14 8.07 1.65
 1 12 -14 8.51 2.06
 -1 12 14 11.22 2.62
 -1 12 14 8.63 1.44
 -1 12 13 7.8 1.52
 -1 12 13 7.07 1.26
 -1 12 12 66.43 1.81
 -1 12 12 65.13 1.75
 -1 12 12 65.67 2.61
 -1 -12 12 64.47 2.69
 -1 -12 11 59.55 2.4
 -1 12 11 57.26 2.33
 -1 -12 10 55.54 2.19
 -1 12 10 54.02 2.14
 -1 -12 9 11.43 1.4
 -1 12 9 10.53 1.37
 -1 -12 8 15.25 1.35
 -1 12 8 15.76 1.35
 -1 12 7 73.73 1.99
 -1 -12 7 74.14 1.99
 1 12 -6 5.99 4.55
 -1 -12 6 2.45 0.9
 -1 12 6 1.9 0.87
 -1 12 5 26.58 1.12
 -1 -12 5 27.23 1.09
 1 12 -4 2.49 4.03
 1 12 -4 0.91 1.02
 -1 -12 4 1 0.69
 -1 12 4 1.17 0.7
 1 12 -3 41.67 1.6
 -1 12 3 45.05 1.06
 -1 -12 3 41.51 1.01
 -1 12 2 58.82 0.98
 1 12 -2 80.88 4.7
 1 12 -1 103.44 2.31
 1 12 9 7.73 3.65
 1 12 10 94.98 4.9
 1 12 11 47.22 1.66
 1 12 11 63.22 4.84
 1 12 12 2.46 1.38
 1 12 12 3.79 4.48
 1 12 13 9.04 1.5
 1 12 13 10.84 5.11
 1 12 14 83.99 2.23
 1 12 14 111.74 6.32
 1 12 15 19.95 1.62
 1 12 15 26.8 5.59
 1 12 16 32.22 1.69
 1 -12 16 38.19 6.23
 1 12 16 39.46 5.61
 1 12 17 61.79 1.98
 1 -12 17 77.09 6.34
 1 12 17 76.78 5.74
 1 -12 18 58.38 5.69
 1 -12 19 16.08 4.71
 1 -12 20 51.04 4.29
 -1 13 19 90.29 2.04
 -1 13 18 147.19 2.79
 -1 13 17 152.48 2.93
 -1 13 16 67.23 2.05
 1 13 -15 68.48 3.31
 -1 13 15 73.48 2.93
 1 13 -14 82.46 7.55
 -1 13 14 111.2 2.58
 1 13 -14 91.88 3.71
 -1 13 14 107.8 3.18
 -1 13 14 114.51 2.44
 -1 13 13 8.73 1.3
 -1 13 13 6.43 2.35
 1 13 -13 11.33 5.54
 -1 13 13 8.39 1.52
 1 13 -11 86.67 1.83
 -1 13 11 80.82 2.65
 -1 -13 11 83.8 2.74
 -1 -13 10 2.53 1.35
 -1 13 10 3.68 1.33
 -1 -13 9 43.67 1.89
 -1 13 9 41.42 1.81
 -1 13 8 59.09 1.97
 -1 -13 8 59.27 1.96
 -1 13 7 77.1 2.04
 -1 -13 7 77.66 2.04
 -1 13 6 77.06 1.9
 -1 -13 6 80.66 1.93
 1 13 -5 299.43 5.17
 -1 -13 5 306.53 4.64
 -1 13 5 299.28 4.61
 1 13 -4 61.35 1.85
 -1 13 4 59.74 1.33
 -1 -13 4 60.08 1.34
 1 13 -3 112.89 2.45
 -1 -13 3 113.28 1.82
 -1 13 3 112.55 1.83
 1 13 -2 117.81 2.55
 1 13 -2 153.98 5.6
 1 13 9 205.25 5.58
 1 13 9 157.91 2.87
 1 13 10 43.07 2.38
 1 13 10 57.51 4.45
 1 13 11 118.46 5.47
 1 13 12 127.81 2.66
 1 13 12 164.18 6.19
 1 13 13 79.09 2.16
 1 13 13 98.07 6
 1 13 14 2.6 1.48
 1 13 14 3.34 5.1
 1 13 15 287.44 4.72
 1 13 15 362.1 8.77
 1 -13 16 118.28 6.88
 1 13 16 113.38 6.19
 1 13 17 111.98 2.45
 1 -13 17 142.91 6.66
 1 -13 18 123.18 6.08
 1 -13 19 80.04 5.06
 -1 14 19 5.54 1.21
 -1 14 18 26.28 1.48
 -1 14 17 15.03 1.5
 -1 14 16 146.67 3.48
 -1 14 16 160.19 3.03
 -1 14 15 28.98 2.68
 -1 14 15 33.68 1.7
 -1 14 14 113.61 3.3
 -1 14 14 128.77 2.6
 -1 14 13 61.78 1.97
 -1 14 13 56.55 2.73
 1 14 -12 150.86 2.66
 1 14 -12 155.8 8.49
 1 14 -11 168.59 2.83
 1 14 -11 180.19 8.38
 -1 14 10 140.98 3.36
 -1 -14 10 147.03 3.46
 1 14 -10 160.85 7.95
 1 14 -10 150.25 2.58
 -1 14 10 154.98 2.63
 -1 14 9 312.47 5.54
 -1 -14 9 313.87 5.58
 -1 -14 8 214.51 3.97
 -1 14 8 208.95 3.94
 -1 -14 7 553.33 8.33
 -1 14 7 558.38 8.32
 -1 -14 6 9.57 1.03
 -1 14 6 9.92 0.99
 1 14 -6 9.29 1.38
 1 14 -6 10.44 4.57
 -1 -14 5 7.04 0.94
 -1 14 5 5.7 0.81
 1 14 -5 7.29 1.26
 -1 14 4 292.79 4.31
 -1 -14 4 295.19 4.3
 1 14 -4 298.11 5.02
 1 14 -3 77.04 4.83
 1 14 -3 58.97 1.85
 1 14 -2 16.08 1.25
 1 14 -2 25.08 4.23
 1 14 0 37.35 2.58
 1 14 8 282.92 6.55
 1 14 9 135.68 2.62
 1 14 9 131.73 3.09
 1 14 10 66.72 2.49
 1 14 10 92.8 4.71
 1 14 11 240.13 4.44
 1 14 11 344.88 7.63
 1 14 12 74.65 5.29
 1 14 13 84.65 2.22
 1 14 13 109.6 5.88
 1 14 14 186.93 3.42
 1 14 14 219.36 7.13
 1 14 15 121.11 2.63
 1 14 15 152.78 6.6
 1 -14 16 154.44 7.35
 1 14 16 131.99 2.7
 1 -14 17 9.58 5.29
 1 14 17 9.25 1.4
 1 -14 18 16.65 5.05
 1 -14 19 3.59 4.28
 1 -14 20 4.77 3.27
 -1 15 19 13.09 1.23
 -1 15 18 15.52 1.37
 -1 15 17 24.51 1.53
 -1 15 16 17.76 2.49
 -1 15 16 19.96 1.58
 1 15 -15 6.48 5.49
 -1 15 15 11.48 2.54
 -1 15 15 12.81 1.48
 1 15 -14 8.18 5.74
 -1 15 14 6.63 2.59
 -1 15 13 84.15 2.94
 1 15 -13 82.87 1.88
 1 15 -12 8.05 5.62
 1 15 -12 9.09 1.22
 -1 15 12 9.17 2.31
 1 15 -11 12.42 1.16
 -1 15 11 12.05 1.11
 1 15 -11 11.01 1.79
 1 15 -11 16.36 5.54
 -1 15 11 11.91 2.14
 1 15 -10 21.65 1.18
 -1 15 10 21.32 1.13
 -1 15 10 21.4 1.27
 1 15 -10 20.8 1.92
 -1 15 9 28.85 1.59
 1 15 -9 30.59 1.24
 1 15 -9 27.51 1.96
 -1 15 9 30.65 1.3
 1 15 -8 2.13 1.37
 1 15 -8 5.27 4.76
 -1 -15 8 2.76 1.15
 -1 15 8 2.23 1
 1 15 -7 19.45 1.61
 -1 15 7 18.71 1.17
 -1 -15 7 19.58 1.26
 1 15 -6 64.91 2.15
 -1 15 6 66.32 1.65
 -1 -15 6 68.43 1.71
 1 15 -5 41.6 1.75
 -1 15 5 40.35 1.24
 1 15 -4 4.87 1.13
 1 15 -4 6.28 4.19
 1 15 -3 22.02 4.35
 1 15 -3 20.74 1.4
 1 15 -2 10.49 1.31
 1 15 -2 12.1 4.44
 1 15 8 34.79 1.38
 1 15 8 32.97 1.49
 1 15 9 67.7 1.7
 1 15 9 60.37 2.38
 1 15 9 62.87 1.81
 1 15 10 8.22 3.93
 1 15 10 3.01 2.25
 1 15 10 6.56 1.18
 1 15 11 48.17 4.76
 1 15 11 37.48 2.56
 1 15 12 59.4 5.21
 1 15 12 44.49 2.58
 1 15 13 85.52 5.62
 1 15 14 6.74 1.42
 1 15 14 8.76 4.91
 1 15 15 57.18 1.89
 1 -15 16 34.4 6.16
 1 15 16 31.83 1.63
 1 -15 17 7.77 5.19
 1 -15 18 3.4 4.7
 1 -15 19 7.45 4.08
 1 -15 20 5.68 3.08
 -1 16 19 17.36 1.26
 -1 16 18 6.92 1.27
 -1 16 17 218.23 3.64
 -1 16 16 361.15 5.95
 -1 16 16 395.38 5.77
 -1 16 15 27.34 2.56
 1 16 -14 22.72 6
 -1 16 14 22.56 2.65
 1 16 -13 135.56 8.42
 -1 16 13 178.28 3.75
 1 16 -13 168.76 2.89
 1 16 -13 151.63 4.51
 -1 16 12 42.54 1.51
 -1 16 12 45.27 2.49
 1 16 -12 35.58 6.03
 1 16 -12 41.9 1.5
 1 16 -12 35.98 2.36
 1 16 -11 39.42 1.43
 1 16 -11 42.01 5.79
 -1 16 11 40.85 1.4
 1 16 -11 33.18 2.17
 -1 16 11 39.03 1.49
 1 16 -10 138.2 2.52
 1 16 -10 144.34 7.59
 -1 16 10 145.57 2.59
 -1 16 10 147.09 2.54
 1 16 -9 188.24 4.36
 1 16 -9 199.76 3.13
 -1 16 9 196.3 3.53
 -1 16 9 205.25 3.15
 -1 16 9 203.8 3.13
 1 16 -9 216.65 8.41
 -1 16 8 96.75 2.48
 1 16 -8 90.29 2.79
 1 16 -7 405.54 7.06
 1 16 -7 498.12 11.55
 1 16 -6 113.72 2.93
 1 16 -6 137.89 6.49
 1 16 -5 335.75 5.84
 1 16 -5 420.05 9.73
 1 16 -4 64.05 2
 1 16 -4 84.85 5.38
 1 16 -3 325.59 5.49
 1 16 -3 387.54 9.38
 1 16 -2 322.59 8.87
 1 16 -1 141.73 3.12
 1 16 8 13.02 1.3
 -1 16 -8 13.32 1.2
 1 16 8 14.59 1.1
 1 16 9 144.3 2.55
 1 16 9 140.5 2.62
 1 16 10 6.2 3.94
 1 16 10 6.57 2.23
 1 16 10 6.48 1.19
 1 16 11 156.57 2.86
 1 16 11 139.05 3.43
 1 16 12 75.72 5.41
 1 16 12 60.87 2.75
 1 16 13 172.14 3.61
 1 16 15 64.85 1.92
 1 16 16 102.71 2.32
 1 -16 17 68.46 5.68
 1 -16 18 31.78 4.8
 1 -16 19 10.55 3.89
 1 -16 20 -1.06 2.68
 -1 17 19 28.45 1.32
 -1 17 18 3.03 1.19
 -1 17 17 3.56 1.29
 -1 17 16 6.99 2.35
 -1 17 15 13.23 2.5
 -1 17 14 214.08 4.13
 1 17 -14 195.64 5.23
 -1 17 13 167.36 2.96
 -1 17 13 152.1 3.65
 -1 17 12 0.65 1.13
 1 17 -12 1.01 1.58
 1 17 -12 -0.41 5.01
 1 17 -12 0.88 1.18
 -1 17 12 -1.31 2.39
 1 17 -11 54.41 1.61
 1 17 -11 51.38 2.52
 1 17 -11 52.07 6.02
 -1 17 11 55.44 1.67
 -1 17 11 57.45 1.58
 -1 17 10 284.49 4.24
 1 17 -10 272.13 4.22
 1 17 -10 267.4 9.69
 -1 17 10 279.18 4.25
 1 17 -10 278.36 4.11
 1 17 -9 54.98 1.36
 -1 17 9 52.15 2.19
 1 17 -9 50.16 1.47
 1 17 -9 45.73 2.23
 1 17 -9 50.66 5.62
 -1 17 9 50.37 1.49
 -1 17 9 50.04 1.37
 1 17 -8 237.92 3.71
 1 17 -8 250.22 8.73
 -1 17 8 245.08 3.7
 -1 17 8 242.85 3.67
 -1 17 8 247.46 4.08
 1 17 -7 122.07 3.16
 1 17 -7 140.79 6.62
 1 17 -6 594.51 9.55
 1 17 -6 727.25 13.78
 1 17 -5 176.49 6.99
 1 17 -5 137.03 3.16
 1 17 -4 13.51 1.31
 1 17 -4 17.26 4.41
 1 17 -3 314.16 8.59
 1 17 -3 257.37 4.65
 1 17 -2 90.02 2.37
 -1 17 -3 372.2 5.93
 1 17 7 211.36 3.89
 -1 17 -7 215.14 3.46
 1 17 8 45.55 1.56
 -1 17 -8 43.66 1.23
 1 17 8 47.4 1.4
 1 17 8 41.41 2.24
 1 17 9 47.58 1.49
 1 17 9 41.24 2.43
 1 17 10 73.24 1.82
 1 17 10 64.56 2.6
 1 17 11 73.9 2.74
 1 17 11 82.99 1.99
 1 17 12 38.17 2.66
 1 17 12 39.9 1.64
 1 17 13 12 2.37
 1 17 16 51.68 1.76
 1 -17 17 28.37 5.15
 1 -17 18 3.45 4.41
 1 -17 19 3.83 3.6
 -1 18 18 4.78 1.17
 -1 18 16 22.28 2.35
 -1 18 15 1.91 2.49
 -1 18 14 28.98 1.55
 -1 18 14 24.51 2.59
 1 18 -14 21.49 2.23
 -1 18 13 17.62 2.56
 -1 18 13 18.2 1.43
 1 18 -13 11.74 5.33
 1 18 -13 15.49 2.05
 1 18 -12 37.21 2.38
 -1 18 12 42.48 1.78
 1 18 -12 38.62 1.52
 -1 18 12 42.51 1.55
 -1 18 12 45.95 2.7
 -1 18 11 5.82 1.23
 1 18 -11 5.32 1.59
 1 18 -11 5.98 4.84
 1 18 -11 6.28 1.22
 -1 18 11 5.4 2.31
 -1 18 11 6.97 1.09
 -1 18 10 47.75 1.43
 -1 18 10 50.14 2.42
 1 18 -10 48.89 1.53
 1 18 -10 44.89 2.3
 1 18 -10 44.42 5.5
 -1 18 10 49.99 1.56
 1 18 -10 50.32 1.34
 1 18 -9 33.32 1.19
 1 18 -9 31.03 1.32
 1 18 -9 27.03 1.91
 1 18 -9 29.94 5.09
 -1 18 9 31.36 1.33
 -1 18 9 28.93 1.17
 -1 18 9 31.32 2.18
 -1 18 8 8.58 1.83
 1 18 -8 9.96 1.1
 1 18 -8 13.24 4.67
 1 18 -8 8.38 1.55
 -1 18 8 8.19 0.89
 -1 18 8 8.27 1.07
 1 18 -8 10.7 0.97
 -1 18 8 10.97 1.94
 1 18 -7 38.82 1.3
 1 18 -7 36.78 1.93
 1 18 -7 37.51 4.86
 1 18 -6 11.39 4.5
 1 18 -6 11.36 1.45
 1 18 -5 26.42 4.61
 1 18 -5 20.98 1.54
 1 18 -4 16.88 1.42
 1 18 -4 18.26 4.54
 1 18 -3 44.2 5.22
 -1 18 -4 87.04 2.33
 1 18 6 27.5 2.03
 -1 18 -6 29.47 1.32
 -1 18 -7 27.37 1.33
 -1 18 -7 26.34 1.09
 1 18 7 22.42 2.04
 1 18 7 26.14 1.14
 1 18 7 27.32 1.37
 -1 18 -8 10.75 0.94
 1 18 8 10.78 1.07
 1 18 8 9.4 2.15
 1 18 8 11.37 1.31
 1 18 9 11.71 1.16
 1 18 9 10.82 2.23
 -1 18 -9 10.98 0.92
 1 18 10 1.63 1.15
 1 18 10 1.88 2.29
 1 18 11 2.26 2.41
 1 18 11 0.7 1.25
 1 18 12 77.78 1.98
 1 18 12 71.73 2.74
 1 18 13 5.89 1.38
 1 18 13 6.36 2.33
 -1 18 -13 5.61 1.82
 1 -18 17 0.63 4.77
 1 -18 18 0.81 4.25
 1 -18 19 2.64 3.34
 -1 19 17 19.68 2.18
 -1 19 16 2.17 2.37
 -1 19 15 50.03 2.67
 -1 19 15 55.03 1.74
 -1 19 14 13.48 2.53
 -1 19 14 15.77 1.41
 -1 19 13 29.53 1.7
 1 19 -13 26.01 2.18
 -1 19 13 26.93 2.57
 -1 19 13 30.29 1.5
 1 19 -12 75.65 1.89
 -1 19 12 80.66 2.1
 -1 19 12 81.78 1.96
 -1 19 12 78.2 2.89
 -1 19 11 44.11 1.45
 -1 19 11 43.88 2.57
 1 19 -11 42.57 1.53
 1 19 -11 40.63 1.26
 1 19 -11 39.42 2.29
 -1 19 11 42.47 1.6
 1 19 -11 36.84 5.36
 1 19 -10 29.48 1.36
 1 19 -10 29.65 1.16
 1 19 -10 28.08 5.07
 1 19 -10 25.73 1.98
 -1 19 10 29.18 1.36
 -1 19 10 29.64 1.22
 -1 19 10 31.91 2.34
 1 19 -9 36.05 5.1
 -1 19 9 29.76 3.31
 1 19 -9 35.85 1.39
 1 19 -9 38.81 1.24
 1 19 -9 34.13 2.08
 -1 19 9 35.51 1.39
 -1 19 9 36.01 2.27
 -1 19 9 34.81 1.24
 1 19 -8 335.52 10.04
 1 19 -8 317.21 6.14
 1 19 -8 344.67 4.9
 -1 19 8 340.43 5.24
 1 19 -8 328.04 4.91
 -1 19 8 329.16 4.86
 -1 19 8 335.12 5.24
 -1 19 8 330.28 4.85
 -1 19 7 9.07 1.47
 1 19 -7 8.03 1.05
 -1 19 7 8.99 0.79
 1 19 -7 8.88 1.11
 1 19 -7 10.39 4.43
 1 19 -7 6.81 1.38
 1 19 -7 9.15 0.94
 1 19 -6 528.17 8.69
 1 19 -6 577.24 13.02
 -1 19 6 560.92 7.65
 1 19 -6 537.06 7.58
 1 19 -5 351.37 9.7
 -1 19 5 334.8 4.88
 1 19 -4 585.67 13.11
 1 19 -3 23.11 1.63
 -1 19 -3 204.96 3.83
 -1 19 -4 180.25 3.65
 -1 19 -5 158.25 2.6
 -1 19 -5 150.4 2.61
 1 19 6 171.67 3.37
 -1 19 -6 180.49 2.88
 -1 19 -6 177 2.96
 -1 19 -7 137.24 2.37
 1 19 7 136.76 2.4
 1 19 7 140.81 2.54
 1 19 8 184 3.69
 -1 19 -8 189.17 3.05
 1 19 8 198.42 3.18
 1 19 8 204.23 3.27
 1 19 9 135.85 3.15
 -1 19 -9 131.43 2.3
 1 19 10 32.57 1.41
 1 19 10 29.88 2.45
 1 19 11 9.77 1.29
 1 19 11 7.25 2.46
 -1 19 -11 7.22 1.7
 1 19 12 123.83 2.43
 1 19 12 113.51 3.07
 1 19 13 101.59 2.96
 1 19 13 110.51 2.35
 1 19 14 361.76 5.62
 1 -19 17 20.8 4.74
 1 -19 18 27.3 4.17
 1 -19 19 6.69 3.04
 -1 20 17 18.55 2.05
 -1 20 16 46.29 2.31
 -1 20 16 50.38 1.59
 -1 20 15 216.37 4.22
 -1 20 15 230.89 3.72
 -1 20 14 13.07 1.34
 -1 20 14 10.63 2.5
 -1 20 13 1.43 2.47
 -1 20 13 2.43 1.26
 1 20 -13 4.19 4.56
 1 20 -13 4.16 1.64
 1 20 -12 12.99 1.81
 1 20 -12 8.34 4.69
 -1 20 12 14.71 1.51
 1 20 -12 12.46 1.34
 -1 20 12 16.07 1.31
 -1 20 12 13.83 2.49
 -1 20 11 64.58 1.7
 1 20 -11 59.31 1.72
 1 20 -11 59.64 1.49
 1 20 -11 52.19 2.52
 -1 20 11 59.21 1.79
 1 20 -11 46.97 5.56
 -1 20 10 122.23 2.26
 1 20 -10 119.2 2.35
 1 20 -10 119.12 2.17
 -1 20 10 118.48 2.3
 1 20 -9 197.24 8.26
 1 20 -9 196.35 4.66
 1 20 -9 220.03 3.52
 -1 20 9 221.56 3.43
 1 20 -9 226.53 3.45
 -1 20 9 191.8 4.6
 -1 20 9 222.94 3.48
 1 20 -8 188.4 7.78
 1 20 -8 172.71 4.21
 -1 20 8 202.06 3.68
 -1 20 8 190.97 3.06
 1 20 -8 191.79 3.17
 1 20 -8 203.84 3.15
 -1 20 8 178.58 3.63
 -1 20 8 198.01 3.14
 1 20 -7 8.06 1.41
 1 20 -7 11.43 4.55
 1 20 -7 9.77 0.96
 -1 20 7 8.8 0.82
 1 20 -7 9.26 1.09
 -1 20 7 11.11 1.65
 1 20 -7 9.26 1.12
 -1 20 7 8.91 0.98
 -1 20 6 34.77 1.13
 1 20 -6 35.53 1.29
 1 20 -6 34.83 1.17
 1 20 -6 33 1.26
 -1 20 6 36.35 1.56
 1 20 -6 32.24 1.84
 1 20 -6 32.3 4.79
 1 20 -5 274.55 4.12
 -1 20 5 281.65 4.21
 1 20 -5 267.07 5.11
 -1 20 4 273.44 4.17
 1 20 -4 262.52 5.03
 -1 20 3 707.17 9.81
 -1 20 0 9.35 0.89
 -1 20 -1 283.92 4.34
 -1 20 -2 1605.93 21.44
 -1 20 -3 249.87 3.91
 -1 20 -4 210.39 3.24
 -1 20 -4 219.84 3.35
 -1 20 -5 50.08 1.36
 -1 20 -5 47.59 1.47
 1 20 5 46.99 2.13
 -1 20 -5 52.22 1.35
 -1 20 -5 46.71 2.13
 1 20 6 35.09 1.15
 1 20 6 34.67 2.17
 -1 20 -6 26.95 1.76
 1 20 6 37.24 1.35
 1 20 6 28.64 1.58
 -1 20 -6 36.14 1.22
 1 20 7 240.23 3.31
 1 20 7 236.93 3.88
 -1 20 -7 239.36 3.3
 1 20 8 61.01 2.48
 -1 20 -8 52.03 2.31
 1 20 8 46.89 2.69
 1 20 8 62.9 1.54
 -1 20 -8 61.15 1.45
 1 20 9 91.65 1.94
 1 20 9 92.49 2.84
 -1 20 -9 86.5 1.75
 1 20 10 7.82 2.45
 1 20 10 9.33 1.23
 -1 20 -10 8.71 1.63
 -1 20 -10 8.09 0.93
 -1 20 -11 38.73 2.3
 1 20 11 47.06 1.57
 1 20 11 41.45 2.61
 -1 20 -12 11.77 2.06
 1 20 12 15.33 1.36
 1 20 12 13.84 2.42
 -1 20 -12 11.01 1.82
 1 20 13 5.52 1.33
 1 20 13 5.17 2.3
 1 20 14 17.55 2.22
 1 20 14 17.45 1.4
 1 -20 17 28.43 4.66
 1 -20 18 80.26 4.45
 1 -20 19 19.62 3
 -1 21 17 1.22 1.09
 1 21 -16 -0.55 2.03
 -1 21 16 4.09 2.25
 -1 21 16 5.39 1.15
 -1 21 15 54.67 2.62
 -1 21 15 60.66 1.71
 -1 21 14 6.55 2.48
 -1 21 14 7.29 1.26
 -1 21 13 11.9 1.29
 -1 21 13 10.02 2.51
 1 21 -13 10.59 1.81
 1 21 -12 1.74 1.58
 1 21 -12 0.26 4.54
 -1 21 12 2.89 1.17
 -1 21 12 1.87 1.42
 -1 21 12 2.02 2.45
 1 21 -11 10.62 1.33
 -1 21 11 12.3 1.24
 -1 21 11 6.76 2.49
 1 21 -11 10.42 1.02
 1 21 -11 8.72 4.76
 1 21 -11 10.51 1.71
 -1 21 11 12.59 1.48
 1 21 -10 4.39 1.24
 -1 21 10 2.42 2.45
 -1 21 10 5.17 1.14
 1 21 -10 4.49 0.97
 1 21 -10 2.91 4.53
 1 21 -10 3.49 1.48
 -1 21 10 4.68 1.29
 1 21 -9 15.77 4.79
 1 21 -9 12.86 1.63
 1 21 -9 15.16 1.26
 -1 21 9 16.1 2.19
 -1 21 9 14.87 1.05
 1 21 -9 15.21 1.05
 -1 21 9 9.33 3.28
 -1 21 9 13.7 1.17
 1 21 -8 8.69 4.32
 1 21 -8 8.6 1.49
 -1 21 8 9.01 0.88
 1 21 -8 9.78 1.14
 1 21 -8 10 0.99
 -1 21 8 9.6 1.93
 -1 21 8 9.43 1.07
 1 21 -7 17.74 1.66
 1 21 -7 16.75 4.42
 1 21 -7 21.08 1.08
 -1 21 7 20.48 0.93
 1 21 -7 20.58 1.2
 -1 21 7 19.89 1.07
 -1 21 7 22.86 1.7
 1 21 -7 21.52 1.24
 1 21 -6 8.47 1.42
 1 21 -6 9.09 4.46
 -1 21 6 11.05 0.85
 1 21 -6 10.36 1.1
 1 21 -6 10.19 1.09
 -1 21 6 9.47 0.94
 -1 21 6 12.27 1.51
 1 21 -6 10.81 0.97
 -1 21 5 22.23 1.01
 1 21 -5 22.21 1.2
 1 21 -5 24.74 4.91
 1 21 -5 22.74 1.06
 1 21 -4 80.1 1.73
 1 21 -4 87.43 2.59
 1 21 -4 83.73 1.71
 -1 21 4 81.88 1.77
 1 21 -4 82.75 1.77
 1 21 -3 15.62 1.12
 -1 21 3 15.29 1
 -1 21 0 6.51 0.88
 -1 21 -1 42.73 1.32
 -1 21 -2 7.26 0.96
 -1 21 -3 14.88 1.14
 -1 21 -3 15.04 1.03
 -1 21 -3 16.97 2
 -1 21 -4 56.33 1.43
 -1 21 -4 52.44 2.24
 -1 21 -4 54.14 1.4
 -1 21 -4 51.44 1.46
 -1 21 -5 1.68 1.93
 1 21 5 1.78 1.93
 -1 21 -5 1.67 0.93
 -1 21 -5 1.15 1.13
 -1 21 -6 9.13 0.99
 -1 21 -6 9.21 1.95
 -1 21 -6 7 1.32
 1 21 6 8.42 1.09
 1 21 6 6.62 1.45
 1 21 6 8.11 0.89
 1 21 6 6.78 2.02
 1 21 7 20.98 2.13
 -1 21 -7 20.14 1.6
 -1 21 -7 21.15 2.01
 1 21 7 22.47 1.06
 -1 21 -7 24.3 1.09
 1 21 8 22.64 2.26
 1 21 8 17.59 2.74
 -1 21 -8 23.89 1.11
 1 21 8 22.79 1.16
 -1 21 -8 18.62 1.69
 -1 21 -9 6.62 0.98
 1 21 9 7.46 2.49
 1 21 9 7.37 1.21
 -1 21 -9 5.57 1.48
 1 21 10 9.09 2.45
 1 21 10 8.78 1.21
 -1 21 -10 6.99 1.59
 -1 21 -10 9.47 2.07
 -1 21 -10 8.33 0.95
 -1 21 -11 8.25 1.71
 -1 21 -11 8.61 2.08
 1 21 11 7.7 2.37
 1 21 11 8.9 1.23
 -1 21 -12 8.17 1.75
 1 21 12 6.56 2.33
 1 21 12 9.27 1.29
 -1 21 -12 7.82 2.04
 1 21 13 43.66 1.61
 1 21 13 40.57 2.48
 1 21 14 31.11 1.47
 1 21 14 26.77 2.21
 1 -21 17 3.01 4.21
 1 -21 18 3.56 3.45
 -1 22 17 39.68 2.21
 -1 22 17 46.85 1.43
 -1 22 16 50.36 2.32
 -1 22 16 53.53 1.55
 -1 22 15 88.84 2.75
 -1 22 15 92.93 2.01
 -1 22 14 8.73 1.25
 -1 22 14 9.06 2.42
 -1 22 13 60.28 2.81
 -1 22 13 64.32 1.74
 -1 22 12 65.95 2.87
 -1 22 12 69.13 1.99
 -1 22 12 71.1 1.8
 1 22 -11 116.99 2.38
 -1 22 11 124.27 2.32
 -1 22 11 119.94 3.18
 1 22 -11 115.37 2.16
 -1 22 11 124.57 2.47
 1 22 -10 46.02 1.6
 -1 22 10 48.78 1.48
 -1 22 10 46.03 2.63
 1 22 -10 45.29 1.37
 -1 22 10 44.77 1.58
 1 22 -9 18.16 4.81
 1 22 -9 21.12 1.81
 1 22 -9 23.45 1.36
 -1 22 9 22.97 1.25
 -1 22 9 20.04 2.49
 1 22 -9 23.01 1.13
 -1 22 9 25.98 4
 -1 22 9 20.62 1.32
 1 22 -8 22.65 4.78
 1 22 -8 21.18 1.75
 -1 22 8 24.03 1.06
 1 22 -8 23.94 1.14
 -1 22 8 21.62 2.15
 -1 22 8 21.29 1.16
 1 22 -8 24.07 1.3
 1 22 -7 1.03 1.28
 1 22 -7 1.63 4.34
 1 22 -7 1.88 1.1
 1 22 -7 1.65 1.07
 -1 22 7 0.72 0.92
 -1 22 7 1.3 0.78
 -1 22 7 1.56 1.61
 1 22 -7 1.5 0.93
 1 22 -6 27.02 1.77
 1 22 -6 30.89 5.02
 1 22 -6 30.88 1.17
 1 22 -6 29.79 1.29
 -1 22 6 30.49 1.08
 -1 22 6 27.89 1.1
 -1 22 6 32.66 1.66
 -1 22 5 20.38 0.99
 1 22 -5 19 1.19
 1 22 -5 20.6 1.05
 1 22 -5 18.46 4.89
 1 22 -5 20 1.59
 1 22 -4 75.99 1.71
 -1 22 4 77.85 1.71
 1 22 -4 77.12 1.66
 -1 22 4 81.77 2.38
 1 22 -4 74.6 1.69
 1 22 -3 16.11 1.13
 1 22 -3 16.31 1.07
 -1 22 3 16.64 1.95
 1 22 -3 19.28 1.66
 1 22 -2 25 1.13
 1 22 -2 25.17 1.07
 1 22 -1 125.31 2.16
 -1 22 1 120.56 2.12
 -1 22 1 120.7 2.18
 -1 22 0 174.62 2.91
 -1 22 0 178.61 2.89
 -1 22 0 188.05 3.07
 1 22 0 188.3 3.41
 -1 22 -1 525.56 7.48
 -1 22 -2 254.39 3.98
 -1 22 -2 252.24 4.34
 -1 22 -3 232.07 3.53
 -1 22 -3 237.31 3.66
 -1 22 -3 230.41 3.99
 -1 22 -3 216.63 4.25
 -1 22 -3 218.79 3.49
 -1 22 -4 166.84 2.83
 -1 22 -4 169.46 3.4
 -1 22 -4 173.74 2.85
 -1 22 -5 7.32 0.98
 -1 22 -5 6.56 1.23
 1 22 5 7.05 1.45
 -1 22 -5 8.34 2
 1 22 5 6.98 1.96
 1 22 5 6.42 0.82
 1 22 6 17.15 2.07
 -1 22 -6 18.23 1.07
 1 22 6 13.74 1.53
 -1 22 -6 17.89 2.12
 1 22 6 16.53 0.95
 -1 22 -6 15.71 1.5
 -1 22 -7 6.62 0.98
 -1 22 -7 5.99 2.11
 1 22 7 4.98 2.15
 1 22 7 5.76 0.96
 -1 22 -7 4.86 1.35
 -1 22 -8 15.77 1.05
 -1 22 -8 14.14 1.59
 -1 22 -8 14.27 2.15
 1 22 8 14.83 3.21
 1 22 8 13.44 1.19
 1 22 8 11.59 2.49
 1 22 9 32.12 2.51
 -1 22 -9 33.47 1.2
 -1 22 -9 26.92 1.94
 -1 22 -9 29.94 2.2
 1 22 9 32.77 1.33
 1 22 10 187.43 3.82
 -1 22 -10 193.88 3
 -1 22 -10 191.8 3.71
 1 22 10 194.98 3.2
 -1 22 -11 108.35 3.59
 1 22 11 117.1 3.21
 1 22 11 127.92 2.42
 -1 22 -11 119.32 2.92
 1 22 12 29.81 2.44
 1 22 12 32.53 1.46
 1 22 13 521.19 7.75
 1 22 13 545.94 7.6
 1 22 14 120.77 2.98
 1 22 14 128.04 2.45
 1 -22 17 10.99 3.99
 1 -22 18 13.24 3.07
 -1 23 17 27.96 2
 -1 23 17 33.15 1.27
 -1 23 16 43.14 2.32
 -1 23 16 46.91 1.45
 -1 23 15 41 2.33
 -1 23 15 44.38 1.47
 -1 23 14 173.74 3.66
 -1 23 14 179.78 3.02
 -1 23 13 20.98 2.52
 -1 23 13 23.04 1.31
 1 23 -12 35.84 2.29
 1 23 -12 35.88 1.19
 -1 23 12 36.69 2.69
 -1 23 12 38.1 1.44
 1 23 -11 10.49 1.03
 1 23 -11 11.03 1.76
 -1 23 11 10.84 1.43
 -1 23 11 11.18 1.18
 -1 23 11 12.85 2.51
 1 23 -10 32.75 1.5
 -1 23 10 35.42 2.52
 -1 23 10 36.72 1.32
 1 23 -10 34.04 1.27
 1 23 -10 30.65 2.11
 -1 23 10 35 1.53
 1 23 -9 47.83 5.62
 1 23 -9 58.73 2.55
 1 23 -9 68.24 1.8
 -1 23 9 66.42 2.75
 -1 23 9 70.44 1.64
 1 23 -9 68.29 1.63
 -1 23 9 55.64 3.8
 -1 23 9 66.04 1.7
 -1 23 8 3.37 1.16
 -1 23 8 3.65 1.03
 1 23 -8 2.45 1.18
 1 23 -8 3.02 0.97
 1 23 -8 3.3 1.38
 1 23 -8 -0.06 4.5
 -1 23 8 2.84 2.64
 1 23 -7 25.3 5.05
 1 23 -7 23.46 1.77
 -1 23 7 27.09 1.02
 1 23 -7 27.33 1.32
 1 23 -7 27.75 1.33
 1 23 -7 26.98 1.18
 -1 23 7 27.98 1.9
 -1 23 7 23.94 1.13
 1 23 -6 1.23 0.91
 -1 23 6 1.22 0.87
 -1 23 6 1.52 1.49
 1 23 -6 1.27 1.09
 1 23 -6 1.19 1.28
 1 23 -6 2.14 4.57
 -1 23 5 133.03 2.37
 1 23 -5 134.54 2.36
 -1 23 5 126.99 2.24
 -1 23 5 123.93 2.1
 1 23 -5 134.96 2.35
 1 23 -5 135.94 3.36
 -1 23 4 85.19 2.47
 1 23 -4 83.03 1.77
 -1 23 4 87.08 1.79
 -1 23 4 81.45 1.7
 1 23 -4 82.79 1.8
 1 23 -4 85.89 1.76
 -1 23 4 76.53 1.57
 1 23 -4 88.88 2.7
 1 23 -3 66.36 1.57
 1 23 -3 75.88 2.37
 -1 23 3 69.7 2.29
 -1 23 3 70.68 1.6
 -1 23 3 61.48 1.42
 1 23 -3 73.97 2.56
 -1 23 3 67.15 1.55
 1 23 -3 65.09 1.59
 -1 23 2 205.08 3.29
 1 23 -2 211.25 3.3
 -1 23 2 222.18 3.71
 -1 23 2 205.14 3.24
 1 23 -2 216.91 3.34
 -1 23 1 36.17 1.24
 1 23 -1 34.8 1.13
 -1 23 1 32.51 1.1
 1 23 -1 34.4 1.19
 1 23 -1 36.36 2.08
 -1 23 1 34.97 2
 1 23 0 137.78 2.91
 -1 23 0 137.66 2.45
 -1 23 0 128.4 2.33
 1 23 0 130.98 2.28
 -1 23 0 128.81 2.28
 1 23 1 85.91 2.48
 -1 23 -1 83.86 1.81
 1 23 1 88.5 2.8
 1 23 1 78.95 1.65
 -1 23 -2 189.22 3.09
 -1 23 -2 196.81 3.59
 -1 23 -3 266.23 4.07
 -1 23 -3 288.53 4.25
 -1 23 -3 271.29 4.09
 1 23 3 258.61 3.96
 -1 23 -3 287.26 4.6
 -1 23 -4 94.21 1.96
 -1 23 -4 97.99 1.92
 -1 23 -4 96.88 2.68
 -1 23 -5 23.86 2.11
 1 23 5 20.79 1.56
 -1 23 -5 20.63 1.5
 -1 23 -5 24.81 1.13
 1 23 6 30.52 2.21
 -1 23 -6 36.9 1.25
 -1 23 -6 31.28 1.78
 1 23 6 33.59 1.12
 -1 23 -6 36.95 2.23
 -1 23 -7 3.48 0.98
 -1 23 -7 3.96 2.09
 1 23 7 2.61 2.25
 -1 23 -7 3.49 1.27
 1 23 7 4.77 1.09
 1 23 8 149.14 3.38
 -1 23 -8 155.37 2.57
 1 23 8 129.75 3.78
 -1 23 -8 154.91 3.37
 -1 23 -8 129.39 3.65
 1 23 8 150.59 2.59
 1 23 9 40.57 2.51
 -1 23 -9 39.81 1.28
 -1 23 -9 38.66 2.42
 -1 23 -9 35.12 2.13
 1 23 9 39.45 1.38
 1 23 10 47.17 2.61
 -1 23 -10 50.98 1.37
 -1 23 -10 53.47 2.38
 -1 23 -10 45.05 2.35
 1 23 10 51.38 1.57
 -1 23 -11 81.08 3.03
 1 23 11 85.7 2.89
 1 23 12 36.28 1.44
 1 23 12 34.58 2.43
 1 23 13 60.85 1.7
 1 23 13 53.4 2.51
 1 23 14 37.17 2.25
 1 -23 17 7.44 3.64
 1 -23 18 6.94 2.72
 -1 24 16 11.34 1.11
 -1 24 16 8.93 1.96
 -1 24 15 21.27 1.19
 -1 24 15 18.49 2.27
 1 24 -15 17.5 2.16
 -1 24 14 54.58 1.55
 -1 24 14 50.3 2.58
 -1 24 13 40.68 1.42
 1 24 -13 41.81 2.54
 -1 24 13 38.88 2.53
 1 24 -12 2.93 0.93
 -1 24 12 3.29 1.13
 -1 24 12 3.45 2.51
 -1 24 11 60.82 2.99
 1 24 -11 56.84 1.48
 -1 24 11 60.11 1.87
 -1 24 11 59.91 1.65
 1 24 -10 22.68 1.44
 -1 24 10 26.39 2.55
 1 24 -10 22.91 1.19
 -1 24 10 23.09 1.43
 1 24 -10 21.35 1.9
 -1 24 10 23.65 1.21
 1 24 -9 8.28 4.9
 1 24 -9 9.25 1.59
 1 24 -9 10.26 1.33
 -1 24 9 11.6 2.38
 -1 24 9 11.1 1.01
 -1 24 9 8.59 3.77
 -1 24 9 10.38 1.2
 1 24 -9 10.58 1.09
 1 24 -8 5.51 1.01
 -1 24 8 5.99 0.97
 1 24 -8 6.08 1.24
 1 24 -8 6.89 1.52
 1 24 -8 3.91 4.67
 -1 24 8 2.34 2.43
 -1 24 8 4.74 1.06
 1 24 -7 6.58 1.02
 1 24 -7 7.61 2.34
 1 24 -7 7.06 1.21
 1 24 -7 7.03 1.24
 -1 24 7 6.88 1.02
 1 24 -7 3.82 4.7
 1 24 -7 4.9 1.43
 -1 24 7 7.52 1.09
 1 24 -6 17.16 1.67
 1 24 -6 16.6 1.08
 -1 24 6 13.21 0.98
 -1 24 6 17.61 1.83
 1 24 -6 15.97 1.22
 -1 24 6 14.42 1.07
 1 24 -5 17.84 1.06
 -1 24 5 16.22 0.85
 -1 24 5 14.84 1.07
 1 24 -5 17.68 1.21
 -1 24 5 19.11 1.58
 1 24 -5 17.39 1.65
 -1 24 4 11.71 0.93
 1 24 -4 10.19 1.14
 -1 24 4 9.08 1.02
 1 24 -4 9.68 1.09
 -1 24 4 11.18 1.99
 1 24 -4 12.79 1.56
 1 24 -4 11.21 0.98
 -1 24 4 8.62 0.81
 -1 24 3 8.05 0.88
 1 24 -3 7.64 1.03
 1 24 -3 6.94 2.16
 -1 24 3 7.43 2.03
 1 24 -3 7.64 1.08
 -1 24 3 7.49 1.01
 -1 24 3 7.43 0.84
 1 24 -2 2.23 2.06
 1 24 -2 2.22 0.97
 -1 24 2 1.23 1.96
 -1 24 2 2.26 1.01
 -1 24 2 2.5 0.83
 1 24 -2 2.79 0.86
 -1 24 1 15.33 1.98
 1 24 -1 14.42 1.98
 1 24 -1 14.01 1.03
 -1 24 1 14.66 1.12
 1 24 -1 15.11 0.96
 -1 24 1 13.61 0.92
 1 24 0 12.31 0.93
 -1 24 0 11.62 0.94
 1 24 0 12.71 2.08
 -1 24 0 12.06 2.1
 1 24 0 12.62 1.01
 -1 24 0 11.11 1.09
 1 24 0 12.73 2.38
 -1 24 0 12.67 0.95
 -1 24 -1 10.48 0.93
 -1 24 -1 10.33 0.95
 1 24 1 10.07 0.9
 1 24 1 11.06 2.51
 -1 24 -1 10.8 2.07
 1 24 1 10 2.05
 -1 24 -2 36.5 1.24
 1 24 2 36 1.12
 -1 24 -3 60.27 1.53
 -1 24 -3 63.85 2.48
 1 24 3 55.58 1.33
 -1 24 -3 60.42 1.49
 -1 24 -3 58.32 1.57
 -1 24 -4 2.19 0.95
 1 24 4 2.4 0.76
 -1 24 -4 3.01 2.1
 -1 24 -5 5.05 1
 1 24 5 5.05 1.78
 -1 24 -5 4.9 2.19
 -1 24 -6 36.34 2.32
 1 24 6 37.66 2.13
 -1 24 -6 36.64 1.28
 1 24 6 40.28 2.64
 1 24 6 35.32 1.29
 -1 24 -7 13.79 1.09
 -1 24 -7 11.36 1.5
 -1 24 -7 12.14 2.25
 1 24 7 11.91 2.38
 1 24 7 12.96 1.04
 1 24 8 37.72 2.43
 -1 24 -8 40.55 1.31
 -1 24 -8 34.02 2.01
 -1 24 -8 37.26 2.4
 1 24 8 36.19 3.18
 1 24 8 38.73 1.3
 1 24 9 115.16 3.17
 -1 24 -9 124.49 2.2
 -1 24 -9 121.25 3.07
 1 24 9 123.01 2.29
 -1 24 -10 7.03 1
 -1 24 -10 6.27 2.14
 1 24 10 3.17 2.63
 1 24 10 7.51 1.29
 -1 24 -10 5.98 1.55
 -1 24 -11 3.73 2.07
 -1 24 -11 4.2 0.93
 1 24 11 3.62 2.34
 1 24 11 4.46 1.17
 1 24 12 9.47 2.29
 1 24 12 10.93 1.18
 1 24 13 1.86 2.1
 1 24 14 20.04 2.07
 1 -24 17 0.23 3.37
 1 -24 18 1.39 2.31
 -1 25 16 71.96 2.41
 -1 25 15 34.29 1.27
 -1 25 15 30.82 2.12
 -1 25 14 129.33 2.33
 -1 25 14 118.54 3.05
 -1 25 13 27.06 1.25
 1 25 -13 29.73 2.36
 -1 25 13 25.17 2.45
 -1 25 12 49.63 2.67
 1 25 -12 51.77 1.35
 -1 25 12 53.28 1.49
 1 25 -12 56.72 2.57
 -1 25 11 57.37 2.81
 1 25 -11 57.34 1.49
 1 25 -11 59.11 2.71
 -1 25 11 59.65 1.57
 -1 25 10 104.96 2.11
 -1 25 10 109.05 3.37
 1 25 -10 99.01 2.02
 1 25 -10 104.38 3.13
 -1 25 10 103.67 2.28
 -1 25 9 92.9 2.01
 1 25 -9 89.36 2.08
 -1 25 9 91.21 2.89
 1 25 -9 77.06 2.88
 1 25 -9 61.04 6.32
 -1 25 9 72.05 4.47
 1 25 -9 94.02 3.04
 -1 25 9 90.95 1.83
 1 25 -9 91.9 1.92
 -1 25 8 11.18 1.08
 1 25 -8 11.6 1.1
 1 25 -8 11.68 1.33
 -1 25 8 11.78 2.34
 1 25 -8 13.63 2.5
 1 25 -8 10.82 5.13
 1 25 -8 10.64 1.62
 -1 25 8 11.57 0.95
 1 25 -7 13.25 1.65
 1 25 -7 13.51 1.29
 1 25 -7 13.99 1.09
 -1 25 7 11.32 1.03
 -1 25 7 12.59 2.03
 1 25 -7 15.21 2.43
 1 25 -7 13.77 1.34
 1 25 -6 43.04 1.37
 -1 25 6 40.29 1.33
 1 25 -6 42.93 1.5
 -1 25 6 43.91 2.19
 1 25 -6 40.97 2.1
 1 25 -5 17.88 1.25
 -1 25 5 19.59 1.2
 1 25 -5 17.71 1.25
 1 25 -5 17.94 1.12
 -1 25 5 17.89 1.04
 -1 25 4 30.13 2.15
 1 25 -4 28.83 1.28
 -1 25 4 24.34 0.99
 1 25 -4 27.52 1.18
 1 25 -4 28 1.31
 -1 25 4 26.11 1.21
 1 25 -3 171.02 2.84
 -1 25 3 170.21 2.8
 1 25 -3 166.1 2.86
 -1 25 3 159.5 2.71
 -1 25 3 169.47 2.91
 1 25 -2 7.54 1.05
 -1 25 2 7.14 1.05
 1 25 -2 7.89 2.02
 -1 25 2 6.69 0.86
 1 25 -2 8.01 0.94
 -1 25 2 7.45 2.01
 1 25 -1 46.4 2.3
 -1 25 1 47.41 2.22
 1 25 -1 44.81 1.34
 1 25 -1 44.27 1.29
 -1 25 1 41.21 1.24
 -1 25 1 46.43 1.39
 -1 25 0 23.67 1.08
 -1 25 0 21.72 1.2
 -1 25 0 21.14 1.05
 1 25 0 23.04 1.04
 -1 25 0 25.1 2.07
 1 25 0 24.71 2.16
 1 25 0 26.95 2.5
 1 25 1 26.62 2.17
 -1 25 -1 26.77 2.13
 -1 25 -1 26.69 1.12
 -1 25 -1 24.48 1.1
 1 25 1 24.48 1.04
 1 25 1 30.19 2.45
 -1 25 -2 104.6 2.08
 1 25 2 98.73 1.89
 -1 25 -3 6.64 0.99
 1 25 3 5.88 0.85
 -1 25 -3 8.18 2.23
 -1 25 -4 41.38 1.34
 1 25 4 44.86 1.32
 -1 25 -4 44.94 2.5
 -1 25 -5 16.19 1.08
 1 25 5 15.18 1.9
 -1 25 -5 17.72 2.3
 1 25 6 14.39 2.3
 -1 25 -6 14.93 1.11
 -1 25 -6 15.21 2.25
 1 25 6 10.35 1.79
 -1 25 -7 121.3 3.1
 -1 25 -7 124.88 2.17
 1 25 7 114.31 2.94
 1 25 7 118.59 2.07
 -1 25 -8 139.84 3.32
 1 25 8 127.66 4.14
 -1 25 -8 145.57 2.48
 1 25 8 130.92 3.31
 1 25 8 141.92 2.48
 -1 25 -9 74.07 2.68
 -1 25 -9 78.7 1.71
 1 25 9 74.53 3.09
 1 25 9 78.87 1.91
 -1 25 -10 11.79 2.16
 -1 25 -10 14.02 1.06
 1 25 10 11.23 2.44
 1 25 10 13.74 1.22
 -1 25 -11 30.54 1.12
 1 25 11 31.42 1.34
 1 25 11 27.84 2.38
 1 25 12 9.04 2.18
 -1 25 -12 0.42 2.09
 1 25 13 172.6 3.32
 1 25 14 84.7 2.47
 1 -25 16 10.1 3.95
 -1 26 15 12.21 1.06
 -1 26 15 11.75 2
 -1 26 14 68.65 1.6
 -1 26 14 59.23 2.49
 -1 26 13 85.92 1.8
 1 26 -13 87.96 2.74
 -1 26 12 16.28 2.4
 -1 26 12 17.07 1.1
 1 26 -12 18.69 2.38
 1 26 -12 16.55 0.99
 1 26 -11 199.73 3.14
 -1 26 11 197.06 3.17
 1 26 -11 206.02 4.06
 -1 26 10 161.77 3.67
 1 26 -10 163.17 2.74
 1 26 -10 171.48 3.71
 -1 26 10 161.97 2.71
 1 26 -9 47.18 2.39
 -1 26 9 50.72 1.63
 -1 26 9 50.41 1.45
 1 26 -9 50.83 2.76
 1 26 -9 52.76 1.51
 -1 26 8 36.46 2.9
 1 26 -8 40.87 1.57
 -1 26 8 38.17 1.38
 -1 26 8 40.54 1.2
 1 26 -8 41.94 1.39
 -1 26 7 50.32 1.4
 1 26 -7 52.49 1.52
 -1 26 7 53.81 2.28
 1 26 -6 56 1.66
 -1 26 6 59.92 2.14
 1 26 -6 55.12 1.51
 -1 26 5 5.36 1.86
 -1 26 5 5.38 1.07
 1 26 -5 6.41 1.2
 1 26 -5 7.09 1.02
 -1 26 5 4.8 0.9
 1 26 -5 6.1 1.18
 -1 26 4 80.22 2.78
 1 26 -4 77.36 1.81
 1 26 -4 78.74 1.82
 -1 26 4 77.62 1.8
 1 26 -4 80.32 1.76
 -1 26 4 73.54 1.66
 1 26 -3 5.21 2.15
 1 26 -3 4.22 1.11
 -1 26 3 5.46 2.11
 -1 26 3 3.1 1.12
 1 26 -3 3.7 1.12
 -1 26 3 3.62 0.9
 1 26 -2 19.15 1.05
 -1 26 2 17.68 0.99
 -1 26 2 18.48 1.15
 1 26 -2 19.64 1.17
 -1 26 2 19.43 2.07
 1 26 -2 21.9 2.23
 1 26 -1 5.91 2.06
 -1 26 1 4 2.24
 -1 26 1 4.85 1.06
 -1 26 1 4.88 0.89
 1 26 -1 5.63 0.92
 -1 26 0 2.68 0.9
 1 26 0 2.91 0.88
 1 26 0 3.95 2.08
 -1 26 0 2.82 2.1
 -1 26 0 3.14 0.85
 1 26 0 2.89 2.45
 -1 26 0 3.05 1.08
 1 26 1 1.15 1.05
 -1 26 -1 2.85 2.13
 1 26 1 2.7 2.1
 1 26 1 3.01 0.87
 -1 26 -1 2.64 0.92
 -1 26 -2 6.96 2.34
 1 26 2 6.1 1.14
 1 26 2 7.28 0.97
 1 26 3 40.27 1.46
 1 26 3 41.54 1.29
 -1 26 -3 41.35 1.32
 -1 26 -4 39.74 1.31
 1 26 4 38.48 1.17
 1 26 5 37.19 1.34
 -1 26 -5 43.73 2.56
 1 26 5 38.69 1.89
 -1 26 -5 42.41 1.35
 1 26 6 31.99 1.31
 -1 26 -6 37.28 2.55
 1 26 6 36.25 2.35
 -1 26 -6 37.63 1.34
 1 26 7 74.19 1.72
 -1 26 -7 87.3 2.83
 1 26 7 78.84 2.73
 -1 26 -7 90.49 1.8
 -1 26 -8 161.85 3.55
 1 26 8 160.33 5.01
 1 26 8 150.54 3.66
 -1 26 -8 165.47 2.73
 -1 26 -9 95.96 2.85
 -1 26 -9 95.14 1.88
 1 26 10 57.96 2.58
 -1 26 -10 63.55 1.5
 -1 26 -10 63.62 2.53
 1 26 11 11.46 2.18
 -1 26 -11 12.82 0.96
 -1 26 -11 8.73 2.12
 1 26 12 84.02 2.61
 1 26 13 51.37 2.21
 1 26 14 1.84 1.89
 1 -26 16 51.73 3.98
 1 -26 17 2.55 2.4
 -1 27 16 0.18 1.96
 1 27 -15 1.95 1.92
 -1 27 15 3 1.81
 -1 27 14 30.51 1.19
 1 27 -14 27.73 2.1
 -1 27 14 27.38 2.11
 -1 27 13 13.76 1.06
 -1 27 13 11.56 2.24
 1 27 -13 11.93 2.15
 1 27 -12 25.87 2.35
 -1 27 12 23.31 2.28
 -1 27 12 25.92 1.14
 1 27 -12 23.48 1.04
 -1 27 11 10.55 2.34
 -1 27 11 13.21 1.04
 1 27 -11 12.14 1.03
 1 27 -11 13.16 2.39
 -1 27 10 11.66 2.42
 -1 27 10 13.51 1.03
 1 27 -10 13.49 1.1
 1 27 -10 13.08 2.49
 -1 27 9 42.51 1.3
 1 27 -9 42.73 1.4
 1 27 -9 45.9 2.71
 -1 27 8 1.77 1.13
 1 27 -8 2.72 1.07
 1 27 -8 3.13 2.5
 -1 27 8 -0.22 3.1
 -1 27 7 17.96 1.12
 1 27 -7 23.83 2.61
 -1 27 7 14.88 2.37
 1 27 -7 21.02 1.2
 -1 27 6 17.29 1.88
 1 27 -6 15.83 1.39
 -1 27 6 13.94 1.06
 1 27 -6 16.09 1.17
 -1 27 5 4.54 0.87
 1 27 -5 4.78 1.23
 -1 27 5 4.31 1.06
 -1 27 5 5.92 1.75
 1 27 -5 4.73 1.26
 -1 27 5 4.28 2.17
 1 27 -5 5.14 1.03
 -1 27 4 5.73 1.1
 1 27 -4 5.94 1.21
 -1 27 4 5.31 0.93
 1 27 -4 6.16 1.19
 -1 27 4 9.13 2.34
 -1 27 3 7.79 1.21
 -1 27 3 7.72 1.04
 1 27 -3 10.51 1.2
 -1 27 2 11.01 1.24
 -1 27 2 10.92 1.11
 1 27 -2 11.01 1.02
 1 27 -2 11 2.26
 -1 27 2 15.87 2.5
 -1 27 1 7.36 1.16
 -1 27 1 11.02 2.36
 1 27 -1 9.1 2.25
 -1 27 1 7.34 1.02
 1 27 -1 8.23 0.98
 1 27 0 2.6 2.82
 -1 27 0 0.48 1.1
 -1 27 0 0.3 2.12
 1 27 0 2.2 2.28
 -1 27 0 0.79 0.93
 1 27 0 0.8 0.98
 -1 27 -1 11.63 2.14
 -1 27 -1 11.74 1.04
 1 27 1 12.81 1.12
 1 27 2 16.59 1.09
 -1 27 -2 18.38 2.45
 1 27 2 15.94 1.27
 1 27 3 34.89 1.16
 -1 27 -3 34.45 1.28
 1 27 3 32.7 1.37
 1 27 4 16.47 0.93
 -1 27 -4 16.5 1.17
 -1 27 -4 19.3 2.52
 1 27 4 15.93 1.2
 -1 27 -5 9.86 1.12
 -1 27 -5 10.23 2.51
 1 27 5 8.21 1.12
 1 27 5 8.08 1.71
 -1 27 -6 29.16 1.25
 -1 27 -6 29.55 2.54
 1 27 6 23.84 1.24
 -1 27 -7 24.17 2.5
 1 27 7 20.65 1.21
 1 27 7 20.85 2.56
 -1 27 -7 26.04 1.22
 -1 27 -8 34.36 2.52
 1 27 8 34.75 2.66
 -1 27 -8 40.55 1.33
 -1 27 -9 28.89 2.4
 -1 27 -9 30.9 1.22
 1 27 9 26.23 2.39
 -1 27 -10 23.5 2.31
 1 27 10 20.21 2.27
 -1 27 -10 23.69 1.11
 -1 27 -11 8.64 2.08
 1 27 11 9.8 2.15
 -1 27 -11 11.44 0.94
 1 27 12 19.01 2.1
 1 27 13 44.44 2.11
 1 27 14 24.01 1.76
 1 -27 16 5.79 3.11
 -1 28 16 19.32 1.68
 -1 28 15 80.71 2.29
 1 28 -15 81.71 2.3
 -1 28 14 18.58 2.1
 1 28 -14 19.31 2.07
 -1 28 13 28.55 2.24
 1 28 -13 31.58 2.08
 -1 28 12 42.84 2.37
 1 28 -12 46.22 1.22
 -1 28 11 24.55 2.31
 1 28 -11 24.68 1.11
 1 28 -11 27.32 2.38
 -1 28 10 74.84 2.74
 1 28 -10 80.3 1.74
 1 28 -9 78.42 2.94
 1 28 -9 73.73 1.69
 1 28 -8 37.87 2.7
 1 28 -8 34.94 1.34
 -1 28 7 56.03 2.71
 1 28 -7 60.75 1.62
 1 28 -6 3.93 1.33
 1 28 -6 3.61 1.06
 -1 28 5 124.31 3.02
 -1 28 5 112.87 2.08
 1 28 -5 124.24 2.32
 1 28 -5 125.68 2.4
 -1 28 5 114.09 2.19
 1 28 -4 20.32 1.37
 -1 28 4 18.91 1.2
 -1 28 4 17.71 1.01
 -1 28 4 20.65 2.26
 1 28 -3 45.33 1.52
 -1 28 3 45.17 1.42
 -1 28 3 45.19 2.45
 -1 28 2 81.66 1.87
 -1 28 2 78.8 1.76
 1 28 -2 87.89 1.86
 1 28 -2 93.78 2.79
 -1 28 2 94.4 2.87
 -1 28 1 24.37 1.36
 1 28 -1 29.96 2.42
 -1 28 1 32.23 2.53
 -1 28 1 23.88 1.19
 1 28 -1 27.01 1.22
 1 28 0 14.82 3.03
 -1 28 0 13.84 1.27
 1 28 0 14.6 2.46
 -1 28 0 18.68 2.43
 1 28 0 13.53 1.11
 -1 28 0 12.68 1.1
 1 28 1 75.19 2.74
 1 28 1 75.75 1.69
 -1 28 -1 73.21 1.7
 1 28 2 9.86 2.28
 1 28 2 10.37 1.17
 -1 28 -2 12.79 2.49
 1 28 2 10.68 0.97
 1 28 3 31.97 1.33
 1 28 3 33.65 1.14
 -1 28 -3 32.55 1.32
 1 28 4 45.19 1.45
 1 28 4 48.82 1.25
 -1 28 -4 49.45 1.47
 1 28 5 80.76 2.56
 -1 28 -5 96.01 3.06
 1 28 5 80.62 1.89
 -1 28 -5 90.85 1.88
 -1 28 -6 39.53 2.62
 -1 28 -6 38.74 1.34
 -1 28 -7 80.48 2.85
 1 28 7 75.86 2.81
 -1 28 -7 84.25 1.74
 1 28 8 18.29 3.57
 -1 28 -8 24.13 2.41
 -1 28 -8 25.46 1.18
 1 28 8 20.25 2.37
 -1 28 -9 58.07 1.46
 1 28 9 52.37 2.51
 -1 28 -10 91.67 1.74
 -1 28 -10 86.75 2.67
 1 28 11 26.82 2.18
 -1 28 -11 30.71 1.05
 -1 28 -11 26.86 2.14
 -1 28 -12 1.74 1.89
 1 28 12 2.21 1.94
 1 28 13 122.57 2.64
 1 -28 16 9.95 2.72
 -1 29 16 63.36 1.81
 1 29 -15 10.45 1.82
 -1 29 15 11.61 1.75
 1 29 -14 2.67 1.86
 -1 29 14 3.31 1.93
 1 29 -13 23.82 1.95
 -1 29 13 20.96 2.16
 -1 29 12 12.07 2.14
 1 29 -12 12.96 0.91
 1 29 -12 14.66 2.13
 -1 29 11 10.42 2.16
 1 29 -11 11.42 0.96
 1 29 -11 11.49 2.28
 -1 29 10 11.9 2.28
 1 29 -10 13.93 2.37
 1 29 -10 12.91 1.04
 1 29 -9 58.19 2.77
 1 29 -9 54.74 1.49
 -1 29 8 93.23 3.46
 1 29 -8 97.26 2.01
 -1 29 7 17.98 2.34
 1 29 -7 22.33 2.75
 1 29 -7 20.32 1.22
 -1 29 6 26.42 2.29
 -1 29 6 24.24 1.23
 1 29 -6 26.83 1.29
 -1 29 5 3.81 2.14
 -1 29 5 6.57 1.16
 1 29 -5 8.08 1.35
 1 29 -5 8.14 1.11
 -1 29 5 5.2 1.03
 -1 29 4 16.67 2.3
 -1 29 4 15.93 1.98
 -1 29 4 16.2 1.19
 1 29 -4 18.47 1.36
 -1 29 4 14.51 1.08
 -1 29 3 12.04 0.99
 -1 29 3 13.59 1.16
 1 29 -3 13.97 1.32
 -1 29 3 14.97 2.25
 -1 29 2 38.43 1.27
 1 29 -2 42.29 1.4
 -1 29 2 39.71 1.44
 -1 29 2 43.36 2.5
 1 29 -2 42.7 2.51
 -1 29 1 25.08 1.16
 1 29 -1 28.25 1.24
 -1 29 1 24.25 1.34
 1 29 -1 28.81 2.42
 -1 29 1 28.02 2.38
 -1 29 0 11.94 1.08
 1 29 0 13.2 1.08
 -1 29 0 12.47 1.3
 1 29 0 12.26 2.25
 -1 29 0 14.35 2.27
 1 29 1 39.1 2.4
 1 29 1 39.91 1.28
 -1 29 -1 39.04 1.37
 -1 29 -2 32.72 2.74
 1 29 2 30.09 1.14
 1 29 2 30.3 2.31
 1 29 2 28.69 1.32
 1 29 3 110.28 2.22
 1 29 3 113.82 2.1
 1 29 4 74.12 2.54
 1 29 4 77.37 1.86
 -1 29 -4 84.09 1.83
 1 29 4 81.07 1.68
 1 29 5 25.46 2.01
 -1 29 -5 33.15 2.68
 1 29 5 27.46 1.31
 -1 29 -5 31.69 1.3
 -1 29 -6 54.11 2.76
 -1 29 -6 54.4 1.46
 1 29 7 19.05 2.49
 -1 29 -7 22.73 2.47
 -1 29 -7 23.95 1.18
 1 29 7 22.14 2.37
 1 29 7 20.54 1.15
 -1 29 -8 36.44 2.51
 -1 29 -8 39.52 1.28
 1 29 8 34.38 2.44
 -1 29 -9 28.13 2.37
 -1 29 -9 31.45 1.16
 1 29 9 26.61 2.28
 -1 29 -10 35.24 2.28
 -1 29 -10 38 1.18
 1 29 10 33.09 2.19
 -1 29 -11 86.14 2.42
 1 29 11 81.94 2.51
 1 29 12 53.41 2.17
 -1 29 -12 53.31 2.04
 1 29 13 3.47 1.74
 1 -29 16 -0.96 2.01
 -1 30 15 15.43 1.66
 1 30 -14 3.92 1.69
 -1 30 14 4.57 1.75
 1 30 -13 5.66 1.86
 -1 30 13 6.82 2
 1 30 -12 15.62 2.15
 -1 30 12 14.44 2.07
 1 30 -12 14.33 0.88
 -1 30 11 1.35 2.08
 1 30 -11 3.1 2.26
 1 30 -11 2.44 0.87
 1 30 -10 2.43 2.32
 1 30 -10 1.87 0.91
 1 30 -9 9.75 2.46
 1 30 -9 8.56 1.02
 1 30 -8 7.77 2.57
 -1 30 8 8.79 3.24
 1 30 -8 6.52 1.05
 -1 30 7 42.19 2.48
 1 30 -7 44.14 1.42
 -1 30 6 15.18 2.11
 -1 30 6 14.33 1.11
 1 30 -6 17.65 1.19
 -1 30 5 18.56 2.53
 1 30 -5 16.82 1.2
 -1 30 5 16.11 1.22
 1 30 -5 16.21 1.42
 -1 30 5 15.85 1.07
 -1 30 5 21.11 2.11
 -1 30 4 23.73 2.56
 -1 30 4 24.49 2.17
 1 30 -4 24.53 1.42
 -1 30 4 20.93 1.32
 -1 30 4 21.91 1.18
 -1 30 3 9.81 1.1
 -1 30 3 9.55 1.26
 1 30 -3 10.8 1.31
 -1 30 2 24.43 1.19
 1 30 -2 27.89 1.25
 -1 30 2 26.29 1.37
 -1 30 2 27.1 2.43
 1 30 -1 47.22 1.42
 -1 30 1 44.56 1.37
 -1 30 1 45.87 1.55
 -1 30 1 46.77 2.44
 1 30 -1 50.14 2.48
 -1 30 0 12.02 1.07
 1 30 0 14.19 1.1
 -1 30 0 13.03 2.26
 1 30 0 13.64 2.31
 -1 30 0 12.64 1.31
 -1 30 -1 3.7 2.2
 1 30 1 6.41 2.35
 1 30 1 5.36 1.05
 -1 30 -1 3.49 1.03
 1 30 1 3.67 1.24
 1 30 2 122.36 2.23
 1 30 2 118.19 3.2
 1 30 2 113.24 2.34
 1 30 3 60.67 1.69
 1 30 3 63.45 1.54
 -1 30 -4 22.37 2.65
 1 30 4 18.59 1.98
 1 30 4 17.96 1.27
 -1 30 -4 19.98 1.19
 1 30 4 19.54 1.04
 -1 30 -5 53.97 2.77
 -1 30 -5 50.91 1.45
 -1 30 -6 13.27 2.49
 -1 30 -6 16.54 1.14
 1 30 6 13.95 1.14
 -1 30 -7 0.74 2.35
 1 30 7 7.49 2.69
 -1 30 -7 3.47 1.03
 1 30 7 5.45 2.32
 -1 30 -8 41.23 2.54
 -1 30 -8 46.3 1.33
 1 30 8 40.68 2.35
 -1 30 -9 14.56 2.18
 -1 30 -9 15.02 1.01
 1 30 9 11.52 2.12
 -1 30 -10 16.21 1.99
 -1 30 -10 17.8 0.96
 1 30 10 14.51 2.01
 -1 30 -11 6.55 1.89
 -1 30 -11 8.31 0.85
 1 30 11 6.66 1.86
 1 30 12 9.67 1.83
 -1 30 -12 8.05 1.88
 1 30 13 8.8 1.69
 1 -30 15 5.39 2.72
 1 31 -14 39.96 1.88
 -1 31 14 41.18 1.74
 1 31 -13 2.28 1.88
 -1 31 13 3.55 1.82
 1 31 -12 54.21 2.16
 -1 31 12 52.12 2.2
 1 31 -12 54.25 1.19
 1 31 -11 16.76 2.25
 1 31 -11 16.15 0.94
 -1 31 11 13.83 2.04
 1 31 -10 67.24 2.59
 1 31 -10 56.16 1.38
 1 31 -9 44.8 2.57
 1 31 -9 37.51 1.24
 1 31 -8 40.24 2.66
 1 31 -8 35.84 1.27
 -1 31 7 11.37 2.48
 1 31 -7 17.12 2.67
 1 31 -7 14.37 1.11
 -1 31 6 92.04 2.71
 1 31 -6 93.47 1.95
 -1 31 6 90.06 2.81
 -1 31 5 38.14 2.44
 1 31 -5 37.68 1.37
 -1 31 5 32.7 1.3
 -1 31 5 37.13 1.15
 -1 31 5 37.21 2.1
 -1 31 4 28.57 2.48
 -1 31 4 25.97 1.28
 1 31 -4 27.99 1.5
 -1 31 4 23.62 1.15
 -1 31 4 31.64 2.04
 -1 31 3 8.12 1.3
 1 31 -3 8.16 1.34
 -1 31 3 8.23 2.56
 -1 31 3 7.22 1.12
 -1 31 2 21.67 1.53
 1 31 -2 21.15 1.24
 -1 31 2 21.07 1.35
 -1 31 1 21.44 1.32
 1 31 -1 21.4 1.26
 -1 31 1 21.01 1.52
 1 31 -1 19.64 2.47
 -1 31 1 23.13 2.51
 1 31 0 91.04 1.96
 1 31 0 98.35 2.99
 -1 31 0 93.27 2.75
 -1 31 -1 28.72 1.29
 1 31 1 34.67 1.41
 1 31 1 31.39 1.57
 -1 31 -1 30.71 2.29
 1 31 1 37 2.73
 1 31 2 12.87 1.13
 1 31 2 11.98 2.49
 1 31 2 13.31 1.35
 1 31 3 164.42 2.9
 1 31 3 169.28 2.75
 -1 31 -4 10.55 2.52
 1 31 4 7.75 1.77
 1 31 4 8.28 1.18
 -1 31 -4 10.11 1.09
 1 31 4 9.71 0.91
 -1 31 -5 42.45 2.62
 1 31 5 36.56 1.36
 -1 31 -5 40.91 1.31
 -1 31 -6 29.52 2.5
 1 31 6 24.29 1.26
 -1 31 -6 28 1.19
 1 31 7 184.02 4.18
 -1 31 -7 179.61 3.75
 -1 31 -7 180.18 2.91
 -1 31 -8 41.8 2.39
 -1 31 -8 43.64 1.27
 1 31 8 39.1 2.2
 -1 31 -9 4.86 2.06
 -1 31 -9 6.4 0.92
 1 31 9 5.2 1.94
 -1 31 -10 8.51 1.83
 -1 31 -10 11.01 0.88
 1 31 10 8.25 1.9
 -1 31 -11 9.08 1.86
 1 31 11 10.1 1.86
 -1 31 -11 13.85 0.83
 1 31 12 61.09 1.94
 1 31 13 15.37 1.72
 1 -31 15 3.04 2.14
 -1 32 15 19.06 1.31
 1 32 -14 9.95 1.55
 -1 32 14 12.05 1.51
 1 32 -13 32.73 1.76
 -1 32 13 34.93 1.77
 1 32 -12 2.36 1.81
 -1 32 12 1.97 1.83
 1 32 -12 2.23 0.72
 -1 32 11 23.97 2.05
 1 32 -11 28.12 2.06
 1 32 -11 28.16 1
 1 32 -10 39.82 1.17
 1 32 -10 43.65 2.41
 1 32 -9 21.29 1.03
 1 32 -9 24.07 2.42
 1 32 -8 67.44 1.56
 1 32 -8 77.7 2.81
 1 32 -7 6.99 1.01
 1 32 -7 8.3 2.55
 -1 32 7 6.2 2.48
 -1 32 6 14.48 2.12
 1 32 -6 17.3 1.13
 -1 32 6 15.15 2.3
 -1 32 5 7.47 2.04
 -1 32 5 6.4 2.28
 1 32 -5 6.26 1.07
 -1 32 4 84.27 2.37
 1 32 -4 79.1 1.95
 -1 32 4 79.91 2.63
 -1 32 3 41.68 2.03
 -1 32 3 34.71 1.23
 1 32 -3 37.79 1.35
 -1 32 3 37.66 2.39
 -1 32 2 238.73 3.72
 1 32 -2 245.72 3.8
 -1 32 2 251.09 4.3
 -1 32 1 6.36 1.09
 1 32 -1 6.77 1.11
 -1 32 1 5.53 2.3
 1 32 0 10.48 1.33
 1 32 0 11.45 1.12
 -1 32 0 10.09 1.13
 1 32 0 8.91 2.37
 -1 32 0 12.55 2.28
 1 32 1 101.63 2.18
 1 32 1 110.01 2.05
 -1 32 -1 106.05 2.08
 1 32 1 107.08 2.92
 1 32 2 166.78 2.91
 1 32 2 169.87 3.46
 1 32 2 173.82 2.79
 1 32 3 20.79 1.85
 1 32 3 24.06 1.06
 1 32 3 22.54 1.29
 -1 32 -4 87.37 2.92
 1 32 4 61.01 2.27
 -1 32 -4 75.81 1.68
 1 32 4 72.6 1.77
 -1 32 -5 13.27 2.4
 -1 32 -5 13.16 1.08
 1 32 5 11.65 1.15
 -1 32 -6 107.64 1.95
 -1 32 -6 109.62 2.97
 -1 32 -7 40.86 1.26
 -1 32 -7 38.16 2.43
 -1 32 -8 -0.33 2.01
 1 32 8 0.76 1.89
 -1 32 -8 0.08 0.89
 -1 32 -9 38.54 1.12
 -1 32 -9 35 2.01
 1 32 10 53.09 2.14
 -1 32 -10 54.91 2.14
 1 32 11 17.49 1.7
 -1 32 -11 23.76 0.85
 1 32 12 31.41 1.59
 1 32 13 5.77 1.38
 -1 33 14 3.31 1.33
 -1 33 13 1.89 1.56
 1 33 -13 0.14 1.63
 -1 33 12 4.92 1.66
 1 33 -12 5.5 1.73
 1 33 -12 5.98 0.67
 1 33 -11 47.5 2.1
 1 33 -11 45.83 1.12
 1 33 -10 18.31 0.94
 1 33 -10 19.16 2.08
 1 33 -9 12.27 0.92
 1 33 -9 13.81 2.24
 1 33 -8 46.99 1.28
 1 33 -8 54.75 2.57
 1 33 -7 17.5 1.08
 -1 33 7 17.45 2.66
 1 33 -7 20.48 2.47
 -1 33 6 18.33 2.15
 1 33 -6 18.38 1.11
 -1 33 6 17.55 2.16
 -1 33 5 17.56 1.95
 -1 33 5 16.49 2.25
 1 33 -5 18.17 1.13
 -1 33 4 16.91 2.24
 -1 33 4 17.01 1.02
 -1 33 4 16.76 1.9
 -1 33 3 6.39 1.84
 -1 33 3 4.97 0.98
 1 33 -3 4.11 1.05
 -1 33 3 3.34 2.19
 -1 33 2 11.68 1.04
 1 33 -2 12.61 1.13
 -1 33 2 12.37 2.24
 -1 33 1 32.97 1.26
 1 33 -1 33.61 1.28
 -1 33 1 32.88 2.33
 1 33 0 9.9 1.29
 1 33 0 11.8 1.08
 -1 33 0 10.79 1.1
 -1 33 0 10.61 2.17
 1 33 0 9.14 2.23
 1 33 1 8.58 1.23
 1 33 1 9.58 1
 -1 33 -1 9.06 1.09
 1 33 1 7.1 2.2
 1 33 2 6.64 1.19
 1 33 2 7.57 0.97
 1 33 2 7.04 2.14
 1 33 3 3.35 1.15
 1 33 3 1.38 1.77
 1 33 3 2.87 2.14
 1 33 3 2.64 0.91
 -1 33 -4 25.23 1.17
 1 33 4 22.51 1.23
 -1 33 -5 16.06 1.07
 1 33 5 14.17 1.12
 -1 33 -6 65.61 1.53
 -1 33 -7 1.82 2.15
 -1 33 -7 3.36 0.9
 1 33 8 11.11 1.89
 -1 33 -8 14.41 0.95
 -1 33 -8 12.55 1.94
 1 33 9 7.59 1.75
 -1 33 -9 10.16 0.85
 1 33 10 3.88 1.63
 -1 33 -10 4.57 0.78
 1 33 11 0.92 1.57
 -1 33 -11 2.05 0.68
 1 33 12 6.32 1.54
 1 33 13 3.03 1.3
 -1 34 14 13 1.19
 -1 34 13 1.18 1.38
 -1 34 12 0.31 1.54
 1 34 -12 0.38 1.56
 1 34 -12 2.36 0.6
 1 34 -11 0.28 0.7
 1 34 -11 1.62 1.73
 1 34 -10 30.04 1.99
 1 34 -10 28.38 0.98
 1 34 -9 4.62 0.83
 1 34 -9 5 2.04
 1 34 -8 10.36 0.92
 1 34 -8 12.36 2.22
 1 34 -7 50.3 1.33
 1 34 -7 56.4 2.54
 -1 34 6 10.54 2.12
 1 34 -6 11.43 1.01
 -1 34 6 11.1 2.09
 -1 34 5 66.63 2.28
 1 34 -5 66.59 1.57
 -1 34 5 64.02 2.39
 -1 34 4 17.91 2.13
 -1 34 4 17.4 1.88
 -1 34 3 43.12 1.99
 -1 34 3 40.18 1.24
 1 34 -3 40.2 1.32
 -1 34 3 44.54 2.3
 -1 34 2 59.52 1.48
 1 34 -2 62.51 1.54
 -1 34 2 62.22 2.39
 -1 34 1 10.48 1.02
 -1 34 1 11.05 2.12
 1 34 -1 12.36 1.05
 1 34 0 243.51 3.84
 -1 34 0 244.98 3.73
 1 34 0 251.22 3.76
 1 34 1 16.02 1.27
 1 34 1 16.31 2.11
 -1 34 -1 16.58 1.08
 1 34 1 17.63 1.05
 1 34 2 10.83 1.7
 1 34 2 11.35 1.2
 1 34 2 11.67 2.09
 1 34 2 11.92 0.96
 -1 34 -2 11.2 1.03
 1 34 3 74.51 2.42
 1 34 3 73.08 1.69
 1 34 4 11.56 1.15
 -1 34 -4 14.25 1.07
 -1 34 -5 16.38 1.03
 1 34 5 7.28 1.76
 -1 34 -6 13.32 0.99
 -1 34 -7 10.79 0.93
 1 34 8 9.19 1.76
 -1 34 -8 11.16 0.88
 1 34 9 7.66 1.65
 -1 34 -9 11.42 0.82
 1 34 10 -0.46 1.6
 -1 34 -10 0.53 0.71
 1 34 11 46.26 1.62
 1 34 12 23.16 1.45
 -1 35 13 27.52 1.24
 -1 35 12 1.63 1.33
 1 35 -12 1.45 0.52
 1 35 -11 84.98 1.45
 1 35 -10 45.87 2
 1 35 -10 44.73 1.08
 1 35 -9 5.44 1.92
 1 35 -9 5.32 0.8
 1 35 -8 3.75 0.83
 1 35 -8 4.48 2.01
 1 35 -7 5.97 0.88
 -1 35 7 2.34 3.36
 1 35 -6 20.4 1.02
 -1 35 6 20.05 2.44
 -1 35 5 3.52 1.97
 -1 35 5 4.29 1.91
 -1 35 4 12.2 1.99
 -1 35 4 11.99 1.76
 -1 35 3 49.71 1.98
 -1 35 3 51.73 1.3
 1 35 -3 50.43 1.37
 -1 35 3 55.47 2.22
 -1 35 2 12.44 0.98
 1 35 -2 13.55 1.03
 -1 35 2 13.48 2.06
 1 35 -1 15.26 1.04
 -1 35 1 14.44 1.02
 1 35 0 48.58 1.56
 1 35 0 53.03 1.36
 -1 35 0 50.61 1.36
 1 35 1 70.07 1.71
 -1 35 -1 68.29 1.55
 1 35 1 71.2 1.53
 1 35 2 5.15 1.58
 1 35 2 6.03 1.15
 1 35 2 6.7 0.9
 -1 35 -2 6.43 0.95
 1 35 2 6.2 1.98
 1 35 3 39.96 1.35
 1 35 3 40.06 2.09
 1 35 4 72.44 1.57
 -1 35 -4 75.73 1.51
 -1 35 -5 3.58 0.91
 -1 35 -6 21.64 1
 -1 35 -7 22.74 0.97
 -1 35 -8 1.4 0.77
 -1 35 -9 36.56 0.98
 1 35 9 25 1.63
 -1 35 -10 15.21 0.74
 1 35 11 18.86 1.36
 1 36 -11 16.36 0.67
 1 36 -10 2.04 0.67
 1 36 -9 18.2 0.85
 1 36 -8 2.61 0.8
 1 36 -7 14.71 0.91
 -1 36 7 11.23 1.77
 -1 36 6 27.18 2.65
 1 36 -6 26.86 1.05
 -1 36 6 24.98 1.95
 -1 36 5 12.64 2.05
 -1 36 5 14.48 1.85
 -1 36 4 60.97 2.11
 -1 36 4 56.71 2.09
 1 36 -3 17.83 1.01
 -1 36 3 16.81 1.89
 -1 36 2 29.22 1.06
 1 36 -2 30.8 1.12
 -1 36 1 52.28 1.32
 1 36 -1 53.36 1.35
 -1 36 0 7.82 0.94
 1 36 0 8.54 0.94
 1 36 1 10.96 1.56
 -1 36 -1 12.83 0.98
 1 36 1 14.21 0.95
 1 36 1 14.3 1.18
 1 36 2 20.92 1.2
 -1 36 -2 20.43 1.03
 1 36 3 34.57 1.29
 1 36 3 37.4 2
 1 36 4 8.43 1.76
 -1 36 -4 23.6 1.03
 -1 36 -5 8.06 0.9
 -1 36 -6 0.59 0.82
 -1 36 -7 30.49 0.99
 -1 36 -8 12.73 0.8
 -1 36 -9 39.23 0.95
 1 36 9 27.17 1.56
 1 36 10 7.72 1.31
 1 37 -11 0.94 0.48
 1 37 -10 48.59 0.99
 1 37 -9 17.92 0.78
 1 37 -8 16.84 0.83
 1 37 -7 29.74 0.99
 -1 37 7 25.93 1.77
 -1 37 6 7.88 2.8
 1 37 -6 10 0.87
 -1 37 6 7.39 1.7
 -1 37 5 14.97 2.12
 -1 37 5 12.6 1.79
 -1 37 4 9.66 1.78
 -1 37 4 8.73 1.72
 1 37 -3 36.13 1.14
 -1 37 3 36.4 1.81
 1 37 -2 4.55 0.88
 -1 37 2 4.38 0.86
 1 37 -1 11.46 0.92
 -1 37 1 10.65 0.91
 -1 37 0 83.95 1.66
 1 37 0 88.81 1.67
 -1 37 -1 23.97 1.03
 1 37 2 12.62 1.51
 -1 37 -2 19.86 0.98
 1 37 3 6.73 1.52
 1 37 4 40.61 1.93
 -1 37 -5 12.17 0.87
 -1 37 -6 35.58 1.02
 -1 37 -7 3.36 0.75
 -1 37 -8 11.71 0.73
 -1 37 -9 18.26 0.7
 1 37 9 11.8 1.3
 1 38 -10 32.55 0.75
 1 38 -9 5.22 0.63
 1 38 -8 5.61 0.68
 1 38 -7 12.2 0.79
 -1 38 7 11.89 1.54
 1 38 -6 2.37 0.76
 -1 38 6 0.61 1.67
 -1 38 5 7.11 2.22
 -1 38 4 17.78 1.83
 1 38 -3 18.87 0.94
 -1 38 3 19.29 1.64
 1 38 -2 3.02 0.84
 -1 38 1 33.61 1.07
 1 38 -1 34.04 1.06
 1 38 0 3.4 0.83
 -1 38 0 3.48 0.84
 -1 38 -1 37.91 1.1
 1 38 2 2.93 1.37
 -1 38 -2 6.32 0.84
 -1 38 -5 12.23 0.82
 -1 38 -6 31.08 0.93
 -1 38 -7 0.54 0.67
 -1 38 -8 41.78 0.93
 1 39 -9 6.46 0.56
 -1 39 8 8.34 1.27
 1 39 -8 10.51 0.64
 -1 39 7 14.61 1.39
 1 39 -7 18.5 0.76
 1 39 -6 19.79 0.81
 -1 39 5 6.29 2.42
 -1 39 4 17 1.81
 1 39 -4 18.43 0.86
 -1 39 3 13.47 1.58
 1 39 -3 13.54 0.84
 -1 39 2 35.62 1.59
 1 39 -2 34.74 1.03
 1 39 -1 0.16 1.22
 1 39 -1 0.68 0.77
 1 39 0 1.4 1.21
 -1 39 0 4.89 0.8
 1 39 1 2.34 1.27
 -1 39 -1 7.32 0.81
 -1 39 -2 11.33 0.83
 -1 39 -3 15.07 1.21
 -1 39 -5 1.42 0.7
 -1 39 -6 7.65 0.69
 -1 39 -7 23.16 0.75
 -1 39 -8 12.93 0.79
 1 40 -8 0.89 0.49
 1 40 -7 27.89 0.76
 1 40 -6 3.36 0.62
 -1 40 4 35.54 2.22
 1 40 -4 48.6 1.06
 -1 40 3 27.21 1.64
 1 40 -3 27.89 0.89
 -1 40 2 22.08 1.44
 1 40 -2 23.26 0.86
 1 40 0 2.97 1.12
 -1 40 0 8.72 0.76
 1 40 1 2.85 1.13
 -1 40 -1 11.72 0.77
 -1 40 -2 4.59 1.09
 -1 40 -2 4.71 0.72
 -1 40 -3 5.72 1.05
 -1 40 -3 5.66 0.71
 -1 40 -4 8.84 1.01
 -1 40 -5 17.79 1
 -1 40 -5 22.32 0.75
 -1 40 -6 18.06 0.93
 -1 40 -6 25.45 0.73
 -1 40 -7 1.58 0.71
 1 41 -7 7.74 0.7
 1 41 -7 8.93 0.5
 1 41 -4 3.61 0.6
 -1 41 3 10.95 1.85
 1 41 -3 14.07 0.7
 -1 41 2 5.99 1.35
 1 41 -2 7.62 0.65
 1 41 -1 1.66 0.95
 1 41 0 0.87 0.97
 -1 41 -1 6.07 0.66
 -1 41 -2 5.24 0.65
 -1 41 -3 2.24 0.93
 -1 41 -3 2.86 0.62
 -1 41 -4 18.89 0.95
 -1 41 -5 7.23 0.81
 -1 41 -5 10.39 0.57
 -1 41 -6 19.58 0.77
 1 42 -4 13.06 0.57
 1 42 -3 64.41 1.11
 -1 42 2 3.52 1.5
 1 42 -2 0.47 0.8
 1 42 -1 0.99 0.81
 -1 42 -3 36.53 1.04
 -1 42 -4 4.77 0.75
 -1 43 1 19.76 1.38
 -2 0 22 5.47 4.43
 -2 0 21 2.57 5.21
 -2 0 20 40.14 6.14
 -2 0 19 135.26 7.3
 -2 0 18 108.71 6.98
 -2 0 18 82.67 1.97
 -2 0 17 284.9 8.85
 -2 0 17 232.57 3.87
 -2 0 16 3.95 2.26
 -2 0 16 2.13 1.18
 2 0 -16 2.09 1.73
 -2 0 16 0.4 5.53
 -2 0 15 174.61 3.06
 -2 0 15 174.76 4.98
 2 0 -15 171.47 4.72
 -2 0 14 21.2 2.28
 -2 0 14 24.3 4.79
 -2 0 13 285.42 4.3
 -2 0 13 289.8 6.04
 -2 0 12 1756.9 25.25
 -2 0 11 1292.21 19.03
 -2 0 10 13.75 1.67
 -2 0 9 386.95 6.71
 -2 0 8 8.51 1.42
 -2 0 7 3108.18 41.62
 -2 0 6 678.31 9.96
 2 0 -4 5.2 0.99
 2 0 -3 6.48 0.84
 2 0 -2 8.86 1.01
 2 0 -1 513.25 7.16
 2 0 10 2183.28 30.59
 2 0 11 57.92 1.54
 2 0 11 74.3 4.49
 2 0 12 23.64 1.25
 2 0 12 33.45 4.57
 2 0 13 201.39 3.4
 2 0 13 287.27 7.28
 2 0 14 50.72 1.65
 2 0 14 68.97 5.64
 2 0 15 323.95 9.04
 2 0 16 10.54 5.71
 2 0 17 1.02 5.34
 2 0 18 117.56 6.42
 2 0 19 24.21 5.13
 2 0 20 10.77 4.1
 -2 -1 22 2.86 4.05
 -2 1 22 3.23 4.21
 -2 -1 21 14.06 5.25
 -2 1 21 13.26 5.11
 -2 1 20 11.34 5.83
 -2 -1 20 9.43 5.66
 -2 1 19 28.39 1.34
 -2 1 19 36.91 6.27
 -2 -1 19 36.92 6.25
 -2 1 18 8.91 1.32
 -2 1 18 8.9 6.01
 -2 -1 18 12.36 6.13
 -2 -1 17 45.65 1.62
 -2 1 17 47.22 1.72
 -2 1 17 48.14 6.36
 2 1 -17 42.55 2.8
 -2 -1 17 55.46 6.42
 -2 -1 16 0.65 2.15
 -2 1 16 0.25 1.2
 -2 -1 16 0.12 1.13
 2 1 -16 0.9 1.77
 2 -1 -16 1.18 1.68
 -2 -1 16 0.11 5.5
 -2 1 16 0.29 5.56
 -2 -1 15 7.68 1.16
 -2 1 15 7.53 1.23
 -2 -1 15 7.65 2.25
 -2 -1 15 7.95 5.21
 -2 1 15 9.9 5.18
 2 1 -15 8.33 2.02
 2 -1 -15 8.76 1.96
 -2 -1 14 0.65 1.85
 -2 1 14 0.66 4.63
 -2 -1 14 1.4 4.72
 -2 1 13 31.49 1.34
 -2 1 13 39.73 4.55
 -2 -1 13 37.64 4.63
 -2 -1 13 29.9 2.19
 -2 1 12 176.51 5.59
 -2 -1 12 184.75 5.8
 -2 -1 11 36.61 2.33
 -2 -1 10 3.78 1.49
 -2 -1 9 10.08 1.53
 -2 -1 8 27.1 1.71
 -2 -1 7 30.08 1.8
 -2 -1 6 7.58 1.22
 2 -1 -4 0.34 0.89
 2 1 -4 0.03 1.03
 2 1 -3 1.05 0.92
 2 -1 -3 0.64 0.76
 2 1 -2 3.7 0.9
 2 1 -1 -0.37 1.22
 2 1 10 175.16 5.64
 2 -1 11 11.16 1.04
 2 1 11 11.96 1.15
 2 1 11 13.38 3.94
 2 -1 11 16.15 3.99
 2 -1 12 6 1.09
 2 1 12 6.3 1.14
 2 -1 12 9.59 4.28
 2 1 12 10.37 4.11
 2 -1 13 14.12 1.21
 2 1 13 14.61 1.29
 2 1 13 19.39 4.78
 2 -1 13 20.4 4.87
 2 1 14 0.84 1.29
 2 1 14 2.43 5.02
 2 -1 14 0.87 4.88
 2 -1 15 42.65 5.87
 2 1 15 43.3 5.74
 2 -1 16 80.35 6.33
 2 1 16 83.35 6.29
 2 -1 17 7.49 5.36
 2 1 17 6.96 5.62
 2 -1 18 34.85 5.5
 2 1 18 35.08 5.61
 2 1 19 4.35 4.85
 2 -1 19 7.19 4.92
 2 1 20 6.4 3.92
 2 -1 20 9.25 4.11
 2 -1 21 -0.43 2.58
 -2 2 22 1.04 4.15
 -2 -2 22 1.46 4.15
 -2 -2 21 2.45 5.09
 -2 2 21 7.91 5.05
 -2 2 20 16.28 1.18
 -2 -2 20 16.98 5.69
 -2 2 20 22.27 5.88
 -2 2 19 32.65 1.42
 -2 2 19 42.08 6.47
 -2 -2 19 46.37 6.19
 -2 2 18 42.42 1.66
 -2 -2 18 54.46 6.46
 -2 2 18 49.1 6.55
 -2 2 17 20.9 1.54
 2 2 -17 20.42 2.29
 -2 -2 17 24.82 6.02
 -2 2 17 19.37 5.86
 -2 -2 16 1.15 2.18
 -2 -2 16 -0.29 1.15
 -2 2 16 0.12 1.23
 2 2 -16 0.88 1.81
 -2 2 16 0.87 5.39
 -2 -2 16 0.65 5.37
 -2 -2 15 14.76 1.18
 -2 2 15 14.73 1.29
 -2 -2 15 14.73 2.34
 2 -2 -15 14.01 1.94
 2 2 -15 14.75 2.13
 -2 -2 15 16.91 5.3
 -2 2 15 14.86 5.14
 -2 -2 14 3.73 1.04
 -2 2 14 3.34 1.24
 -2 -2 14 2.79 1.91
 -2 2 14 3.4 4.66
 -2 -2 14 4.78 4.94
 -2 2 13 4.82 1.15
 -2 -2 13 9.87 4.35
 -2 2 13 5.24 4.23
 -2 -2 13 4.6 1.72
 -2 2 12 84.27 4.86
 -2 -2 12 72.11 3.12
 -2 -2 11 19.06 2.01
 -2 -2 10 5.23 1.55
 -2 -2 9 4.31 1.42
 -2 -2 8 14.86 1.56
 -2 -2 7 143.44 3.26
 -2 -2 6 34.35 1.59
 2 2 -4 0.08 1.16
 2 -2 -3 1.18 0.76
 2 2 -3 1.13 0.92
 2 2 -2 21.24 1.02
 2 2 -1 56.96 1.93
 2 -2 0 32.55 1.96
 2 2 10 363.15 7.53
 2 -2 11 64.63 4.34
 2 2 11 64.32 4.38
 2 2 12 15.55 1.27
 2 2 12 19.45 4.23
 2 -2 12 23.45 4.57
 2 2 13 3.84 1.24
 2 -2 13 4.27 4.73
 2 2 13 6.35 4.48
 2 2 14 5.29 1.32
 2 2 14 10.31 5.04
 2 -2 14 8.5 4.97
 2 -2 15 18.57 5.52
 2 2 15 18.13 5.41
 2 2 16 233.93 8.17
 2 -2 16 229.18 8.05
 2 -2 17 18.13 5.6
 2 2 17 19.33 5.71
 2 -2 18 8.94 5.35
 2 2 18 9.42 5.37
 2 2 19 -0.47 4.76
 2 -2 19 0.87 4.83
 2 2 20 1.46 3.77
 2 -2 20 4.25 4.01
 2 -2 21 0.82 2.64
 -2 -3 22 3.48 4.19
 -2 3 22 4.93 3.95
 -2 3 21 7.71 5.01
 -2 -3 21 8.4 5.33
 -2 -3 20 162.24 7.04
 -2 3 20 156.1 7.25
 -2 -3 19 243.65 8.19
 -2 3 19 226.17 8.26
 -2 3 18 53.81 6.7
 -2 -3 18 62.47 6.74
 -2 3 18 47.63 1.76
 -2 3 17 7.57 1.46
 2 3 -17 6.04 2.09
 -2 3 17 7.96 5.7
 -2 -3 17 8.4 5.8
 -2 3 16 20.5 1.43
 -2 3 16 22.23 5.59
 -2 -3 16 23.72 5.9
 2 3 -16 19.03 2.25
 -2 -3 16 21.79 2.59
 -2 -3 15 23.72 2.5
 -2 3 15 31.37 5.42
 2 3 -15 25.69 2.43
 2 -3 -15 24.87 2.04
 -2 3 15 25.42 1.41
 -2 -3 14 48.68 2.75
 -2 -3 14 55.86 5.4
 -2 3 14 55.2 5.09
 -2 3 14 46.38 1.6
 -2 -3 13 248.96 5.48
 -2 3 13 236.79 3.73
 -2 3 12 1426.39 20.8
 -2 -3 12 1369.66 20.45
 -2 -3 11 414.91 7.51
 -2 -3 10 29.41 1.92
 -2 -3 9 164.77 3.73
 -2 -3 8 367.3 6.29
 -2 -3 7 9260.2 121.27
 -2 -3 6 1441.14 19.83
 2 -3 -4 0.66 0.79
 2 3 -4 0.25 1.12
 2 3 -3 90.47 1.91
 2 3 -2 1953.24 25.87
 2 -3 0 1848.45 24.32
 -2 3 0 1827.93 25.15
 2 3 10 2048.32 28.92
 2 3 11 232.26 3.82
 2 3 11 286.5 6.49
 2 3 12 89.22 5.01
 2 -3 12 86.09 5.3
 2 3 13 26.84 1.46
 2 -3 13 35.4 5.17
 2 3 13 35.56 4.98
 2 3 14 9.52 1.39
 2 -3 14 8.5 5.25
 2 3 14 14.35 4.98
 2 -3 15 118.41 6.46
 2 3 15 116.79 6.44
 2 -3 16 441.88 10.61
 2 3 16 468.61 10.87
 2 3 17 63.2 6.21
 2 -3 17 55.99 5.91
 2 3 18 9.53 5.45
 2 -3 18 16.21 5.24
 2 -3 19 1.4 4.78
 2 3 19 -0.5 4.66
 2 -3 20 13.37 4.05
 2 3 20 6.98 3.85
 -2 -4 22 3.36 4.26
 -2 -4 21 0.93 4.9
 -2 4 21 -0.13 4.67
 -2 4 20 2.84 1.15
 -2 -4 20 4.4 5.45
 -2 4 20 3.21 5.45
 -2 4 19 5.43 1.32
 -2 -4 19 7.99 6.03
 -2 4 19 0.33 6.05
 -2 4 18 90.59 2.26
 -2 -4 18 111.8 7.04
 -2 4 18 105.79 7.37
 -2 4 17 9.13 1.48
 2 4 -17 10.25 2.22
 -2 4 17 7.74 5.97
 -2 -4 17 9.88 6.07
 -2 4 16 16.83 1.43
 -2 4 16 20.04 5.7
 -2 -4 16 18.41 5.67
 2 4 -16 15.99 2.22
 -2 -4 16 16.1 2.51
 -2 4 16 16.72 2.47
 -2 4 15 5.65 1.24
 -2 4 15 4 5.04
 -2 -4 15 5.69 5.48
 2 4 -15 5.36 1.96
 -2 4 15 6.76 2.12
 -2 -4 15 6.1 2.15
 -2 4 14 31.32 4.91
 -2 -4 14 27.54 2.41
 -2 4 14 24.93 2.3
 -2 -4 14 34.74 5.27
 -2 4 14 27.85 1.45
 -2 -4 13 10.41 1.84
 -2 4 13 9.41 1.82
 -2 4 13 13.96 4.27
 -2 4 13 11.33 1.19
 -2 -4 12 152.3 4.05
 -2 4 12 158.17 4.08
 -2 4 12 157.62 5.25
 -2 4 11 23.37 2
 -2 -4 11 24.36 2.02
 -2 -4 10 4.07 1.44
 -2 4 10 4.51 1.51
 -2 4 9 23.67 1.7
 -2 -4 9 21.06 1.64
 -2 4 8 5 1.34
 -2 -4 8 4.99 1.37
 -2 4 7 193.31 3.82
 -2 -4 7 188.85 3.8
 -2 -4 6 25.49 1.47
 -2 4 6 25.2 1.48
 2 -4 -5 4.82 1.03
 2 4 -4 1.44 1.08
 2 4 -3 2.67 0.93
 -2 4 0 21.61 2.63
 2 -4 0 20.66 1.87
 2 4 10 550.03 7.94
 2 4 10 620.36 10.1
 2 4 11 5.35 1.26
 2 4 11 11.11 3.78
 2 4 12 5.2 1.26
 2 4 12 5.97 4.21
 2 -4 12 9.51 4.67
 2 4 13 3.3 1.32
 2 -4 13 4.37 4.97
 2 4 13 3.64 4.5
 2 4 14 3.35 1.37
 2 4 14 2.58 4.92
 2 -4 14 2.7 5.08
 2 4 15 8.36 1.5
 2 4 15 16.91 5.46
 2 -4 15 10.52 5.59
 2 -4 16 92.58 6.62
 2 4 16 96.68 6.76
 2 -4 17 7.79 5.29
 2 4 17 12.38 5.53
 2 -4 18 22.01 5.27
 2 4 18 18.93 5.27
 2 -4 19 5.51 4.69
 2 4 19 1.59 4.5
 2 -4 20 4.78 4.1
 2 4 20 1.56 3.54
 -2 -5 22 0.8 4.16
 -2 5 21 3.61 4.54
 -2 5 20 4.25 1.19
 -2 -5 20 6.58 5.52
 -2 5 20 4.71 5.7
 -2 5 19 20.39 1.45
 -2 5 19 24.43 6.35
 -2 -5 19 24.69 6.1
 -2 5 18 80.36 2.21
 -2 -5 18 101.16 6.79
 -2 5 18 96.67 7.33
 -2 5 17 73.2 2.14
 -2 5 17 75.18 6.89
 2 5 -17 73.58 3.61
 -2 5 16 2.09 1.35
 -2 5 16 -0.81 5.52
 -2 -5 16 7.46 5.85
 2 5 -16 1.44 2
 -2 -5 16 1.75 2.21
 -2 5 16 2.18 2.2
 -2 5 15 18.06 1.4
 -2 -5 15 18.79 5.47
 -2 5 15 16.81 5.22
 2 5 -15 19.78 2.34
 -2 -5 15 18 2.35
 -2 5 15 16.91 2.31
 -2 -5 14 14.36 2.08
 -2 5 14 11.68 2
 -2 5 14 8.56 4.75
 -2 5 14 13.48 1.4
 -2 -5 13 2.36 1.69
 -2 5 13 2.04 1.7
 -2 5 13 3.66 4.34
 -2 5 13 2.37 1.16
 -2 5 12 47.76 1.57
 -2 -5 12 48.05 2.54
 -2 5 12 49.51 2.54
 -2 5 12 52.95 4.52
 -2 -5 11 23.68 1.99
 -2 5 11 22.43 1.98
 -2 -5 10 10.09 1.6
 -2 5 10 10.96 1.6
 -2 -5 9 3.03 1.38
 -2 5 9 3.74 1.42
 -2 5 8 21.17 1.58
 -2 -5 8 21.05 1.59
 -2 -5 7 139.11 3.1
 -2 5 7 136.51 3.09
 -2 -5 6 60.57 1.95
 -2 5 6 57.86 1.92
 2 5 -5 6.86 1.25
 2 -5 -5 6.04 0.79
 2 5 -4 2.32 1.07
 2 5 -3 6.9 3.08
 2 5 -2 0.2 2.46
 -2 5 0 0.87 2.66
 2 5 10 63.9 1.87
 2 5 10 89.17 4.38
 2 5 11 18.23 1.41
 2 5 11 21.41 4.08
 2 5 12 1.24 1.29
 2 5 12 1.73 4.13
 2 5 13 9.59 1.39
 2 5 13 13.53 4.74
 2 -5 13 15.08 4.95
 2 5 14 9.81 1.46
 2 -5 14 14.91 5.43
 2 5 14 14.66 5.15
 2 -5 15 110.73 6.63
 2 5 15 106.17 6.42
 2 -5 16 219.69 7.77
 2 5 16 230.77 8.13
 2 -5 17 128.96 6.72
 2 5 17 124.57 6.78
 2 -5 18 28.57 5.35
 2 5 18 32.68 5.41
 2 -5 19 9.32 4.78
 2 5 19 3.17 4.43
 2 -5 20 9.3 4
 -2 -6 22 3.88 4.04
 -2 -6 21 6.46 4.81
 -2 6 21 7.07 4.65
 -2 6 20 26.54 1.38
 -2 -6 20 34.42 5.58
 -2 6 19 217.11 8.06
 -2 -6 19 242.74 8.06
 -2 -6 18 1294.57 18.74
 -2 6 18 1208.53 19.12
 -2 6 17 785.68 11.21
 -2 6 17 901.78 15.85
 2 6 -17 701.94 13.47
 -2 -6 17 1020.63 15.77
 -2 6 16 83.33 2.14
 -2 6 16 89.72 6.63
 2 6 -16 76.9 3.54
 -2 6 16 83.32 3.58
 -2 -6 16 79.73 3.6
 -2 6 15 35.91 2.64
 -2 -6 15 33.32 2.62
 -2 -6 15 33.28 5.88
 -2 6 15 33.79 5.58
 2 6 -15 33.42 2.62
 -2 6 15 35.23 1.65
 -2 6 15 33.87 1.58
 -2 6 14 19.33 1.43
 -2 6 14 21.45 4.97
 2 6 -14 19.83 2.3
 -2 -6 14 20.68 2.23
 -2 6 14 19.29 2.17
 -2 6 13 80.5 1.89
 -2 -6 13 85.83 3.15
 -2 6 13 83.23 3.07
 -2 6 12 1107.87 15.22
 -2 -6 12 1131.17 16.91
 -2 6 12 1133.17 16.91
 -2 -6 11 326.09 6.21
 -2 6 11 324.2 6.21
 -2 6 10 190.41 4.22
 -2 -6 10 187.23 4.22
 -2 6 9 96.32 2.71
 -2 -6 9 93.26 2.72
 -2 -6 8 146.12 3.29
 -2 6 8 145.96 3.3
 -2 -6 7 1018.96 14.53
 -2 6 7 1021.4 14.52
 -2 -6 6 357.02 5.76
 -2 6 6 355.69 5.76
 2 6 -5 256.84 4.41
 2 6 -3 128.09 4.36
 2 6 -2 41.14 2.98
 -2 6 0 77.34 3.38
 2 6 0 74.82 2.16
 2 6 0 83.36 2.48
 -2 6 -1 151.64 5.09
 2 6 10 464.22 6.89
 2 6 10 535.89 9.23
 2 6 11 233.45 3.94
 2 6 11 286.17 6.74
 2 6 12 10.5 1.39
 2 6 12 17.41 4.22
 2 -6 13 96.43 5.99
 2 6 13 94.31 5.6
 2 6 14 46.53 1.82
 2 -6 14 62.99 5.91
 2 6 14 63.36 5.64
 2 -6 15 561.94 10.86
 2 6 15 575.56 11.04
 2 -6 16 333.5 9.18
 2 6 16 360.64 9.53
 2 6 17 264.22 8.21
 2 -6 17 278.75 8.2
 2 6 18 23.83 5.22
 2 -6 18 25.35 5.19
 2 -6 19 12.02 4.6
 2 6 19 10.14 4.24
 2 -6 20 36.25 4.15
 -2 -7 22 -0.96 3.95
 -2 -7 21 1.51 4.78
 -2 7 21 0.69 4.32
 -2 7 20 22.19 1.36
 -2 -7 20 24.42 5.38
 -2 7 20 22.91 5.39
 -2 7 19 74.34 2.02
 -2 7 19 84.62 6.66
 -2 7 18 60.54 2.03
 -2 -7 18 71.98 6.9
 -2 7 18 70.91 7.08
 -2 7 17 26.08 1.71
 2 7 -17 18.67 2.76
 -2 7 17 29.46 6.25
 -2 -7 17 28.3 6.27
 -2 7 16 41.17 1.71
 -2 7 16 41.58 6.19
 -2 -7 16 43.55 6.37
 2 7 -16 36.14 2.77
 -2 -7 16 36.56 2.81
 -2 7 16 39.39 2.83
 -2 7 15 22.17 1.49
 -2 7 15 22.8 1.62
 -2 7 15 19.53 5.48
 2 7 -15 20.45 2.35
 -2 -7 15 22.57 2.37
 -2 7 15 18.8 2.35
 -2 7 14 4.58 1.35
 -2 7 14 3.43 4.89
 2 7 -14 3.59 1.96
 -2 7 14 4.35 1.89
 -2 -7 14 3.12 1.85
 -2 7 13 28.46 1.4
 -2 7 13 30.79 4.55
 -2 7 13 28.61 2.16
 -2 -7 13 29.64 2.24
 -2 7 12 78.55 1.9
 -2 7 12 76.23 2.82
 -2 -7 12 73.53 2.79
 -2 -7 11 99.82 3.04
 -2 7 11 96.42 3
 -2 -7 10 30.26 1.9
 -2 7 10 28.27 1.91
 -2 7 9 23.96 1.6
 -2 -7 9 24.96 1.71
 -2 -7 8 9.72 1.36
 -2 7 8 9.23 1.38
 -2 7 7 10.74 1.39
 -2 -7 7 10.95 1.39
 -2 7 6 67.22 2.02
 -2 -7 6 65.48 2
 -2 7 5 4.02 1
 -2 -7 5 4.09 1.01
 2 7 -4 5.41 3.18
 2 7 -3 24.57 3.27
 2 7 -2 5.21 2.65
 2 7 -1 3.6 1.28
 2 -7 -1 3.17 1.62
 -2 7 0 4.32 2.94
 2 7 0 1.63 1.43
 2 7 0 0.19 2.28
 2 7 10 100.01 4.7
 2 7 10 87.17 2.13
 2 7 11 11.37 3.88
 2 7 11 5.63 1.34
 2 7 12 33.77 4.57
 2 7 12 24.89 1.54
 2 7 13 15.21 4.77
 2 7 13 9.95 1.48
 2 -7 14 59.95 6
 2 7 14 58.6 5.73
 2 7 14 41.39 1.8
 2 -7 15 250.27 7.95
 2 7 15 283.2 8.32
 2 -7 16 187.55 7.65
 2 7 16 218.51 7.92
 2 -7 17 123.74 6.58
 2 7 17 130.94 6.62
 2 -7 18 14.66 5.15
 2 7 18 13.28 4.87
 2 -7 19 16.86 4.83
 2 7 19 7.43 4.1
 2 -7 20 31.75 4.02
 -2 -8 22 1.35 3.64
 -2 -8 21 3.26 4.59
 -2 -8 20 2.61 5.39
 -2 8 20 6.12 4.86
 -2 8 20 5.52 1.26
 -2 -8 19 28.16 6.02
 -2 8 19 25.69 6.05
 -2 8 19 23.28 1.55
 -2 8 18 57.95 6.51
 -2 8 18 53.31 1.96
 -2 8 17 8.97 6.06
 -2 -8 17 4.58 6
 -2 8 17 5.68 1.56
 -2 8 16 8.33 1.45
 2 8 -16 7.85 2.17
 -2 8 16 7.43 5.79
 -2 -8 16 9.33 6.05
 -2 8 15 31.06 5.54
 -2 8 15 30.18 1.58
 -2 8 15 30.14 1.72
 2 8 -15 28.15 2.56
 -2 8 15 28.58 2.48
 -2 -8 15 27.45 2.46
 -2 8 14 10.57 1.31
 -2 8 14 11.5 1.41
 -2 8 14 12.69 5.09
 2 8 -14 10.94 2.1
 -2 8 14 11.32 2.03
 -2 -8 14 12.31 2.04
 -2 8 13 78.18 5.39
 -2 8 13 68.93 1.82
 2 8 -13 76.9 3.26
 -2 -8 13 73.78 2.95
 -2 8 13 72.28 2.87
 -2 8 12 108.24 2.22
 -2 8 12 104.31 3.15
 -2 -8 12 110.33 3.32
 -2 -8 11 73.03 2.59
 -2 8 11 74.41 2.61
 -2 8 10 1.29 1.42
 -2 -8 10 1.99 1.37
 -2 -8 9 74.92 2.43
 -2 8 9 76.06 2.41
 -2 -8 8 17.27 1.44
 -2 8 8 17.1 1.44
 -2 -8 7 63.33 2.08
 -2 8 7 58.8 1.95
 -2 8 6 253.45 4.4
 -2 -8 6 260.38 4.41
 -2 -8 5 32.34 1.35
 -2 8 5 30.62 1.3
 2 -8 -5 27.83 0.72
 2 8 -4 9.21 3.64
 2 8 -3 21.95 3.44
 2 8 -2 37.65 3.06
 2 8 -2 30.65 1.42
 2 8 -1 28 1.56
 2 -8 -1 24.61 1.61
 -2 8 0 43.95 3.42
 2 8 0 42.01 1.92
 2 8 0 43.02 1.86
 -2 8 -1 14.6 3.67
 -2 8 -2 11.72 4.13
 2 8 10 133.4 2.7
 2 8 10 162.55 5.3
 2 8 11 30.79 1.57
 2 8 11 40.55 4.48
 2 8 12 15.13 1.5
 2 8 12 24.2 4.64
 2 8 13 8.43 1.51
 2 8 13 12.87 4.9
 2 8 14 1.46 1.48
 2 -8 14 0.19 5.51
 2 8 14 2.47 5.13
 2 8 15 71.87 2.18
 2 -8 15 87.13 6.32
 2 -8 16 53.95 6.06
 2 8 16 54.39 6.16
 2 -8 17 57.9 5.96
 2 8 17 63.09 5.92
 2 8 18 18 4.84
 2 -8 18 29.27 5.38
 2 -8 19 13.56 4.49
 2 -8 20 8.05 3.66
 -2 -9 22 3.36 3.8
 -2 -9 21 0.02 4.53
 -2 9 20 80.62 1.9
 -2 9 20 68.73 5.54
 -2 9 19 347.87 5.42
 -2 9 19 373.51 9.54
 -2 9 18 338.88 5.44
 -2 9 18 385.19 9.83
 -2 -9 17 617.34 12.09
 -2 9 17 574.79 12.15
 2 9 -16 64.56 3.35
 -2 9 16 70.16 2.04
 -2 9 15 107.97 2.42
 -2 9 15 108.63 2.5
 2 9 -15 97.98 3.87
 -2 -9 15 98.27 3.68
 -2 9 15 100.39 3.7
 -2 9 14 82.72 2.08
 -2 9 14 84.32 2.08
 2 9 -14 83.43 3.47
 -2 -9 14 82.25 3.22
 -2 9 14 81.52 3.2
 -2 9 13 79.07 1.94
 2 9 -13 87.18 3.47
 -2 -9 13 79.81 3.01
 -2 9 13 80.05 2.99
 -2 -9 12 53.94 2.4
 -2 9 12 56.65 2.43
 -2 9 12 56.15 1.66
 -2 9 11 10.24 1.51
 -2 -9 11 10.11 1.54
 -2 9 11 13.39 3.97
 -2 9 11 9.98 1.13
 -2 -9 10 47.58 2.12
 -2 9 10 48.91 2.11
 -2 -9 9 656.39 10.14
 -2 9 9 660.19 10.14
 -2 9 8 35.92 1.66
 -2 -9 8 37.02 1.7
 -2 -9 7 892 12.79
 -2 9 7 894.32 12.81
 -2 9 6 753.03 10.82
 -2 -9 6 756.03 10.84
 -2 -9 5 249.1 4.14
 -2 9 5 244.96 4.12
 2 9 -4 233.34 6.36
 2 9 -3 2118.69 26.4
 2 9 -3 1718.09 24.38
 2 9 -2 1625.39 22.9
 2 9 -2 1935.29 24.72
 2 9 -1 5288.95 69.49
 2 9 0 1489.26 19.9
 -2 9 0 1563.13 21.55
 -2 9 -1 1627.24 24.05
 -2 9 -2 148.42 5.97
 -2 9 -3 482.23 10.31
 2 9 9 56.5 1.73
 2 9 9 68.2 4.12
 2 9 10 334.16 5.27
 2 9 10 409.85 7.92
 2 9 11 69.26 1.96
 2 9 11 88.87 4.96
 2 9 12 192.65 3.54
 2 9 12 258.54 7.1
 2 9 13 67.54 2.08
 2 9 13 94.37 5.96
 2 9 14 56.6 1.98
 2 9 14 79.64 6.05
 2 -9 15 145.45 6.97
 2 9 15 165.66 6.94
 2 -9 16 111.08 6.61
 2 9 16 119.81 6.6
 2 -9 17 481.76 10.32
 2 9 17 460.67 10.1
 2 -9 18 71.37 5.47
 2 9 18 53.75 4.94
 2 -9 19 25.46 4.61
 2 -9 20 7.78 3.54
 -2 -10 22 7.79 3.47
 -2 -10 21 30.9 4.6
 -2 10 20 11.04 1.28
 -2 -10 20 11.47 5.05
 -2 10 19 26.6 1.57
 -2 10 19 25.18 5.54
 -2 10 18 26.21 1.64
 -2 -10 18 30.05 6.13
 -2 10 18 27.79 5.85
 -2 10 17 28.16 1.79
 -2 -10 17 25.8 6.41
 -2 10 17 25.82 6.01
 -2 10 16 19.1 5.8
 2 10 -16 17.17 2.4
 -2 10 16 15.12 1.5
 -2 10 15 38.73 1.7
 -2 10 15 37.95 1.86
 2 10 -15 35.04 2.72
 -2 10 15 36.1 2.62
 -2 -10 15 34.87 2.62
 -2 10 14 3.82 1.4
 -2 10 14 4.56 1.29
 -2 10 14 5.48 5.25
 2 10 -14 4.13 1.93
 -2 -10 14 4.01 1.86
 -2 10 14 1.61 1.8
 -2 10 13 114.67 2.35
 2 10 -13 116.3 3.9
 -2 -10 13 109.92 3.48
 -2 10 13 114.03 3.48
 -2 10 12 32.59 1.43
 2 10 -12 37.51 2.49
 -2 10 12 31.69 2
 -2 -10 12 32.63 2.05
 -2 10 11 19.52 1.23
 -2 10 11 20.24 1.63
 -2 -10 11 18.97 1.61
 -2 -10 10 24.21 1.69
 -2 10 10 24.86 1.69
 -2 -10 9 63.84 2.23
 -2 10 9 65.28 2.26
 -2 10 8 38.61 1.71
 -2 -10 8 39.46 1.73
 -2 -10 7 4.18 1.09
 -2 10 7 4.24 1.13
 -2 10 6 129.11 2.68
 -2 -10 6 128.67 2.71
 -2 10 5 22.06 1.2
 -2 -10 5 23.12 1.17
 2 10 -4 5.51 1.18
 2 10 -4 9.76 3.58
 2 10 -3 20.68 3.44
 2 10 -3 10.54 1.27
 2 -10 -2 17 1.75
 2 10 -2 19.64 3.47
 2 10 -2 12.86 1.3
 2 10 -1 256.2 4.48
 2 10 0 10.45 1.78
 -2 10 0 14.33 3.51
 -2 10 -1 82.37 4.49
 -2 10 -2 70.04 4.9
 -2 10 -3 119.54 6.01
 2 10 9 52.55 4.07
 2 10 9 44.76 1.61
 2 10 10 27.31 4.13
 2 10 10 20.26 1.43
 2 10 11 22.03 4.23
 2 10 11 17.75 1.46
 2 10 12 77.56 5.38
 2 10 12 53.43 1.87
 2 10 13 3.54 5.04
 2 10 13 2.31 1.53
 2 10 14 31.44 5.26
 2 10 14 23.19 1.68
 2 10 15 84.17 6.15
 2 -10 15 73.93 6.36
 2 10 16 92.33 6.08
 2 -10 16 77.83 6.38
 2 10 17 30.61 4.99
 2 -10 17 27.1 5.49
 2 -10 18 18.84 4.91
 2 -10 19 32.19 4.52
 2 -10 20 4.19 3.42
 -2 -11 21 14.47 4.26
 -2 -11 20 7.32 4.94
 -2 11 20 7.18 1.22
 -2 11 19 105.68 6.23
 -2 11 19 115.46 2.46
 -2 11 18 44.97 5.88
 -2 -11 18 55.66 6.05
 -2 11 18 42.72 1.76
 -2 11 17 46.79 6.07
 -2 -11 17 55.42 6.59
 -2 11 17 46.95 1.9
 -2 11 17 45.07 2.83
 -2 11 16 26.56 5.8
 2 11 -16 22.45 2.5
 -2 11 16 23.18 2.65
 -2 11 16 23.15 1.6
 2 11 -16 14.28 5.87
 -2 11 15 8.92 5.51
 2 11 -15 5.87 2.1
 -2 11 15 5.56 1.39
 -2 11 15 6.43 1.64
 -2 11 14 16.24 1.53
 -2 11 14 17.7 1.43
 -2 11 14 21.05 5.44
 2 11 -14 16.9 2.29
 -2 11 14 16.45 2.04
 -2 -11 14 15.75 2.03
 -2 11 13 28.38 1.49
 2 11 -13 30.17 2.39
 -2 -11 13 28.22 2.11
 -2 11 13 28.23 2.11
 -2 11 12 2.14 1.2
 -2 11 12 4.44 4.55
 2 11 -12 3 1.77
 -2 -11 12 2.98 1.51
 -2 11 12 2.59 1.47
 2 11 -11 26.64 2.19
 -2 11 11 24.71 1.3
 -2 -11 11 24.5 1.75
 -2 11 11 24.09 1.72
 -2 11 10 22.23 1.6
 -2 -11 10 21.65 1.54
 -2 -11 9 8.75 1.39
 -2 11 9 9.13 1.35
 -2 -11 8 103.96 2.63
 -2 11 8 101.28 2.58
 2 11 -7 19.31 4.28
 -2 -11 7 15.71 1.22
 -2 11 7 14.1 1.17
 -2 -11 6 60.95 1.78
 -2 11 6 60.12 1.78
 -2 -11 5 31.63 1.28
 -2 11 5 29.13 1.19
 2 11 -5 29.63 1.65
 2 11 -4 8.1 3.73
 2 11 -4 5.75 1.24
 -2 -11 4 6.65 0.85
 -2 11 4 5.45 0.86
 2 11 -3 14.21 3.65
 2 11 -3 7.74 1.21
 2 11 -2 35.41 3.77
 2 11 -2 34.29 1.61
 2 11 -1 20.29 1.76
 2 11 -1 23.21 1.75
 2 11 0 15.67 1.71
 -2 11 0 15.22 3.86
 -2 11 -1 66.37 4.68
 -2 11 -2 76.17 4.94
 -2 11 -3 24.02 4.95
 -2 11 -4 18.92 5.07
 -2 11 -5 115.17 6.39
 2 11 9 91.01 2.12
 2 11 9 115.58 4.86
 2 11 10 29.54 1.5
 2 11 10 42.33 4.17
 2 11 11 7.43 1.38
 2 11 11 8.44 4.34
 2 11 12 14.88 1.54
 2 11 12 22.07 4.86
 2 11 13 1.38 1.52
 2 11 13 2.28 4.81
 2 11 14 7.76 1.58
 2 11 14 9.56 5.1
 2 11 15 42.69 1.89
 2 -11 15 49.43 6.18
 2 -11 16 103.2 6.33
 2 11 16 106.89 5.98
 2 -11 17 48.99 5.63
 2 11 17 50.15 5.16
 2 -11 18 63.41 5.26
 2 -11 19 35.85 4.26
 2 -11 20 1.2 3.06
 -2 -12 21 1.78 4.05
 -2 12 20 2.71 1.19
 -2 -12 20 0.26 4.78
 -2 12 19 276.62 4.45
 -2 -12 19 362.61 8.71
 -2 12 18 4.05 1.42
 -2 -12 18 7.32 5.71
 -2 12 18 4.59 5.24
 -2 12 17 87.86 3.14
 -2 12 17 94.57 2.38
 -2 12 17 90.12 6.46
 2 12 -16 56.01 3.12
 -2 12 16 64.09 6
 -2 12 16 56.14 2.88
 -2 12 16 61.84 1.99
 -2 12 15 46.73 1.79
 2 12 -15 40.48 6.27
 2 12 -15 46.93 3.01
 -2 12 15 49.28 1.99
 -2 12 14 226.21 3.76
 -2 12 14 218.82 3.77
 2 12 -14 213.83 5.57
 -2 12 14 209.23 5.06
 -2 -12 14 208.34 5.08
 -2 12 13 2.26 1.32
 -2 12 13 1.04 1.6
 -2 -12 13 1.92 1.63
 -2 12 13 3.9 4.75
 2 12 -13 2.41 1.8
 2 12 -12 71.69 1.7
 -2 12 12 76.64 1.87
 2 12 -12 72.55 3.01
 -2 -12 12 72.29 2.67
 -2 12 12 71.06 2.63
 -2 12 11 415.95 6.11
 -2 -12 11 402.23 7.23
 -2 12 11 405.81 7.22
 -2 12 10 38.78 1.78
 -2 -12 10 39.76 1.82
 -2 -12 9 189.34 3.84
 -2 12 9 186.07 3.82
 -2 -12 8 616.75 9.38
 -2 12 8 602.04 9.34
 -2 -12 7 780.99 11.39
 -2 12 7 770.4 11.37
 -2 12 6 337.53 5.37
 -2 -12 6 343.39 5.38
 2 12 -6 331.93 5.86
 -2 -12 5 63.54 1.63
 -2 12 5 61.74 1.61
 2 12 -5 59.87 2.02
 -2 12 4 80.69 1.73
 -2 -12 4 82.2 1.75
 2 12 -4 79.81 2.22
 2 12 -3 491.47 7.76
 2 12 -3 615.7 10.57
 2 12 -2 1184.03 16.76
 2 12 -2 938.74 13.86
 2 12 -1 2.59 1.66
 -2 12 0 1414.75 22.16
 -2 12 -1 1504.91 23.31
 -2 12 -2 755.38 13.76
 -2 12 -3 243.3 7.59
 -2 12 -4 399.49 10.29
 -2 12 -5 1224.74 21.58
 -2 12 -6 981.56 18.69
 2 12 9 267.73 6.62
 2 12 10 72.81 4.65
 2 12 10 52.35 1.72
 2 12 11 54.12 4.86
 2 12 11 39.6 1.72
 2 12 12 332.63 7.82
 2 12 12 227.78 4.01
 -2 12 -13 27.05 6.55
 2 12 13 35.2 1.77
 -2 12 -14 84.19 7.89
 2 12 14 124.19 2.74
 2 -12 15 423.44 9.7
 2 12 15 432.84 9.21
 2 -12 16 188.28 7.31
 2 12 16 195.95 6.84
 2 -12 17 177.45 6.84
 2 -12 18 117.89 5.65
 2 -12 19 59.59 4.46
 2 -12 20 2.87 2.99
 -2 -13 21 14.99 4.13
 -2 13 20 6.14 1.19
 -2 -13 20 6.92 4.83
 -2 13 19 7.82 1.32
 -2 -13 19 12.18 5.44
 -2 13 18 1.99 1.39
 -2 -13 18 -0.03 5.6
 -2 13 17 36.69 2.8
 -2 13 17 37.06 1.77
 -2 -13 17 46.93 6.3
 -2 13 17 33.54 5.5
 -2 13 16 64.14 2.95
 -2 13 16 66.99 2.03
 2 13 -16 59.09 3.14
 -2 13 16 70.43 5.94
 -2 13 15 126.17 6.64
 -2 13 15 110.21 2.43
 -2 13 15 98 3.23
 -2 13 15 108.37 2.58
 2 13 -15 96.8 3.88
 2 13 -15 81.71 7.54
 -2 13 14 33.58 5.47
 2 13 -14 24.93 5.77
 -2 13 14 26.57 1.69
 -2 13 14 26.39 1.54
 2 13 -14 23.56 2.41
 2 13 -13 9.12 1.16
 2 13 -13 11.79 5.2
 -2 13 13 10.17 1.72
 -2 -13 13 10.72 1.75
 -2 13 13 14.87 4.97
 -2 13 13 10.78 1.37
 2 13 -12 27.21 1.3
 2 13 -12 26.47 5.27
 -2 13 12 30.67 1.43
 -2 13 12 27.84 1.89
 -2 -13 12 28.7 1.93
 -2 13 11 82.11 2.59
 -2 -13 11 79.03 2.64
 -2 13 10 46.6 1.91
 -2 -13 10 46.87 1.95
 -2 -13 9 6.64 1.21
 -2 13 9 6 1.15
 2 13 -9 7.34 4.61
 -2 -13 8 74.83 2.15
 -2 13 8 79.8 2.2
 -2 -13 7 188.26 3.52
 -2 13 7 183.71 3.48
 2 13 -7 180.43 3.97
 -2 -13 6 57 1.65
 -2 13 6 58.73 1.64
 2 13 -6 56.96 2.15
 -2 -13 5 36.73 1.25
 -2 13 5 35.67 1.2
 2 13 -5 35.92 1.73
 2 13 -4 8.42 1.34
 -2 13 4 8.14 0.77
 -2 -13 4 8.53 0.81
 -2 13 3 44.53 1.1
 -2 -13 3 42.24 1.09
 2 13 -1 7.66 1.74
 2 13 -1 6.03 1.68
 2 13 0 5.78 1.61
 -2 13 0 6.61 4.03
 -2 13 -1 56.61 4.74
 -2 13 -2 22.14 4.41
 -2 13 -3 37.83 5.05
 -2 13 -4 81.72 5.76
 -2 13 -5 316.94 9.75
 -2 13 -6 22.14 5.32
 -2 13 -7 22.81 5.38
 2 13 8 29.43 1.39
 -2 13 -8 28.99 5.53
 2 13 8 37.42 3.75
 -2 13 -9 68.46 6.39
 2 13 9 84.66 4.45
 -2 13 -10 31.09 5.9
 2 13 10 39.14 4.18
 2 13 11 11.16 1.44
 -2 13 -11 7.96 5.64
 2 13 11 17.73 4.41
 2 13 12 53.9 1.93
 -2 13 -12 37.96 6.55
 2 13 13 30.45 1.73
 2 13 13 39.74 5.07
 -2 13 -13 26.61 6.45
 2 13 14 7.35 1.56
 2 13 14 12.71 4.85
 2 13 15 46.18 5.16
 2 -13 15 44.23 6.05
 2 13 15 33.61 1.8
 2 -13 16 195.58 7.36
 2 -13 17 52.15 5.43
 2 -13 18 50.57 4.79
 2 -13 19 37.61 3.96
 -2 -14 21 -0.21 3.78
 -2 -14 20 34.46 4.83
 -2 14 20 40.72 1.44
 -2 -14 19 23.57 5.37
 -2 14 19 17.57 1.34
 -2 -14 18 68.8 6.11
 -2 14 18 52.07 1.77
 -2 14 17 21.43 1.6
 -2 14 17 19.58 2.58
 -2 14 16 3.85 2.66
 -2 14 16 4.44 1.49
 -2 14 16 3.79 5.16
 -2 14 15 129.22 6.59
 -2 14 15 106.25 3.33
 -2 14 15 112.63 2.46
 -2 14 15 117.05 2.66
 2 14 -15 97.5 3.86
 -2 14 14 15.21 1.65
 -2 14 14 17.91 5.06
 2 14 -14 22.54 5.87
 2 14 -13 6.15 1.15
 -2 14 13 7.67 1.38
 -2 14 13 5.81 1.62
 -2 -14 13 7.74 1.74
 2 14 -13 8.88 5.2
 -2 14 13 10.7 4.9
 -2 14 12 70.75 2.59
 -2 -14 12 75.81 2.68
 2 14 -12 73.69 1.8
 2 14 -12 74.67 6.46
 -2 14 11 34.98 1.85
 -2 -14 11 36.6 1.94
 2 14 -11 38.62 1.37
 2 14 -11 38.52 5.56
 -2 -14 10 101.17 2.76
 -2 14 10 96.1 2.68
 -2 14 9 25.27 1.46
 -2 -14 9 26.94 1.53
 2 14 -9 26.91 2.05
 -2 -14 8 52.33 1.74
 -2 14 8 51.21 1.69
 2 14 -8 52.07 2.27
 -2 -14 7 28.26 1.34
 -2 14 7 27.4 1.3
 2 14 -7 28.85 1.86
 -2 -14 6 5.14 0.95
 -2 14 6 5.42 0.94
 2 14 -6 9.12 4.03
 2 14 -6 4.99 1.38
 -2 -14 5 85.38 1.82
 -2 14 5 81.53 1.78
 2 14 -5 86.33 2.39
 -2 -14 4 96.41 1.81
 -2 14 4 93.72 1.79
 2 14 -3 85.29 2.24
 -2 14 3 77.33 1.4
 -2 14 2 17.75 0.58
 2 14 -1 39.36 2.31
 2 14 0 3.04 1.53
 -2 14 -1 0.87 4.27
 -2 14 -2 133.52 6.15
 -2 14 -3 123.49 6.07
 -2 14 -4 35.78 5.06
 -2 14 -5 208.45 8.15
 -2 14 -6 282.2 9.48
 -2 14 -7 35.36 5.96
 2 14 8 130.9 2.52
 -2 14 -8 133.5 7.7
 2 14 9 90.88 2.09
 -2 14 -9 88.43 7.11
 -2 14 -10 77.6 7.11
 2 14 10 97.66 4.95
 -2 14 -11 57.91 6.93
 2 14 11 85.06 4.92
 -2 14 -12 28.79 6.42
 2 14 12 36.07 1.74
 -2 14 -13 32.44 6.83
 2 14 13 36.25 1.8
 2 14 14 10.93 1.57
 2 14 14 14.71 4.74
 2 14 15 78.7 2.19
 2 -14 16 53.64 5.76
 2 -14 17 39.45 5.2
 2 -14 18 9.07 4.3
 2 -14 19 14.75 3.62
 -2 -15 21 11.41 3.61
 -2 15 20 93.8 1.95
 -2 -15 20 78.54 5.05
 -2 15 19 10.12 1.26
 -2 -15 19 13.32 5.01
 -2 15 18 4.12 1.32
 -2 -15 18 4.43 5.32
 -2 15 17 143.26 2.84
 -2 15 17 135.73 3.4
 -2 15 16 20.79 2.77
 -2 15 16 22.97 1.64
 -2 15 15 45.88 2.93
 -2 15 15 50.02 2.05
 2 15 -14 69.94 1.81
 -2 15 14 74.62 2.99
 -2 15 14 75.61 2.17
 2 15 -13 15.06 5.37
 -2 15 13 24.6 4.83
 2 15 -13 18.82 1.28
 2 15 -12 27.06 1.33
 -2 15 12 26.99 1.34
 -2 15 12 24.99 1.81
 -2 -15 12 26.06 1.92
 2 15 -12 25.54 5.6
 -2 15 11 96.12 2.76
 -2 -15 11 102.63 2.89
 2 15 -11 99.58 2.07
 2 15 -11 106 6.84
 2 15 -10 28.26 2.1
 -2 -15 10 28.57 1.67
 -2 15 10 27.33 1.57
 2 15 -9 1837.88 26.9
 -2 -15 9 1791.52 26.06
 2 15 -8 171.03 3.93
 -2 -15 8 161.42 3.16
 -2 -15 7 402.6 6.24
 -2 15 7 399.09 6.21
 2 15 -6 477.28 7.62
 -2 15 6 456.93 6.82
 -2 -15 6 462.22 6.83
 -2 -15 5 110.02 2.09
 -2 15 5 107.55 2.08
 2 15 -4 417.75 6.49
 -2 15 4 373.8 5.51
 2 15 -3 308.63 7.46
 -2 15 3 175.61 2.64
 2 15 -2 386.35 6.35
 2 15 -1 94.06 3.3
 2 15 0 67.05 2.22
 -2 15 -1 129.03 6.16
 -2 15 -2 63.05 5.17
 -2 15 -3 499.01 11.37
 -2 15 -4 384.48 10.13
 -2 15 -5 198.64 7.96
 -2 15 -6 211.6 8.31
 -2 15 -7 3446.07 49.02
 2 15 7 3776.31 43.7
 2 15 8 24.1 2.27
 2 15 8 29.6 1.34
 2 15 8 35.19 3.8
 -2 15 -8 33 5.85
 2 15 9 295.48 4.58
 -2 15 -9 306.66 10.79
 2 15 10 34.79 4.24
 -2 15 -10 19.77 5.99
 -2 15 -11 52.85 6.95
 2 15 11 77.23 4.92
 -2 15 -12 13.31 6.16
 2 15 12 23.99 4.76
 -2 15 -13 175.61 9.95
 2 15 13 224.2 3.93
 2 15 14 47.98 1.86
 2 15 15 152.27 2.96
 2 -15 16 15.96 5.2
 2 -15 17 37.95 4.96
 2 -15 18 5.95 4.17
 2 -15 19 4.73 3.35
 -2 -16 21 8.67 3.14
 -2 16 20 0.94 1.08
 -2 16 19 9.1 1.21
 -2 -16 19 10.11 4.91
 -2 16 18 26.37 1.48
 -2 16 18 23.6 2.28
 -2 16 17 11.19 2.55
 -2 16 17 13.01 1.46
 -2 16 16 71.09 3.04
 -2 16 15 16.62 2.73
 2 16 -15 13.3 5.18
 -2 16 15 16.94 1.77
 -2 16 14 94.05 3.11
 2 16 -14 83.89 1.95
 -2 16 13 51.74 2.78
 2 16 -13 43.17 1.54
 2 16 -13 38.81 5.81
 -2 16 13 46.73 1.63
 2 16 -12 45.92 1.53
 2 16 -12 45.31 2.55
 -2 16 12 47.81 1.53
 -2 16 11 66.03 2.26
 2 16 -11 71.75 6.07
 2 16 -11 68.71 2.86
 2 16 -11 71.01 1.74
 2 16 -10 106.74 2.15
 -2 16 10 101.08 2.66
 2 16 -10 112.65 2.03
 2 16 -10 114.41 6.6
 2 16 -10 107.99 3.37
 -2 16 9 178.49 3.47
 2 16 -9 188.24 4.34
 2 16 -8 21.46 1.77
 2 16 -8 21.33 4.5
 -2 16 8 20.74 1.19
 2 16 -7 39.6 2.02
 -2 16 7 39.14 1.33
 2 16 -6 31.27 1.78
 -2 16 6 27.32 1.03
 2 16 -5 20.24 1.57
 2 16 -5 23.56 4.25
 -2 16 5 16.87 0.75
 2 16 -4 105.21 5.39
 2 16 -4 89.89 2.38
 2 16 -3 72.7 2.34
 2 16 -3 83.58 5.2
 2 16 -1 6.21 2.37
 2 16 0 29.53 1.77
 -2 16 -1 152.05 6.88
 -2 16 -2 128.78 6.25
 -2 16 -3 17.11 4.77
 -2 16 -4 79.36 5.75
 -2 16 -5 425.66 11.21
 -2 16 -6 15.37 5.07
 2 16 7 153.66 3.41
 2 16 7 158.86 2.77
 2 16 8 33.04 2.29
 2 16 8 38.23 1.41
 -2 16 -9 22.22 5.68
 2 16 9 18.03 2.47
 2 16 9 19.88 1.32
 -2 16 -10 30.09 6.12
 2 16 10 27.84 2.54
 2 16 10 28.69 1.48
 -2 16 -11 5.75 5.6
 -2 16 -12 67.76 7.17
 -2 16 -13 62.15 6.92
 2 16 14 34.71 1.73
 2 -16 16 1.03 5.04
 2 -16 17 4.45 4.67
 2 -16 18 13.32 3.98
 2 -16 19 4.73 3.14
 -2 -17 21 3.68 2.8
 -2 -17 20 3.04 3.86
 -2 17 20 2.9 1.07
 -2 17 19 3.1 1.15
 -2 -17 18 1.86 5.19
 -2 17 18 2.48 2.37
 -2 17 18 1.13 1.24
 -2 17 17 51.57 2.59
 -2 17 17 57.36 1.81
 -2 17 16 39.44 2.73
 -2 17 15 14.61 2.7
 -2 17 14 95.86 3.14
 2 17 -14 82.82 1.96
 2 17 -13 13.64 1.3
 -2 17 13 14.35 2.66
 -2 17 13 13.65 1.34
 2 17 -13 14.33 5.03
 2 17 -13 13.14 1.99
 -2 17 12 10.88 1.16
 2 17 -12 10.47 1.24
 -2 17 12 10.3 2.37
 2 17 -12 9.56 1.78
 2 17 -12 8.54 4.86
 2 17 -11 51.42 1.56
 2 17 -11 49.27 5.5
 -2 17 11 53.99 1.65
 -2 17 11 50.52 1.51
 2 17 -11 49.87 2.54
 2 17 -10 55.82 1.6
 2 17 -10 53.54 2.49
 2 17 -10 59.43 5.53
 -2 17 10 52.12 1.87
 2 17 -10 58.83 1.42
 2 17 -9 49.79 1.33
 -2 17 9 44.19 3.14
 2 17 -9 46.27 2.27
 -2 17 9 44.28 1.63
 2 17 -9 47.61 1.48
 -2 17 8 23.8 1.97
 -2 17 8 20.27 1.17
 2 17 -8 19.52 4.28
 2 17 -8 20.53 1.74
 2 17 -7 298.84 8.45
 2 17 -7 273.36 5.12
 2 17 -6 167.03 3.76
 2 17 -6 191.16 6.91
 2 17 -5 155.31 3.48
 2 17 -5 183.89 6.56
 2 17 -4 27.03 4.67
 2 17 -4 21.66 1.65
 2 17 -3 89.8 2.61
 2 17 -2 26.45 1.83
 -2 17 0 6.11 0.87
 -2 17 -1 51.42 5.44
 -2 17 -2 29.94 5.19
 -2 17 -3 225.58 8.05
 -2 17 -4 260.77 8.54
 -2 17 -5 69.03 5.7
 -2 17 -6 68.71 6.03
 2 17 7 94.07 2.72
 -2 17 -7 91.58 1.8
 2 17 8 34.59 2.35
 -2 17 -8 29.36 1.07
 2 17 8 33.75 1.37
 2 17 9 6.69 1.19
 2 17 9 5.38 2.36
 -2 17 -9 7.37 5.15
 2 17 10 -0.64 2.35
 2 17 10 2.31 1.25
 -2 17 -10 1.33 5.26
 2 17 11 9.32 1.43
 2 17 11 11.75 2.48
 -2 17 -11 13.52 5.54
 -2 17 -12 3.86 5.36
 2 -17 16 7.69 5.02
 2 -17 17 2.5 4.42
 2 -17 18 9.13 3.77
 2 -17 19 6.3 2.83
 -2 -18 20 16.94 3.83
 -2 18 19 22.5 1.25
 -2 -18 19 19.49 4.57
 -2 18 18 72.68 1.83
 -2 18 18 70.49 2.58
 -2 18 17 76.44 2.68
 -2 18 16 81.08 3
 -2 18 15 70.8 2.96
 -2 18 14 40.72 1.62
 -2 18 14 42.5 2.83
 2 18 -14 36.46 1.51
 2 18 -14 35.7 2.5
 -2 18 13 137.82 2.62
 2 18 -13 133 2.54
 -2 18 12 -0.88 2.44
 -2 18 12 1.42 1.11
 -2 18 12 1.97 1.3
 2 18 -12 1.29 1.19
 2 18 -12 -0.18 4.66
 2 18 -12 0.85 1.59
 2 18 -11 135.94 2.38
 2 18 -11 131.31 2.5
 2 18 -11 120.16 6.9
 -2 18 11 134.01 3.21
 -2 18 11 138.81 2.59
 -2 18 11 132.06 2.48
 2 18 -11 122.63 3.76
 2 18 -10 115.37 2.12
 2 18 -10 110.22 2.22
 2 18 -10 102.18 3.32
 -2 18 10 112.87 2.87
 -2 18 10 114.49 2.23
 2 18 -10 104.72 6.23
 2 18 -9 355.29 9.97
 2 18 -9 364.87 5.18
 2 18 -9 356.53 5.23
 -2 18 9 334.96 6.04
 -2 18 9 357.17 5.49
 2 18 -9 339.01 6.59
 -2 18 8 193.08 3.09
 2 18 -8 190.84 3.06
 -2 18 8 192.93 3.43
 2 18 -7 165.38 6.75
 -2 18 7 160.65 2.87
 -2 18 7 156.06 2.67
 2 18 -6 13.24 3.99
 2 18 -6 10.27 1.54
 2 18 -5 24.05 4.41
 2 18 -5 19.78 1.58
 2 18 -4 784.2 14.55
 2 18 -4 680.71 10.6
 2 18 -2 701.94 10.95
 2 18 -1 196 4.45
 -2 18 -2 440.4 11.38
 -2 18 -3 106.17 6.31
 -2 18 -4 251.9 8.76
 -2 18 -5 105.96 6.44
 2 18 5 92.86 2.62
 2 18 6 584.77 8.31
 -2 18 -6 565.48 7.99
 2 18 6 593.16 8.07
 2 18 7 154.49 3.26
 -2 18 -7 146.78 2.5
 2 18 7 156.64 2.67
 2 18 8 75.7 2.61
 -2 18 -8 72.62 1.55
 -2 18 -8 75.04 6.39
 2 18 8 79.06 1.83
 2 18 9 2.8 2.31
 2 18 9 3.38 1.19
 -2 18 -9 6.3 5.15
 -2 18 -10 55.7 6.41
 2 18 10 55.31 2.67
 2 18 10 58.26 1.76
 2 18 11 111.06 2.41
 2 18 11 108.3 3.06
 2 18 12 21.96 1.54
 2 18 12 20.43 2.33
 -2 18 -12 16.68 5.57
 2 -18 16 2.11 4.8
 2 -18 17 2.65 4.22
 2 -18 18 3.99 3.41
 -2 -19 20 28.92 3.7
 -2 -19 19 67.38 4.83
 -2 -19 18 3.23 4.94
 -2 19 17 85.15 2.87
 -2 19 16 101.64 3.1
 -2 19 15 43.6 1.68
 -2 19 15 41.57 2.71
 2 19 -14 8.47 4.27
 2 19 -14 9.11 1.92
 -2 19 14 13.55 2.67
 -2 19 14 12.23 1.38
 2 19 -14 10.03 1.31
 2 19 -13 0.76 1.68
 2 19 -13 2.32 4.24
 -2 19 13 1.39 1.43
 -2 19 13 1.16 1.17
 -2 19 13 3.51 2.59
 2 19 -13 1.57 1.28
 2 19 -12 8.34 1.76
 2 19 -12 7.85 4.38
 -2 19 12 8.98 1.37
 -2 19 12 8.88 1.17
 -2 19 12 9 2.62
 2 19 -12 9.4 1.29
 2 19 -11 12.46 1.25
 2 19 -11 12.6 1.02
 2 19 -11 8.98 4.25
 2 19 -11 11.33 1.75
 -2 19 11 14.78 2.39
 -2 19 11 13.23 1.32
 -2 19 11 13.09 1.12
 2 19 -10 18.88 1.24
 2 19 -10 20.53 1.09
 2 19 -10 17.61 4.38
 2 19 -10 17.75 1.83
 -2 19 10 18.11 1.09
 -2 19 10 19.9 1.26
 -2 19 10 21.06 2.25
 2 19 -9 38.53 1.41
 -2 19 9 38.04 3.13
 2 19 -9 40.49 1.27
 2 19 -9 37.35 4.79
 2 19 -9 35.6 2.11
 2 19 -8 75.39 1.64
 -2 19 8 76.36 2.29
 2 19 -8 70.03 2.6
 2 19 -8 70.52 5.45
 -2 19 8 71.25 1.59
 2 19 -8 73.95 1.75
 2 19 -7 66.72 1.52
 -2 19 7 68.1 1.89
 2 19 -7 64.19 5.16
 2 19 -7 62.55 2.4
 -2 19 7 61.7 1.53
 2 19 -7 60.81 1.59
 2 19 -6 43.53 1.24
 -2 19 6 43.34 1.6
 2 19 -6 38.39 1.97
 2 19 -6 42.21 4.62
 -2 19 6 42.89 1.28
 2 19 -5 79.35 2.52
 -2 19 5 80.88 1.75
 -2 19 4 19.82 1.05
 2 19 -3 131.03 3.24
 -2 19 3 122.23 2.3
 2 19 -2 58 2.88
 -2 19 -1 28.99 1.17
 -2 19 -2 192.75 7.98
 -2 19 -2 180.44 3.05
 -2 19 -3 36.32 5.27
 -2 19 -3 32.37 1.22
 -2 19 -4 133.87 2.44
 -2 19 -4 140.87 6.96
 -2 19 -4 131.76 2.32
 2 19 4 132.18 2.94
 -2 19 -5 51.35 1.4
 2 19 5 49.7 2.26
 -2 19 -5 54.38 5.73
 -2 19 -5 50.4 1.38
 2 19 6 141.73 3.12
 2 19 6 141.84 2.44
 2 19 6 131.56 2.46
 -2 19 -6 139.81 2.39
 -2 19 -6 142.3 7.23
 -2 19 -7 14.37 1.89
 2 19 7 15.7 1.15
 -2 19 -7 18.85 4.93
 -2 19 -7 16.19 1.02
 2 19 7 16.71 2.32
 2 19 8 22.14 1.27
 -2 19 -8 26.13 5.15
 -2 19 -8 21.02 1.06
 2 19 8 23.56 2.34
 2 19 9 37.52 1.48
 2 19 9 35.88 2.45
 -2 19 -9 34.7 1.17
 2 19 10 14.12 1.37
 -2 19 -10 12.98 5.19
 2 19 10 14.52 2.46
 2 19 11 78.72 2.01
 2 19 11 71.88 2.71
 2 19 12 39.32 2.45
 2 19 12 41.48 1.67
 2 19 13 46.11 1.76
 2 -19 16 -0.12 4.66
 2 -19 17 3.72 4.23
 2 -19 18 13.29 3.43
 -2 -20 20 11.59 3.16
 -2 -20 19 6.78 4.14
 2 20 -18 4.37 1.84
 -2 20 18 8.45 2.09
 -2 20 17 12.57 2.29
 -2 20 16 16.1 1.35
 -2 20 16 15.73 2.49
 -2 20 15 29.86 1.5
 -2 20 15 27.54 2.66
 -2 20 14 8.38 2.59
 -2 20 14 9.92 1.34
 2 20 -13 5.13 4.29
 2 20 -13 4.91 1.76
 -2 20 13 3.56 2.64
 -2 20 13 6.29 1.26
 -2 20 13 6.13 1.48
 2 20 -13 5.08 1.3
 2 20 -12 1.28 1.25
 -2 20 12 2.95 2.6
 2 20 -12 1.7 4.14
 2 20 -12 3.26 1.68
 -2 20 12 1.82 1.11
 -2 20 12 1.86 1.33
 2 20 -12 2.36 0.96
 2 20 -11 41.6 1.33
 2 20 -11 41.96 1.54
 -2 20 11 43.42 1.44
 -2 20 11 43.58 2.65
 2 20 -11 37.82 2.33
 -2 20 11 41.56 1.57
 2 20 -11 35.33 5.04
 -2 20 10 9.26 2.29
 2 20 -10 7.94 1.01
 2 20 -10 6.23 1.18
 -2 20 10 5.92 0.99
 -2 20 10 6.37 1.2
 2 20 -10 5.33 4.27
 2 20 -10 6.35 1.63
 -2 20 9 3.43 2.77
 2 20 -9 3.9 1.12
 2 20 -9 3.3 4.12
 2 20 -9 3.98 1.53
 -2 20 9 3.25 0.88
 2 20 -9 2.74 0.93
 2 20 -8 12.1 1.59
 2 20 -8 11.43 4.27
 -2 20 8 14.55 1.99
 2 20 -8 11.69 1.12
 2 20 -8 12.79 1
 2 20 -8 13.06 1.13
 -2 20 8 11.68 0.9
 -2 20 8 11.59 0.85
 2 20 -7 70.38 1.58
 2 20 -7 67.01 1.66
 -2 20 7 72.41 2
 2 20 -7 62.55 5.13
 2 20 -7 63.83 2.46
 -2 20 7 64.61 1.57
 2 20 -7 72.98 1.68
 2 20 -6 47.15 1.32
 2 20 -6 48.4 1.41
 -2 20 6 47.43 1.67
 2 20 -6 47.04 2.12
 -2 20 6 48.2 1.37
 -2 20 5 64.85 1.58
 -2 20 5 68.28 2.29
 2 20 -5 66.23 2.41
 2 20 -5 63.95 1.5
 2 20 -4 661.76 9.95
 -2 20 4 619.45 8.81
 -2 20 3 61.49 1.54
 -2 20 1 96.85 1.97
 -2 20 0 38.38 1.26
 -2 20 -1 87.05 1.9
 -2 20 -2 130.23 2.45
 2 20 3 120.54 2.75
 -2 20 -3 114.88 2.25
 -2 20 -3 116.53 6.85
 -2 20 -3 115.89 2.13
 -2 20 -4 93.73 1.85
 -2 20 -4 89 2.47
 2 20 4 93.1 2.51
 2 20 4 83.01 1.84
 -2 20 -4 102.41 6.51
 -2 20 -4 95.74 1.95
 -2 20 -5 100.74 1.99
 2 20 5 97.97 2.69
 2 20 5 98.14 1.88
 2 20 5 91.78 1.95
 -2 20 -5 106.93 6.52
 -2 20 -5 101.12 1.93
 -2 20 -6 27.25 2.11
 2 20 6 28.39 2.25
 2 20 6 27.83 1.19
 2 20 6 26.08 1.2
 -2 20 -6 29.9 5.28
 -2 20 -6 28.24 1.17
 -2 20 -7 12.58 2.04
 2 20 7 14.16 2.21
 2 20 7 13.49 1.12
 2 20 7 13.13 1.12
 -2 20 -7 14.1 1.01
 -2 20 -7 16.71 5
 2 20 8 78.75 2.72
 -2 20 -8 74.12 6.34
 2 20 8 77.3 1.83
 -2 20 -8 74.49 1.63
 -2 20 -8 76.23 2.4
 2 20 9 73.64 1.86
 -2 20 -9 68.36 6.34
 2 20 9 67.35 2.75
 -2 20 -9 70.07 1.56
 2 20 10 39.11 1.57
 2 20 10 36.63 2.59
 2 20 11 45.72 2.57
 2 20 11 50.09 1.72
 2 20 12 98.12 2.9
 2 20 12 107.16 2.34
 2 20 13 24.44 1.51
 2 -20 16 1.09 4.53
 2 -20 17 24.47 3.9
 2 -20 18 50.21 3.34
 -2 -21 19 24.71 4.08
 -2 -21 18 3.55 4.37
 -2 21 18 1.89 1.96
 -2 21 17 52.62 1.55
 -2 21 17 50.86 2.43
 -2 21 16 53.5 1.64
 -2 21 16 50.1 2.63
 -2 21 15 28.96 2.6
 -2 21 15 32.12 1.47
 -2 21 14 75.39 1.94
 -2 21 14 75.44 2.95
 -2 21 14 72.91 2.13
 -2 21 13 57.95 1.74
 -2 21 13 59.55 1.97
 2 21 -12 152.2 2.78
 -2 21 12 157.27 2.73
 -2 21 12 154.23 2.83
 2 21 -11 30.67 1.47
 -2 21 11 30.97 1.33
 -2 21 11 34.71 2.7
 2 21 -11 30.64 1.24
 2 21 -11 27.36 2.16
 -2 21 11 31.73 1.5
 2 21 -10 245.69 3.93
 -2 21 10 249.54 3.85
 2 21 -10 254.01 3.88
 2 21 -10 220.84 5.28
 2 21 -10 214.42 8.58
 -2 21 10 250.56 3.93
 2 21 -9 93.02 3.1
 2 21 -9 89.89 5.97
 2 21 -9 103.98 2.02
 -2 21 9 98.52 1.93
 -2 21 9 104.83 3.49
 2 21 -9 96.53 2.09
 -2 21 9 98.47 2.02
 2 21 -8 19.77 4.34
 2 21 -8 18.85 1.72
 -2 21 8 19.24 0.93
 2 21 -8 19.2 1.22
 2 21 -8 17.37 1.17
 2 21 -8 19.01 1.05
 -2 21 8 19.88 2.01
 -2 21 8 16.72 0.92
 2 21 -7 38.8 2.06
 2 21 -7 38.28 4.83
 -2 21 7 38.94 1.22
 2 21 -7 41.49 1.41
 2 21 -7 39.52 1.26
 -2 21 7 43.54 1.86
 -2 21 7 36.54 1.11
 2 21 -7 38.92 1.36
 2 21 -6 306.95 4.57
 -2 21 6 301.42 4.66
 2 21 -6 314.76 9.42
 2 21 -6 300.95 5.77
 -2 21 6 314.86 4.67
 2 21 -5 111.45 2.08
 2 21 -5 108.84 2.11
 -2 21 5 112.34 2.17
 -2 21 5 116.22 2.66
 2 21 -5 113.48 3.13
 2 21 -5 111.33 2.14
 2 21 -4 572.84 8.22
 -2 21 4 622.93 8.44
 2 21 -4 629.86 9.6
 -2 21 4 595.73 8.41
 2 21 -4 590.99 8.25
 -2 21 3 156.28 2.76
 -2 21 1 51.6 1.46
 -2 21 1 55.92 2.23
 -2 21 0 392.54 5.59
 -2 21 0 363.22 5.34
 -2 21 -1 1067.75 14.44
 -2 21 -1 1052.35 14.42
 -2 21 -2 323 4.78
 -2 21 -2 319.73 4.99
 -2 21 -2 311.87 4.57
 -2 21 -3 29.48 1.16
 -2 21 -3 29.34 1.19
 2 21 3 27.2 1.17
 -2 21 -3 25.01 5.37
 -2 21 -3 28.19 2.13
 -2 21 -4 40.08 1.28
 -2 21 -4 43.23 1.37
 2 21 4 36.32 1.29
 2 21 4 39.72 2.19
 -2 21 -4 45.25 5.63
 -2 21 -4 38.85 2.09
 -2 21 -5 7.15 1
 -2 21 -5 8.32 0.88
 2 21 5 5.75 2.1
 2 21 5 6.16 0.93
 2 21 5 6.08 1.01
 -2 21 -5 7.21 4.64
 -2 21 -5 6.02 1.18
 -2 21 -5 6.73 1.92
 2 21 5 1.47 1.35
 -2 21 -6 68.06 1.58
 -2 21 -6 70.84 1.59
 2 21 6 70.08 2.52
 -2 21 -6 73.79 6.06
 2 21 6 63.76 1.64
 -2 21 -6 67.51 2.3
 2 21 6 69.99 1.6
 2 21 7 208.02 3.29
 -2 21 -7 215.8 8.82
 -2 21 -7 206.31 3.22
 -2 21 -7 203.97 3.79
 2 21 7 211.1 3.87
 2 21 8 185.7 3.83
 -2 21 -8 176.7 2.87
 -2 21 -8 169.6 8.41
 -2 21 -8 176.38 3.46
 2 21 8 179.91 3.07
 2 21 9 23.95 2.51
 2 21 9 24.26 1.4
 -2 21 -9 25.4 5.47
 -2 21 -9 19.26 1.85
 -2 21 -9 22.32 2.2
 -2 21 -9 23.12 1.11
 2 21 10 65.35 2.69
 2 21 10 69.15 1.83
 2 21 11 19.71 2.43
 2 21 11 21.82 1.47
 -2 21 -11 15.16 5.2
 -2 21 -11 16.83 1.95
 2 21 12 25.65 1.5
 2 21 12 23.24 2.37
 2 21 13 24.75 2.17
 2 -21 16 73.24 4.84
 2 -21 17 30.32 3.77
 -2 -22 19 -1.11 3.39
 -2 22 18 21.78 1.17
 -2 -22 18 24.26 4.28
 -2 22 18 20.55 1.99
 -2 22 17 30.6 2.15
 -2 22 17 34.3 1.33
 -2 22 16 16.8 2.25
 -2 22 16 19.24 1.25
 -2 22 15 132.85 3.37
 -2 22 15 137.08 2.56
 -2 22 14 58 2.82
 -2 22 14 59.8 1.76
 -2 22 13 45.58 1.82
 -2 22 13 46.48 1.59
 2 22 -13 42.58 1.61
 2 22 -12 9.91 1.35
 -2 22 12 10.22 2.61
 -2 22 12 10.8 1.26
 2 22 -12 10.02 1.06
 2 22 -12 7.85 1.77
 2 22 -12 6.79 4.47
 -2 22 12 10.76 1.44
 2 22 -11 3.31 1.3
 -2 22 11 2.04 2.5
 2 22 -11 2.21 1
 2 22 -11 2.65 1.58
 2 22 -11 -0.17 4.21
 -2 22 11 2.36 1.26
 -2 22 11 2.6 1.07
 2 22 -10 8.3 1.28
 -2 22 10 8.75 2.48
 -2 22 10 7.98 1.05
 2 22 -10 8.4 1.07
 2 22 -10 7.85 1.61
 2 22 -10 4.88 4.18
 -2 22 10 7.52 1.25
 2 22 -9 21.66 4.56
 2 22 -9 23.58 1.91
 2 22 -9 28.44 1.22
 -2 22 9 26.27 1.16
 2 22 -9 27.15 1.37
 -2 22 9 27.15 1.33
 -2 22 9 22.88 3.43
 2 22 -8 29.22 1.19
 -2 22 8 25.93 1.03
 -2 22 8 26.29 1.03
 2 22 -8 25.92 1.3
 -2 22 8 29.33 2.16
 2 22 -8 21.97 4.66
 2 22 -8 25.94 1.86
 2 22 -8 29.66 1.31
 -2 22 7 1.86 0.75
 2 22 -7 1.88 0.91
 2 22 -7 2.22 1.04
 -2 22 7 1.69 0.73
 2 22 -7 1.6 1.34
 2 22 -7 2.74 4.06
 2 22 -7 1.74 1.08
 -2 22 7 1.75 1.61
 2 22 -6 12.44 0.98
 -2 22 6 12.86 0.94
 2 22 -6 12.92 1.14
 2 22 -6 12 1.65
 2 22 -6 10.38 4.45
 -2 22 6 14.34 1.56
 2 22 -5 48.34 2.22
 -2 22 5 48.92 1.39
 -2 22 5 50.46 2.18
 2 22 -5 43.85 1.36
 2 22 -5 45.76 1.32
 2 22 -5 45.53 1.44
 -2 22 5 45.87 1.17
 2 22 -4 69.82 1.63
 -2 22 4 73.47 1.7
 2 22 -4 71.44 1.69
 -2 22 4 68.47 1.44
 2 22 -3 20.32 1.08
 -2 22 3 23.25 1.97
 2 22 -3 21.53 2.1
 -2 22 3 22.65 1.11
 2 22 -3 20.41 2.36
 -2 22 3 18.73 0.95
 2 22 -2 76.23 1.64
 2 22 -2 85.01 2.47
 -2 22 2 79.65 1.7
 -2 22 2 75.75 1.59
 2 22 -2 78.8 1.66
 2 22 -2 83.62 2.8
 2 22 -1 161.95 3.17
 -2 22 1 157.75 2.84
 -2 22 1 162.72 2.69
 -2 22 1 158.12 2.64
 2 22 -1 156.41 2.64
 -2 22 0 29.13 1.2
 -2 22 0 31.44 1.28
 -2 22 0 32.33 2.12
 2 22 0 30.42 1.06
 -2 22 0 28.36 1.13
 -2 22 -1 170.35 2.97
 2 22 1 162.87 2.71
 -2 22 -2 97.5 2.06
 -2 22 -2 98.27 2.62
 -2 22 -2 92.78 1.89
 -2 22 -3 41.06 1.34
 -2 22 -3 40.17 1.27
 -2 22 -3 39.26 2.19
 -2 22 -4 13.92 0.98
 2 22 4 13.58 2.11
 -2 22 -4 12.89 5.17
 -2 22 -4 13.16 1.06
 -2 22 -4 13.55 2.07
 -2 22 -5 6.43 0.88
 -2 22 -5 6.05 0.98
 -2 22 -5 7.79 4.9
 2 22 5 5.89 0.93
 2 22 5 6.37 2.11
 -2 22 -5 5.27 2.01
 2 22 5 2.31 1.37
 2 22 6 56.5 2.42
 -2 22 -6 58.15 1.47
 2 22 6 58.83 1.48
 -2 22 -6 56.91 2.43
 -2 22 -6 54.79 5.87
 -2 22 -7 4.71 1
 -2 22 -7 3.77 1.32
 -2 22 -7 3.01 4.69
 2 22 7 3.34 2.52
 2 22 7 4.94 1.17
 -2 22 -7 2.51 2.04
 2 22 8 121.41 3.13
 -2 22 -8 111.64 2.07
 -2 22 -8 92.33 7.01
 -2 22 -8 92.49 3.1
 -2 22 -8 111.73 2.82
 2 22 8 109.2 2.22
 2 22 9 73.02 2.74
 2 22 9 70.92 1.81
 -2 22 -9 57.83 2.57
 -2 22 -9 53.62 6.19
 -2 22 -9 69.01 2.46
 -2 22 -9 70.14 1.6
 -2 22 -10 45.29 2.47
 -2 22 -10 42.35 5.97
 -2 22 -10 56.89 1.41
 2 22 10 55.98 2.7
 2 22 10 59.47 1.75
 2 22 11 30.19 2.5
 2 22 11 31.06 1.52
 2 22 12 40.09 2.4
 2 22 13 28.55 2.2
 2 -22 16 21.76 4.28
 2 -22 17 5.63 3.35
 -2 -23 19 2.12 3.09
 -2 23 18 26.78 1.18
 -2 23 18 26.88 2.02
 -2 23 17 4.3 1.05
 -2 23 17 2.12 2.05
 2 23 -17 -0.03 2.04
 2 23 -16 17.9 2.15
 -2 23 16 22.56 1.22
 -2 23 16 20.87 2.26
 -2 23 15 10.4 2.41
 -2 23 15 10.27 1.21
 -2 23 14 22.35 1.33
 -2 23 14 20.11 2.55
 -2 23 13 74.78 2.07
 -2 23 13 72.14 2.98
 -2 23 13 75.66 1.87
 2 23 -12 41.96 1.64
 -2 23 12 46.2 1.56
 -2 23 12 48.85 2.83
 2 23 -12 41.72 1.35
 2 23 -12 38.57 2.41
 -2 23 12 43.27 1.74
 2 23 -11 80.7 2
 2 23 -11 77.16 1.77
 -2 23 11 78.17 1.93
 2 23 -10 10.91 1.33
 -2 23 10 10.55 1.09
 2 23 -10 10.82 1.11
 2 23 -10 8.48 4.39
 2 23 -10 10.84 1.73
 -2 23 10 10.59 1.25
 -2 23 9 5.71 1.18
 -2 23 9 5.8 1
 2 23 -9 6.5 1.23
 2 23 -9 6.06 1.04
 2 23 -9 5.29 1.52
 2 23 -9 5.15 4.36
 -2 23 9 3.4 3.34
 2 23 -8 32.14 2.02
 2 23 -8 35.58 1.29
 -2 23 8 34.72 1.18
 2 23 -8 36.95 1.46
 2 23 -8 33.65 1.41
 -2 23 8 38.49 2.61
 -2 23 8 32.69 1.33
 2 23 -7 36.28 1.27
 2 23 -7 37.19 1.4
 -2 23 7 32.62 1.15
 -2 23 7 34.86 1.06
 2 23 -7 36.5 5.17
 2 23 -7 36.25 2.1
 -2 23 7 35.36 1.91
 2 23 -6 34.4 1.21
 -2 23 6 32.58 1.17
 2 23 -6 35.79 1.37
 -2 23 6 35.01 1.71
 2 23 -6 33.81 2.02
 2 23 -5 78.68 1.7
 -2 23 5 74 1.74
 -2 23 5 82.08 2.54
 2 23 -5 75.3 1.73
 -2 23 5 75.04 1.52
 2 23 -5 83.56 2.83
 2 23 -5 79.35 1.78
 -2 23 5 79.97 1.67
 -2 23 4 18.59 0.94
 2 23 -4 19.24 1.12
 -2 23 4 21.94 2.14
 -2 23 4 21.29 1.09
 -2 23 4 19.91 1.12
 2 23 -4 20.77 2.14
 2 23 -4 19.9 1.21
 -2 23 3 134.95 2.3
 -2 23 3 138.16 2.88
 2 23 -3 134.22 2.88
 2 23 -3 122.31 2.27
 -2 23 3 122.07 2.18
 -2 23 3 127.83 2.45
 -2 23 2 48.07 1.38
 2 23 -2 50.16 2.19
 -2 23 2 51.17 2.17
 2 23 -2 45.91 1.32
 2 23 -2 46.41 1.28
 -2 23 2 45.78 1.24
 2 23 -2 50.24 2.49
 -2 23 1 91.72 2.02
 -2 23 1 100.8 1.92
 2 23 -1 93.42 1.83
 2 23 -1 99.8 2.52
 -2 23 1 92.32 1.83
 2 23 -1 93.15 1.85
 2 23 -1 104.34 2.96
 -2 23 0 31.24 1.23
 -2 23 0 32.64 1.29
 2 23 0 30.52 1.09
 -2 23 0 30.34 1.13
 -2 23 0 34.86 2.14
 2 23 0 33.61 2.55
 2 23 1 205.19 3.37
 -2 23 -1 213.75 3.61
 2 23 2 28.13 1.07
 -2 23 -2 28.53 1.18
 -2 23 -2 30.77 2.17
 -2 23 -2 28.96 1.23
 2 23 3 8.95 0.85
 -2 23 -3 8.02 1
 -2 23 -3 7.76 2.08
 -2 23 -3 8.38 0.94
 2 23 4 12.63 2.1
 -2 23 -4 12.64 0.97
 -2 23 -4 12.18 1.04
 -2 23 -4 11.87 2.15
 -2 23 -5 15.2 2.09
 2 23 5 13.38 2.19
 -2 23 -5 14.7 1.08
 -2 23 -5 13.7 5.14
 -2 23 -5 16.43 0.98
 -2 23 -6 9.03 2.2
 -2 23 -6 13.12 5.19
 -2 23 -6 7.48 1.33
 -2 23 -6 8.13 1.07
 2 23 7 68.82 2.8
 -2 23 -7 64.24 2.45
 2 23 7 65.12 1.71
 -2 23 -7 55.94 2.36
 -2 23 -7 63.33 6.32
 -2 23 -7 65.93 1.57
 2 23 8 27.9 2.52
 2 23 8 26.1 1.35
 -2 23 -8 28.04 2.2
 -2 23 -8 23.12 5.39
 -2 23 -8 21.27 1.88
 -2 23 -8 26.54 1.22
 -2 23 -9 13.87 1.08
 2 23 9 13.63 1.28
 2 23 9 13.04 2.47
 -2 23 -9 13.67 2.14
 -2 23 -9 10.07 5.02
 -2 23 -9 10.91 1.69
 2 23 10 139.59 2.63
 -2 23 -10 112.59 3.65
 -2 23 -10 96.93 7.15
 -2 23 -10 142.56 2.32
 2 23 10 130.09 3.36
 2 23 11 4.03 2.37
 2 23 12 55.03 2.44
 2 23 13 208.35 3.73
 2 -23 16 72.65 4.51
 2 -23 17 16.62 2.97
 -2 -24 19 3.87 2.65
 -2 -24 18 51.08 4.04
 -2 24 18 80.42 2.17
 2 24 -17 0.2 1.96
 -2 24 17 3.9 2
 -2 24 17 4.02 1.01
 -2 24 16 44.85 2.23
 -2 24 16 42.38 1.36
 2 24 -15 10.27 2.19
 -2 24 15 10.37 2.33
 -2 24 15 9.41 1.12
 -2 24 14 69.23 1.71
 -2 24 14 63.06 2.76
 -2 24 13 78.33 2.99
 2 24 -13 74.06 1.62
 2 24 -12 98.89 2.19
 -2 24 12 106.29 3.23
 -2 24 12 104.29 2.13
 -2 24 12 102.87 2.3
 2 24 -11 7.05 1.37
 -2 24 11 11.16 2.82
 -2 24 11 8.47 1.23
 2 24 -11 7.03 4.56
 2 24 -11 7.88 1.7
 2 24 -11 7.59 1.08
 -2 24 11 8.09 1.43
 2 24 -10 10.32 1.37
 -2 24 10 10.69 1.12
 2 24 -10 6.58 4.64
 2 24 -10 10.63 1.78
 2 24 -10 9.98 1.11
 -2 24 10 10.58 1.24
 2 24 -9 3.26 1.52
 -2 24 9 2.98 0.95
 -2 24 9 2.63 1.1
 2 24 -9 3.32 1.27
 2 24 -9 3.54 1.05
 2 24 -9 3.57 4.35
 -2 24 9 2.21 3.5
 2 24 -8 24.03 4.98
 2 24 -8 27.33 1.99
 2 24 -8 29.99 1.27
 -2 24 8 29.95 1.19
 2 24 -8 28.89 1.41
 2 24 -8 30.84 1.44
 -2 24 8 26.69 1.3
 -2 24 8 28.02 2.56
 2 24 -7 12.12 1.06
 -2 24 7 13.35 0.93
 2 24 -7 12.86 1.26
 2 24 -7 12.55 1.73
 -2 24 7 12.06 1.11
 2 24 -6 76.34 1.72
 -2 24 6 68.17 1.64
 2 24 -6 74.28 1.78
 -2 24 6 79.86 2.5
 2 24 -6 71.3 2.7
 -2 24 6 77.02 2.16
 -2 24 6 67.69 1.45
 -2 24 5 54.37 1.48
 -2 24 5 55.24 1.46
 2 24 -5 57.78 1.58
 2 24 -5 55.19 1.54
 -2 24 5 57.73 2.37
 2 24 -5 57.46 2.6
 -2 24 5 53.97 1.28
 2 24 -5 57.74 1.48
 -2 24 4 94.76 2.03
 -2 24 4 100.97 1.93
 -2 24 4 104.95 2.65
 2 24 -4 97.65 1.98
 2 24 -4 105.45 3.71
 -2 24 4 97.76 1.82
 2 24 -4 101.74 2.03
 -2 24 3 52.09 1.49
 -2 24 3 52.35 1.45
 -2 24 3 49.17 1.3
 2 24 -3 49.12 1.5
 2 24 -3 54.36 2.24
 -2 24 3 56.84 2.26
 2 24 -3 50.06 1.43
 -2 24 2 92.59 1.9
 2 24 -2 90.66 1.87
 2 24 -2 100.55 2.6
 -2 24 2 106.83 2.6
 -2 24 2 87.58 1.79
 2 24 -2 89.99 1.84
 2 24 -2 104.19 3.04
 -2 24 1 54.91 1.55
 -2 24 1 58.67 1.54
 2 24 -1 54.02 1.44
 -2 24 1 59.34 2.36
 2 24 -1 56.33 2.36
 -2 24 1 52.44 1.4
 2 24 -1 55.12 1.41
 -2 24 0 6.08 0.94
 -2 24 0 4.25 1.12
 2 24 0 9.61 2.58
 -2 24 0 5.39 2.11
 -2 24 0 4.4 0.92
 2 24 0 5.79 0.91
 2 24 0 5.45 1
 -2 24 -1 153.49 3.26
 -2 24 -1 147 2.72
 -2 24 -2 219.33 3.9
 -2 24 -2 200.58 3.27
 2 24 2 200.46 3.21
 -2 24 -2 212.36 3.46
 -2 24 -3 44.76 2.37
 -2 24 -3 45.11 1.37
 -2 24 -3 43.07 1.34
 2 24 3 40.8 1.18
 -2 24 -4 6.32 2.16
 -2 24 -4 5.58 1.04
 -2 24 -4 6.11 0.88
 2 24 4 1.96 2.25
 -2 24 -5 5.24 2.19
 -2 24 -5 9.02 5.24
 -2 24 -5 4.42 1.01
 -2 24 -6 3.48 2.26
 2 24 6 2.32 1.84
 -2 24 -6 4.14 5.09
 2 24 6 3.49 2.52
 -2 24 -6 3.12 1.03
 -2 24 -7 31.43 2.41
 2 24 7 29.25 2.51
 -2 24 -7 30.61 1.27
 -2 24 -8 172.44 3.54
 2 24 8 166.63 3.63
 -2 24 -8 168.17 2.81
 -2 24 -9 18.56 1.14
 -2 24 -9 18.21 2.19
 2 24 9 20.48 2.77
 -2 24 -10 21.06 1.08
 2 24 10 22.24 2.49
 2 24 11 73.96 2.63
 2 24 12 12.01 2.12
 2 24 13 109.88 2.71
 2 -24 16 23.37 3.56
 2 -24 17 7.86 2.51
 -2 -25 18 3.14 3.17
 -2 25 17 22.55 1.11
 -2 25 17 19.1 1.97
 2 25 -17 19.2 1.78
 -2 25 16 46.4 1.36
 -2 25 16 47.26 2.24
 -2 25 15 47.32 1.41
 -2 25 15 47.92 2.48
 2 25 -15 44.65 2.25
 -2 25 14 112.25 2.15
 -2 25 14 106.95 3.02
 -2 25 13 77.35 2.86
 2 25 -13 73.2 1.61
 -2 25 12 15.89 2.63
 -2 25 12 17.25 1.44
 2 25 -12 14.78 1.07
 -2 25 12 16.38 1.2
 2 25 -11 16.14 1.43
 -2 25 11 13.96 2.74
 -2 25 11 16.98 1.22
 2 25 -11 16.12 1.91
 2 25 -11 10.3 4.61
 2 25 -11 15.95 1.15
 -2 25 11 16.46 1.48
 2 25 -10 303.97 4.68
 -2 25 10 315.04 4.56
 -2 25 10 299.28 4.58
 2 25 -10 306.44 4.58
 -2 25 9 8.74 1.13
 2 25 -9 8.26 1.67
 2 25 -9 9.87 1.12
 2 25 -9 8.6 1.33
 -2 25 9 9.68 1
 2 25 -9 4.92 4.51
 -2 25 9 5.95 3.66
 2 25 -8 19.05 1.88
 2 25 -8 21.77 1.24
 2 25 -8 20.14 1.39
 -2 25 8 19.72 2.44
 -2 25 8 17.7 1.14
 -2 25 8 20.57 1.01
 2 25 -8 21.53 1.44
 2 25 -7 85.35 1.87
 -2 25 7 77.45 1.74
 2 25 -7 75.9 2.87
 -2 25 7 82.36 2.63
 2 25 -7 85.22 1.92
 2 25 -6 5.01 1.69
 -2 25 6 3.46 0.87
 2 25 -6 4.42 1.2
 -2 25 6 4.9 2.07
 -2 25 6 3.17 1.01
 2 25 -6 4.24 1.02
 -2 25 6 4.33 1
 -2 25 5 21.08 1.07
 -2 25 5 20.06 1.17
 2 25 -5 21.61 1.3
 -2 25 5 25.25 2.29
 2 25 -5 21.76 1.28
 2 25 -5 22.05 2.27
 2 25 -5 22.49 1.16
 -2 25 5 18.67 1.05
 2 25 -4 98.91 2.06
 -2 25 4 100.81 1.94
 -2 25 4 96.99 1.83
 -2 25 4 102.63 2.7
 2 25 -4 99.3 2.03
 -2 25 4 96.16 2.04
 -2 25 3 25.55 2.15
 2 25 -3 27.2 2.22
 2 25 -3 25.54 1.23
 2 25 -3 25.36 1.28
 -2 25 3 25.16 1.22
 -2 25 3 23.43 1.04
 -2 25 3 24.08 1.14
 -2 25 2 29.4 2.11
 2 25 -2 30.6 2.17
 2 25 -2 27.24 1.22
 2 25 -2 30.8 2.67
 2 25 -2 27.63 1.15
 -2 25 2 25.43 1.08
 -2 25 2 29.5 1.26
 2 25 -1 33.04 1.28
 -2 25 1 34.97 2.14
 2 25 -1 39.68 2.23
 -2 25 1 36.22 1.35
 2 25 -1 37.71 2.76
 2 25 -1 33.9 1.21
 -2 25 1 30.35 1.17
 -2 25 1 32.13 1.26
 2 25 0 14.04 1.06
 -2 25 0 13.84 1.02
 -2 25 0 14.42 1.21
 -2 25 0 12.87 1.01
 2 25 0 14.01 1
 2 25 0 14.74 2.48
 -2 25 0 16.39 2.24
 2 25 1 42.5 2.64
 -2 25 -1 43.4 2.38
 2 25 1 39.25 1.23
 -2 25 -1 38.6 1.34
 -2 25 -2 20.55 2.28
 -2 25 -2 18.91 1.12
 2 25 2 18.79 1
 -2 25 -2 20 1.11
 -2 25 -3 25.42 2.34
 2 25 3 21.68 1.07
 -2 25 -3 22.1 1.16
 -2 25 -3 23.3 1.11
 -2 25 -4 1.63 2.19
 -2 25 -4 2.7 0.85
 -2 25 -4 2.12 1.04
 -2 25 -5 62.46 2.54
 -2 25 -5 61.25 1.55
 2 25 5 65.68 2.7
 2 25 6 16.78 1.77
 -2 25 -6 16.54 2.39
 2 25 6 15.2 2.34
 -2 25 -6 16.31 1.19
 -2 25 -7 15.05 2.36
 -2 25 -7 14.32 5.55
 2 25 7 17.09 2.41
 -2 25 -7 21.03 1.2
 -2 25 -8 112.08 2.95
 2 25 8 107.67 3.22
 -2 25 -8 109.17 2.11
 -2 25 -9 25.73 1.19
 -2 25 -9 20.59 5.53
 2 25 9 21.48 2.58
 2 25 10 6.89 2.34
 -2 25 -10 6.17 2.1
 -2 25 -10 5.36 1
 2 25 11 9.71 2.22
 2 25 12 18.79 2.18
 2 25 13 20.43 1.86
 2 -25 16 10.53 3.11
 -2 -26 18 -0.18 2.69
 -2 26 17 41.11 1.99
 2 26 -17 30.86 1.81
 -2 26 16 1.66 0.96
 -2 26 16 -0.3 1.88
 2 26 -16 0.07 1.82
 -2 26 15 44.05 2.29
 -2 26 15 42.22 1.3
 2 26 -15 40.13 2.12
 -2 26 14 48.45 2.53
 -2 26 14 52.57 1.44
 2 26 -14 51.92 2.43
 -2 26 13 72.46 2.75
 2 26 -13 68.23 1.51
 -2 26 13 75.48 1.67
 -2 26 12 27.46 2.52
 2 26 -12 30.34 2.58
 2 26 -12 27.6 1.16
 -2 26 12 30.11 1.22
 2 26 -11 155.06 2.85
 -2 26 11 155.16 3.64
 -2 26 11 156.15 2.81
 2 26 -11 150.31 2.66
 2 26 -11 162.4 3.73
 -2 26 11 154.39 2.65
 2 26 -10 246.38 3.91
 2 26 -10 248.94 4.03
 -2 26 10 249.63 3.84
 -2 26 10 247.45 3.95
 2 26 -9 142.53 4.01
 -2 26 9 158.87 2.63
 2 26 -9 159.51 2.77
 -2 26 9 131.17 5.12
 2 26 -9 179.04 3.85
 -2 26 9 150.05 2.69
 2 26 -9 158.67 2.88
 2 26 -8 41.1 2.33
 2 26 -8 52.49 1.68
 2 26 -8 52.7 1.53
 -2 26 8 45.51 1.38
 -2 26 8 44.84 2.69
 2 26 -8 55.35 1.7
 2 26 -7 11.94 1.81
 2 26 -7 11.74 1.15
 2 26 -7 11.71 1.37
 -2 26 7 9.85 1
 -2 26 7 10.51 2.04
 2 26 -6 85.23 1.87
 -2 26 6 84.44 2.81
 2 26 -6 84.13 1.94
 -2 26 6 79.25 1.74
 -2 26 6 79 1.62
 -2 26 6 86.63 2.4
 2 26 -5 35.61 1.42
 -2 26 5 34.19 2.54
 -2 26 5 35.06 1.23
 2 26 -5 35.93 1.44
 -2 26 5 36.55 1.41
 -2 26 5 31.57 1.25
 2 26 -5 36.34 1.31
 2 26 -4 3.76 1.13
 -2 26 4 3.35 0.89
 -2 26 4 6.04 1.08
 2 26 -4 3.34 1.15
 -2 26 3 67.65 1.72
 -2 26 3 76.94 1.73
 -2 26 3 80.68 2.59
 2 26 -3 76.33 1.77
 2 26 -3 73.58 1.8
 2 26 -3 77.38 1.72
 -2 26 3 69.1 1.61
 -2 26 2 6.1 2.24
 2 26 -2 7.84 2.14
 2 26 -2 7.36 1.11
 2 26 -2 8.7 2.63
 -2 26 2 5.89 0.93
 2 26 -2 6.97 0.99
 -2 26 2 6.07 1.16
 2 26 -1 42.85 1.37
 -2 26 1 44.48 2.34
 2 26 -1 46.49 2.3
 2 26 -1 48.5 2.91
 -2 26 1 39.07 1.34
 -2 26 1 43.99 1.43
 2 26 -1 42.66 1.32
 -2 26 1 38.28 1.25
 2 26 0 17.29 2.56
 -2 26 0 15.34 1.04
 -2 26 0 15.46 1.26
 2 26 0 16.4 1.05
 -2 26 0 15.26 1.05
 -2 26 -1 18.57 1.07
 2 26 1 18.44 1.09
 -2 26 -2 116.3 2.31
 2 26 2 116.59 2.21
 -2 26 -3 8.85 2.31
 -2 26 -3 9.73 0.97
 -2 26 -3 8.22 1.06
 2 26 3 8.03 0.97
 -2 26 -4 0.55 2.32
 -2 26 -4 0.99 1.03
 -2 26 -5 12.07 2.42
 2 26 5 6.33 1.62
 -2 26 -5 9.67 1.16
 2 26 5 10.61 2.32
 2 26 6 81.42 2.32
 -2 26 -6 82.03 2.84
 -2 26 -6 82.78 1.82
 2 26 6 81.07 2.8
 -2 26 -7 -0.91 2.29
 -2 26 -7 1.68 1.08
 2 26 7 0.05 2.58
 2 26 8 70.42 2.98
 -2 26 -8 70.13 2.64
 -2 26 -8 74.64 1.71
 2 26 9 96.14 2.92
 -2 26 -9 95.42 2.8
 -2 26 -9 101.2 1.95
 2 26 10 181.75 3.65
 -2 26 -10 176.36 3.59
 2 26 11 2.06 2.07
 2 26 12 33.02 1.99
 2 26 13 1.37 1.69
 2 -26 16 6.88 2.78
 -2 -27 18 0.72 2.26
 -2 27 17 49.75 1.93
 -2 -27 17 31.13 3.84
 -2 27 16 26.61 1.99
 -2 27 15 16.81 2.09
 2 27 -15 18.23 2
 -2 27 14 48.83 2.43
 -2 27 14 51.31 1.38
 2 27 -14 52.48 2.3
 2 27 -13 35.51 1.12
 -2 27 13 38.72 2.44
 -2 27 13 40.09 1.26
 2 27 -12 17.51 1.04
 2 27 -12 22.14 2.48
 -2 27 12 18.67 1.07
 -2 27 12 20.84 2.43
 -2 27 11 147.09 2.66
 -2 27 11 146.43 2.5
 2 27 -11 144.31 2.55
 2 27 -10 417.37 6.2
 -2 27 10 424.35 6.1
 -2 27 10 416.72 6
 2 27 -10 423.26 6.12
 2 27 -9 17.93 1.46
 2 27 -9 19.45 1.22
 -2 27 9 18.72 1.1
 -2 27 9 17.24 1.3
 2 27 -8 1.68 1.06
 -2 27 8 -1.91 3.03
 -2 27 8 0.99 1.04
 2 27 -7 74.83 1.76
 -2 27 7 64.53 1.53
 2 27 -7 78.24 1.89
 -2 27 7 69.55 2.6
 2 27 -6 59.79 1.63
 -2 27 6 60.58 2.55
 2 27 -6 58.39 1.75
 -2 27 6 55.96 1.36
 -2 27 6 63.5 2.2
 -2 27 6 55.01 1.48
 2 27 -6 58.96 1.73
 -2 27 5 -0.02 2.25
 2 27 -5 1.41 1.23
 2 27 -5 0.61 1.05
 -2 27 5 0.93 0.89
 2 27 -5 0.83 1.24
 -2 27 5 0.65 1.11
 2 27 -4 16.47 1.29
 -2 27 4 15.93 1.27
 -2 27 4 15.85 1.02
 -2 27 4 13.77 1.07
 2 27 -4 16.52 1.28
 -2 27 3 117.73 2.23
 -2 27 3 103.56 2.11
 2 27 -3 111.15 2.17
 -2 27 3 123.25 3.14
 2 27 -3 108.88 2.18
 -2 27 3 101.88 2.17
 2 27 -2 16.06 1.22
 2 27 -2 15.31 2.33
 -2 27 2 16.68 2.29
 2 27 -2 16.33 1.13
 -2 27 2 13.62 1.14
 2 27 -2 17.46 2.74
 -2 27 2 17.17 1.34
 2 27 -1 12.14 1.21
 -2 27 1 12.81 2.21
 2 27 -1 12 2.33
 -2 27 1 10.68 1.05
 2 27 -1 12.29 1.09
 -2 27 1 11.45 1.26
 -2 27 1 14.36 1.02
 2 27 -1 13.29 2.84
 2 27 0 145.91 2.59
 -2 27 0 152.86 3.19
 2 27 0 148.55 3.37
 -2 27 0 144.1 2.67
 2 27 1 59.27 1.58
 -2 27 -1 60.12 1.59
 2 27 2 51.12 1.41
 -2 27 -2 52.15 2.61
 -2 27 -2 50.49 1.48
 -2 27 -3 61.87 2.73
 -2 27 -3 57.13 1.57
 2 27 3 59.33 1.44
 -2 27 -4 16.23 2.48
 -2 27 -4 14.82 1.18
 -2 27 -5 42.51 2.6
 -2 27 -5 41.16 1.38
 2 27 5 39.59 2.5
 -2 27 -6 7 2.35
 2 27 6 6.69 2.06
 -2 27 -6 7.76 1.13
 2 27 6 7.38 2.58
 -2 27 -7 73.35 2.76
 -2 27 -7 81.39 1.79
 2 27 7 73.37 3.01
 -2 27 -8 47.36 2.48
 -2 27 -8 49.92 1.44
 2 27 8 45.71 2.6
 -2 27 -9 25.84 2.27
 -2 27 -9 30.86 1.21
 2 27 9 27.84 2.36
 -2 27 -10 62.69 2.43
 -2 27 -10 69.2 1.5
 2 27 10 64.56 2.54
 2 27 11 14.03 2.03
 2 27 12 37.72 1.96
 2 27 13 10.49 1.7
 2 -27 15 60.17 3.78
 2 -27 16 2.46 2.33
 -2 -28 17 1.75 3.1
 -2 28 17 0.88 1.66
 2 28 -16 25.49 1.81
 -2 28 16 29.48 1.98
 2 28 -15 45.65 2.19
 -2 28 15 43.47 2.09
 2 28 -14 59.07 2.27
 -2 28 14 54.82 2.32
 2 28 -13 63.38 1.39
 -2 28 13 70.59 2.53
 2 28 -12 62.84 2.64
 2 28 -12 55.2 1.39
 -2 28 12 62.14 2.54
 2 28 -11 9.21 2.47
 2 28 -11 8.45 1.02
 2 28 -10 34.43 2.72
 2 28 -10 30.11 1.28
 -2 28 10 30.86 1.36
 2 28 -9 103.99 2.1
 -2 28 9 99.89 2.05
 2 28 -9 105.27 2.26
 2 28 -8 27.48 1.3
 -2 28 8 25.21 3.14
 -2 28 8 25.36 1.26
 2 28 -7 5.41 1.12
 2 28 -7 5.68 1.38
 -2 28 7 3.16 2.58
 -2 28 7 4.53 2.54
 2 28 -6 2.06 1.29
 2 28 -6 1.67 1.07
 -2 28 6 0.28 2.38
 2 28 -6 1.42 1.27
 -2 28 5 58.8 2.54
 2 28 -5 59.84 1.74
 2 28 -5 61.77 1.64
 2 28 -5 60.24 1.76
 -2 28 5 54.42 1.41
 -2 28 4 12.18 1
 -2 28 4 13.4 1.18
 2 28 -4 13.33 1.33
 2 28 -4 14.17 1.31
 -2 28 4 15.32 2.26
 -2 28 3 150.95 3.3
 2 28 -3 146.8 2.61
 2 28 -3 144.04 2.61
 -2 28 3 141.8 2.55
 -2 28 2 3.06 2.35
 2 28 -2 3.33 2.36
 2 28 -2 5.26 1.21
 -2 28 2 4.25 1.03
 2 28 -2 4.16 1.05
 -2 28 2 4.8 1.26
 2 28 -2 3.49 2.87
 -2 28 1 4.94 1.04
 2 28 -1 5.73 1.06
 2 28 -1 5.55 2.37
 -2 28 1 6.07 2.33
 -2 28 1 6.18 0.95
 2 28 -1 4.23 2.88
 -2 28 0 12.85 1.12
 2 28 0 13.84 1.1
 2 28 0 15.54 2.38
 -2 28 0 15.17 2.2
 2 28 0 16.52 2.79
 -2 28 0 15.19 1.05
 2 28 1 21.55 1.12
 -2 28 -1 20.2 1.09
 2 28 2 2.72 0.94
 -2 28 -2 1.1 2.49
 2 28 2 2.22 1.17
 -2 28 -3 110.73 2.22
 2 28 3 114.6 2.09
 -2 28 -4 1.93 1.06
 -2 28 -4 -0.1 2.36
 -2 28 -5 115.37 2.19
 -2 28 -5 115.6 3.16
 2 28 5 114.02 3.16
 -2 28 -6 39.44 1.39
 2 28 6 35.83 2.67
 2 28 6 33.93 1.44
 -2 28 -6 36.16 2.52
 -2 28 -7 52.25 2.61
 2 28 7 50.38 1.54
 2 28 7 52.96 2.59
 -2 28 -7 57.97 1.53
 -2 28 -8 93.32 2.8
 2 28 8 89.81 2.83
 -2 28 -8 98.47 1.92
 -2 28 -9 5.17 2.11
 2 28 9 8.67 2.17
 -2 28 -9 8 0.99
 -2 28 -10 92.36 2.67
 2 28 10 92.44 2.67
 2 28 11 1.2 1.86
 2 28 12 12.6 1.81
 2 28 13 6.26 1.8
 2 -28 15 47.8 3.23
 -2 -29 17 1.5 2.43
 -2 29 16 4.76 1.62
 2 29 -16 3.31 1.77
 -2 29 15 4.45 1.84
 2 29 -15 5.04 1.71
 -2 29 14 18.86 2.07
 2 29 -14 19.35 1.93
 -2 29 13 20.96 2.17
 2 29 -13 24.05 2.11
 2 29 -13 20.3 0.92
 -2 29 12 37.24 2.26
 2 29 -12 34.88 1.15
 2 29 -11 15.97 2.38
 2 29 -11 13.3 1.02
 2 29 -10 15.34 2.49
 2 29 -10 13.1 1.08
 2 29 -9 53.79 2.89
 2 29 -9 46.26 1.47
 -2 29 8 14.68 2.98
 2 29 -8 14.9 1.18
 2 29 -7 207.74 3.42
 -2 29 7 206.61 4.12
 2 29 -7 215.91 3.47
 -2 29 6 26.13 2.49
 -2 29 6 21.52 2.66
 2 29 -6 20.42 1.44
 2 29 -6 21.16 1.25
 -2 29 6 20.93 1.23
 2 29 -6 20 1.47
 -2 29 5 196.71 3.92
 2 29 -5 194.59 3.26
 2 29 -5 193.01 3.21
 -2 29 5 183.25 3
 2 29 -5 194.47 3.26
 2 29 -4 17.16 1.39
 -2 29 4 15.23 1.12
 2 29 -4 18.6 1.35
 -2 29 4 17.87 2.36
 -2 29 3 13.17 2.31
 2 29 -3 14.26 1.35
 2 29 -3 13.1 1.15
 -2 29 3 10.4 1.04
 2 29 -3 14.29 2.9
 2 29 -2 20.72 1.2
 -2 29 2 17.4 1.13
 2 29 -2 21.85 2.95
 -2 29 2 21.41 2.37
 -2 29 1 6.32 1.06
 2 29 -1 6.11 1.04
 2 29 -1 5.4 2.79
 -2 29 1 7.5 2.34
 2 29 -1 7.68 2.33
 2 29 0 16.89 1.11
 -2 29 0 15.14 1.16
 2 29 0 15.55 2.3
 -2 29 0 18.08 2.23
 2 29 1 4.16 0.98
 2 29 1 3.1 1.2
 2 29 2 16.55 1.11
 2 29 2 14.4 1.32
 2 29 3 63.55 1.57
 -2 29 -3 64.46 1.65
 -2 29 -3 69.73 2.79
 2 29 3 65.92 1.8
 -2 29 -4 79.09 1.74
 -2 29 -4 82.1 2.85
 -2 29 -5 128.13 2.33
 2 29 5 117.28 2.37
 -2 29 -5 132.65 3.25
 2 29 5 115.51 2.69
 2 29 5 121.92 3.16
 -2 29 -6 173.93 2.86
 -2 29 -6 172.08 3.65
 2 29 6 155.35 2.87
 2 29 6 158.93 3.52
 2 29 7 113.66 2.27
 -2 29 -7 127.77 3.14
 2 29 7 122.73 3.07
 -2 29 -7 136.21 2.3
 -2 29 -8 16.19 2.19
 2 29 8 13.84 2.22
 -2 29 -8 17.01 1.09
 -2 29 -9 7.6 2.02
 2 29 9 7.67 2.09
 -2 29 -9 10.82 0.97
 -2 29 -10 53.97 2.18
 2 29 10 52.66 2.23
 2 29 11 37.97 1.87
 2 29 12 13.19 1.59
 2 29 13 8.38 1.55
 2 -29 15 4.83 2.31
 -2 30 16 19.15 1.59
 2 30 -15 2.55 1.61
 -2 30 15 3.17 1.78
 2 30 -14 17 1.82
 -2 30 14 17.08 1.94
 2 30 -13 3.73 0.75
 2 30 -13 5.73 1.98
 -2 30 13 3.34 2.03
 2 30 -12 65.02 1.42
 -2 30 12 68.46 2.46
 2 30 -11 3.3 0.91
 2 30 -11 2.48 2.29
 2 30 -10 4.64 0.97
 2 30 -10 6.82 2.36
 2 30 -9 83.45 1.82
 2 30 -9 91.45 3.05
 2 30 -8 21.86 1.21
 -2 30 8 24.49 3.33
 2 30 -7 50.93 1.53
 -2 30 7 51.82 2.6
 -2 30 7 46.88 2.53
 -2 30 6 102.64 3.05
 2 30 -6 109.67 2.3
 2 30 -6 107.18 2.18
 -2 30 6 106.54 1.95
 -2 30 6 107.27 2.87
 -2 30 5 118.54 2.19
 2 30 -5 118.39 2.43
 -2 30 4 62.57 1.69
 2 30 -4 66.8 1.83
 -2 30 4 67.39 2.9
 -2 30 3 88.96 2.86
 2 30 -3 85.85 1.99
 2 30 -3 84.75 1.88
 2 30 -2 19.3 1.2
 2 30 -2 21.97 2.83
 -2 30 2 14.86 1.15
 -2 30 2 19.75 2.34
 2 30 -1 88.07 1.88
 -2 30 1 79.57 1.82
 2 30 -1 91.07 3.32
 2 30 -1 82.28 2.77
 -2 30 1 85.72 2.66
 2 30 0 8.45 1.09
 -2 30 0 7.16 1.09
 2 30 0 7.31 2.37
 -2 30 0 6.07 2.17
 2 30 1 8.14 1.13
 2 30 1 6.88 1.31
 2 30 2 12.12 1.16
 2 30 2 10.01 1.35
 -2 30 -3 41.17 1.43
 2 30 3 41.8 1.31
 2 30 3 42.54 1.58
 -2 30 -4 26.5 1.28
 -2 30 -4 26.92 2.53
 2 30 4 26.19 1.36
 -2 30 -5 2.43 1.09
 -2 30 -5 0.72 2.41
 2 30 5 2.04 1.73
 2 30 5 1.18 1.16
 -2 30 -6 8.05 2.32
 -2 30 -6 9.91 1.12
 2 30 6 8.44 1.18
 2 30 6 9.32 2.27
 -2 30 -7 45.22 2.44
 2 30 7 41.99 2.35
 -2 30 -7 49.08 1.37
 -2 30 -8 6.71 2.05
 -2 30 -8 9 0.98
 2 30 8 8.41 2.03
 -2 30 -9 1.35 0.9
 2 30 9 0.94 1.92
 -2 30 -9 -0.36 1.96
 -2 30 -10 2.63 0.84
 2 30 10 1.8 1.83
 2 30 11 11.23 1.74
 2 30 12 3.78 1.7
 -2 -31 16 8.78 2.48
 -2 31 15 41.05 1.73
 2 31 -15 37.99 1.8
 -2 31 14 7.44 1.81
 2 31 -14 6.4 1.74
 2 31 -13 28.27 2
 2 31 -13 25.3 0.86
 -2 31 13 27.84 1.98
 2 31 -12 20.59 2.18
 2 31 -12 16 0.89
 2 31 -11 31.25 2.39
 2 31 -11 24.43 1.05
 2 31 -10 19.25 2.47
 2 31 -10 15.96 1.02
 2 31 -9 43.5 2.68
 2 31 -9 34.51 1.25
 -2 31 8 66.93 3.73
 2 31 -8 70.5 1.67
 -2 31 7 24.39 2.44
 -2 31 7 24.33 2.49
 2 31 -7 25.27 1.26
 2 31 -6 50.26 1.52
 -2 31 6 48.39 2.36
 2 31 -6 50.77 1.68
 -2 31 6 44.57 2.5
 -2 31 5 9.54 1
 2 31 -5 10.09 1.4
 -2 31 5 12.51 2.37
 -2 31 4 164.14 2.76
 2 31 -4 171.12 3
 2 31 -3 1.86 1.1
 -2 31 3 0.22 1.12
 2 31 -3 1.42 2.84
 2 31 -3 1.49 1.32
 -2 31 3 1.38 2.51
 2 31 -2 86.56 1.93
 2 31 -2 94.04 3.5
 -2 31 2 91.3 2.92
 -2 31 1 22.04 2.36
 -2 31 1 16.55 1.27
 2 31 -1 20.5 1.32
 2 31 0 28.25 2.68
 -2 31 0 23.83 2.23
 -2 31 0 24.3 1.29
 2 31 0 28.62 1.38
 2 31 1 75.57 2.87
 2 31 1 76.86 1.93
 -2 31 -1 72.05 1.78
 2 31 2 102.24 2.17
 2 31 2 104.74 2.01
 2 31 3 13.06 1.26
 2 31 3 15.03 1
 -2 31 -3 13.75 1.16
 2 31 4 25.25 1.33
 -2 31 -4 28.08 1.26
 2 31 5 47.62 1.53
 -2 31 -5 51.29 1.46
 2 31 6 8.07 1.13
 -2 31 -6 5.48 2.23
 2 31 6 8.77 2.1
 -2 31 -6 8.67 1.05
 -2 31 -7 32.62 2.24
 -2 31 -7 34.84 1.21
 2 31 7 31.31 2.1
 -2 31 -8 27.32 1.09
 2 31 8 23.56 2
 -2 31 -9 28.11 1.04
 2 31 9 23.52 1.95
 -2 31 -10 5.64 0.82
 2 31 10 4.89 1.68
 2 31 11 17.53 1.58
 2 31 12 33.81 1.7
 2 -31 14 10.81 2.4
 -2 32 15 8.73 1.38
 2 32 -15 8.01 1.52
 -2 32 14 12.81 1.62
 2 32 -14 11.15 1.62
 2 32 -13 20.7 1.97
 -2 32 13 18.1 1.84
 2 32 -13 17.82 0.73
 2 32 -12 106.56 2.68
 2 32 -12 96.13 1.69
 2 32 -11 44.69 1.19
 2 32 -11 51.14 2.43
 2 32 -10 1.4 0.87
 2 32 -10 2.86 2.26
 2 32 -9 65.7 1.53
 2 32 -8 68.65 1.59
 -2 32 8 54.18 3.81
 2 32 -7 48.49 1.45
 -2 32 7 45.8 2.66
 -2 32 7 43.85 2.47
 2 32 -6 12.38 1.11
 -2 32 6 10.39 2.11
 -2 32 6 10.85 2.33
 -2 32 5 3.45 1.94
 -2 32 5 1.99 0.95
 2 32 -5 1.05 1.34
 -2 32 5 0.12 2.28
 -2 32 4 242.43 3.66
 2 32 -4 244.25 3.9
 -2 32 4 246.34 4.31
 -2 32 3 10.11 2.31
 2 32 -3 9.91 1.39
 2 32 -3 10.74 1.16
 -2 32 3 8.28 1.05
 2 32 -3 10.61 2.81
 2 32 -2 47.65 1.5
 -2 32 2 41.27 1.39
 -2 32 2 42.74 2.43
 2 32 -1 80.92 1.81
 -2 32 1 75.53 2.56
 2 32 0 16.38 1.15
 -2 32 0 14.14 1.18
 2 32 0 15.48 2.33
 2 32 1 5.14 2.24
 2 32 1 4.74 1.26
 -2 32 -1 4.14 1.09
 2 32 1 4.56 1
 2 32 2 38.44 1.49
 2 32 2 39.99 1.25
 -2 32 -3 43.66 1.37
 2 32 3 43.73 1.51
 -2 32 -4 24.69 1.19
 2 32 4 20.39 1.72
 2 32 4 22.88 1.3
 -2 32 -5 1.65 1
 2 32 5 1.58 1.12
 2 32 6 45.72 2.21
 -2 32 -6 51.19 1.37
 2 32 7 47.78 2.11
 -2 32 -7 57.19 1.39
 2 32 8 30.12 1.96
 -2 32 -8 37.42 1.14
 2 32 9 2.78 1.72
 -2 32 -9 2.68 0.84
 2 32 10 40.96 1.81
 -2 32 -10 52.91 1.16
 2 32 11 0.32 1.47
 2 32 12 -0.09 1.54
 -2 33 15 -0.13 1.12
 -2 33 14 6.06 1.39
 2 33 -14 5.72 1.42
 -2 33 13 26.89 1.71
 2 33 -13 28.65 1.84
 2 33 -12 15.35 1.93
 2 33 -12 13.89 0.79
 2 33 -11 5.95 2.01
 2 33 -11 5.59 0.8
 2 33 -10 8.42 2.21
 2 33 -10 7.8 0.86
 2 33 -9 4.07 0.9
 -2 33 8 8.47 2.1
 -2 33 8 3.67 3.58
 2 33 -8 8.21 0.98
 -2 33 7 13.68 2.2
 -2 33 7 10.99 2.64
 2 33 -7 11.68 1.05
 -2 33 6 37.84 2.35
 -2 33 6 39.54 2.34
 2 33 -6 39.82 1.33
 -2 33 5 12.06 1.98
 2 33 -5 11.85 1.35
 -2 33 5 12.3 2.27
 -2 33 4 54.85 1.4
 2 33 -4 58.3 1.73
 -2 33 4 52 2.47
 -2 33 3 43.96 2.34
 2 33 -3 45.31 1.61
 2 33 -3 45.81 1.44
 -2 33 2 51.39 2.37
 -2 33 2 50.23 1.45
 -2 33 1 5.15 1.04
 2 33 -1 5.72 1.06
 -2 33 0 87.31 1.89
 2 33 0 98.32 1.92
 2 33 1 46.62 1.34
 2 33 1 43.88 2.31
 2 33 1 47.89 1.55
 2 33 2 11.12 1.26
 2 33 2 11.58 0.97
 2 33 3 25.76 1.34
 -2 33 -3 25.5 1.18
 2 33 4 8.8 1.61
 2 33 4 8.25 1.19
 -2 33 -4 8.45 1.04
 2 33 5 6.71 1.13
 -2 33 -5 7.8 1
 -2 33 -6 16.95 1.04
 2 33 7 9.9 1.84
 -2 33 -7 10.73 0.94
 2 33 8 8.09 1.8
 -2 33 -8 9.9 0.89
 2 33 9 19.91 1.72
 -2 33 -9 25.56 0.94
 2 33 10 14.21 1.48
 2 33 11 5.17 1.4
 -2 34 14 0.65 1.17
 2 34 -13 11.65 1.59
 2 34 -12 9.81 1.66
 2 34 -12 9.16 0.69
 2 34 -11 10.78 0.8
 2 34 -10 9.99 0.83
 2 34 -10 10.64 2.07
 2 34 -9 22.17 1
 2 34 -8 6.46 0.94
 -2 34 8 6.3 2.05
 2 34 -7 19.22 1.06
 -2 34 7 15.85 2.84
 -2 34 7 18.75 2.13
 2 34 -6 2.44 0.99
 -2 34 6 2.02 2.08
 -2 34 6 2.21 2.09
 -2 34 5 7.33 1.87
 -2 34 5 8.07 2.1
 -2 34 4 9.56 2.07
 2 34 -4 11.58 1.31
 -2 34 4 11.14 0.96
 2 34 -3 23 1.16
 -2 34 3 19.75 2.13
 2 34 -3 21.75 1.39
 -2 34 3 21.09 1.09
 -2 34 2 7.12 1
 2 34 -2 8.49 1.04
 -2 34 1 9.88 1.02
 2 34 -1 11.46 1.05
 -2 34 0 7.35 1.04
 2 34 0 8.76 1.03
 2 34 1 46.77 1.54
 -2 34 -1 42.81 1.33
 2 34 1 46.92 1.31
 2 34 2 0.92 1.52
 2 34 2 4.79 1.17
 2 34 3 67.55 1.64
 2 34 3 50.28 1.87
 -2 34 -4 47.6 1.34
 2 34 4 47.69 1.47
 -2 34 -5 62.2 1.46
 -2 34 -6 21.08 1.01
 2 34 7 38.17 1.9
 -2 34 -7 45.42 1.19
 2 34 8 16.87 1.67
 -2 34 -8 22.21 0.94
 2 34 9 6.28 1.52
 -2 34 -9 8.63 0.79
 2 34 10 11.79 1.44
 2 35 -12 17.83 1.54
 2 35 -12 15.99 0.66
 2 35 -11 47.78 1.97
 2 35 -11 43.52 1.03
 2 35 -10 38.31 1.05
 2 35 -10 40.79 2.03
 2 35 -9 17.34 0.9
 2 35 -8 11.92 0.9
 -2 35 8 8.64 1.98
 2 35 -7 50.23 1.31
 -2 35 7 46.08 2.12
 2 35 -6 75.29 1.63
 -2 35 6 77.95 2.77
 -2 35 5 45.51 2.16
 -2 35 5 39.41 2.14
 -2 35 4 14.32 1.95
 2 35 -4 13.76 1.03
 -2 35 3 14.26 0.99
 2 35 -3 15.94 1.05
 -2 35 2 50.39 1.37
 2 35 -2 56.95 1.44
 -2 35 1 59.77 1.49
 2 35 -1 69.86 1.55
 -2 35 0 12.29 1.01
 2 35 0 14.27 1.01
 2 35 1 42.15 1.44
 2 35 1 43.13 1.21
 2 35 2 7.46 1.17
 2 35 2 3.63 1.45
 2 35 3 10.03 1.14
 2 35 4 17.3 1.21
 -2 35 -4 17.19 1.01
 -2 35 -5 72.23 1.52
 -2 35 -6 29.93 1.06
 -2 35 -7 32.34 1.03
 2 35 7 24.26 1.72
 -2 35 -8 24.14 0.9
 2 35 8 19.45 1.59
 -2 35 -9 36.24 0.93
 2 35 9 27.44 1.52
 2 36 -11 2.02 0.63
 2 36 -10 11.35 0.75
 2 36 -9 2.2 0.77
 -2 36 9 1.08 1.65
 2 36 -8 6.06 0.81
 -2 36 8 5.21 1.76
 2 36 -7 16.26 0.94
 -2 36 7 14.43 1.79
 2 36 -6 1.78 0.87
 -2 36 6 2.14 2.56
 -2 36 6 2.12 1.77
 -2 36 5 3.65 1.98
 -2 36 5 4.53 1.75
 2 36 -4 17.71 1.01
 -2 36 3 34.22 1.11
 2 36 -3 33.63 1.17
 -2 36 2 12.53 0.97
 2 36 -2 13.72 0.99
 -2 36 1 2.71 0.91
 2 36 -1 3.16 0.91
 2 36 0 6.46 1.17
 -2 36 0 6.33 0.92
 -2 36 0 4.07 1.51
 2 36 0 6.42 0.88
 2 36 1 38.44 1.33
 -2 36 -1 34.57 1.13
 2 36 2 6.18 1.11
 2 36 2 4.6 1.43
 2 36 3 11 1.11
 -2 36 -4 15.99 0.96
 -2 36 -5 17.86 0.95
 -2 36 -6 97.03 1.73
 -2 36 -7 11.54 0.81
 2 36 7 8.81 1.5
 -2 36 -8 40.51 1
 2 36 8 29.72 1.57
 2 37 -11 11.22 0.58
 2 37 -10 54.05 1.08
 2 37 -9 43.98 1.03
 -2 37 9 32.79 1.67
 2 37 -8 12.98 0.82
 -2 37 8 9.38 1.63
 2 37 -7 20.12 0.92
 -2 37 7 15.92 1.66
 -2 37 6 10.02 2.85
 2 37 -6 12.12 0.88
 -2 37 5 45.15 2.32
 2 37 -4 6.45 0.88
 2 37 -3 46.04 1.24
 -2 37 2 23.72 1.02
 2 37 -2 26.62 1.05
 -2 37 1 6.41 0.89
 2 37 -1 7.28 0.87
 2 37 0 3.54 1.11
 -2 37 0 3.18 0.88
 2 37 0 0.93 1.35
 -2 37 0 3.51 1.42
 2 37 0 3.9 0.84
 2 37 1 6.6 1.35
 -2 37 -1 8.07 1.42
 2 37 1 13.73 1.13
 -2 37 -1 11.42 0.93
 2 37 2 1.37 1.08
 2 37 3 39.87 1.29
 -2 37 -4 1.8 0.82
 -2 37 -5 15.03 0.88
 -2 37 -6 4.88 0.77
 -2 37 -7 8.82 0.75
 2 38 -10 10.03 0.59
 2 38 -9 4.47 0.63
 -2 38 9 3.12 1.44
 2 38 -8 16.05 0.78
 2 38 -7 48.52 1.14
 -2 38 6 5.49 2.86
 -2 38 5 7.63 2.24
 2 38 -4 9.57 0.85
 2 38 -3 1.73 0.81
 2 38 -2 15.45 0.91
 -2 38 2 15.64 0.92
 2 38 -1 1.97 0.81
 2 38 -1 0.59 1.21
 -2 38 1 1.84 0.83
 -2 38 0 6.61 1.35
 -2 38 0 10.51 0.88
 -2 38 -1 48.76 1.22
 -2 38 -2 22.61 0.96
 -2 38 -3 5.48 1.19
 -2 38 -4 30.18 1.24
 -2 38 -4 30.51 0.98
 -2 38 -5 2.7 0.74
 -2 38 -6 14.31 1.01
 -2 38 -6 17.77 0.79
 -2 38 -7 9.18 0.87
 -2 38 -7 11.95 0.68
 -2 38 -8 47.57 1.03
 2 39 -9 9.72 0.58
 2 39 -8 2.08 0.6
 2 39 -7 9.58 0.7
 -2 39 5 0.94 2.37
 2 39 -4 0.92 0.75
 2 39 -3 4.89 0.78
 2 39 -2 0.21 1.05
 2 39 -2 11.05 0.81
 2 39 -1 -0.26 1.09
 -2 39 1 1.41 0.78
 -2 39 0 0.99 1.27
 -2 39 0 1.69 0.77
 -2 39 -1 40.33 1.07
 -2 39 -2 12.51 1.16
 -2 39 -2 11.13 0.81
 -2 39 -3 13.59 1.11
 -2 39 -4 17.02 1.09
 -2 39 -4 16.63 0.8
 -2 39 -5 23.22 1.05
 -2 39 -5 28.71 0.86
 -2 39 -6 3.09 0.84
 -2 39 -6 4.12 0.63
 -2 39 -7 2.88 0.75
 2 40 -9 4.18 0.43
 2 40 -8 3.84 0.51
 2 40 -7 10.55 0.63
 2 40 -4 1.34 0.67
 -2 40 4 0.28 1.99
 2 40 -3 0.74 0.95
 2 40 -3 19.19 0.78
 2 40 -2 3.27 0.98
 2 40 -2 21.8 0.79
 -2 40 0 8.81 1.22
 -2 40 0 8.52 0.75
 -2 40 -1 35.39 1.29
 -2 40 -1 32.87 0.95
 -2 40 -2 14.29 1.09
 -2 40 -2 12.37 0.75
 -2 40 -3 25.14 1.09
 -2 40 -4 14.01 0.99
 -2 40 -4 16.95 0.72
 -2 40 -5 5.21 0.83
 -2 40 -6 31.45 0.9
 2 41 -7 3.03 0.46
 2 41 -5 0.53 0.81
 2 41 -5 31.79 0.72
 2 41 -4 -0.26 0.8
 2 41 -4 8.52 0.62
 2 41 -3 1.07 0.79
 2 41 -3 5.61 0.61
 -2 41 0 3.97 1.12
 -2 41 -1 6.36 1.05
 -2 41 -2 10.79 1.01
 -2 41 -3 22.22 0.99
 2 42 -5 6.84 0.63
 2 42 -5 8.48 0.48
 2 42 -4 4.32 0.67
 2 42 -4 6.07 0.49
 -2 42 -1 1.38 0.97
 -2 42 -2 13.14 0.93
 -2 42 -3 42.91 1.08
 -2 43 -1 2.08 0.94
 -3 0 21 -1.2 5.03
 -3 0 20 1.76 5.44
 -3 0 19 7.74 1.25
 -3 0 19 4.56 5.76
 -3 0 18 50.68 1.84
 -3 0 17 3.6 2.32
 -3 0 17 2.53 1.28
 -3 0 17 0.92 5.46
 -3 0 16 43.34 2.95
 -3 0 16 37.44 1.54
 -3 0 16 39.9 5.56
 3 0 -16 39.59 2.52
 -3 0 15 4.01 1.98
 3 0 -15 3.6 1.87
 -3 0 15 2.96 4.84
 -3 0 14 16.58 2.17
 -3 0 14 17.04 1.22
 3 0 -14 18.96 2.25
 -3 0 14 17.07 4.54
 3 0 -13 7.57 2
 -3 0 13 8.2 4.2
 -3 0 13 5.28 1.98
 -3 0 12 29.41 2.45
 -3 0 11 20.66 1.88
 3 0 -11 24 2.08
 -3 0 10 77.58 2.76
 3 0 -10 85 2.76
 -3 0 9 61.73 2.35
 3 0 -9 65.92 2.35
 -3 0 8 10.4 1.53
 3 0 -7 525.74 8.05
 3 0 -6 128.44 2.68
 3 0 -5 44.92 1.53
 3 0 -4 15.32 1.26
 3 0 -3 19.21 1.64
 3 0 -2 -0.87 1.78
 3 0 10 3.75 1.16
 3 0 11 1.63 1.17
 3 0 11 8.48 3.89
 3 0 12 -1.09 4.26
 3 0 13 11.97 4.75
 3 0 14 5.79 4.85
 3 0 15 45.65 5.66
 3 0 16 63.99 5.89
 3 0 17 31.18 5.29
 3 0 18 1.75 4.53
 3 0 19 3.22 4.02
 -3 1 21 6.75 4.6
 -3 -1 21 9.87 4.84
 -3 1 20 2.99 1.1
 -3 1 20 3.31 5.6
 -3 -1 20 2.21 5.7
 -3 1 19 143.93 7.22
 -3 -1 19 145.79 7.02
 -3 1 18 465.04 6.82
 -3 -1 18 451.86 6.72
 -3 1 18 529.15 11.16
 -3 -1 18 538.72 11.17
 -3 -1 17 21.33 2.72
 -3 1 17 18.32 1.43
 -3 -1 17 17.75 1.35
 -3 1 17 18.64 5.58
 -3 -1 17 20.6 5.73
 -3 -1 16 11.57 2.39
 -3 -1 16 9.6 1.24
 -3 1 16 9.85 1.32
 3 1 -16 9.86 2.08
 -3 -1 16 9.61 5.27
 -3 1 16 12.25 5.24
 -3 -1 15 19.95 2.35
 -3 1 15 19.73 1.37
 3 1 -15 23.08 2.27
 3 -1 -15 21.87 2.11
 -3 -1 15 25.6 5.09
 -3 1 15 24.5 4.92
 -3 -1 14 92.96 3.49
 -3 1 14 90.9 1.97
 3 -1 -14 101.9 3.52
 -3 1 14 96.17 5.28
 -3 -1 14 98.34 5.28
 -3 -1 13 176.74 4.64
 3 -1 -13 178.47 4.52
 3 1 -13 188.45 4.71
 -3 -1 13 179.58 5.75
 -3 1 13 173.35 5.7
 -3 -1 12 1088.58 17.05
 3 -1 -12 1134.85 16.83
 3 1 -12 1143.8 17.07
 -3 -1 11 33.4 2.11
 3 1 -11 35.28 2.22
 3 -1 -11 34.14 2.15
 -3 -1 10 31.36 2.02
 3 1 -10 33.65 2.15
 -3 -1 9 48.28 2.14
 3 1 -9 48.64 2.23
 3 -1 -9 48.71 2.08
 -3 -1 8 570.37 9.2
 3 1 -8 587.32 9.05
 3 -1 -8 584.48 8.89
 3 1 -7 483.37 7.49
 3 -1 -7 467.47 7.33
 3 -1 -6 369.5 5.83
 3 1 -6 373.28 5.91
 3 1 -5 38.84 1.51
 3 1 -4 -0.16 1.19
 3 -1 -4 2.07 1.02
 3 -1 -3 49.86 1.82
 3 1 -3 57.91 2.01
 3 1 -2 86.93 3.08
 3 -1 -2 147.86 2.57
 3 -1 10 702.62 9.88
 3 1 10 719.62 9.95
 3 -1 11 379.08 7.67
 3 1 11 398.48 7.69
 3 1 12 0.73 1.25
 3 -1 12 -0.63 4.27
 3 1 12 -1.87 4.03
 3 1 13 218.97 6.84
 3 -1 13 210.21 6.72
 3 1 14 100.56 5.74
 3 -1 14 96.12 5.87
 3 -1 15 493.35 10.64
 3 1 15 488.92 10.62
 3 1 16 16.84 5.36
 3 -1 16 12.22 5.14
 3 -1 17 294.94 8.24
 3 1 17 311.34 8.32
 3 1 18 3.44 4.55
 3 -1 18 8.63 4.65
 3 -1 19 48.23 4.45
 -3 2 21 0.02 4.98
 -3 -2 21 1.1 5.05
 -3 2 20 129.91 6.69
 -3 -2 20 136.8 6.78
 -3 2 19 17.77 1.43
 -3 -2 19 17.3 5.93
 -3 2 19 12.76 5.93
 -3 -2 18 66.85 6.58
 -3 2 18 69.16 6.41
 -3 2 18 64.66 1.98
 -3 2 17 75 6.26
 -3 -2 17 71.74 3.61
 3 2 -17 65.99 3.13
 -3 -2 17 67.44 1.8
 -3 2 17 72.07 1.99
 -3 -2 16 196.98 7.05
 -3 2 16 167.81 3.09
 -3 2 16 189.52 7.01
 -3 -2 16 161.95 4.93
 3 2 -16 167.52 4.76
 -3 -2 16 161.47 2.93
 -3 -2 15 21.34 2.36
 -3 2 15 19.95 1.45
 3 2 -15 23.43 2.35
 3 -2 -15 21.84 2.05
 -3 2 15 20.49 5
 -3 -2 15 23.65 5.02
 -3 -2 14 279.89 6.22
 -3 2 14 269.39 4.24
 3 -2 -14 299.29 6.01
 3 2 -14 301.01 6.44
 -3 2 14 303.82 7.42
 -3 -2 14 312.52 7.63
 -3 -2 13 261.34 5.78
 3 -2 -13 258.67 5.39
 3 2 -13 269.18 5.84
 -3 -2 13 261.99 6.6
 -3 2 13 247.07 6.48
 -3 -2 12 446.94 8.34
 3 2 -12 460.08 8.48
 3 -2 -12 466.11 8.1
 -3 -2 11 24.71 1.95
 3 2 -11 23.74 2.13
 3 -2 -11 25.18 1.82
 -3 -2 10 260 5.28
 3 2 -10 262.33 5.32
 3 -2 -10 258.11 4.94
 -3 -2 9 31.31 1.89
 3 2 -9 32.46 2.02
 3 -2 -9 32.71 1.83
 -3 -2 8 88.81 2.72
 3 2 -8 91.45 2.74
 3 2 -7 2310.6 31.13
 3 -2 -7 2291.24 30.85
 3 2 -6 518.86 7.76
 3 -2 -6 504.18 7.46
 3 2 -5 199.75 3.53
 3 -2 -5 186.62 3.19
 3 2 -4 64.68 1.85
 3 2 -3 155.66 2.91
 3 -2 -3 119 2.96
 3 2 -2 -0.65 2.24
 3 2 -1 150.95 2.81
 3 -2 0 245.96 5.7
 3 2 10 8.66 1.25
 3 2 10 12.76 3.49
 3 -2 10 14.52 3.84
 3 -2 11 100.89 4.81
 3 2 11 102.9 4.8
 3 2 12 33.84 4.56
 3 2 12 26.92 1.51
 3 -2 12 31.44 4.55
 3 2 13 60.79 5.03
 3 -2 13 59.03 5.08
 3 2 14 45.11 5.16
 3 -2 14 45.05 5.19
 3 2 15 187.11 7.22
 3 -2 15 183.81 7.1
 3 2 16 340.53 8.97
 3 -2 16 354.41 8.81
 3 2 17 24.01 5.28
 3 -2 17 29.39 5.2
 3 2 18 10.19 4.39
 3 -2 18 11.98 4.72
 3 -2 19 47.38 4.43
 3 -2 20 4.1 2.98
 -3 3 21 -0.73 4.56
 -3 3 21 1.16 1
 -3 -3 21 0.55 4.73
 -3 3 20 43.12 5.87
 -3 3 20 39.97 1.49
 -3 -3 20 41.05 6
 -3 3 19 3.65 1.37
 -3 -3 19 0.64 5.79
 -3 3 19 1.4 5.76
 -3 -3 18 83.87 6.39
 -3 3 18 73.97 6.53
 -3 3 18 72.87 2.06
 -3 3 17 8.87 1.41
 -3 -3 17 7.83 2.44
 -3 3 17 8.98 2.51
 3 3 -17 8.2 2.08
 -3 -3 17 9.33 5.54
 -3 3 17 7.69 5.57
 -3 -3 16 52.99 5.66
 -3 3 16 47.97 5.7
 3 3 -16 49.2 2.97
 -3 -3 16 44.56 3.01
 -3 3 16 47.44 1.76
 -3 -3 15 4.9 1.97
 -3 3 15 4.42 1.34
 3 3 -15 3.21 1.95
 -3 -3 15 2.99 4.82
 -3 3 15 5.13 4.76
 -3 -3 14 52 5.11
 -3 3 14 54.54 4.91
 3 3 -14 58.25 3.05
 3 -3 -14 58.43 2.61
 -3 -3 14 52.5 2.77
 -3 3 14 49.81 1.59
 -3 -3 13 66.84 2.98
 -3 3 13 59.26 1.65
 3 3 -13 72.27 3.23
 3 -3 -13 63.78 2.65
 -3 3 13 64.9 4.46
 -3 -3 12 434.28 8.12
 3 3 -12 455.03 8.38
 3 -3 -12 433.3 7.77
 -3 -3 11 5.05 1.58
 3 -3 -11 3.84 1.44
 3 3 -11 4.29 1.82
 -3 -3 10 3.83 1.52
 3 3 -10 5.53 1.89
 3 -3 -10 5.5 1.42
 -3 -3 9 36.44 1.97
 3 3 -9 40.35 2.21
 3 -3 -9 37.21 1.74
 -3 -3 8 31.75 1.84
 3 3 -8 32.45 1.96
 3 -3 -8 32.76 1.6
 3 3 -7 185.27 3.77
 3 -3 -7 171.75 3.28
 3 -3 -6 102.09 2.26
 3 3 -6 106.51 2.65
 3 -3 -5 1.88 1.08
 3 3 -5 1.77 1.17
 3 3 -4 2.7 1.13
 3 -3 -4 1.81 1.01
 3 3 -3 13.6 1.32
 3 3 -3 10.15 2.27
 3 3 -2 40.4 2.13
 -3 3 1 6.83 1.8
 3 3 -1 2.29 1.31
 3 3 10 58.71 1.71
 3 3 10 62.22 4.07
 3 3 11 51.03 4.39
 3 3 11 38.53 1.58
 3 -3 11 46.71 4.46
 3 3 12 -0.53 1.33
 3 3 12 3.24 4.14
 3 -3 12 1.5 4.31
 3 3 13 35.57 4.91
 3 -3 13 34.14 4.86
 3 3 14 27.05 5.01
 3 -3 14 24.61 5.1
 3 -3 15 13.46 5.27
 3 3 15 21.6 5.54
 3 3 16 42.73 5.52
 3 -3 16 46.09 5.46
 3 -3 17 0.53 5.07
 3 3 17 3.77 5.08
 3 3 18 7.25 4.52
 3 -3 18 12.38 4.69
 3 3 19 8.03 3.9
 3 -3 19 13.37 4.16
 3 -3 20 1.27 2.83
 -3 4 21 17.33 4.74
 -3 4 21 16.74 1.14
 -3 -4 21 10.57 4.79
 -3 -4 20 109.12 6.4
 -3 4 20 106.16 6.38
 -3 4 20 92.84 2.09
 -3 -4 19 164.85 7.04
 -3 4 19 148.75 7.28
 -3 4 18 55.7 6.35
 -3 4 18 53.24 1.9
 -3 -4 18 58.1 6.08
 -3 4 17 88.04 6.48
 -3 -4 17 79.33 3.74
 -3 4 17 80.12 3.74
 3 4 -17 75.93 3.45
 -3 4 17 82.31 2.16
 -3 -4 16 191.78 7.22
 -3 4 16 187.55 7.01
 3 4 -16 169.9 5
 -3 4 16 173.31 5.08
 -3 -4 16 174.4 5.11
 -3 4 16 176.68 3.26
 -3 4 15 17.45 2.24
 -3 -4 15 20.16 2.31
 -3 4 15 18.77 1.43
 3 4 -15 21.54 2.4
 -3 4 15 17.15 4.76
 -3 -4 15 22.25 5.04
 -3 -4 14 175.48 6.28
 -3 4 14 146.32 2.71
 3 4 -14 177.1 4.8
 -3 4 14 148.83 4.27
 -3 -4 14 154.08 4.33
 -3 4 14 155.46 6.03
 -3 4 13 45.39 1.51
 -3 4 13 53.28 4.6
 -3 4 13 53.01 2.73
 -3 -4 13 54.87 2.74
 3 4 -13 57.72 2.93
 3 -4 -13 50.49 2.38
 -3 -4 12 1078.86 16.41
 -3 4 12 1071.28 16.39
 3 -4 -12 1030.23 15.73
 -3 4 11 32.29 2.05
 -3 -4 11 33.63 2.05
 3 4 -11 35.85 2.41
 3 -4 -11 31.27 1.81
 -3 -4 10 191.59 4.33
 -3 4 10 197.91 4.37
 3 4 -10 202.52 4.59
 3 -4 -10 187.67 3.89
 -3 -4 9 94.65 2.85
 -3 4 9 96.04 2.83
 3 4 -9 97.72 3.03
 3 -4 -9 92.62 2.46
 -3 -4 8 273.55 5.16
 -3 4 8 273.87 5.12
 3 -4 -8 262.12 4.61
 3 4 -7 457.86 7.39
 3 -4 -6 578.56 8.41
 3 4 -6 630.16 9.01
 3 4 -5 167.79 3.23
 3 -4 -5 158.99 2.74
 3 4 -4 73.24 1.97
 3 4 -3 146.14 2.75
 3 -4 -3 126.31 2.31
 3 4 -2 23.66 1.77
 -3 4 1 143.73 3.2
 3 -4 -1 106.98 3.22
 3 -4 0 -2.23 2.7
 3 4 9 520.08 7.39
 3 4 10 26.07 3.78
 3 4 10 22.8 1.42
 3 4 11 53.78 4.36
 3 4 11 44.3 1.68
 3 -4 11 54.34 4.59
 3 4 12 4.25 1.42
 3 -4 12 4.79 4.43
 3 4 12 3.73 4.08
 3 4 13 9.25 1.55
 3 4 13 11.7 4.65
 3 -4 13 11.2 4.89
 3 4 14 32.72 5.14
 3 -4 14 31.08 5.14
 3 4 15 403.82 9.54
 3 -4 15 393.02 9.37
 3 4 16 45.45 5.51
 3 -4 16 36.71 5.32
 3 -4 17 84.09 5.62
 3 4 17 81.69 5.84
 3 4 18 12.16 4.43
 3 -4 18 18.3 4.53
 3 -4 19 209.07 6.02
 3 -4 20 1.51 2.89
 -3 5 21 14.43 4.49
 -3 5 21 15.38 1.17
 -3 -5 21 9.44 4.8
 -3 -5 20 147.09 6.49
 -3 5 20 131.68 2.55
 -3 5 19 29.05 1.61
 -3 -5 19 30.7 5.98
 -3 5 19 29.08 6.12
 -3 5 18 478.94 11.12
 -3 -5 18 519.06 10.74
 -3 -5 17 156.22 7.07
 -3 5 17 146.69 7.13
 -3 -5 17 132.38 4.54
 -3 5 17 134.22 4.6
 3 5 -17 128.15 4.4
 -3 5 17 142.24 2.84
 -3 5 16 4.96 2.18
 -3 -5 16 5.14 2.19
 -3 5 16 3.84 5.31
 -3 -5 16 5.38 5.26
 3 5 -16 4.45 2.12
 -3 5 16 5.68 1.53
 -3 5 16 5.07 1.38
 -3 -5 15 11.77 2.13
 -3 5 15 10.78 2.12
 -3 5 15 9.86 4.82
 -3 -5 15 11.92 5.12
 3 5 -15 13.12 2.28
 -3 5 15 12.31 1.39
 -3 5 14 28.07 4.7
 -3 5 14 28.28 1.4
 3 5 -14 32.69 2.65
 -3 5 14 28.06 2.22
 -3 -5 14 30.93 2.34
 -3 -5 13 1.66 1.66
 -3 5 13 2.27 1.68
 -3 5 13 2.3 1.15
 -3 5 13 2.18 3.95
 3 5 -13 1.87 1.93
 3 -5 -13 1.96 1.37
 -3 -5 12 1278.92 19.03
 -3 5 12 1283.31 19.04
 3 5 -12 1327.25 19.38
 -3 5 11 69.2 2.61
 -3 -5 11 68.64 2.62
 3 5 -11 73.9 2.97
 3 -5 -11 67.18 2.25
 -3 -5 10 28.27 1.9
 -3 5 10 30.06 1.92
 3 -5 -10 27.29 1.59
 3 5 -10 29.13 2.14
 -3 -5 9 139.24 3.45
 -3 5 9 140.56 3.41
 3 5 -9 144.23 3.64
 3 -5 -9 132.93 2.91
 -3 -5 8 272.85 5.07
 -3 5 8 274.76 5.04
 3 5 -8 274.12 5.15
 3 -5 -7 601.48 8.8
 3 5 -7 668.57 9.68
 3 5 -6 535.39 8.23
 3 5 -5 32.85 1.62
 3 5 -4 17.87 1.34
 3 5 -4 16.87 2.98
 3 5 -3 124.51 2.64
 -3 5 1 33.76 2.46
 3 -5 -1 26.68 2.06
 3 -5 0 204.64 4.07
 3 5 0 193.96 3.79
 3 5 9 1446.56 19.37
 3 5 10 15.38 1.39
 3 5 10 16.48 3.61
 3 5 11 145.45 5.34
 3 5 11 121.66 2.57
 3 5 12 36.03 4.59
 3 5 12 30.44 1.66
 3 -5 12 35.31 4.92
 3 5 13 303.25 7.77
 3 -5 13 304.69 7.71
 3 5 14 13.65 5.07
 3 -5 14 13.28 5.02
 3 5 15 279.44 8.09
 3 -5 15 248.28 7.64
 3 5 16 47.48 5.63
 3 -5 16 48.74 5.55
 3 -5 17 175.27 6.58
 3 5 17 179.56 6.6
 3 5 18 10.02 4.13
 3 -5 18 11.57 4.63
 3 -5 19 11.98 4.05
 -3 6 21 6.63 4.17
 -3 6 21 8.13 1.15
 -3 -6 21 4.6 4.54
 -3 6 20 14.75 5.26
 -3 6 20 13.28 1.36
 -3 -6 20 13.33 5.35
 -3 6 19 -0.96 5.58
 -3 6 19 2.04 1.4
 -3 -6 19 -4.44 5.79
 -3 6 18 116.78 6.97
 -3 6 18 117.56 2.67
 -3 -6 18 129.19 7
 -3 6 17 18.2 1.57
 -3 6 17 16.57 2.54
 -3 -6 17 16.67 2.53
 3 6 -17 18.32 2.48
 -3 -6 17 19.36 5.73
 -3 6 17 14.13 5.67
 -3 6 16 25.69 1.57
 -3 6 16 26.66 1.69
 -3 -6 16 31.11 5.69
 -3 6 16 29.35 5.51
 3 6 -16 26.63 2.58
 -3 -6 16 23.73 2.56
 -3 6 16 25.33 2.56
 -3 -6 15 5.81 1.99
 -3 6 15 4.51 1.97
 -3 6 15 6.39 4.9
 -3 -6 15 8.85 5.14
 3 6 -15 3.75 2.09
 -3 6 15 5.22 1.38
 -3 -6 14 16.74 1.99
 -3 6 14 20.33 2.01
 -3 6 14 19.15 4.47
 3 6 -14 21.19 2.37
 -3 6 14 19.49 1.36
 -3 -6 13 7.49 1.74
 -3 6 13 9.31 1.84
 -3 6 13 8.52 4.16
 3 6 -13 8.02 2.04
 -3 6 13 7.22 1.21
 3 6 -12 91.17 3.68
 3 -6 -12 84.05 2.65
 -3 -6 12 82.68 3.2
 -3 6 12 81.44 3.2
 -3 6 12 90.78 4.75
 -3 -6 11 2.05 1.41
 -3 6 11 3.02 1.45
 3 -6 -11 2.25 1.25
 3 6 -11 2.56 1.8
 -3 -6 10 45.77 2.16
 -3 6 10 46.11 2.16
 3 6 -10 47.32 2.48
 -3 -6 9 3.77 1.43
 -3 6 9 4.42 1.41
 3 6 -9 3.46 1.68
 -3 -6 8 135.56 3.28
 -3 6 8 133.82 3.28
 3 6 -8 134.16 3.42
 -3 -6 7 11.89 1.43
 -3 6 7 10.32 1.39
 3 6 -7 12.03 1.66
 3 6 -6 69.5 2.23
 3 6 -5 39.52 1.71
 3 6 -4 8.63 1.26
 3 6 -3 119.09 3.56
 -3 6 1 123.5 3.72
 3 -6 -1 110.04 2.76
 -3 6 0 21.33 2.83
 3 -6 0 19.65 2.03
 -3 6 -1 28.78 3.77
 3 6 9 124.97 4.7
 3 6 9 118.01 2.5
 3 6 10 5.49 1.37
 3 6 10 6.13 3.58
 3 6 11 10.94 1.45
 3 6 11 15.77 4.01
 3 6 12 3.57 1.48
 3 6 12 4.19 4.34
 3 -6 12 2.78 4.5
 3 6 13 10.79 1.67
 3 6 13 11.36 4.85
 3 -6 13 6.6 5.06
 3 6 14 26.24 5.26
 3 -6 14 18.47 5.2
 3 6 15 144.64 6.64
 3 -6 15 130.84 6.49
 3 6 16 34.05 5.38
 3 -6 16 30.83 5.36
 3 -6 17 125.32 6.06
 3 6 17 117.05 5.9
 3 6 18 6.59 3.96
 3 -6 18 5.61 4.32
 3 -6 19 14.69 3.91
 -3 7 21 7.21 1.13
 -3 -7 21 6.79 4.46
 -3 7 20 59.43 5.36
 -3 -7 20 65.97 5.64
 -3 7 20 61.45 1.82
 -3 7 19 4.62 5.56
 -3 7 19 6.96 1.44
 -3 -7 19 5.84 5.56
 -3 7 18 177.08 7.52
 -3 7 18 164.2 3.22
 -3 -7 18 183.15 7.48
 -3 7 17 83.84 6.57
 -3 7 17 76.39 3.61
 -3 -7 17 76.17 3.57
 3 7 -17 78.93 3.6
 -3 7 17 80.13 2.2
 -3 7 16 39.08 1.83
 -3 7 16 34.77 1.7
 -3 -7 16 38.91 5.87
 -3 7 16 39.55 5.76
 3 7 -16 34.09 2.83
 -3 -7 16 34.09 2.73
 -3 7 16 33.33 2.74
 -3 -7 15 19.67 2.25
 -3 7 15 18.35 2.25
 -3 7 15 19.59 5.27
 3 7 -15 21.65 2.49
 -3 7 15 19.44 1.51
 -3 7 14 4.76 1.7
 -3 -7 14 6.9 1.81
 -3 7 14 9.36 4.62
 3 7 -14 7.54 2.15
 -3 7 14 5.79 1.29
 -3 7 13 111.55 5.32
 -3 -7 13 101.95 3.37
 -3 7 13 103.68 3.43
 3 7 -13 110.49 3.87
 -3 7 13 95.29 2.13
 3 7 -12 669.84 11.47
 -3 -7 12 650.95 11.02
 -3 7 12 647.42 11.02
 -3 -7 11 43.24 2.19
 -3 7 11 43.28 2.17
 3 7 -11 44.25 2.58
 -3 -7 10 94.78 2.9
 -3 7 10 97.02 2.91
 3 7 -10 104.58 3.3
 -3 -7 9 39.9 2.01
 -3 7 9 39.93 1.98
 3 7 -9 39.39 2.26
 -3 7 8 426.93 7.23
 -3 -7 8 433.8 7.25
 -3 7 7 475.75 7.61
 -3 -7 7 479.42 7.63
 3 7 -7 485.14 7.82
 3 7 -6 643.51 9.09
 3 -7 -6 573.42 8.11
 3 7 -5 76.49 3.98
 3 7 -4 177.19 4.82
 3 7 -3 493.32 8.42
 3 -7 -1 179.92 3.91
 3 7 0 528.07 7.85
 -3 7 -1 138.13 5.26
 3 7 9 1555.08 22
 3 7 9 1495.81 20.21
 3 7 10 66.34 4.32
 3 7 10 66.52 1.94
 3 7 11 81.85 4.69
 3 7 11 73.05 2.07
 3 7 12 0.79 1.5
 3 7 12 4.66 4.4
 3 7 13 370.27 8.6
 3 -7 13 356.65 8.48
 3 7 14 287.05 7.96
 3 -7 14 257.2 7.8
 3 7 15 64.82 5.79
 3 -7 15 54.28 5.73
 3 7 16 48.9 5.39
 3 -7 16 48.38 5.48
 3 7 17 117.37 5.66
 3 -7 17 133.3 5.98
 3 7 18 0.75 3.7
 3 -7 18 0.69 4.55
 3 -7 19 82.23 4.63
 -3 8 21 6.29 1.16
 -3 -8 21 3.31 4.28
 -3 8 20 63.19 5.58
 -3 8 20 67.72 1.85
 -3 8 19 52.62 5.86
 -3 8 19 48.41 1.81
 -3 -8 19 61.97 5.8
 -3 8 18 234.52 8.23
 -3 8 18 227.21 3.99
 -3 -8 17 2.64 2.21
 -3 8 17 0.95 2.15
 -3 -8 17 -0.38 5.57
 -3 8 17 1.7 5.44
 3 8 -17 -0.35 2.1
 -3 8 17 1.33 1.45
 -3 8 16 241.42 4.02
 -3 8 16 233.9 4.03
 -3 -8 16 268.96 8.16
 -3 8 16 259.91 8.29
 3 8 -16 223.28 6.02
 -3 8 16 219.89 5.76
 -3 -8 16 216.94 5.71
 -3 8 15 15.26 2.17
 -3 -8 15 12.22 2.09
 -3 8 15 12.6 5.31
 3 8 -15 14.97 2.37
 -3 8 15 14.34 1.51
 -3 8 14 86.21 5.63
 -3 8 14 69.69 2.94
 -3 -8 14 69.59 2.99
 3 8 -14 81.63 3.55
 -3 8 14 73.64 1.94
 -3 8 13 111.1 5.3
 -3 -8 13 91.57 3.21
 -3 8 13 96.24 3.25
 3 8 -13 107.45 3.84
 -3 8 13 91.61 2.09
 3 8 -12 540.5 9.81
 -3 -8 12 518.64 9.34
 -3 8 12 530.54 9.35
 -3 -8 11 72.13 2.68
 -3 8 11 74.69 2.69
 3 8 -11 78.84 3.1
 -3 -8 10 54.52 2.24
 -3 8 10 55.29 2.26
 3 8 -10 60.05 2.69
 -3 -8 9 214.45 4.41
 -3 8 9 215.19 4.42
 3 8 -9 215.03 4.73
 -3 -8 8 88.49 2.57
 -3 8 8 89.96 2.57
 3 8 -8 88.08 2.85
 -3 -8 7 5.8 1.24
 -3 8 7 6.01 1.25
 3 8 -7 5.63 1.52
 3 8 -5 11.52 3.33
 3 8 -4 20.09 3.03
 3 8 -3 44.29 3.08
 3 -8 -2 162.6 3.34
 3 -8 -1 1211.39 12.43
 3 8 -1 1166.26 13.54
 -3 8 0 265.66 6.33
 3 8 0 270.37 4.79
 -3 8 -1 180.97 5.5
 -3 8 -2 246.6 6.99
 3 8 9 495.51 9.05
 3 8 9 478.92 7
 3 8 10 84.27 4.55
 3 8 10 73.62 2.05
 3 8 11 3.47 1.47
 3 8 11 4.15 4.01
 3 8 12 24.22 4.63
 3 8 12 18.73 1.65
 3 8 13 98.52 2.55
 3 -8 13 109.54 6.12
 3 8 14 194.95 7.06
 3 -8 14 191.9 6.95
 3 8 15 163.52 6.7
 3 -8 15 160.9 6.63
 3 8 16 261.05 7.76
 3 -8 16 289.01 7.78
 3 -8 17 32.84 5.1
 3 8 17 28.73 4.57
 3 -8 18 8.12 4.21
 3 -8 19 160.9 5.09
 -3 9 21 3.27 1.13
 -3 -9 21 0.59 4.44
 -3 9 20 49.61 4.95
 -3 -9 20 61.74 5.43
 -3 9 20 57.38 1.75
 -3 9 19 14.29 5.17
 -3 9 19 17.5 1.55
 -3 -9 19 14.66 5.38
 -3 9 18 24.92 5.57
 -3 -9 18 25.78 5.97
 -3 9 18 27.12 1.74
 -3 9 17 82.77 6.39
 -3 9 17 76.72 3.49
 -3 -9 17 73.57 3.45
 -3 9 17 80.05 2.2
 -3 -9 17 88.14 6.46
 -3 9 16 113.71 6.43
 -3 -9 16 92.73 3.72
 -3 9 16 96.94 3.79
 3 9 -16 94.99 3.97
 -3 9 16 106.91 2.54
 -3 9 16 100.33 2.44
 -3 9 15 38.44 5.67
 -3 -9 15 30.98 2.46
 -3 9 15 30.98 2.49
 3 9 -15 31.91 2.75
 -3 9 15 33.05 1.7
 -3 -9 14 6.56 1.81
 -3 9 14 6.97 1.8
 -3 9 14 7.47 4.91
 3 9 -14 6.47 2.12
 -3 9 14 6.89 1.38
 -3 -9 13 72.25 2.81
 -3 9 13 75.03 2.85
 -3 9 13 74.57 1.92
 3 9 -12 145.29 4.35
 -3 -9 12 136.13 3.8
 -3 9 12 134.31 3.79
 -3 -9 11 15.55 1.72
 -3 9 11 15.39 1.69
 3 9 -11 18.27 2.09
 -3 -9 10 70.95 2.45
 -3 9 10 71.05 2.43
 3 9 -10 76.11 2.93
 -3 -9 9 21.37 1.61
 -3 9 9 20.07 1.61
 3 9 -9 20.8 1.95
 -3 -9 8 52.93 2.01
 -3 9 8 52.19 1.98
 3 9 -8 51.96 2.34
 -3 -9 7 6.28 1.3
 -3 9 7 7.21 1.3
 3 9 -6 161.86 5.63
 3 9 -5 8.07 3.26
 3 9 -4 36.73 3.08
 3 9 -3 42.87 3.11
 3 9 -2 72.64 2.44
 3 -9 -2 51.07 2.41
 3 9 -1 10.25 2.07
 3 -9 -1 10.59 2.37
 3 9 -1 5.19 2.41
 -3 9 0 23.38 3.31
 3 9 0 20.08 2.54
 -3 9 -1 19.08 3.62
 -3 9 -2 5.11 4
 -3 9 -3 204.85 6.86
 3 9 8 25.78 1.45
 3 9 9 58.97 4.17
 3 9 9 55.14 1.85
 3 9 10 20.53 3.91
 3 9 10 19.78 1.54
 3 9 11 17.65 1.59
 3 9 11 19.9 4.35
 3 9 12 7.42 1.63
 3 9 12 12.08 4.55
 3 9 13 119.59 6.08
 3 9 13 98.35 2.55
 3 9 14 26.35 5.11
 3 -9 14 21.23 5.35
 3 9 15 134.38 6.12
 3 -9 15 126.12 6.44
 3 9 16 20.72 4.8
 3 -9 16 24.78 5.07
 3 9 17 6.04 4.15
 3 -9 17 7.35 4.76
 3 -9 18 13.43 4.23
 3 -9 19 6.72 3.74
 -3 10 21 11.37 1.17
 -3 -10 21 3.84 4.12
 -3 10 20 14.42 1.35
 -3 -10 20 11.98 4.99
 -3 10 19 66.49 5.53
 -3 10 19 76.22 2.07
 -3 10 18 77 5.87
 -3 10 18 77.06 3.2
 -3 10 18 79.82 2.26
 -3 10 17 41.24 5.63
 -3 10 17 40.24 1.82
 -3 -10 17 43.47 5.88
 -3 10 16 182.85 7.1
 -3 -10 16 145.1 4.49
 -3 10 16 148.31 4.53
 3 10 -16 152.41 4.88
 -3 10 16 170.55 3.2
 -3 10 16 158.85 3.13
 -3 -10 15 279.19 6.32
 -3 10 15 273.66 6.34
 3 10 -15 285.77 6.81
 -3 10 15 294.41 4.66
 -3 -10 14 7.97 1.89
 -3 10 14 6.92 1.86
 -3 10 14 9.11 4.94
 3 10 -14 8.49 2.22
 -3 10 14 7.53 1.44
 -3 10 13 389.19 8.22
 -3 10 13 286.56 6.04
 -3 -10 13 285.13 6.03
 3 10 -13 352.52 7.19
 -3 10 13 312.38 4.79
 -3 -10 12 117.38 3.42
 -3 10 12 114.53 3.41
 -3 -10 11 22.82 1.83
 -3 10 11 20.54 1.75
 3 10 -11 23.27 2.21
 -3 -10 10 9.94 1.44
 -3 10 10 9.57 1.42
 3 10 -10 8.98 1.83
 -3 -10 9 31.82 1.74
 -3 10 9 30.55 1.77
 3 10 -9 28.28 2.13
 -3 -10 8 160.78 3.45
 -3 10 8 156.25 3.43
 -3 -10 7 188.61 3.74
 -3 10 7 183.2 3.68
 3 10 -7 193.38 6.33
 -3 -10 6 513.46 7.86
 -3 10 6 503.59 7.84
 3 10 -5 149.55 5.08
 3 10 -4 10.42 2.98
 3 10 -3 26.45 1.75
 3 10 -3 32.72 3.44
 3 -10 -2 308.56 5.09
 3 10 -2 359.05 5.83
 3 10 -1 133.58 3.48
 3 10 -1 164.93 3.91
 3 10 0 146.64 3.68
 -3 10 0 140.37 5.1
 -3 10 -1 8.31 3.33
 -3 10 -2 52.39 4.49
 -3 10 -3 308.75 8.63
 -3 10 -4 66.5 5.21
 3 10 8 68.18 1.87
 3 10 9 439.02 6.6
 3 10 9 499.41 9.04
 3 10 10 18.41 1.57
 3 10 10 24.27 4.27
 3 10 11 105.42 2.52
 3 10 11 127.57 5.57
 3 10 12 124.03 2.86
 3 10 12 163.19 6.23
 3 10 13 34.43 1.93
 3 10 13 41.86 5.05
 3 -10 14 580.72 11.72
 3 10 14 614.26 11.76
 3 -10 15 251.48 7.76
 3 10 15 260.4 7.43
 3 -10 16 7.31 4.92
 3 10 16 9.75 4.45
 3 -10 17 162.32 6.05
 3 -10 18 65.56 4.53
 3 -10 19 353.92 7.04
 -3 -11 21 28.56 4.57
 -3 11 21 58.25 1.54
 -3 -11 20 19.63 4.92
 -3 11 20 19.07 1.36
 -3 -11 19 60.66 5.66
 -3 11 19 52.26 1.84
 -3 -11 18 5.26 5.55
 -3 11 18 6.59 1.55
 -3 11 18 4.78 4.99
 -3 11 18 4.9 2.78
 -3 11 17 383.82 9.43
 -3 11 17 366.4 5.81
 -3 11 16 33.87 2.64
 -3 -11 16 34.26 2.57
 -3 11 16 47.79 5.68
 3 11 -16 25.9 5.68
 -3 11 16 40.19 1.96
 -3 11 16 38.56 1.79
 3 11 -16 36.79 2.85
 -3 -11 15 28.93 2.41
 -3 11 15 28.76 2.42
 -3 11 15 36.43 5.46
 3 11 -15 21 5.58
 3 11 -15 27.98 2.7
 -3 11 15 30.42 1.73
 -3 -11 14 138.55 4.03
 -3 11 14 138.34 4.04
 3 11 -14 146.5 4.64
 -3 11 14 150.15 2.86
 -3 -11 13 146.48 3.99
 -3 11 13 147.28 3.99
 -3 11 12 225.7 5.03
 -3 -11 12 230.33 5.07
 3 11 -11 305.91 6.43
 -3 -11 11 290.97 5.84
 -3 11 11 290.32 5.82
 -3 -11 10 248.13 4.95
 -3 11 10 247.98 4.94
 3 11 -10 257.87 5.55
 -3 -11 9 479.06 7.82
 -3 11 9 479.26 7.81
 -3 -11 8 35.99 1.71
 -3 11 8 35.94 1.7
 3 11 -8 38.89 4.62
 -3 -11 7 265.56 4.72
 -3 11 7 266.31 4.71
 -3 -11 6 224.57 4.06
 -3 11 6 217.98 4.02
 3 11 -5 94.25 4.41
 3 11 -4 36.77 1.83
 3 11 -4 42.49 3.62
 3 11 -3 316.16 7
 3 11 -3 286.72 5.1
 3 11 -2 196.29 4.12
 3 -11 -2 174.59 3.51
 3 11 -1 255.75 4.93
 -3 11 0 9.87 3.9
 -3 11 -1 16.36 3.98
 -3 11 -2 176.98 6.21
 -3 11 -3 1659.72 26.17
 -3 11 -4 212.32 7.55
 -3 11 -5 179.26 7.35
 3 11 9 63.59 1.92
 3 11 9 72.01 4.38
 3 11 10 570.13 8.45
 3 11 10 684.24 11.14
 3 11 11 97.83 2.47
 3 11 11 127.34 5.53
 3 11 12 342.48 5.59
 3 11 12 437.3 8.95
 3 11 13 103.34 2.59
 3 11 13 131.59 5.81
 3 11 14 55.89 5.14
 3 -11 14 46.78 5.6
 3 11 15 21.09 4.74
 3 -11 15 21.93 5.25
 3 11 16 73.93 5.05
 3 -11 16 84.38 5.6
 3 -11 17 56.84 5.07
 3 -11 18 19.73 4.12
 3 -11 19 52.49 3.6
 -3 12 21 18.84 1.19
 -3 12 20 4.41 1.24
 -3 -12 20 1.95 4.45
 -3 12 19 19.25 1.49
 -3 -12 19 21.31 5.39
 -3 12 18 11.69 4.93
 -3 12 18 12.95 1.59
 -3 12 18 11.01 2.65
 -3 -12 18 11.1 5.44
 -3 12 17 14.55 5.08
 -3 12 17 13.78 1.53
 -3 12 17 15.91 2.91
 -3 -12 17 14.77 5.79
 -3 12 16 19.31 1.84
 -3 12 16 19.03 5.26
 -3 12 16 16.5 2.24
 3 12 -16 11.28 5.39
 3 12 -16 16.42 2.47
 -3 12 16 16.74 1.58
 -3 12 15 11.3 2.05
 -3 -12 15 12.76 2.09
 -3 12 15 13.48 5.21
 3 12 -15 9.44 5.13
 -3 12 15 12.76 1.45
 -3 12 15 14.13 1.62
 3 12 -15 11.62 2.24
 -3 -12 14 12.46 1.91
 -3 12 14 13.04 1.95
 -3 12 14 17.91 4.89
 3 12 -14 8.58 5.05
 -3 12 14 13.69 1.52
 3 12 -14 13.73 2.24
 -3 -12 13 8.75 1.75
 -3 12 13 8.66 1.73
 -3 12 13 10.98 4.59
 3 12 -13 4.6 4.61
 -3 12 13 9 1.41
 3 12 -13 9.77 2.13
 3 12 -12 4.57 4.41
 3 12 -12 5.62 1.94
 -3 -12 12 5.94 1.43
 -3 12 12 5.11 1.39
 -3 12 12 9.66 4.22
 3 12 -11 2.75 4.16
 3 12 -11 2.78 1.8
 -3 -12 11 3.22 1.38
 -3 12 11 3.38 1.37
 -3 12 11 4.75 3.78
 -3 -12 10 14.24 1.55
 -3 12 10 12.02 1.49
 3 12 -10 14.14 4.37
 -3 -12 9 133.69 3.14
 -3 12 9 129.21 3.11
 -3 -12 8 159.06 3.37
 -3 12 8 151.82 3.31
 -3 -12 7 19.44 1.35
 -3 12 7 17.56 1.29
 3 12 -7 19.16 3.87
 -3 -12 6 30.79 1.43
 -3 12 6 28.33 1.38
 3 12 -6 31.11 4.13
 3 12 -5 6.03 3.31
 3 12 -5 6.18 1.46
 3 12 -4 38.62 1.87
 3 12 -4 38.94 3.69
 3 12 -3 0.79 1.52
 3 -12 -3 -0.92 2
 3 12 -3 0.1 3.4
 3 12 -2 62.09 2.56
 3 12 -1 66.04 2.68
 3 12 -1 56.47 2.64
 -3 12 0 85.38 4.83
 -3 12 -1 27.92 3.92
 -3 12 -2 8.49 3.92
 -3 12 -3 19.63 4.55
 -3 12 -4 6.5 4.78
 -3 12 -5 86.44 6.05
 -3 12 -6 198.4 7.94
 -3 12 -7 19.69 5.11
 3 12 8 27.38 3.71
 3 12 9 8.03 3.68
 3 12 10 68.79 4.69
 3 12 10 55.62 1.98
 3 12 11 35.71 1.84
 -3 12 -11 32.29 6.17
 3 12 12 42.23 4.91
 3 12 12 32.16 1.9
 -3 12 -13 11.3 5.85
 3 12 13 17.63 4.66
 3 12 13 12.92 1.76
 3 12 14 31.44 4.83
 3 -12 14 29.74 5.45
 3 12 15 15.13 4.46
 3 -12 15 9.2 5.2
 3 -12 16 27.87 5.04
 3 -12 17 12.15 4.48
 3 -12 18 -0.37 3.68
 3 -12 19 12.82 3.09
 -3 13 21 16.69 1.16
 -3 13 20 8.33 1.23
 -3 -13 20 6.07 4.53
 -3 13 19 37.82 1.64
 -3 -13 19 44.94 5.48
 -3 13 18 54.63 1.92
 -3 13 18 50.56 2.93
 -3 13 17 144.89 3.77
 -3 13 17 152.4 2.99
 -3 13 17 148.26 6.55
 -3 13 16 246.08 4.15
 -3 13 16 243.97 4.1
 -3 -13 15 9.37 2.02
 -3 13 15 10.26 1.99
 -3 13 15 9.22 1.45
 -3 13 15 8.99 1.64
 -3 13 15 11.98 4.97
 3 13 -15 10.24 2.32
 3 13 -15 13.42 5.4
 3 13 -14 15.71 1.25
 -3 -13 14 14.15 1.95
 -3 13 14 14.93 1.98
 -3 13 14 16.19 1.6
 3 13 -14 15.55 2.31
 3 13 -14 14.03 5.21
 -3 13 14 21.65 5.05
 3 13 -13 186.33 3.2
 3 13 -13 192.19 5.1
 -3 -13 13 181.17 4.43
 -3 13 13 178.57 4.42
 -3 13 13 195.83 3.35
 3 13 -13 174.11 8.2
 3 13 -12 28.53 5.05
 -3 -13 12 23.77 1.75
 -3 13 12 24.55 1.78
 3 13 -11 31.77 4.9
 -3 -13 11 29.44 1.8
 -3 13 11 28.43 1.74
 -3 13 11 38.78 4.12
 -3 -13 10 648.81 10.2
 -3 13 10 637.25 10.14
 -3 -13 9 597.96 9.32
 -3 13 9 581.09 9.26
 -3 13 8 577.2 8.98
 -3 -13 8 589.92 9.01
 -3 -13 7 94.54 2.33
 -3 13 7 91.11 2.3
 3 13 -7 89.14 2.8
 3 13 -6 896.21 14.86
 3 13 -6 862.58 12.66
 -3 -13 6 859.28 12.03
 3 13 -5 192.35 3.96
 -3 -13 5 192.18 3.39
 -3 13 5 185.92 3.36
 3 13 -4 84.89 2.54
 3 13 -4 98.03 4.77
 3 -13 -3 88.22 2.38
 3 13 -3 98.67 2.67
 3 13 -2 331.07 6.12
 3 13 -1 329.77 5.78
 3 13 -1 362.76 6.25
 -3 13 0 43.36 4.39
 -3 13 -1 50.5 4.45
 -3 13 -2 128.33 5.78
 -3 13 -3 552.38 11.82
 -3 13 -4 81.01 5.73
 -3 13 -5 479.67 11.93
 -3 13 -6 123.75 7.16
 3 13 7 345.53 5.23
 -3 13 -7 364 10.87
 3 13 8 258.79 6.19
 -3 13 -8 218.29 9.03
 3 13 9 123.05 4.87
 -3 13 -9 97.05 7.05
 3 13 10 388.82 8.14
 -3 13 -10 279.25 10.84
 3 13 11 224.99 4.01
 -3 13 -11 194.67 9.51
 3 13 12 264.88 4.54
 -3 13 -12 215.6 10.38
 3 13 13 122.72 2.83
 3 13 13 150.59 5.88
 3 -13 14 148.98 6.7
 3 13 14 158.09 5.87
 3 -13 15 56.79 5.47
 3 -13 16 63.07 5.21
 3 -13 17 17.66 4.45
 3 -13 18 8.68 3.6
 3 -13 19 8 3.09
 -3 14 21 4.07 1.04
 -3 14 20 21.91 1.31
 -3 -14 20 14.01 4.33
 -3 14 19 20.65 1.44
 -3 -14 19 23.39 4.89
 -3 14 18 90.72 2.29
 -3 14 18 94.4 3.27
 -3 14 17 17.85 2.9
 -3 14 17 17.72 1.6
 -3 14 16 45.43 2.99
 -3 14 16 48.71 1.86
 -3 14 16 52.06 2.1
 -3 14 15 584.64 10.71
 -3 14 15 415.31 8.33
 3 14 -15 339.87 12.2
 -3 14 15 473.33 6.98
 -3 14 15 488.14 6.97
 3 14 -15 445.88 9.21
 3 14 -14 272.06 4.3
 -3 14 14 258.32 5.75
 -3 -14 14 262.94 5.77
 3 14 -14 277.36 6.55
 3 14 -13 124.56 2.46
 3 14 -13 116.26 7.24
 -3 -14 13 117.45 3.49
 -3 14 13 117.98 3.46
 3 14 -12 16.45 4.89
 -3 -14 12 15.43 1.64
 -3 14 12 16.15 1.6
 -3 14 12 20.91 4.24
 -3 -14 11 55.69 2.13
 -3 14 11 55.22 2.1
 -3 -14 10 243.56 4.83
 -3 14 10 240.72 4.82
 -3 -14 9 161.46 3.52
 -3 14 9 157.07 3.45
 3 14 -9 169.53 6.77
 -3 -14 8 275.46 4.8
 3 14 -8 284.5 5.5
 -3 14 7 45.67 1.62
 -3 -14 7 49.01 1.67
 3 14 -7 45.26 2.19
 3 14 -6 85.35 2.67
 -3 -14 6 91.3 2.11
 -3 14 6 84.69 2.07
 3 14 -5 155.41 3.55
 -3 -14 5 163.02 2.94
 -3 14 5 154.03 2.88
 3 14 -4 142.92 5.42
 3 14 -4 131.58 3.17
 3 14 -3 132.48 3.22
 3 14 -2 175.11 3.79
 3 14 -2 231.83 4.73
 3 14 -1 246.91 4.5
 3 14 -1 252.46 4.98
 -3 14 -1 47.04 4.59
 -3 14 -2 49.09 4.93
 -3 14 -3 89.36 5.35
 -3 14 -4 356.9 9.69
 -3 14 -5 420.48 10.94
 -3 14 -6 328.22 10.14
 -3 14 -7 476.3 12.58
 3 14 7 506.07 8.54
 -3 14 -8 35.97 5.86
 3 14 8 39.13 3.76
 3 14 8 31.38 1.5
 3 14 9 3.69 3.62
 -3 14 -9 1.56 5.13
 -3 14 -10 56.93 6.79
 3 14 10 80.66 4.61
 -3 14 -11 103.9 8.02
 3 14 11 166.77 5.84
 -3 14 -12 14.11 6.01
 3 14 12 17.41 1.76
 3 14 12 20.53 4.51
 3 14 13 122.69 5.56
 3 -14 15 25.88 5.23
 3 -14 16 92.16 5.37
 3 -14 17 23.88 4.22
 3 -14 18 3.36 3.5
 -3 15 21 9.09 1.05
 -3 -15 20 1.96 4.37
 -3 15 20 7.1 1.16
 -3 -15 19 9.92 4.82
 -3 15 19 5.78 2.39
 -3 15 19 7.33 1.3
 -3 -15 18 7.83 5.16
 -3 15 18 6.59 2.79
 -3 15 18 7.39 1.43
 -3 15 17 5.2 2.75
 -3 15 17 7.94 1.51
 -3 15 16 23.71 2.89
 -3 15 16 23.11 1.58
 -3 15 16 24.99 1.86
 3 15 -15 30.09 2.68
 -3 15 15 34.44 1.88
 3 15 -15 28.83 1.43
 -3 15 14 57.99 1.96
 -3 15 14 50.63 2.48
 3 15 -14 53.95 1.68
 3 15 -13 44.16 1.57
 3 15 -13 40.66 5.38
 -3 15 13 42.92 2.24
 -3 -15 13 42.15 2.24
 -3 15 13 48.7 1.77
 -3 -15 12 1.65 1.42
 -3 15 12 1.68 1.34
 3 15 -12 0.65 4.3
 3 15 -11 44.28 1.28
 3 15 -11 36.12 4.95
 -3 -15 11 40.47 1.9
 -3 15 11 38.52 1.87
 3 15 -10 44.89 4.8
 -3 -15 10 46.22 1.88
 -3 15 10 45.27 1.82
 3 15 -10 53.01 1.38
 3 15 -9 107.3 3.33
 3 15 -9 114.33 5.81
 -3 -15 9 105.43 2.69
 -3 15 9 104.12 2.64
 3 15 -8 13.55 1.76
 3 15 -8 10.74 3.85
 -3 -15 8 13.25 1.23
 -3 15 8 12.21 1.14
 3 15 -7 7.18 3.61
 3 15 -7 6.78 1.61
 -3 -15 7 6.18 0.99
 -3 15 7 5.52 0.91
 3 15 -6 16.74 1.67
 3 15 -6 20.02 3.83
 -3 -15 6 17.33 1.12
 -3 15 6 15.47 1.05
 3 15 -5 29.58 1.84
 -3 -15 5 27.97 1.13
 -3 15 5 25.93 1.08
 3 15 -4 41.82 1.98
 -3 -15 4 41.2 1.23
 -3 15 4 38.37 1.17
 3 15 -3 6.21 1.61
 3 15 -2 48.42 2.95
 3 15 -1 4.75 1.86
 -3 15 -1 77.88 5.24
 -3 15 -2 170.62 6.55
 -3 15 -3 15.83 4.37
 -3 15 -4 16.49 4.58
 -3 15 -5 69.35 5.65
 3 15 6 39.56 1.51
 -3 15 -6 48 5.45
 3 15 7 14.61 1.3
 3 15 7 12.87 2.36
 -3 15 -8 18.37 5.37
 3 15 8 15.39 1.35
 -3 15 -9 8.96 5.4
 3 15 9 7.78 1.37
 3 15 9 10.49 3.71
 -3 15 -10 22.59 5.85
 3 15 10 31.45 4.05
 -3 15 -11 16.63 5.85
 3 15 11 33.26 4.4
 -3 15 -12 1.88 5.46
 3 15 12 6.12 1.68
 3 -15 15 29.39 5.09
 3 -15 16 8.09 4.54
 3 -15 17 1.88 3.99
 3 -15 18 8.76 3.41
 -3 16 21 55.19 1.41
 -3 16 20 0.82 1.09
 -3 -16 20 0.23 3.84
 -3 16 19 37.11 1.49
 -3 16 19 36.9 2.35
 -3 -16 19 37.84 4.97
 -3 16 18 54.17 1.82
 -3 16 18 53.62 2.85
 -3 16 17 103.05 2.42
 -3 16 17 94.99 3.31
 -3 16 16 58.76 2.14
 -3 16 16 54.33 3.08
 -3 16 15 29.15 2.92
 -3 16 15 28.03 1.8
 3 16 -15 24.69 1.4
 3 16 -14 184.08 3.2
 -3 16 14 198.15 3.41
 -3 16 13 59.42 2.43
 3 16 -13 64.45 1.75
 -3 16 12 3.54 1.34
 3 16 -12 2.26 4.22
 3 16 -12 3.18 1.21
 3 16 -11 8.16 4.27
 -3 16 11 6.09 1.26
 3 16 -11 8.2 0.99
 3 16 -10 36.16 2.33
 3 16 -10 37.61 4.64
 -3 16 10 30.45 1.54
 3 16 -10 36.54 1.24
 3 16 -9 382.72 5.12
 3 16 -9 360.29 6.72
 3 16 -9 363.14 9.48
 3 16 -8 249.25 5.06
 3 16 -8 237.56 7.35
 3 16 -7 419.72 7.11
 3 16 -7 452.78 9.79
 3 16 -6 35.4 1.97
 3 16 -6 38.11 4.01
 -3 16 6 29.53 1.12
 3 16 -5 106.41 2.9
 3 16 -5 113.57 5.33
 3 16 -4 189.88 3.86
 3 16 -4 218.88 6.75
 3 16 -3 388.9 5.97
 -3 16 3 276.64 4.25
 3 16 -2 21.06 2.8
 3 16 -2 30.16 2.2
 3 16 -1 328.22 5.92
 -3 16 -1 358.29 9.48
 -3 16 -2 18.03 4.55
 -3 16 -3 146.16 6.6
 -3 16 -4 156.83 6.75
 -3 16 -5 378.94 10.38
 -3 16 -6 488.99 12.23
 3 16 6 458.33 6.6
 3 16 7 329.72 5.12
 3 16 7 299.13 4.64
 -3 16 -7 326.4 10.24
 -3 16 -7 295.45 4.41
 3 16 7 344.06 4.79
 3 16 8 86.54 2.07
 -3 16 -8 83.22 6.48
 3 16 9 19.05 1.5
 -3 16 -9 17.68 5.33
 3 16 10 87.87 2.27
 -3 16 -10 72.78 6.77
 -3 16 -11 148.59 8.46
 -3 16 -12 10.75 5.33
 3 -16 15 128.35 6.08
 3 -16 16 47.73 4.9
 3 -16 17 37.07 3.94
 3 -16 18 27.68 3.58
 -3 17 20 47.18 1.43
 -3 17 19 6.72 1.2
 -3 17 19 4.56 2.24
 -3 -17 19 5.86 4.44
 -3 17 18 25.16 1.5
 -3 17 18 26.53 2.63
 -3 17 17 17.57 2.75
 -3 17 16 81.33 2.35
 -3 17 16 80 3.2
 -3 17 15 32.8 1.85
 3 17 -15 29.01 1.44
 -3 17 15 34.84 2.91
 -3 17 14 4.63 1.31
 3 17 -14 6.3 4.48
 3 17 -14 4.09 1.29
 -3 17 14 5.04 2.74
 -3 17 13 93.43 2.17
 3 17 -13 91.17 2.07
 3 17 -12 23.73 2.21
 3 17 -12 19.77 4.55
 3 17 -12 24.14 1.39
 3 17 -11 440.33 8.21
 -3 17 11 397.42 7.05
 3 17 -11 446.58 6.21
 3 17 -11 401.62 10.94
 3 17 -10 357.08 6.92
 -3 17 10 314.31 5.77
 3 17 -10 363.54 5.13
 3 17 -10 331.47 9.45
 -3 17 9 208.39 4.61
 3 17 -9 225.1 4.98
 3 17 -9 204.62 7.22
 3 17 -9 235.56 3.48
 -3 17 9 185.8 3.79
 3 17 -8 333.37 6.32
 -3 17 8 346.77 4.99
 3 17 -8 332.5 8.85
 -3 17 7 60.35 1.51
 3 17 -7 57.92 2.38
 3 17 -6 199.51 6.52
 3 17 -6 188.72 3.98
 3 17 -5 654.22 10.32
 3 17 -5 689.88 13.2
 3 17 -4 385.67 6.71
 3 17 -3 329.6 6.34
 3 17 -2 132.22 4.32
 3 17 -1 62.57 2.46
 -3 17 -1 1319.11 22.59
 -3 17 -2 100.04 6.02
 -3 17 -3 66.81 5.31
 -3 17 -4 379.79 10.28
 -3 17 -5 50.76 1.35
 -3 17 -5 60.33 5.39
 3 17 6 420.15 5.99
 -3 17 -6 385.31 10.84
 3 17 6 367.18 5.57
 -3 17 -6 364.18 5.4
 3 17 6 408.24 5.65
 3 17 7 130.08 3.06
 -3 17 -7 125.14 7.04
 3 17 7 115.83 2.32
 -3 17 -7 115.05 2.07
 3 17 7 131.53 2.43
 3 17 8 108.9 2.34
 3 17 8 107.42 3.08
 -3 17 -8 106.58 7.05
 3 17 9 49.72 1.76
 3 17 9 48.66 2.58
 -3 17 -9 42.47 5.86
 -3 17 -10 82.22 6.75
 3 17 10 96.65 2.38
 -3 17 -11 110.01 7.63
 -3 17 -12 12.72 5.3
 3 -17 15 17.98 4.86
 3 -17 16 2.25 4.29
 3 -17 17 57.37 4.12
 3 -17 18 110.5 3.75
 -3 18 20 6.26 1.05
 -3 18 19 11.35 2.3
 -3 18 19 11.45 1.21
 -3 -18 19 8.73 4.51
 -3 18 18 12.87 2.38
 -3 18 17 5.37 2.52
 -3 18 16 26.97 1.89
 -3 18 16 28 2.97
 3 18 -15 16.16 1.35
 -3 18 15 18.02 1.4
 -3 18 14 6.08 1.32
 -3 18 14 5.94 2.79
 3 18 -14 6.15 1.32
 3 18 -14 0.22 4.02
 3 18 -14 5.35 1.95
 -3 18 13 5.8 1.23
 -3 18 13 2.52 2.66
 3 18 -13 2.83 3.98
 3 18 -13 5.14 1.88
 3 18 -13 5.59 1.28
 3 18 -12 9.12 4.01
 3 18 -12 10.44 1.88
 3 18 -12 10.67 1.28
 3 18 -12 11.11 1.04
 3 18 -11 7.8 3.92
 3 18 -11 7.19 1.83
 3 18 -11 6.38 1.22
 3 18 -11 7.2 1.01
 3 18 -10 18.84 1.09
 3 18 -10 17.12 1.93
 3 18 -10 15.48 4.09
 3 18 -9 38.77 1.28
 3 18 -9 37.51 2.21
 3 18 -9 32.4 4.35
 -3 18 9 37.04 1.25
 -3 18 9 39.71 3.03
 3 18 -8 2.36 3.63
 3 18 -8 3.77 1.56
 -3 18 8 4.54 0.89
 3 18 -8 4.6 0.94
 3 18 -7 45.46 2.24
 3 18 -7 43.28 4.43
 -3 18 7 45.73 1.36
 3 18 -7 46.39 1.35
 3 18 -6 29.11 1.95
 3 18 -6 25.11 4.22
 -3 18 6 27.3 1.15
 3 18 -5 27.83 4.36
 3 18 -5 25.59 1.91
 -3 18 5 26.36 1.16
 3 18 -4 22.84 1.95
 -3 18 4 22.78 1.13
 3 18 -3 244.72 5.33
 3 18 -2 4.28 2.3
 -3 18 -1 34.96 1.29
 -3 18 -2 24.65 1.17
 -3 18 -2 31.44 4.84
 -3 18 -3 23.39 1.15
 -3 18 -3 24.99 4.66
 -3 18 -4 5.39 0.98
 -3 18 -4 5.74 4.36
 -3 18 -4 4.5 0.97
 -3 18 -5 6.15 0.95
 -3 18 -5 7.13 4.45
 3 18 5 5.72 1.13
 -3 18 -5 5.8 0.97
 3 18 5 6.89 1.07
 3 18 5 3.4 2.24
 3 18 6 71.41 1.75
 3 18 6 63.57 1.71
 3 18 6 69.42 2.63
 -3 18 -6 64.64 1.53
 -3 18 -6 71.47 5.84
 3 18 7 14.06 1.23
 -3 18 -7 14.26 4.7
 3 18 7 16.11 1.3
 3 18 7 15.24 2.43
 -3 18 -7 13.59 1
 -3 18 -8 7.53 4.7
 3 18 8 4.83 1.32
 3 18 8 5.63 2.49
 -3 18 -8 6.03 0.96
 -3 18 -9 14.67 5.03
 3 18 9 20.84 1.52
 3 18 9 19.06 2.48
 -3 18 -10 10.93 5.24
 3 18 10 15.74 1.57
 -3 18 -11 6.41 5.09
 3 18 11 4.97 1.51
 3 -18 15 5.64 4.7
 3 -18 16 7.9 4.24
 3 -18 17 12.86 3.52
 -3 19 20 8.61 1.02
 -3 19 19 59.87 2.38
 -3 -19 19 48.39 4.44
 -3 19 18 31.02 2.4
 -3 -19 18 40.55 5.25
 -3 19 17 73.42 2.83
 -3 19 16 68.52 1.99
 -3 19 16 68.19 3.02
 3 19 -15 68.23 1.85
 -3 19 15 77.01 1.99
 3 19 -14 37.19 2.59
 -3 19 14 42.59 1.62
 3 19 -14 40.7 1.6
 3 19 -13 9.61 1.95
 3 19 -13 9.65 4.23
 -3 19 13 13.37 1.28
 -3 19 13 10.32 2.7
 3 19 -13 12.27 1.35
 3 19 -12 19.9 1.37
 3 19 -12 19.8 1.14
 3 19 -12 13.68 4.18
 3 19 -12 19.22 2.05
 -3 19 12 21.32 1.49
 -3 19 12 18.41 1.28
 -3 19 12 21.49 2.66
 3 19 -11 78.33 1.75
 3 19 -11 80.88 1.95
 3 19 -10 21.65 1.13
 3 19 -10 17.41 4.11
 3 19 -10 18.64 1.88
 3 19 -9 89.06 1.85
 -3 19 9 87.57 3.42
 -3 19 9 85.5 1.83
 3 19 -9 84.98 2.97
 3 19 -8 35.99 1.26
 3 19 -8 38.28 1.36
 -3 19 8 32.63 1.21
 3 19 -8 35.01 2.14
 3 19 -8 28.94 4.18
 -3 19 8 33.51 2.02
 3 19 -7 170.77 2.85
 3 19 -7 168.54 2.79
 3 19 -7 159.03 6.64
 3 19 -7 165.16 4.06
 -3 19 7 165.41 2.9
 -3 19 6 218.71 3.87
 3 19 -6 218.22 7.43
 3 19 -6 217.17 4.68
 -3 19 6 222.73 3.59
 3 19 -6 222.56 3.5
 3 19 -5 258.97 5.22
 -3 19 5 257.95 4.07
 3 19 -5 259.27 3.97
 -3 19 4 421.45 6.18
 3 19 -4 425.59 7.43
 3 19 -3 258.2 5.86
 3 19 -2 28.71 2.36
 -3 19 1 511.04 7.32
 -3 19 0 285.84 4.43
 -3 19 -1 66.67 1.69
 -3 19 -2 13.31 4.78
 -3 19 -2 10.45 1.05
 -3 19 -3 223.48 3.64
 3 19 3 213.52 3.53
 3 19 3 236.13 3.99
 -3 19 -3 221.42 3.43
 -3 19 -3 238.17 8.48
 -3 19 -4 100.26 2.09
 3 19 4 98.89 2.07
 3 19 4 107.48 2.83
 -3 19 -4 104.92 1.96
 -3 19 -4 104.98 6.28
 -3 19 -5 30.14 1.21
 3 19 5 31.93 1.3
 3 19 5 28.78 1.32
 3 19 5 29.61 2.4
 -3 19 -5 29.7 1.21
 -3 19 -5 33.17 5.08
 3 19 6 152.13 2.65
 3 19 6 139.57 2.65
 3 19 6 153.06 3.33
 -3 19 -6 150.21 7.34
 -3 19 -6 139.4 2.45
 3 19 7 233.91 4.14
 -3 19 -7 198.88 8.43
 3 19 7 209.74 3.52
 -3 19 -7 203.52 3.29
 3 19 7 230.64 3.58
 3 19 8 187.78 3.84
 3 19 8 178.16 3.12
 -3 19 -8 176.46 2.85
 3 19 8 193.6 3.24
 3 19 9 69.56 2
 3 19 9 70.05 2.91
 -3 19 -10 24.73 5.25
 3 19 10 28.57 1.64
 3 19 10 29.08 2.51
 -3 19 -11 26.29 5.33
 3 -19 15 167.28 6.09
 3 -19 16 14.22 3.98
 3 -19 17 16.41 3.32
 3 20 -19 50.13 2.09
 -3 -20 19 37.35 4.18
 -3 20 18 16.12 2.33
 -3 -20 18 19.33 4.64
 -3 20 17 71.09 1.85
 -3 20 17 65.66 2.73
 -3 20 16 65.61 2.95
 -3 20 16 68.77 1.91
 -3 20 15 3.65 1.32
 3 20 -15 1.87 1.26
 -3 20 15 6.08 2.74
 3 20 -14 36.65 1.57
 -3 20 14 40.61 1.57
 -3 20 13 66.74 1.93
 3 20 -13 65.41 1.85
 -3 20 13 68.26 1.82
 3 20 -12 34.87 1.31
 3 20 -12 31.39 2.32
 -3 20 12 36.46 1.65
 -3 20 12 34.22 1.42
 3 20 -12 33.76 1.52
 3 20 -11 76.82 1.75
 3 20 -11 69.07 2.96
 -3 20 11 74.35 1.92
 -3 20 11 71.87 1.78
 3 20 -11 74.39 1.9
 3 20 -10 25.36 2.07
 3 20 -10 21.98 4.26
 3 20 -10 26.66 1.18
 3 20 -10 25.11 1.37
 3 20 -9 21.36 1.12
 -3 20 9 20.72 2.85
 3 20 -9 18.88 3.99
 3 20 -9 19.73 1.83
 -3 20 9 20.53 1.03
 3 20 -8 12.13 1.01
 3 20 -8 12.36 1.15
 3 20 -8 10.32 3.91
 3 20 -8 11.69 1.6
 -3 20 8 11.32 0.95
 -3 20 8 12.06 1.95
 -3 20 7 27.79 1.18
 3 20 -7 26.8 1.96
 3 20 -7 29.41 4.41
 3 20 -7 28.69 1.32
 3 20 -7 29.02 1.19
 3 20 -6 51.06 1.42
 3 20 -6 50.59 1.5
 -3 20 6 51.67 2.2
 3 20 -6 50.76 4.81
 3 20 -6 52.07 2.42
 -3 20 6 49.45 1.44
 3 20 -5 176.73 4.24
 -3 20 5 179.86 3.11
 3 20 -5 179.15 3.01
 3 20 -4 482.07 8.48
 -3 20 4 486.23 7.02
 3 20 -3 25.95 1.1
 -3 20 1 102.68 2.12
 -3 20 0 58.1 1.59
 -3 20 -1 132.84 2.52
 -3 20 -1 129.53 2.3
 3 20 2 68.69 1.74
 3 20 2 73.52 2.46
 -3 20 -2 67.61 1.73
 -3 20 -2 68.9 1.59
 -3 20 -3 80.23 1.88
 3 20 3 79.67 1.87
 3 20 3 88.43 2.62
 -3 20 -3 81.36 6.14
 -3 20 -3 82.48 1.74
 -3 20 -4 177.86 3.13
 3 20 4 176.87 3.06
 3 20 4 191.59 3.61
 -3 20 -4 189.09 7.92
 -3 20 -4 182.64 2.93
 -3 20 -5 41.92 1.36
 3 20 5 43.01 1.53
 -3 20 -5 42.22 1.32
 -3 20 -5 41.19 5.18
 3 20 5 45.19 2.48
 3 20 6 30.93 1.41
 3 20 6 31.23 2.54
 -3 20 -6 31.35 1.21
 -3 20 -6 31.58 5.07
 3 20 7 3.56 1.21
 3 20 7 3.62 1.19
 3 20 7 1.76 2.43
 -3 20 -7 3.86 1
 -3 20 -7 2.14 4.56
 3 20 8 163.89 3.55
 -3 20 -8 142.66 2.45
 -3 20 -8 122.27 7.3
 3 20 8 152.73 2.8
 3 20 8 139.06 2.67
 3 20 9 13.02 2.54
 -3 20 -9 10.53 4.95
 -3 20 -10 33.06 5.52
 3 20 10 43.66 2.59
 3 -20 15 39.69 4.63
 3 -20 16 90.23 4.42
 3 -20 17 25.64 3.21
 -3 21 19 2.02 1.97
 3 21 -19 2.64 1.93
 -3 -21 18 6.7 4.24
 -3 21 18 4.28 2.27
 -3 21 18 5.51 1.1
 -3 21 17 2.87 1.15
 -3 21 17 3.33 2.3
 -3 21 16 13.68 2.63
 -3 21 16 13.8 1.31
 -3 21 15 61.37 2.96
 -3 21 15 58.23 1.82
 -3 21 14 8.49 1.59
 -3 21 14 9.99 1.29
 -3 21 14 13.2 2.78
 3 21 -14 8.64 1.34
 -3 21 13 24.82 1.37
 3 21 -13 23.55 1.15
 3 21 -13 21.44 2.18
 -3 21 13 25.31 1.59
 3 21 -13 25.07 1.49
 -3 21 12 8.94 2.66
 -3 21 12 7.58 1.16
 3 21 -12 7.39 1.34
 3 21 -12 6.54 1.05
 -3 21 12 7.43 1.39
 3 21 -12 3.48 3.95
 3 21 -12 7.12 1.81
 3 21 -11 26.89 1.44
 3 21 -11 27.59 1.25
 -3 21 11 25.52 1.28
 -3 21 11 27.36 1.48
 3 21 -11 25.06 2.12
 3 21 -10 7.31 1.22
 3 21 -10 5.36 3.87
 3 21 -10 8.85 1.68
 3 21 -10 8.61 1.03
 -3 21 10 7.39 1.01
 3 21 -9 4.89 1.19
 -3 21 9 3.72 2.89
 3 21 -9 4.05 0.98
 3 21 -9 5 1.18
 3 21 -9 2.39 3.79
 3 21 -9 4.42 1.58
 -3 21 9 4.31 0.82
 -3 21 8 3.59 0.84
 3 21 -8 3.2 0.93
 3 21 -8 3.56 1.58
 3 21 -8 3.1 3.81
 -3 21 8 4.17 1.94
 3 21 -8 3.53 1.1
 -3 21 7 1.19 0.85
 -3 21 7 3.43 2.1
 3 21 -7 2.22 0.91
 3 21 -7 2.67 1.48
 3 21 -7 1.29 3.81
 3 21 -7 1.89 1.1
 -3 21 6 4.72 0.9
 -3 21 6 4.88 2.01
 3 21 -6 4.55 0.94
 3 21 -6 5.15 1.55
 3 21 -6 5.18 1.13
 -3 21 6 4.19 0.79
 -3 21 5 16.73 1.06
 -3 21 5 18.48 2.05
 3 21 -5 17.5 1.07
 -3 21 5 16.54 0.9
 3 21 -5 16.75 1.99
 -3 21 4 24.56 1.17
 -3 21 4 23.15 0.98
 3 21 -4 26.09 2.49
 -3 21 4 26.23 1.97
 3 21 -3 29.89 1.16
 -3 21 3 29.51 1.08
 3 21 -3 31.4 2.49
 3 21 -3 28.57 2.07
 -3 21 2 41.41 1.25
 3 21 -2 42.67 1.29
 -3 21 1 24.36 1.1
 -3 21 1 23.17 1.17
 3 21 -1 25.21 1.11
 -3 21 0 6.37 0.97
 -3 21 0 5.06 2.06
 3 21 0 6.21 0.88
 -3 21 -1 6.28 1
 -3 21 -1 4.72 0.99
 -3 21 -1 4.75 2.05
 -3 21 -2 15.63 1.08
 3 21 2 14.77 1.17
 3 21 2 16.2 2.12
 -3 21 -2 15.24 1.08
 -3 21 -2 14.57 2.03
 -3 21 -3 12.98 1.05
 3 21 3 12.13 1.16
 3 21 3 13.82 2.22
 -3 21 -3 12.16 4.98
 -3 21 -3 13.36 1.06
 -3 21 -3 12.57 2.03
 -3 21 -4 17.1 1.09
 3 21 4 17.87 1.25
 3 21 4 20.97 2.41
 -3 21 -4 16.48 4.89
 -3 21 -4 18.57 1.12
 -3 21 -4 17.79 2.07
 -3 21 -5 2.73 0.87
 3 21 5 2.02 2.26
 -3 21 -5 2.95 1
 3 21 5 3.46 1.11
 -3 21 -5 1.16 1.98
 -3 21 -5 4.88 4.43
 3 21 6 9.56 2.43
 3 21 6 10.86 1.19
 -3 21 -6 10.34 4.54
 -3 21 -6 10.88 1.08
 -3 21 -7 23.52 1.17
 3 21 7 25.53 2.74
 3 21 7 24.4 1.37
 -3 21 -7 21.07 4.98
 -3 21 -8 47.17 1.38
 3 21 8 53.37 2.84
 3 21 8 46.99 1.58
 -3 21 -8 42.86 5.7
 -3 21 -9 11.46 1.04
 3 21 9 12.29 2.55
 -3 21 -9 10.52 5
 3 21 10 9.52 2.47
 -3 21 -10 8.36 4.81
 3 21 11 6.13 2.3
 3 -21 15 46.6 4.51
 3 -21 16 6.26 3.47
 3 -21 17 8.9 2.78
 -3 22 19 10.54 1.02
 -3 22 19 9.68 1.88
 -3 22 18 14.21 2.01
 -3 22 18 13.91 1.12
 -3 -22 18 13.79 4.09
 3 22 -18 10.4 2.16
 -3 22 17 5.82 2.32
 -3 22 17 6.19 1.15
 -3 22 16 50.77 1.61
 -3 22 16 48.9 2.71
 -3 22 15 253.91 4.13
 -3 22 15 252.26 4.02
 -3 22 14 146.32 2.75
 -3 22 14 147.44 3.63
 -3 22 14 152.99 2.93
 -3 22 13 89.19 2.01
 -3 22 13 88.49 2.16
 3 22 -13 85.62 2.09
 3 22 -12 100.79 2.24
 3 22 -12 97.77 2.04
 -3 22 12 102.56 2.13
 -3 22 12 102.73 2.27
 3 22 -11 48.36 1.68
 3 22 -11 49.39 1.5
 3 22 -11 43.11 2.51
 -3 22 11 49.02 1.68
 -3 22 11 47.78 1.49
 3 22 -10 6.29 1.05
 3 22 -10 5.96 1.25
 3 22 -10 9.1 4.03
 -3 22 10 6.5 1.24
 -3 22 10 6.23 1.01
 3 22 -10 5.48 1.66
 3 22 -9 14.45 4.22
 3 22 -9 13.38 1.82
 3 22 -9 15.93 1.12
 3 22 -9 15.52 1.28
 -3 22 9 15.09 0.96
 3 22 -9 16.24 1.26
 -3 22 9 14.23 3.28
 -3 22 9 13.23 0.99
 -3 22 8 9.77 0.93
 3 22 -8 11.07 1.23
 3 22 -8 10.67 1.04
 3 22 -8 10.73 1.21
 3 22 -8 10.59 1.7
 3 22 -8 10.47 4.15
 -3 22 8 10.68 2.06
 3 22 -7 29.71 1.33
 3 22 -7 29.79 2.02
 -3 22 7 32.9 2.24
 3 22 -7 31.2 1.21
 -3 22 7 29.89 1.2
 -3 22 6 3.65 0.91
 -3 22 6 5.24 2.13
 3 22 -6 3.63 0.92
 3 22 -6 1.93 1.53
 3 22 -6 3.14 1.13
 -3 22 6 2.56 0.84
 3 22 -5 19.87 2.18
 -3 22 5 22.22 2.07
 -3 22 5 22.1 1.13
 -3 22 5 19.4 0.96
 3 22 -5 21.47 1.1
 -3 22 4 61.81 2.25
 -3 22 4 56.11 1.34
 -3 22 4 59.19 1.6
 -3 22 3 45.32 2.09
 3 22 -3 40.43 1.32
 3 22 -3 38.67 2.16
 3 22 -3 41.82 1.28
 -3 22 3 41.6 1.18
 3 22 -3 41.55 2.66
 3 22 -3 39.18 2.41
 3 22 -2 349.87 5.71
 3 22 -2 340.32 5.09
 3 22 -2 343.93 5.15
 -3 22 1 66.14 1.69
 3 22 -1 66.91 2.8
 -3 22 1 62.72 1.5
 3 22 -1 66.29 1.53
 -3 22 0 24.52 1.18
 -3 22 0 24.64 2.06
 3 22 0 24.22 1.04
 -3 22 -1 637.01 9.05
 -3 22 -1 649.55 8.78
 -3 22 -1 657.08 9.07
 -3 22 -2 40.42 1.4
 3 22 2 39.14 1.43
 3 22 2 43.42 2.34
 3 22 2 38.35 1.18
 -3 22 -2 43.87 1.31
 -3 22 -2 38.35 2.22
 -3 22 -3 2.31 0.92
 3 22 3 1.66 1.1
 3 22 3 2.04 2.22
 -3 22 -3 1.75 0.99
 -3 22 -3 1.27 2.04
 -3 22 -4 19.29 1.11
 3 22 4 19.71 1.24
 3 22 4 21.68 2.32
 -3 22 -4 21.03 5.03
 -3 22 -4 20.92 1.15
 -3 22 -4 19.41 2.21
 -3 22 -5 23.8 1.12
 3 22 5 24.19 2.47
 -3 22 -5 23.1 1.21
 -3 22 -5 22.46 5.15
 3 22 5 22.9 1.3
 -3 22 -5 23.29 2.14
 3 22 6 1.57 2.67
 -3 22 -6 4.19 1.08
 -3 22 -6 6.07 4.68
 -3 22 -6 2.51 2.06
 3 22 6 4.68 1.22
 -3 22 -7 226.11 3.57
 -3 22 -7 226.21 4.12
 3 22 7 227.88 3.75
 -3 22 -8 91.75 1.87
 3 22 8 95.34 3.05
 -3 22 -9 29.71 5.39
 -3 22 -9 23.89 2.03
 -3 22 -9 32.84 1.24
 3 22 9 35.8 2.63
 3 22 10 16.93 2.44
 -3 22 -10 12.19 4.68
 -3 22 -10 9.94 1.75
 3 22 11 81.37 2.69
 3 -22 15 9.56 4.03
 3 -22 16 44.73 3.54
 -3 23 19 4.48 0.9
 -3 23 18 56.59 1.47
 -3 23 18 60.21 2.32
 3 23 -17 25.46 2.11
 -3 23 17 28.88 1.26
 -3 23 17 27.06 2.29
 -3 23 16 44.59 1.48
 -3 23 16 44.82 2.59
 -3 23 15 14.42 1.25
 -3 23 15 14.82 2.62
 -3 23 14 101.35 3.2
 -3 23 14 105.88 2.2
 -3 23 14 107.22 2.41
 -3 23 13 91.58 2.17
 -3 23 13 92.71 2.05
 -3 23 12 116.14 2.25
 -3 23 12 112.31 2.36
 3 23 -12 112.01 2.37
 -3 23 11 42.55 1.41
 3 23 -11 42.3 1.45
 -3 23 11 43.82 1.63
 3 23 -11 41.55 1.64
 -3 23 10 17.25 1.1
 3 23 -10 17.77 1.2
 3 23 -10 15.99 1.37
 -3 23 10 16.96 1.31
 3 23 -10 14.15 4.3
 3 23 -10 15.1 1.9
 -3 23 9 23.28 1.06
 -3 23 9 21.55 1.09
 3 23 -9 24.97 1.21
 3 23 -9 22.08 1.37
 3 23 -9 24.77 1.38
 3 23 -9 20.87 1.94
 3 23 -9 18.02 4.41
 -3 23 9 23.44 3.35
 3 23 -8 139.25 3.92
 -3 23 8 146.39 2.68
 3 23 -8 157.14 2.67
 3 23 -8 153.73 2.67
 3 23 -8 149.14 2.72
 -3 23 8 149.31 3.52
 -3 23 8 144.58 2.48
 -3 23 7 1.13 0.85
 -3 23 7 0.72 2.14
 3 23 -7 0.54 0.96
 3 23 -7 0.51 1.17
 3 23 -7 0.65 1.51
 -3 23 6 47.43 1.46
 -3 23 6 50.85 2.31
 3 23 -6 50.86 1.43
 3 23 -6 45.67 1.49
 3 23 -6 45.37 2.46
 3 23 -6 48.08 1.54
 -3 23 6 48.04 1.23
 -3 23 5 255.65 4.17
 -3 23 5 272.77 4.43
 3 23 -5 258.32 4.03
 3 23 -5 249.51 5.84
 -3 23 5 258.82 3.82
 3 23 -5 258.92 4.05
 3 23 -5 266.69 4.04
 -3 23 4 61.7 2.39
 3 23 -4 53.8 1.52
 -3 23 4 59.2 1.61
 -3 23 4 51.92 1.34
 3 23 -4 59.27 2.58
 3 23 -3 17.87 2.44
 3 23 -3 17.76 1.13
 3 23 -3 19.32 2.07
 -3 23 3 18.7 2
 3 23 -3 18.16 1.05
 -3 23 3 17.39 1.02
 -3 23 2 86.83 1.72
 3 23 -2 82.46 1.79
 3 23 -2 86.03 2.94
 3 23 -2 81.14 1.77
 -3 23 2 90.98 2.47
 -3 23 1 93.38 2.08
 3 23 -1 94.29 1.89
 -3 23 1 95.53 1.85
 3 23 -1 98.81 3.11
 3 23 -1 89.51 1.84
 -3 23 0 19.52 1.16
 3 23 0 18.85 1.08
 3 23 0 19.02 1.04
 3 23 0 22.4 2.59
 -3 23 -1 386.73 5.71
 3 23 1 374.05 5.54
 3 23 1 370.98 5.42
 -3 23 -2 74.58 1.83
 3 23 2 72.55 1.81
 3 23 2 81.76 2.59
 3 23 2 70.05 1.59
 -3 23 -2 78.1 1.69
 -3 23 -2 71.4 2.54
 -3 23 -3 25.8 1.22
 3 23 3 23.13 1.28
 3 23 3 27.41 2.3
 -3 23 -3 25.33 1.21
 -3 23 -3 23.24 2.3
 -3 23 -4 25.16 1.18
 3 23 4 24.97 1.33
 3 23 4 28.05 2.4
 -3 23 -4 24.65 1.23
 -3 23 -4 23.52 2.21
 -3 23 -5 16.21 1.03
 3 23 5 18.3 2.71
 -3 23 -5 15.74 1.18
 -3 23 -5 15.11 2.22
 -3 23 -5 12.41 5.16
 3 23 5 15.56 1.3
 3 23 6 31.63 2.76
 -3 23 -6 28.43 5.48
 -3 23 -6 27.6 1.29
 -3 23 -6 25.45 2.24
 3 23 6 29.13 1.42
 -3 23 -7 120.19 2.25
 -3 23 -7 115.36 2.98
 3 23 8 43.43 2.69
 -3 23 -8 39.37 1.34
 3 23 9 7.55 2.56
 -3 23 -9 5.18 4.72
 -3 23 -9 8.12 1.06
 3 23 10 25.47 2.45
 3 23 11 4.93 2.17
 3 -23 15 3.55 3.57
 3 -23 16 26.35 3.13
 -3 24 18 2.29 0.94
 -3 24 18 1.69 2.14
 3 24 -18 0.93 1.78
 -3 24 17 10.64 1.08
 -3 24 17 10.13 2.11
 3 24 -17 9.18 2.08
 -3 24 16 12.16 2.27
 -3 24 16 11.19 1.12
 -3 24 15 41.22 2.69
 -3 24 15 42.12 1.44
 -3 24 14 8.35 1.47
 -3 24 14 8.61 2.56
 -3 24 14 7.81 1.15
 -3 24 13 47.61 2.86
 -3 24 13 50.02 1.58
 3 24 -13 48.31 1.67
 -3 24 13 52.04 1.78
 -3 24 12 13.21 1.25
 -3 24 12 12.78 1.42
 3 24 -12 10.48 1.1
 3 24 -12 11.72 1.41
 3 24 -11 9.03 4.32
 3 24 -11 10.03 1.42
 3 24 -11 8.93 1.16
 3 24 -11 8.2 1.9
 -3 24 11 10.23 1.42
 -3 24 11 10.65 1.18
 3 24 -10 3.33 1.68
 3 24 -10 3.78 1.11
 3 24 -10 3.53 1.31
 -3 24 10 3.28 0.97
 -3 24 10 3.23 1.21
 3 24 -10 3.02 4.15
 3 24 -9 10.68 1.77
 -3 24 9 11.29 0.93
 -3 24 9 10.4 0.99
 3 24 -9 12.96 1.14
 3 24 -9 11.77 1.33
 -3 24 9 10.28 3.57
 -3 24 9 10.98 1.19
 3 24 -9 12.73 1.34
 -3 24 8 5.28 2.48
 3 24 -8 6.75 1.06
 3 24 -8 7.73 1.26
 -3 24 8 6.49 0.91
 -3 24 8 5.25 0.91
 3 24 -8 4.78 1.63
 3 24 -7 4.69 1.71
 3 24 -7 6.46 1.01
 -3 24 7 6.01 2.37
 3 24 -7 5.86 1.24
 -3 24 7 5.43 0.93
 -3 24 6 17.04 1.07
 -3 24 6 19.84 2.22
 3 24 -6 18.49 1.14
 3 24 -6 15.41 1.24
 3 24 -6 17.46 2.22
 -3 24 6 15.12 1
 3 24 -6 17.43 1.29
 3 24 -5 17.06 1.3
 3 24 -5 20.41 2.53
 3 24 -5 18.02 1.12
 3 24 -5 16.35 1.21
 -3 24 5 18.15 2.23
 3 24 -5 13.25 2.64
 -3 24 5 16.42 0.96
 -3 24 5 15.66 1.1
 -3 24 4 9.94 1.02
 3 24 -4 9.98 1.11
 -3 24 4 10.51 2.09
 3 24 -4 8.62 2.35
 -3 24 4 9.48 0.94
 3 24 -4 12.56 2.44
 3 24 -3 69.68 1.7
 -3 24 3 81.12 2.49
 3 24 -3 72.57 1.69
 3 24 -3 79.15 2.85
 3 24 -3 78.75 2.96
 -3 24 3 70.28 1.58
 -3 24 2 3.48 2.01
 -3 24 2 4.65 0.96
 3 24 -2 5.45 0.94
 3 24 -2 5.34 2.57
 3 24 -2 5.31 1.07
 -3 24 1 19.91 1.15
 -3 24 1 20.86 1.1
 3 24 -1 20.84 1.08
 3 24 -1 24.41 2.53
 3 24 -1 20.55 1.14
 -3 24 0 5.47 0.99
 3 24 0 5.21 0.92
 3 24 0 3.56 2.52
 -3 24 -1 3.24 2.16
 3 24 1 -0.35 2.34
 -3 24 -1 4.17 1
 3 24 1 3.87 0.9
 -3 24 -2 28.47 2.23
 -3 24 -2 26.1 1.25
 3 24 2 26.33 1.1
 -3 24 -2 23.81 1.22
 -3 24 -3 17.11 2.23
 3 24 3 15.57 0.99
 -3 24 -3 15.67 1.16
 -3 24 -3 17.17 1.1
 3 24 3 15.31 2.38
 -3 24 -4 8.27 2.17
 -3 24 -4 8.05 1.13
 -3 24 -4 9.25 0.99
 3 24 4 11.34 2.72
 -3 24 -5 6.92 2.27
 -3 24 -5 7.93 1.15
 -3 24 -5 8.89 0.94
 3 24 5 7.72 2.61
 -3 24 -6 1.91 2.24
 -3 24 -6 2.92 4.9
 3 24 6 3.44 2.47
 -3 24 -6 3.51 1.13
 -3 24 -7 7.77 1.16
 -3 24 -7 5.61 2.2
 -3 24 -7 9.57 5.07
 3 24 7 7.25 2.54
 -3 24 -8 10.4 1.14
 -3 24 -8 7.87 2.19
 3 24 8 14.68 2.8
 -3 24 -8 6.24 4.96
 -3 24 -9 27.61 1.22
 3 24 9 29.51 2.59
 3 24 10 22 2.35
 3 24 11 12.31 2.18
 3 -24 15 25.27 3.63
 3 -24 16 1.43 2.53
 -3 25 18 29.56 2.03
 3 25 -18 25.94 1.75
 3 25 -17 3.86 1.88
 -3 25 17 4.85 0.97
 -3 25 17 5.97 2.04
 3 25 -16 8.36 1.95
 -3 25 16 8.99 1.04
 -3 25 16 8.92 2.19
 -3 25 15 38.26 2.51
 -3 25 15 42.17 1.38
 3 25 -15 39.92 2.31
 -3 25 14 12.37 2.52
 -3 25 14 11.52 1.14
 -3 25 13 24.33 2.62
 3 25 -13 22.41 1.43
 -3 25 13 24.17 1.25
 3 25 -13 20.57 1.1
 -3 25 13 24.78 1.56
 -3 25 12 45.48 1.48
 -3 25 12 44.05 1.64
 3 25 -12 45.13 1.66
 3 25 -12 42.25 1.39
 3 25 -11 296.63 4.55
 3 25 -11 297.09 4.64
 -3 25 11 294.09 4.57
 3 25 -10 28.13 1.35
 3 25 -10 29.26 1.57
 -3 25 10 27.41 1.27
 3 25 -10 24.63 2.18
 -3 25 10 26.73 1.49
 -3 25 9 67.89 1.56
 3 25 -9 75.16 1.79
 3 25 -9 71.45 1.9
 -3 25 9 68.1 3.95
 -3 25 9 67.79 1.72
 3 25 -9 75.88 1.86
 -3 25 8 29.85 1.2
 3 25 -8 32.6 1.5
 3 25 -8 31.75 1.35
 -3 25 8 28.92 2.52
 3 25 -7 20.95 1.2
 3 25 -7 21.93 1.4
 -3 25 7 20.2 2.52
 -3 25 7 20.71 1.11
 3 25 -6 9.26 2.25
 3 25 -6 10.46 1.09
 3 25 -6 8.63 1.21
 3 25 -6 10.55 1.25
 -3 25 6 12.66 2.45
 -3 25 6 11.13 1.13
 -3 25 6 9.54 0.99
 -3 25 5 5.82 0.97
 -3 25 5 7.61 2.24
 3 25 -5 6.43 1.15
 -3 25 5 6.34 1
 3 25 -5 8.27 2.49
 3 25 -5 6.32 1.22
 3 25 -5 3.02 2.58
 3 25 -4 3 1.89
 3 25 -4 4.16 1.12
 3 25 -4 4.28 1.2
 3 25 -4 5.57 2.51
 -3 25 4 4.63 2.13
 -3 25 4 5.79 1
 -3 25 4 3.4 0.94
 3 25 -3 133.83 3.38
 3 25 -3 127.37 2.37
 -3 25 3 123.74 2.22
 3 25 -3 124.8 2.36
 -3 25 3 137.94 2.93
 3 25 -2 61.4 2.98
 3 25 -2 57.93 1.52
 -3 25 2 56.88 1.46
 -3 25 2 62.3 2.35
 3 25 -2 55.83 2.45
 3 25 -2 56.7 1.56
 3 25 -1 145.94 3.55
 3 25 -1 140.83 2.51
 -3 25 1 138.57 2.46
 -3 25 1 139.16 2.68
 3 25 -1 139.66 2.47
 3 25 0 112.12 2.14
 3 25 0 112.18 2.1
 -3 25 0 114.59 2.35
 3 25 1 51.5 1.43
 -3 25 -1 53.24 1.59
 -3 25 -2 146.99 3.29
 -3 25 -2 142.39 2.72
 3 25 2 142.48 2.53
 -3 25 -2 142.05 2.55
 -3 25 -3 33.4 2.39
 -3 25 -3 34.27 1.36
 3 25 3 32.88 1.25
 -3 25 -3 35.23 1.32
 3 25 3 34.84 2.73
 -3 25 -4 136.88 3.31
 -3 25 -4 139.59 2.56
 3 25 4 140.62 3.43
 -3 25 -4 142.52 2.64
 -3 25 -5 12.84 2.31
 -3 25 -5 14.25 1.24
 3 25 5 13.52 2.45
 -3 25 -5 14.31 1.03
 -3 25 -6 18.67 2.28
 -3 25 -6 19.83 1.25
 3 25 6 19.67 2.52
 -3 25 -7 108.16 2.95
 -3 25 -7 113.15 2.18
 3 25 7 111.39 3.35
 -3 25 -8 46.89 1.44
 3 25 8 49.41 2.76
 -3 25 -8 45.7 2.36
 3 25 9 135.33 3.31
 -3 25 -9 144.47 2.43
 3 25 10 40.06 2.33
 -3 25 -10 45.45 1.28
 3 25 11 22.1 2.01
 3 -25 15 70.01 3.71
 3 26 -18 12.89 1.57
 -3 26 18 17.73 1.91
 -3 26 17 43.36 2.06
 3 26 -16 48.92 2.06
 -3 26 16 51.49 1.37
 3 26 -15 34.69 2.19
 -3 26 15 35.87 1.26
 -3 26 15 35.93 2.36
 3 26 -14 15.76 2.35
 -3 26 14 17.69 1.12
 -3 26 14 19.09 2.41
 -3 26 13 14.6 1.39
 3 26 -13 12.5 0.99
 -3 26 13 14.09 1.11
 -3 26 13 14.97 2.52
 3 26 -12 34.55 1.3
 -3 26 12 36.76 1.55
 3 26 -12 36.8 1.57
 -3 26 12 37.32 1.32
 -3 26 11 108.04 2.12
 -3 26 11 103.57 2.24
 3 26 -11 106.62 2.16
 3 26 -11 109.56 2.37
 3 26 -10 380.5 5.6
 3 26 -10 375.41 5.52
 -3 26 10 383.51 5.43
 -3 26 10 362.22 5.45
 -3 26 9 51.64 1.42
 3 26 -9 52.1 1.72
 -3 26 9 50.76 1.59
 3 26 -9 54.31 1.61
 3 26 -8 24.1 2.28
 -3 26 8 25.11 1.21
 3 26 -8 28.48 1.32
 -3 26 8 28.56 2.52
 -3 26 8 27.44 2.68
 -3 26 8 25.76 1.16
 3 26 -8 29.18 1.47
 3 26 -7 10.25 2.33
 3 26 -7 11.93 1.19
 3 26 -7 11.68 1.36
 -3 26 7 11.56 2.41
 -3 26 7 10.61 0.98
 -3 26 7 9.91 0.97
 3 26 -6 36.74 1.38
 -3 26 6 38.15 2.54
 3 26 -6 36.02 1.49
 3 26 -6 35.65 1.5
 -3 26 6 32.49 1.2
 -3 26 6 32.97 1.28
 -3 26 5 4.51 0.95
 3 26 -5 3.53 2.58
 3 26 -5 3.15 1.2
 -3 26 5 3.02 1.06
 3 26 -5 3.53 1.18
 -3 26 4 65.86 1.63
 -3 26 4 73.45 2.75
 3 26 -4 67.77 1.74
 3 26 -4 71.28 2.92
 3 26 -4 68.16 1.81
 -3 26 4 76.27 2.23
 -3 26 4 65.69 1.74
 3 26 -3 4.87 1.13
 -3 26 3 3.7 2.15
 -3 26 3 3.35 1.02
 3 26 -3 5.36 2.63
 3 26 -3 5.37 1.01
 3 26 -2 131.7 2.42
 3 26 -2 134.88 3.6
 -3 26 2 128.8 2.32
 3 26 -2 127.36 3.11
 -3 26 2 133.43 3.14
 3 26 -2 131.35 2.41
 -3 26 1 34.77 1.31
 3 26 -1 36.25 1.31
 -3 26 1 35.74 1.38
 3 26 -1 38.19 2.88
 3 26 -1 37 1.37
 3 26 0 74.38 1.74
 3 26 0 75.78 1.76
 3 26 0 73.37 3.01
 -3 26 0 71.3 1.84
 3 26 1 14.15 1.15
 -3 26 -1 12.99 1.09
 -3 26 -2 1.09 1.07
 3 26 2 1.51 1.03
 -3 26 -2 1.87 0.94
 -3 26 -2 1.81 2.3
 -3 26 -3 2.84 1.15
 3 26 3 2.14 0.9
 3 26 3 2.07 2.39
 -3 26 -3 2.45 0.93
 -3 26 -3 1.21 2.36
 -3 26 -4 62.36 1.71
 -3 26 -4 64.15 1.66
 3 26 4 63.97 2.69
 -3 26 -4 61.61 2.68
 3 26 4 62.1 1.93
 3 26 5 31.2 2.53
 -3 26 -5 32.78 2.38
 -3 26 -5 33.71 1.38
 3 26 6 10.63 2.65
 -3 26 -6 12.89 1.21
 3 26 7 19.03 2.69
 -3 26 -7 16.25 2.25
 -3 26 -7 17.95 1.23
 3 26 8 372.99 5.9
 -3 26 -8 361.64 5.79
 3 26 9 44.06 2.41
 -3 26 -9 48.22 1.36
 3 26 10 3.32 2.1
 -3 26 -10 3.81 0.93
 3 26 11 28.72 2
 3 26 12 2.18 1.76
 3 -26 15 27.44 2.82
 -3 27 17 12.2 1.82
 3 27 -17 11.39 1.86
 -3 27 16 7.77 1.91
 3 27 -16 6.9 1.83
 -3 27 15 0.66 2.11
 3 27 -15 0.47 1.99
 -3 27 14 15.52 2.32
 3 27 -14 15.8 2.25
 3 27 -13 0.89 0.88
 3 27 -13 1.39 2.32
 -3 27 13 2.07 2.33
 3 27 -12 16.77 2.47
 3 27 -12 15 1.08
 -3 27 12 17.09 1.36
 -3 27 12 15.38 1.06
 3 27 -12 15.92 1.39
 3 27 -11 19.48 2.65
 3 27 -11 19.71 1.45
 -3 27 11 17.41 1.32
 -3 27 11 16.61 1.07
 3 27 -11 17.08 1.18
 -3 27 10 17.76 1.06
 3 27 -10 17.77 1.23
 3 27 -10 19.25 1.5
 -3 27 9 30.25 1.38
 -3 27 9 27.12 4.51
 3 27 -9 35.41 1.4
 3 27 -9 33.75 1.59
 3 27 -8 55.26 1.62
 -3 27 8 51.3 2.83
 -3 27 8 47.97 1.52
 3 27 -8 54.47 1.71
 -3 27 8 51.39 3.33
 -3 27 7 30.9 1.22
 3 27 -7 37.37 1.57
 -3 27 7 37.01 2.57
 3 27 -7 35.42 1.42
 -3 27 7 34 1.29
 -3 27 6 21.07 1.1
 -3 27 6 23.9 2.41
 3 27 -6 23.73 1.44
 3 27 -6 21.75 1.45
 -3 27 6 21.59 1.15
 3 27 -6 23.94 1.31
 -3 27 5 10.15 1.05
 3 27 -5 10.89 1.34
 3 27 -5 10.63 1.34
 -3 27 5 12.05 2.43
 3 27 -5 12.36 2.75
 -3 27 5 10.45 1.05
 3 27 -4 17.73 1.3
 3 27 -4 18.84 2.81
 3 27 -4 18.14 1.36
 -3 27 4 15.48 2.37
 -3 27 4 15.37 1.09
 -3 27 4 15.1 1.11
 3 27 -3 22.57 1.21
 3 27 -3 21.38 1.31
 -3 27 3 21.66 2.41
 -3 27 3 19.05 1.18
 3 27 -3 20.72 1.38
 3 27 -3 21.08 2.8
 3 27 -2 6.2 1.21
 -3 27 2 4.6 2.29
 3 27 -2 4.64 2.38
 3 27 -2 6.62 2.86
 -3 27 2 4.22 1.04
 3 27 -2 5.77 1.06
 3 27 -1 7.88 1.11
 -3 27 1 5.2 1.08
 3 27 -1 8.55 2.93
 -3 27 1 6.09 0.99
 3 27 -1 6.19 1.2
 -3 27 0 25.83 1.23
 3 27 0 28.24 1.28
 -3 27 0 25.64 1.24
 -3 27 -1 2.27 0.93
 3 27 1 1.73 1.02
 -3 27 -2 18.59 1.14
 3 27 2 20.1 1.1
 -3 27 -2 17.73 1.28
 3 27 3 9.95 0.95
 -3 27 -3 8.38 1.22
 -3 27 -3 9.02 2.37
 -3 27 -3 9.46 1.02
 3 27 3 9.68 2.33
 -3 27 -4 50.08 1.57
 3 27 4 47.65 2.67
 -3 27 -4 51.71 2.57
 3 27 4 51.92 1.91
 -3 27 -5 3.48 1.15
 3 27 5 2.19 2.62
 -3 27 -5 2.76 2.27
 3 27 6 16.23 2.67
 -3 27 -6 17.09 2.27
 -3 27 -6 16.51 1.24
 3 27 7 122.01 3.21
 -3 27 -7 121.12 3.05
 -3 27 -7 123.59 2.3
 3 27 8 40.13 2.46
 -3 27 -8 39.2 2.27
 -3 27 -8 42.68 1.35
 3 27 9 56.2 2.39
 -3 27 -9 58.01 1.44
 3 27 10 30.05 2.02
 -3 27 -10 36.62 1.15
 3 27 11 2.74 1.9
 3 -27 14 16.79 3.41
 -3 28 17 15.77 1.65
 3 28 -17 11.37 1.84
 -3 28 16 3.55 1.89
 3 28 -16 3.86 1.64
 -3 28 15 34.56 2.15
 3 28 -15 31 2.01
 -3 28 14 29.4 2.24
 3 28 -14 31.23 2.29
 3 28 -13 6.2 2.24
 3 28 -13 3.89 0.87
 3 28 -12 11.23 2.46
 -3 28 12 10.46 1.28
 3 28 -12 8.29 0.99
 3 28 -11 71.73 1.88
 -3 28 11 71.64 1.79
 3 28 -11 67.07 1.66
 3 28 -10 28.5 1.5
 -3 28 10 27.66 1.3
 3 28 -10 27.95 1.28
 -3 28 9 9.31 1.12
 -3 28 9 8.35 4.3
 3 28 -9 11.2 1.18
 3 28 -8 73.97 1.83
 -3 28 8 64.69 1.65
 3 28 -8 77.54 1.92
 -3 28 8 69.01 3.39
 -3 28 8 74.49 3.05
 -3 28 7 169.44 3.79
 3 28 -7 168.53 3.01
 3 28 -7 173.33 2.97
 3 28 -7 171.17 2.96
 -3 28 6 88.01 2.93
 3 28 -6 85.59 2.04
 -3 28 6 79.4 1.75
 3 28 -6 84.05 2.07
 -3 28 6 79.8 1.91
 3 28 -6 87.95 1.98
 -3 28 5 423.45 6.06
 -3 28 5 449.24 6.58
 3 28 -5 437.56 6.3
 3 28 -5 436.58 6.29
 3 28 -5 452.24 7
 -3 28 5 410.18 6.36
 3 28 -4 10.2 1.3
 3 28 -4 9.69 2.77
 3 28 -4 8.2 1.31
 -3 28 4 9.14 2.34
 -3 28 4 8.64 1.01
 -3 28 4 8.8 1.05
 3 28 -3 30.81 1.36
 -3 28 3 26.46 1.25
 3 28 -3 30.59 2.95
 3 28 -3 28.32 1.5
 -3 28 3 29.41 2.46
 3 28 -3 31.98 1.47
 -3 28 2 12.28 2.34
 3 28 -2 12.52 1.16
 -3 28 2 9.64 1.15
 3 28 -2 11.52 2.88
 3 28 -2 11.04 1.28
 3 28 -1 19.11 2.92
 3 28 -1 24.21 1.33
 3 28 -1 25.61 1.28
 -3 28 1 22.54 1.2
 -3 28 1 21.82 1.24
 3 28 0 29.38 1.28
 -3 28 0 27.99 1.28
 -3 28 0 24.98 1.29
 3 28 1 9.66 1.05
 -3 28 -1 9.29 1.04
 3 28 2 19.32 1.12
 -3 28 -2 20.65 1.15
 -3 28 -2 17.92 1.27
 3 28 3 38.3 1.32
 -3 28 -3 34.67 1.42
 -3 28 -3 38.21 1.39
 3 28 4 69.92 2.98
 3 28 4 73.44 2.26
 -3 28 -4 67.45 1.78
 3 28 5 39.24 2.67
 -3 28 -5 41.13 2.48
 -3 28 -5 42.94 1.47
 3 28 6 266.07 4.67
 -3 28 -6 272.29 4.69
 -3 28 -6 272.99 4.12
 3 28 7 150.64 3.4
 -3 28 -7 153.56 3.34
 -3 28 -7 162.19 2.67
 3 28 8 2.75 2.23
 -3 28 -8 2.43 2.01
 -3 28 -8 4.95 1.04
 3 28 9 24.19 2.13
 -3 28 -9 24.98 1.11
 3 28 10 33.71 2.01
 3 28 11 27.52 1.74
 3 -28 14 5.89 2.73
 -3 29 17 8.66 1.55
 3 29 -16 15.52 1.63
 -3 29 16 14.51 1.75
 3 29 -15 3.76 1.75
 -3 29 15 4.14 1.87
 3 29 -14 34.22 2.08
 -3 29 14 34.07 2.14
 3 29 -13 43.41 2.35
 3 29 -13 36.28 1.11
 3 29 -12 72.94 2.65
 3 29 -12 64.82 1.51
 3 29 -11 13.98 1.07
 -3 29 11 15.37 1.2
 3 29 -10 3.66 1.04
 -3 29 10 3.47 1.15
 3 29 -10 2.86 1.3
 -3 29 9 195.84 3.07
 3 29 -9 205.15 3.24
 3 29 -8 68.61 1.74
 -3 29 8 68.17 2.82
 -3 29 8 68.1 3.35
 3 29 -8 71.98 1.86
 3 29 -7 2.01 1.36
 3 29 -7 2.93 1.36
 3 29 -7 3.14 1.14
 -3 29 7 0.61 2.6
 -3 29 6 301.21 5.14
 3 29 -6 290.2 4.53
 3 29 -6 295.83 4.52
 3 29 -6 284.83 4.49
 -3 29 6 281.53 4.29
 3 29 -5 219.74 3.59
 -3 29 5 212.73 4.13
 3 29 -5 214.24 3.6
 -3 29 5 204.51 3.6
 -3 29 5 214.78 3.38
 3 29 -4 146.25 2.64
 -3 29 4 141.24 3.31
 3 29 -4 146.38 3.78
 3 29 -4 138.57 2.66
 -3 29 4 134.63 2.63
 -3 29 4 134.6 2.42
 -3 29 3 160.58 3.51
 3 29 -3 170.85 2.94
 3 29 -3 173.85 2.96
 3 29 -3 161.37 4.03
 -3 29 3 159.76 2.75
 -3 29 2 47.76 2.49
 3 29 -2 56.84 1.6
 -3 29 2 50.43 1.49
 3 29 -2 46.93 2.96
 3 29 -2 57.61 1.64
 -3 29 1 9.18 1.13
 -3 29 1 10.15 1.05
 3 29 -1 7.47 2.74
 3 29 -1 11.19 1.14
 -3 29 0 52.65 1.57
 -3 29 0 56.88 1.63
 -3 29 -1 255.08 4.23
 3 29 1 267.22 4.06
 -3 29 -2 36.34 1.44
 3 29 2 39.01 1.4
 3 29 3 263.34 4.02
 -3 29 -3 270.84 4.08
 3 29 3 258.91 4.37
 -3 29 -4 59.78 1.63
 3 29 4 58.96 1.98
 3 29 5 37.48 2.46
 -3 29 -5 40.13 1.42
 3 29 6 3.94 2.26
 -3 29 -6 4.46 1.1
 3 29 7 176.3 3.58
 -3 29 -7 192.66 3.01
 3 29 8 12.11 2
 -3 29 -8 12 1.03
 3 29 9 3.19 1.9
 -3 29 -9 3.29 0.92
 3 29 10 14.67 1.76
 3 29 11 13.8 1.68
 3 -29 14 8.01 2.37
 -3 30 16 23.57 1.64
 3 30 -16 18.69 1.51
 -3 30 15 10.36 1.79
 3 30 -15 9.58 1.66
 3 30 -14 3.87 1.8
 -3 30 14 3.81 1.92
 3 30 -13 15.18 2.06
 3 30 -13 11.43 0.83
 3 30 -12 27.94 2.3
 3 30 -12 23.26 1.05
 3 30 -11 7.59 0.96
 3 30 -10 16.8 1.12
 -3 30 9 2.97 2.38
 3 30 -9 3.56 1.05
 -3 30 8 30.2 3.27
 -3 30 8 26.04 2.42
 3 30 -8 27.93 1.29
 -3 30 7 26.55 2.44
 3 30 -7 27.88 1.33
 3 30 -7 27.22 1.5
 3 30 -7 28.37 1.5
 3 30 -6 25.45 1.49
 3 30 -6 25.58 1.34
 3 30 -6 24.63 1.49
 -3 30 6 23.23 1.16
 -3 30 6 20.47 2.51
 -3 30 5 41.92 2.75
 3 30 -5 45.79 1.66
 3 30 -5 44.69 2.99
 3 30 -5 44.1 1.71
 -3 30 5 40.76 1.42
 3 30 -4 91.93 2.05
 -3 30 4 92.23 3.1
 3 30 -4 93.99 2.12
 -3 30 4 90.32 1.98
 3 30 -4 87.21 3.33
 3 30 -4 90.39 2.15
 3 30 -3 2.73 1.11
 3 30 -3 2.96 2.78
 3 30 -3 1.08 1.32
 -3 30 3 3.41 2.44
 -3 30 2 45.51 1.47
 3 30 -2 38.05 2.95
 -3 30 2 40.47 2.45
 -3 30 1 31.25 1.31
 -3 30 1 31.59 1.34
 -3 30 0 16.19 1.14
 -3 30 0 14.92 1.22
 3 30 1 81.06 1.92
 3 30 1 80.74 2.08
 3 30 2 62.42 1.86
 3 30 2 63.82 1.61
 -3 30 -2 60.97 1.64
 3 30 3 26.73 1.75
 3 30 3 29.08 1.5
 -3 30 -3 27.47 1.33
 3 30 3 25.39 1.12
 3 30 4 19.9 1.4
 3 30 4 19.6 2.31
 -3 30 -4 21.57 1.26
 3 30 5 6.54 1.28
 3 30 5 6.69 2.21
 -3 30 -5 6.63 1.12
 3 30 6 15.85 1.29
 -3 30 -6 17.42 1.14
 3 30 7 8.41 2.03
 -3 30 -7 10.29 1.04
 3 30 8 0.8 1.93
 -3 30 -8 2.02 0.93
 3 30 9 0.2 1.71
 -3 30 -9 1.57 0.87
 3 30 10 6.18 1.66
 3 30 11 4.54 1.65
 -3 31 16 5.72 1.44
 3 31 -16 4.52 1.26
 -3 31 15 8.42 1.65
 3 31 -15 7.13 1.55
 -3 31 14 25.3 1.86
 3 31 -14 25.79 1.83
 3 31 -13 2.21 0.72
 3 31 -13 2.79 1.97
 3 31 -12 2.68 0.83
 3 31 -12 3.41 2.11
 3 31 -11 2.43 0.9
 3 31 -10 8.06 0.99
 -3 31 9 44.29 2.47
 3 31 -9 50.1 1.45
 3 31 -8 15.71 1.16
 -3 31 8 16.73 3.44
 3 31 -7 26.83 1.48
 3 31 -7 25.94 1.28
 -3 31 7 24.05 2.39
 3 31 -6 4.38 1.36
 3 31 -6 4.53 1.12
 -3 31 6 2.32 2.34
 3 31 -5 88.87 2.1
 3 31 -5 91.19 3.27
 -3 31 5 86.21 1.79
 -3 31 5 83.98 2.85
 -3 31 4 48.57 2.61
 3 31 -4 50.54 1.57
 3 31 -4 49.18 1.75
 -3 31 4 47.29 1.45
 3 31 -4 47.57 2.99
 3 31 -3 8.75 2.72
 -3 31 3 9.36 1.9
 3 31 -3 8.93 1.38
 -3 31 3 7.55 1.15
 3 31 -3 9.13 1.16
 -3 31 3 8.25 2.36
 3 31 -2 53.13 3.02
 -3 31 2 67.41 1.65
 3 31 -2 74.62 1.76
 -3 31 2 48.9 2.48
 3 31 -1 77.23 1.82
 -3 31 1 69.06 1.72
 3 31 0 130.93 2.4
 -3 31 0 119.06 2.32
 3 31 1 43.52 1.41
 3 31 1 43.59 1.64
 3 31 2 12.09 1.03
 3 31 2 13.07 1.37
 3 31 3 53.69 1.88
 3 31 3 57.7 1.72
 -3 31 -3 52.78 1.55
 3 31 4 46.73 1.61
 3 31 4 44.73 2.4
 -3 31 -4 45.59 1.44
 3 31 5 102.32 2.17
 3 31 5 98.39 2.76
 3 31 6 25.01 1.29
 3 31 6 25.34 2.12
 -3 31 -6 27.75 1.18
 3 31 7 10.01 1.95
 -3 31 -7 11.88 1
 3 31 8 38.62 1.98
 -3 31 -8 46.29 1.24
 3 31 9 11.12 1.79
 -3 31 -9 13.72 0.89
 3 31 10 2.39 1.76
 -3 32 15 33.21 1.54
 3 32 -15 28.21 1.46
 3 32 -14 22.08 1.73
 3 32 -13 0.3 0.67
 3 32 -13 0.29 1.85
 3 32 -12 7.83 0.81
 3 32 -11 13.27 0.93
 3 32 -10 10.65 0.96
 -3 32 9 7.29 2.21
 3 32 -9 8.55 1.02
 -3 32 8 45.4 2.47
 3 32 -8 46.04 1.41
 3 32 -7 68.74 1.7
 -3 32 7 65.8 2.66
 3 32 -6 34.97 1.55
 3 32 -6 34.53 1.36
 -3 32 6 30.75 2.36
 3 32 -5 33.3 1.54
 3 32 -5 36.1 2.73
 -3 32 5 31.53 1.21
 -3 32 5 30.77 2.42
 -3 32 4 171.15 3.6
 3 32 -4 192.42 3.14
 3 32 -4 184.48 3.18
 -3 32 4 182.46 2.92
 3 32 -4 160.42 3.97
 -3 32 3 52.77 2.49
 3 32 -3 73.8 1.76
 -3 32 3 66.25 1.6
 3 32 -3 46.05 2.94
 3 32 -3 69.44 1.89
 -3 32 2 3.2 1.08
 3 32 -2 3.62 1.11
 -3 32 2 1.43 1.75
 3 32 -1 27.65 1.29
 -3 32 1 24.52 1.26
 3 32 0 52.33 1.49
 -3 32 0 46.35 1.47
 3 32 1 25.17 1.19
 3 32 1 25.46 1.43
 3 32 2 100.51 1.94
 3 32 2 96.88 2.33
 3 32 3 33.68 1.47
 -3 32 -3 33.27 1.3
 3 32 4 81.99 1.92
 -3 32 -4 82.01 1.77
 3 32 5 30.58 1.35
 3 32 5 29.38 2.09
 -3 32 -5 31.27 1.22
 3 32 6 10.27 1.91
 -3 32 -6 11.75 1.01
 3 32 7 17.46 1.88
 -3 32 -7 20.64 1.04
 3 32 8 33.06 1.85
 -3 32 -8 38.99 1.14
 3 32 10 8.65 1.46
 -3 33 15 4.27 1.15
 3 33 -15 4.02 1.19
 3 33 -14 22.61 1.54
 3 33 -13 26.64 1.8
 3 33 -13 21.98 0.77
 3 33 -12 23.1 0.88
 3 33 -12 25.28 1.94
 3 33 -11 4.99 0.81
 3 33 -10 20.93 1.01
 -3 33 9 61.95 2.4
 3 33 -9 65.88 1.53
 -3 33 8 16.48 2.18
 3 33 -8 18.52 1.09
 3 33 -7 4.34 1.05
 -3 33 7 4.76 2.14
 3 33 -6 9.82 1.32
 -3 33 6 8.81 2.21
 3 33 -5 9.06 1.33
 3 33 -5 10.03 2.52
 -3 33 5 8.48 0.98
 -3 33 5 8.5 2.19
 -3 33 4 7.06 2.17
 3 33 -4 9.45 1.13
 -3 33 4 8.71 1.03
 3 33 -4 4.17 2.48
 3 33 -4 8.85 1.34
 -3 33 3 4.83 1.01
 3 33 -3 5.63 1.12
 -3 33 3 3.94 1.72
 3 33 -3 4.58 1.33
 3 33 -2 23.12 1.22
 -3 33 2 19.08 1.15
 -3 33 1 2.2 1.03
 3 33 -1 2.84 1.03
 -3 33 1 1.18 1.61
 3 33 0 14.14 1.08
 -3 33 0 11.54 1.1
 3 33 1 68.4 1.6
 3 33 1 71.35 1.81
 3 33 2 54.43 1.85
 3 33 2 59.54 1.67
 3 33 3 13.12 1.26
 -3 33 -3 11.62 1.08
 3 33 4 63.81 1.68
 -3 33 -4 65.84 1.54
 3 33 5 3.61 1.14
 3 33 5 3.87 1.87
 -3 33 -5 3.97 0.96
 3 33 6 8.54 1.84
 -3 33 -6 10.4 0.97
 3 33 7 4.5 1.78
 -3 33 -7 3.59 0.88
 3 33 8 47.91 1.87
 -3 33 -8 56 1.26
 3 33 9 0.59 1.46
 3 34 -14 2.11 1.2
 3 34 -13 27.09 1.61
 3 34 -12 -0.01 0.66
 3 34 -12 2.85 1.68
 3 34 -11 43.01 1.09
 3 34 -10 15.07 0.9
 3 34 -9 14.92 0.96
 -3 34 8 18.18 2.14
 3 34 -8 20.83 1.07
 -3 34 7 17.05 2.06
 3 34 -7 20.88 1.12
 -3 34 7 17.95 3.03
 -3 34 6 12.63 1.99
 3 34 -5 23.65 2.37
 -3 34 5 24.12 2.17
 3 34 -4 49.02 1.58
 -3 34 4 46.71 1.33
 3 34 -4 49.67 1.44
 3 34 -3 68.95 1.78
 -3 34 3 64.11 1.53
 3 34 -3 67.79 1.64
 -3 34 2 44.67 1.34
 3 34 -2 50.82 1.42
 -3 34 1 23.54 1.15
 3 34 -1 29.62 1.19
 -3 34 0 92.21 1.91
 3 34 0 101.36 1.93
 3 34 1 66.62 1.73
 3 34 1 59.01 1.45
 3 34 2 19.08 1.3
 3 34 3 27.62 1.35
 -3 34 -3 27.47 1.17
 3 34 4 42.13 1.46
 -3 34 -4 43.1 1.28
 3 34 5 5.28 1.8
 -3 34 -5 4.36 0.94
 3 34 6 43.92 1.92
 -3 34 -6 48.66 1.26
 -3 34 -7 26.25 1
 3 35 -13 8.35 1.25
 3 35 -12 14.2 1.5
 3 35 -12 13.48 0.68
 3 35 -11 23.81 0.85
 -3 35 10 9.19 1.73
 3 35 -10 11.03 0.82
 -3 35 9 7.5 1.92
 3 35 -9 6.66 0.85
 -3 35 8 8.26 1.86
 3 35 -8 8.96 0.92
 -3 35 7 6.34 2.11
 3 35 -7 6.89 0.94
 -3 35 7 3.74 3.18
 -3 35 6 66.26 2.18
 3 35 -5 17.67 1.3
 3 35 -4 12.83 1.04
 3 35 -4 12.77 1.28
 3 35 -3 7.69 1
 -3 35 3 6.52 0.96
 -3 35 3 6.66 1.68
 3 35 -3 6.98 1.23
 -3 35 2 4.15 0.95
 3 35 -2 5.34 0.98
 -3 35 2 3.37 1.56
 3 35 -1 19.41 1.06
 -3 35 1 18.47 1.06
 3 35 0 96.52 1.84
 -3 35 0 94.39 1.85
 3 35 1 65.89 1.67
 3 35 2 13.5 1.2
 -3 35 -3 21.39 1.06
 3 35 3 23.35 1.26
 -3 35 -4 103.99 1.9
 3 35 4 102.56 2
 -3 35 -5 20.01 1
 -3 35 -6 5.25 0.85
 -3 35 -7 51.58 1.2
 -3 35 -8 19.52 0.94
 3 36 -12 27.93 0.7
 3 36 -11 5.59 0.64
 -3 36 10 10.87 1.73
 3 36 -10 19.38 0.82
 -3 36 9 20.89 1.81
 3 36 -9 34.38 1
 -3 36 8 7.54 1.79
 3 36 -8 13.95 0.9
 3 36 -7 19.4 0.98
 -3 36 7 6.12 3.26
 3 36 -4 13.62 0.99
 3 36 -4 13.91 1.23
 3 36 -3 14.6 1.02
 -3 36 3 13.93 0.96
 -3 36 3 15.76 1.66
 3 36 -3 15.4 1.23
 -3 36 2 6.44 0.94
 3 36 -2 9.31 0.96
 -3 36 2 5.72 1.54
 -3 36 1 9.69 0.96
 3 36 -1 10.4 0.93
 -3 36 1 7.35 1.47
 -3 36 0 1.89 1.39
 -3 36 0 3.18 0.91
 3 36 1 14.38 1.17
 -3 36 -1 12.7 0.97
 3 36 2 16.38 1.19
 -3 36 -3 25.36 1.04
 3 36 3 25.92 1.2
 -3 36 -4 4.43 0.86
 -3 36 -5 14.94 0.91
 -3 36 -6 2.36 0.78
 -3 36 -7 16.62 0.96
 3 37 -11 16.67 0.63
 -3 37 11 2.32 1.28
 3 37 -10 49.07 1.05
 3 37 -9 14.85 0.79
 3 37 -8 39.87 1.07
 3 37 -7 9.53 0.84
 3 37 -4 16.93 0.97
 3 37 -3 41.38 1.21
 3 37 -3 43.96 1.4
 -3 37 2 42.49 1.17
 3 37 -2 42.15 1.18
 -3 37 1 50.02 1.33
 3 37 -1 55.64 1.28
 -3 37 0 0.08 1.31
 -3 37 0 0.15 0.85
 -3 37 -1 21.63 1.01
 3 37 1 28.28 1.22
 -3 37 -2 9.88 1.22
 3 37 2 9.19 1.07
 -3 37 -3 36.36 1.34
 -3 37 -3 37 1.09
 3 37 3 36.3 1.19
 -3 37 -4 39.59 1.1
 -3 37 -4 35.31 1.28
 -3 37 -5 1.4 0.76
 -3 37 -5 1.77 0.99
 -3 37 -6 15.64 0.98
 -3 37 -7 4.02 0.78
 3 38 -10 13.59 0.63
 3 38 -9 28.22 0.82
 3 38 -8 57.05 1.18
 3 38 -7 16.62 0.83
 3 38 -5 18.72 0.89
 3 38 -4 4.2 0.8
 3 38 -3 32.79 1.04
 3 38 -2 31.29 1.02
 -3 38 2 35.96 1.61
 -3 38 1 2.25 1.33
 -3 38 1 3.24 0.81
 -3 38 0 1.77 1.26
 -3 38 0 1.69 0.81
 3 38 0 1.59 1.02
 -3 38 -1 5.75 1.21
 -3 38 -1 4.07 0.82
 3 38 1 5.28 1.03
 -3 38 -2 1.63 1.13
 3 38 2 1.83 0.98
 -3 38 -3 15.53 1.11
 -3 38 -4 7.85 1.01
 -3 38 -4 9.78 0.77
 -3 38 -5 9.37 0.93
 -3 38 -6 6.63 0.83
 3 39 -10 1.27 0.41
 3 39 -9 1.12 0.52
 3 39 -8 3.63 0.6
 3 39 -7 44.87 1.03
 3 39 -5 8.18 0.74
 3 39 -4 29.71 0.94
 3 39 -3 16.47 0.83
 -3 39 2 31.02 1.56
 3 39 -2 26.88 0.9
 -3 39 1 9.35 1.33
 -3 39 0 15.38 1.27
 -3 39 -1 29.83 1.28
 -3 39 -2 18.95 1.15
 -3 39 -3 1.2 0.98
 -3 39 -4 4.31 0.92
 -3 39 -5 5.88 0.84
 3 40 -9 1.42 0.39
 3 40 -8 8.85 0.54
 3 40 -5 1.78 0.63
 3 40 -4 18.9 0.77
 3 40 -3 0.92 0.63
 -3 40 2 36.59 1.59
 -3 40 1 10.12 1.29
 -3 40 0 9.82 1.2
 -3 40 -1 8.77 1.09
 -3 40 -2 11.8 1.04
 -3 40 -3 6.28 0.93
 -3 40 -4 25.07 0.99
 3 41 -5 16.75 0.63
 3 41 -4 1.85 0.54
 -3 41 2 12.18 1.68
 -3 41 1 2.4 1.26
 -3 41 0 1.6 1.14
 -3 41 -1 0.8 1.02
 -3 41 -2 23.37 1.06
 -3 41 -3 23.23 0.95
 3 42 -5 1.18 0.37
 -3 42 2 2 1.6
 -3 42 1 3.49 1.44
 -3 42 0 7.09 1.29
 -3 42 -1 9.58 1.12
 -4 0 20 191.81 6.88
 -4 0 19 407.28 6.11
 -4 0 19 465.62 10.01
 -4 0 18 92.3 2.19
 -4 0 18 94.54 4.14
 -4 0 17 117.68 6.06
 -4 0 17 116.97 4.36
 -4 0 17 109.08 2.43
 -4 0 16 329.88 7.32
 -4 0 16 350.08 8.41
 4 0 -16 336.17 7.08
 -4 0 15 6.45 4.37
 -4 0 15 8.92 2.16
 4 0 -15 7.99 1.92
 -4 0 14 245.78 5.92
 4 0 -14 245.87 5.54
 -4 0 13 387.5 7.99
 -4 0 13 409.27 7.98
 -4 0 12 57.31 2.78
 4 0 -12 59.19 2.64
 -4 0 11 11.13 1.82
 4 0 -11 11.33 1.78
 -4 0 10 1130.68 16.77
 4 0 -10 1097.27 16.26
 -4 0 9 2.02 1.45
 4 0 -9 1.7 1.47
 4 0 -8 56.3 2.09
 4 0 -7 12.62 1.52
 4 0 -6 507.42 7.66
 4 0 -5 173.35 3.27
 4 0 -4 1209.64 16.9
 4 0 -3 2058.93 27.76
 4 0 -1 991.73 13.82
 4 0 9 478 8.6
 4 0 10 203.97 5.62
 4 0 11 142.87 5.2
 4 0 12 351.07 7.97
 4 0 13 45.43 4.74
 4 0 14 305.54 7.9
 4 0 15 187.08 6.7
 4 0 16 423.02 9.27
 4 0 17 22.66 4.34
 -4 1 20 25.6 5.7
 -4 1 20 21.86 1.36
 -4 1 19 15.38 1.5
 -4 -1 19 14.46 1.38
 -4 -1 18 6.93 2.53
 -4 -1 18 6.22 1.3
 -4 1 18 6.35 1.39
 -4 1 18 -2.97 5.5
 -4 -1 18 -2.68 5.4
 -4 -1 17 0.97 2.25
 -4 -1 17 0.15 5.01
 -4 1 17 -0.74 5.05
 -4 -1 17 2.8 1.3
 4 1 -16 37.95 2.76
 -4 -1 16 34.85 2.72
 -4 -1 16 38.79 5.09
 -4 1 16 39.06 1.61
 4 -1 -15 13.71 1.96
 4 1 -15 12.81 2.09
 -4 -1 15 12.85 2.29
 -4 -1 15 10.22 4.61
 -4 1 15 10.46 4.51
 -4 1 15 12.23 1.28
 4 1 -14 25.79 2.39
 4 -1 -14 22.83 2.17
 -4 -1 14 23.1 2.44
 -4 -1 14 16.98 4.24
 -4 1 14 20.44 1.27
 4 -1 -13 45.55 2.57
 -4 -1 13 39.93 2.59
 -4 -1 13 39.03 4.2
 -4 1 13 36.13 1.42
 -4 -1 12 11.64 1.94
 4 1 -12 14.85 2.1
 4 -1 -12 12.81 1.95
 -4 -1 11 2.12 1.58
 4 1 -11 3.87 1.68
 4 -1 -11 4.49 1.65
 -4 -1 10 72.16 2.81
 4 -1 -10 80.25 2.64
 4 1 -10 71.38 2.85
 -4 -1 9 20.24 1.82
 4 1 -9 20.37 1.76
 4 -1 -9 21.21 1.65
 4 1 -8 7.56 1.64
 4 1 -7 10.9 1.46
 4 -1 -7 11.48 1.29
 4 1 -6 46.46 1.83
 4 1 -5 4.87 1.29
 4 1 -4 55.84 2.13
 4 1 -3 48.54 2.26
 4 1 -2 177.05 3.29
 4 1 9 296.52 6.44
 4 1 10 39.6 3.75
 4 -1 10 35.42 3.81
 4 -1 11 10.8 3.98
 4 1 11 14.94 3.96
 4 1 12 13.83 4.26
 4 -1 12 12 4.26
 4 1 13 2.63 4.31
 4 -1 13 2.28 4.35
 4 1 14 14.45 4.75
 4 -1 14 11.39 4.72
 4 -1 15 -4.07 5.25
 4 1 15 -4.6 5.19
 4 -1 16 180.63 6.48
 4 1 16 171.8 6.49
 4 1 17 18.21 4.36
 4 -1 17 23.53 4.6
 4 -1 18 11.54 3.95
 4 1 18 9.49 3.57
 -4 2 21 12.37 1.07
 -4 2 20 70.5 1.89
 -4 2 19 109.46 6.71
 -4 -2 19 107.66 6.64
 -4 2 19 102.11 2.39
 -4 2 18 58.6 1.91
 -4 -2 18 55.49 1.72
 -4 -2 18 57.91 3.54
 -4 2 18 62.68 5.84
 -4 -2 18 57.95 6
 -4 -2 17 0.85 2.21
 -4 2 17 -0.77 5
 -4 -2 17 0.56 5.08
 -4 -2 17 2.04 1.22
 4 2 -16 6.47 2.05
 -4 -2 16 3.3 2.05
 -4 -2 16 4.71 4.89
 -4 2 16 1.01 4.81
 -4 2 16 5.69 1.4
 4 2 -15 8.65 2.13
 -4 2 15 5.82 4.5
 -4 -2 15 7.39 4.48
 -4 -2 15 7.53 2.14
 4 -2 -14 3.01 1.67
 4 2 -14 4.66 1.98
 -4 -2 14 4.41 2
 -4 2 14 -0.83 4.25
 -4 -2 14 -2.06 4.14
 -4 2 14 2.52 1.18
 -4 -2 13 22.75 3.99
 -4 2 13 18.55 4
 -4 -2 13 24.32 2.29
 4 2 -13 29.75 2.56
 -4 -2 12 23.2 2.13
 4 -2 -12 25.41 2.04
 4 2 -12 24.46 2.25
 -4 -2 11 4.13 1.63
 4 -2 -11 4.39 1.48
 4 2 -11 4.09 1.77
 -4 -2 10 8.5 1.71
 4 2 -10 10.34 1.83
 -4 -2 9 34.39 2.06
 4 -2 -9 33.43 1.69
 4 2 -9 34.26 2.01
 4 2 -8 17.91 1.7
 4 -2 -8 16.91 1.41
 4 2 -7 18.82 1.67
 4 -2 -7 17.05 1.33
 4 2 -6 4.8 1.35
 4 2 -5 7.91 1.36
 4 -2 -5 8.39 1.44
 4 2 -4 9.14 1.52
 4 -2 -3 6.21 1.1
 4 2 -3 3.3 2.12
 4 2 -2 59.06 1.94
 4 -2 -1 42.82 2.36
 4 -2 0 32.05 2.54
 4 -2 9 93.32 4.09
 4 2 9 83.85 3.97
 4 2 10 27.09 3.71
 4 2 11 33.3 4.26
 4 -2 11 36.31 4.26
 4 -2 12 2.11 4.19
 4 2 12 1.43 4.15
 4 2 13 2.21 4.33
 4 -2 13 6.55 4.57
 4 -2 14 50.22 5.2
 4 -2 15 87.62 5.56
 4 -2 16 99.96 5.7
 4 2 16 88.85 5.79
 4 2 17 12.23 4.11
 4 -2 17 13.23 4.28
 -4 3 21 28.98 1.27
 -4 -3 20 809.31 14.06
 -4 3 20 838.64 14.06
 -4 3 19 567.36 11.28
 -4 3 19 512.82 7.54
 -4 3 18 378.64 9.21
 -4 -3 18 393.61 9.28
 4 3 -17 24.3 2.44
 -4 3 17 19.01 5.22
 -4 -3 17 18.16 5
 -4 -3 17 22.18 2.64
 -4 3 17 21 2.63
 -4 3 16 35.6 1.68
 -4 3 16 29.67 4.89
 4 3 -16 35.74 2.72
 -4 -3 16 27.67 5
 -4 -3 16 30.67 2.66
 -4 3 15 226.92 3.72
 -4 3 15 235.11 6.92
 4 3 -15 245.56 5.94
 -4 -3 15 238.33 6.76
 -4 -3 15 245.4 5.96
 -4 3 14 25.36 1.35
 -4 3 14 25.53 4.16
 -4 -3 14 25.11 4.6
 -4 -3 14 28.96 2.56
 4 -3 -14 27.35 2.02
 4 3 -14 29.62 2.55
 -4 3 13 521.48 9.42
 4 -3 -13 503.7 8.65
 -4 -3 13 520.36 9.39
 -4 -3 12 139.9 4.05
 4 3 -12 141 4.12
 -4 -3 11 52.19 2.52
 4 3 -11 53.68 2.62
 -4 -3 10 158.92 4.01
 4 -3 -10 146.73 3.4
 4 3 -10 159.55 3.97
 -4 -3 9 116.23 3.3
 4 3 -9 117.6 3.29
 4 3 -8 640.12 9.45
 4 -3 -8 566.73 8.74
 4 3 -7 719.99 10.32
 4 -3 -7 656.76 9.77
 4 -3 -6 117.7 2.55
 4 3 -6 130.04 2.97
 4 3 -5 113.47 2.69
 4 -3 -5 103.81 2.5
 4 3 -4 171.46 3.5
 4 -3 -4 165.15 3.17
 4 3 -3 115.62 3.44
 4 3 -2 905.48 12.85
 4 -3 -1 198.76 3.85
 4 -3 0 661.63 9.39
 -4 3 0 603.66 9.76
 4 -3 9 213.07 5.44
 4 3 10 38.4 3.77
 4 -3 10 43.47 3.9
 4 3 11 83.24 4.62
 4 -3 11 80.23 4.8
 4 -3 12 6.16 4.14
 4 3 12 9.96 4.07
 4 3 13 47.91 4.88
 4 -3 13 53.53 4.83
 4 -3 14 312.4 7.93
 4 3 14 315.76 8.05
 4 3 15 506.59 10.5
 4 -3 15 487.01 10.12
 4 -3 16 181.82 6.36
 4 3 16 180.7 6.55
 4 3 17 2.08 4.14
 4 -3 17 -0.64 4.46
 4 -3 18 73.13 4.19
 -4 4 21 8.03 1.13
 -4 4 20 138.01 2.71
 -4 4 20 126.04 6.35
 -4 4 19 10.96 1.57
 -4 4 18 9.48 1.52
 -4 -4 18 4.59 5.35
 -4 4 18 1.87 5.68
 4 4 -17 10.82 2.23
 -4 -4 17 7.05 4.98
 -4 4 17 9.29 5.04
 -4 -4 17 11.17 2.4
 -4 4 17 9.96 2.36
 4 4 -16 2.7 2.08
 -4 -4 16 2.82 2.05
 -4 4 16 2.61 2.03
 -4 -4 16 6.81 4.96
 -4 4 16 0.05 4.77
 -4 4 16 3.44 1.45
 -4 4 15 30.63 1.52
 -4 4 15 30.76 4.72
 4 4 -15 34.29 2.8
 -4 -4 15 29.64 4.72
 -4 -4 15 31.79 2.6
 -4 4 15 33 2.59
 4 4 -14 17.36 2.36
 -4 -4 14 18.38 2.33
 -4 4 14 18.57 2.26
 -4 4 14 15.43 4.15
 -4 -4 14 12.94 4.47
 -4 4 14 15.33 1.32
 4 -4 -13 48.13 2.29
 4 4 -13 46.16 2.89
 -4 -4 13 45 2.64
 -4 4 13 43.87 2.62
 -4 4 13 38.88 3.99
 -4 -4 12 18.74 2.03
 -4 4 12 20.01 2.08
 4 4 -12 19.23 2.33
 4 -4 -12 19.62 1.7
 -4 -4 11 2.61 1.6
 -4 4 11 0.78 1.57
 4 -4 -11 2.41 1.3
 4 4 -11 2.35 1.8
 -4 -4 10 1.44 1.52
 -4 4 10 1.19 1.51
 4 4 -10 0.78 1.77
 -4 -4 9 11.38 1.7
 -4 4 9 10.46 1.62
 4 -4 -9 10.43 1.31
 4 4 -9 10.49 1.78
 4 4 -8 12.77 1.82
 4 -4 -8 11.36 1.18
 4 4 -7 69.85 2.43
 4 -4 -7 66.77 1.84
 4 -4 -6 15.17 1.38
 4 4 -6 16.3 1.64
 4 4 -5 5.15 1.42
 4 4 -4 12.68 1.5
 4 4 -4 11.61 1.84
 4 4 -3 5.56 2.02
 4 4 -2 60.15 2.14
 4 -4 -1 37.74 2.28
 -4 4 0 25.49 2.56
 4 -4 0 27.3 2.41
 4 4 8 67.21 1.88
 4 -4 10 -3 4.16
 4 -4 11 26.73 4.25
 4 4 11 30.32 4
 4 -4 12 12.47 4.28
 4 4 12 10.77 4.41
 4 -4 13 31.86 4.72
 4 4 13 30.17 4.76
 4 -4 14 124.15 5.85
 4 4 14 115.93 5.85
 4 -4 15 114.9 5.8
 4 4 15 104.07 6.13
 4 4 16 59.61 5.28
 4 -4 16 52.55 5.15
 4 -4 17 39.06 4.45
 4 -4 18 25.03 3.91
 -4 5 22 1.74 0.89
 -4 5 21 6.17 1.15
 -4 5 20 18.26 1.53
 -4 5 20 14.05 4.8
 -4 -5 20 14.05 5.35
 -4 5 19 33.65 1.75
 -4 5 19 38.03 5.61
 -4 5 18 32.06 1.8
 -4 5 18 28.24 5.62
 4 5 -17 23.7 2.6
 -4 -5 17 22.62 2.61
 -4 5 17 22.61 2.67
 -4 5 17 26.03 5.27
 -4 -5 17 23.04 5.2
 -4 5 17 24.85 1.69
 -4 5 16 18.61 1.56
 -4 5 16 21.56 5.09
 4 5 -16 17.71 2.54
 -4 -5 16 15.01 5.06
 -4 5 16 17.01 2.41
 -4 -5 16 17.99 2.4
 -4 5 15 23.86 1.49
 -4 5 15 27.59 4.64
 4 5 -15 28.09 2.68
 -4 -5 15 25.78 4.72
 -4 -5 15 24.51 2.42
 -4 5 15 25.42 2.45
 4 5 -14 25.25 2.53
 -4 -5 14 26.41 2.44
 -4 5 14 26.39 2.43
 -4 5 14 21.38 4.32
 -4 5 14 22.13 1.38
 4 5 -13 29.2 2.55
 -4 -5 13 29.62 2.29
 -4 5 13 27.93 2.31
 -4 5 13 24.39 4.07
 -4 -5 12 44.87 2.47
 -4 5 12 40.71 2.46
 4 -5 -12 40.4 1.95
 4 5 -12 45.84 2.81
 -4 -5 11 31.91 2.15
 -4 5 11 31 2.14
 4 5 -11 31.39 2.41
 -4 5 10 85.74 2.99
 -4 -5 10 82.97 2.91
 4 5 -10 88.21 3.17
 -4 -5 9 43.43 2.22
 -4 5 9 42.86 2.14
 4 5 -9 43.81 2.37
 4 5 -8 19.71 1.92
 4 5 -7 9.91 1.69
 4 5 -6 34.46 1.87
 4 5 -5 3.71 1.48
 4 5 -4 37.96 1.83
 4 5 -3 39.89 2.37
 4 5 -1 62.85 2.62
 4 -5 -1 47.26 2.59
 -4 5 0 66.98 3.1
 4 5 0 68.13 2.96
 4 -5 0 75.41 2.94
 4 5 8 125.03 2.56
 4 5 9 68.43 2.01
 4 5 9 58.12 3.9
 4 -5 10 44.73 4.16
 4 5 10 52.4 4.12
 4 -5 11 18.93 4.16
 4 5 11 23.7 3.99
 4 -5 12 1.02 4.47
 4 5 12 1.26 4.29
 4 -5 13 11.01 4.49
 4 5 13 5.33 4.45
 4 -5 14 69.06 5.26
 4 -5 15 179.04 6.54
 4 5 15 179.11 6.83
 4 -5 16 103.21 5.69
 4 -5 17 68.54 4.74
 4 -5 18 2.4 3.74
 -4 6 22 6.02 0.95
 -4 6 21 14.3 1.22
 -4 6 20 107.29 2.36
 -4 -6 20 93.98 5.65
 -4 6 20 94.83 5.36
 -4 6 19 632.78 11.96
 -4 -6 19 649.83 11.95
 -4 -6 18 633.26 11.81
 -4 6 18 616.16 12.04
 4 6 -17 7.87 2.3
 -4 -6 17 8.05 2.31
 -4 6 17 7.05 2.33
 -4 -6 17 10.06 4.97
 -4 6 17 11.56 5.08
 -4 6 17 9.01 1.61
 -4 6 16 297.3 4.69
 -4 6 16 307.28 8.19
 4 6 -16 306.63 7.13
 -4 -6 16 307.44 8.02
 -4 -6 16 285.98 6.72
 -4 6 16 292.94 6.82
 -4 6 15 123.85 2.53
 -4 6 15 130.02 5.77
 4 6 -15 134.87 4.51
 -4 -6 15 115.31 5.8
 -4 -6 15 116.82 3.99
 -4 6 15 117.7 4.03
 4 6 -14 58.08 3.19
 -4 6 14 47.55 4.55
 -4 6 14 49.96 1.68
 -4 -6 14 52.06 2.9
 -4 6 14 53.85 2.91
 4 6 -13 16.98 2.37
 -4 -6 13 15.77 2.02
 -4 6 13 14.1 2.03
 -4 6 13 15.89 4.12
 -4 -6 12 215.77 5.08
 -4 6 12 214.84 5.1
 4 6 -12 229.2 5.5
 -4 -6 11 23.64 1.99
 -4 6 11 23.07 1.97
 4 -6 -11 18.83 1.41
 4 6 -11 23.59 2.26
 -4 -6 10 1199.58 16.89
 -4 6 10 1210.86 16.94
 4 6 -10 1238.18 17.16
 -4 -6 9 58.34 2.4
 -4 6 9 59.49 2.4
 4 -6 -9 51.35 1.67
 4 6 -9 60.56 2.59
 4 6 -8 563.02 9.14
 4 6 -7 480.32 7.83
 4 6 -6 110.5 2.88
 4 6 -6 102.47 4.05
 4 6 -5 39.08 1.9
 4 6 -5 38.39 3.12
 4 6 -4 939.65 14.32
 4 6 -4 1030.8 14.14
 4 -6 -2 4748.84 62.33
 4 6 -1 2657.38 34.87
 4 -6 -1 2575.89 34.77
 -4 6 0 1504.34 21.49
 4 6 0 1519.81 20.82
 -4 6 -1 431.1 8.47
 4 6 8 553.79 7.95
 4 6 9 147.86 2.94
 4 6 10 7.58 3.75
 4 -6 11 70.35 4.88
 4 6 11 68.74 4.6
 4 -6 12 306.28 7.66
 4 6 12 324.99 7.87
 4 -6 13 33.43 4.72
 4 6 13 30.95 4.67
 4 -6 14 434 9.36
 4 6 14 448.48 9.71
 4 -6 15 559.03 10.93
 4 6 15 552.96 10.97
 4 6 16 722.6 12.93
 4 -6 16 808.32 13.3
 4 6 17 121.29 4.75
 4 -6 17 139.14 5.3
 4 -6 18 33.17 3.97
 -4 7 22 8.77 0.97
 -4 7 21 2.34 1.17
 -4 7 20 4.67 1.4
 -4 -7 20 -0.27 4.72
 -4 7 20 -1.53 4.43
 -4 7 19 11.73 1.61
 -4 -7 19 8.52 5.37
 -4 7 19 -0.09 5.42
 -4 7 18 37.96 1.84
 -4 -7 18 37.13 5.69
 -4 7 18 30.19 5.49
 4 7 -17 16.41 2.48
 -4 7 17 15.74 2.49
 -4 -7 17 15.88 2.43
 -4 7 17 19.3 5.18
 -4 -7 17 14.32 5.15
 -4 7 17 18.15 1.7
 -4 7 17 17.1 1.59
 -4 7 16 81.87 2.18
 -4 7 16 88.84 5.76
 4 7 -16 83.3 3.85
 -4 -7 16 71.83 5.74
 -4 -7 16 76.12 3.46
 -4 7 16 77.04 3.5
 4 7 -15 13.19 2.46
 -4 -7 15 10.38 2.01
 -4 7 15 10.96 2.07
 -4 7 15 13.72 4.63
 -4 7 15 12.1 1.48
 4 7 -14 64.09 3.33
 -4 7 14 65.91 4.84
 -4 7 14 58.61 1.81
 -4 -7 14 64.14 3.08
 -4 7 14 65.11 3.07
 4 7 -13 11.66 2.26
 -4 -7 13 9.68 1.85
 -4 7 13 10.69 1.91
 -4 7 13 11.48 4.08
 -4 -7 12 23.46 2.05
 -4 7 12 23.45 2.07
 4 7 -12 25.45 2.46
 -4 -7 11 2.27 1.49
 -4 7 11 1.51 1.52
 4 7 -11 1.97 1.9
 -4 -7 10 30.28 2.02
 -4 7 10 30.17 2.02
 4 7 -10 32.45 2.39
 -4 -7 9 10.22 1.59
 -4 7 9 10.4 1.61
 4 7 -9 11.1 1.88
 4 7 -8 1.5 1.69
 4 7 -7 11.78 1.71
 4 7 -6 15.45 1.63
 4 7 -5 15.03 1.58
 4 7 -5 15.1 2.73
 4 -7 -2 244.16 4.42
 4 7 -1 27.52 2.68
 4 -7 -1 30.17 3.13
 -4 7 0 28.19 3.01
 4 7 0 23.57 3.04
 -4 7 -2 17.69 3.73
 4 7 8 100.09 2.38
 4 7 9 95.8 2.36
 4 7 9 81.67 4.24
 4 7 10 57.98 4.27
 4 7 11 30.17 4.39
 4 -7 12 21.05 4.67
 4 7 12 21.48 4.57
 4 -7 13 3.96 4.42
 4 7 13 -0.94 4.53
 4 -7 14 228.66 7.04
 4 7 14 246.73 7.25
 4 -7 15 374.63 8.67
 4 7 15 379.78 8.62
 4 -7 16 72.24 5
 4 7 16 64.83 4.73
 4 -7 17 86.7 4.86
 4 -7 18 24.22 3.73
 -4 8 22 10.3 1.02
 -4 8 21 34.88 1.42
 -4 8 20 75.91 2.05
 -4 8 19 11.62 4.86
 -4 8 19 7.67 1.58
 -4 -8 19 13.08 5.27
 -4 8 18 21.44 1.7
 -4 -8 18 23.81 5.52
 -4 8 18 24.38 5.1
 -4 8 17 1.52 1.63
 -4 8 17 0.94 1.47
 -4 8 17 2.6 4.79
 4 8 -17 0.65 2.09
 -4 -8 17 -2.96 4.94
 -4 -8 17 -0.69 2.09
 -4 8 17 1.77 2.1
 4 8 -16 3.31 2.31
 -4 -8 16 3.49 2.05
 -4 8 16 2.17 2.07
 -4 8 16 5.77 4.88
 -4 -8 16 -0.56 5.37
 -4 8 16 3.68 1.53
 4 8 -15 42.55 3.08
 -4 8 15 47.3 5.11
 -4 -8 15 35.95 2.5
 -4 8 15 38.23 2.55
 -4 8 15 42.13 1.77
 4 8 -14 48.17 3.07
 -4 8 14 45.39 2.7
 -4 -8 14 44.43 2.67
 -4 8 14 43.43 1.7
 -4 8 13 10.87 4.22
 -4 -8 13 11.63 1.89
 -4 8 13 11.45 1.95
 4 8 -13 12.97 2.29
 4 8 -12 86.51 3.58
 -4 -8 12 84.69 3.07
 -4 8 12 84.93 3.08
 -4 8 12 92.91 4.64
 -4 -8 11 16.07 1.75
 -4 8 11 15 1.77
 4 8 -11 17.84 2.18
 -4 -8 10 21.12 1.79
 -4 8 10 21.84 1.85
 4 8 -10 25.02 2.25
 -4 -8 9 45.02 2.18
 -4 8 9 45.33 2.18
 4 8 -9 44.14 2.44
 4 8 -8 35.72 2.2
 4 8 -7 29.83 1.95
 4 8 -6 8.33 1.56
 4 8 -6 8.61 2.93
 4 8 -5 28.47 2.79
 4 8 -4 2.23 2.44
 4 -8 -2 24.57 2.47
 4 8 -1 17.27 2.58
 4 -8 -1 25.11 3.24
 4 8 0 4.33 3.2
 -4 8 -1 15.24 3.25
 -4 8 -2 33.23 4.06
 -4 8 -3 160.08 5.97
 4 8 7 24 1.54
 4 8 8 93.37 2.33
 4 8 9 12.42 1.6
 4 8 9 11.3 3.62
 4 8 11 12.1 4.31
 4 -8 12 7.41 4.57
 4 8 12 6.11 4.33
 4 8 13 11.7 4.35
 4 -8 13 20.53 4.71
 4 8 14 17.63 4.6
 4 -8 14 20.17 4.83
 4 8 15 49.96 4.91
 4 -8 15 65.45 5.2
 4 -8 16 79.37 5.1
 4 8 16 81.28 4.7
 4 -8 17 3.74 3.88
 4 -8 18 -0.49 3.98
 -4 9 22 46.73 1.32
 -4 9 21 136.78 2.52
 -4 9 20 305.51 4.77
 -4 9 19 494.98 7.3
 -4 9 19 457.39 9.97
 -4 9 18 33.82 1.78
 -4 -9 18 40.37 5.4
 -4 9 18 33.44 5.07
 -4 9 17 19.75 1.77
 -4 9 17 20 1.62
 -4 9 17 16.64 4.94
 -4 -9 17 18.43 5.17
 -4 -9 17 16.98 2.37
 -4 9 17 20.25 2.45
 -4 9 16 2.78 1.53
 -4 9 16 0.13 4.86
 4 9 -16 1.73 2.21
 -4 -9 16 -1.59 5.15
 -4 -9 16 2.98 1.96
 -4 9 16 2.9 1.99
 4 9 -15 325.9 7.41
 -4 9 15 346.97 8.37
 -4 9 15 314.71 4.9
 -4 -9 15 280.89 6.48
 -4 9 15 288.51 6.58
 4 9 -14 60.84 3.28
 -4 9 14 57.97 5.05
 -4 9 14 54.05 1.82
 -4 -9 14 51.83 2.72
 -4 9 14 52.52 2.77
 4 9 -13 79.89 3.56
 -4 9 13 84.13 4.8
 -4 -9 13 74.24 3.09
 -4 9 13 81.69 3.16
 4 9 -12 607.91 10.51
 -4 9 12 621.9 10.46
 -4 -9 12 548.69 9.7
 -4 9 12 547.47 9.7
 -4 -9 11 33.49 2.06
 -4 9 11 32.78 2.04
 4 9 -11 35.82 2.52
 -4 -9 10 340.75 6.4
 -4 9 10 339.35 6.41
 4 9 -10 347.6 6.81
 -4 -9 9 732.15 11.39
 -4 9 9 733.7 11.41
 4 9 -9 725.66 11.66
 4 9 -8 276.76 7.42
 -4 9 8 290.93 5.47
 -4 -9 8 290.61 5.45
 4 9 -8 297.9 5.76
 4 9 -7 735.61 11.29
 4 9 -7 736.94 12.95
 4 9 -6 305.07 6.77
 4 9 -5 547.33 9.62
 4 -9 -2 97.88 3.37
 4 9 -1 128.21 2.88
 4 -9 -1 114.62 3.3
 4 9 0 86.57 3.34
 -4 9 0 86.55 3.84
 -4 9 -1 32.17 3.39
 -4 9 -2 39.62 4.04
 -4 9 -3 324.04 8.49
 -4 9 -4 457.53 10.3
 4 9 7 28.11 1.59
 4 9 8 258.48 4.24
 4 9 8 233.35 6.19
 4 9 9 57.15 2.02
 4 9 10 79.18 4.68
 4 9 11 467.94 9.55
 4 9 12 50.24 4.78
 4 -9 12 50.49 4.98
 4 9 13 9.11 4.38
 4 -9 13 8.46 4.59
 4 9 14 140.02 5.64
 4 -9 14 129.73 5.91
 4 9 15 183.22 5.94
 4 -9 15 196.34 6.46
 4 -9 16 18.37 4.62
 4 -9 17 58.57 4.36
 4 -9 18 51.12 4.12
 -4 10 22 14.33 1.02
 4 -10 -22 14.88 1.35
 -4 10 21 0.19 1.17
 -4 10 20 17.5 1.5
 -4 10 19 49.74 2.94
 -4 10 19 48.11 1.93
 -4 10 18 2.89 1.5
 -4 -10 18 2.84 5.03
 -4 10 18 3.65 4.58
 -4 10 17 19.21 4.86
 -4 -10 17 17.02 2.31
 -4 10 17 15.94 2.35
 -4 -10 17 22.01 5.2
 -4 10 17 19.19 1.79
 -4 10 17 19.07 1.62
 -4 10 16 17.92 2.32
 -4 -10 16 15.52 2.22
 -4 10 16 21.01 4.94
 4 10 -16 19.01 2.59
 -4 10 16 18.15 1.67
 -4 -10 15 3.32 1.9
 -4 10 15 5.32 1.94
 -4 10 15 6.31 4.74
 4 10 -15 2.26 2.34
 -4 10 15 4.13 1.58
 4 10 -15 6.7 4.79
 -4 10 14 18.92 4.65
 -4 -10 14 15.15 1.95
 -4 10 14 16.67 2.02
 -4 10 14 18.35 1.52
 4 10 -14 18.4 2.5
 4 10 -13 29.49 2.61
 -4 -10 13 28.59 2.19
 -4 10 13 26.6 2.2
 -4 10 13 29.23 4.15
 4 10 -12 20.37 2.4
 -4 -10 12 18.91 1.93
 -4 10 12 18.97 1.94
 -4 10 12 21.19 3.89
 -4 -10 11 39.27 2.14
 -4 10 11 37.2 2.1
 4 10 -11 43.02 2.67
 4 10 -10 144.62 4.08
 -4 -10 10 142.45 3.63
 -4 10 10 140.92 3.64
 4 10 -9 7.21 1.89
 -4 -10 9 8.76 1.51
 -4 10 9 7.73 1.52
 4 10 -9 7.25 3.77
 -4 -10 8 117.85 3.06
 -4 10 8 116.77 3.06
 4 10 -8 111.59 3.39
 4 10 -7 36.52 3.72
 4 10 -5 28.25 3.08
 4 10 -4 14.08 3.14
 4 -10 -3 8.25 2.38
 4 -10 -2 18.51 2.67
 4 10 -2 22.2 2.4
 4 10 -1 17.07 2.65
 4 10 -1 36.14 2.03
 -4 10 0 13.51 3.17
 4 10 0 7.06 2.81
 -4 10 -1 38.82 3.57
 -4 10 -2 17.1 3.82
 -4 10 -3 130.49 6.03
 -4 10 -4 187.81 6.95
 -4 10 -5 341.15 9.43
 4 10 7 59.9 1.92
 4 10 8 96.74 4.33
 4 10 8 96.84 2.41
 4 10 9 54.1 4.05
 4 10 9 51.62 1.97
 4 10 10 125.98 5.28
 4 10 11 23.01 4.42
 4 10 12 10.9 4.28
 -4 10 -12 6.08 5.29
 4 -10 13 22.17 4.7
 4 10 13 21.16 4.3
 4 -10 14 87.23 5.45
 4 10 14 77.15 4.92
 4 -10 15 33.24 4.84
 4 10 15 37.47 4.33
 4 -10 16 61.38 4.82
 4 -10 17 -3.53 3.76
 4 -10 18 6.89 3.56
 -4 11 22 4.49 0.94
 -4 11 21 16.74 1.22
 -4 11 20 3.78 1.32
 -4 -11 19 24.27 5.11
 -4 11 19 32.15 2.95
 -4 11 19 27.34 1.67
 -4 11 18 70.59 2.11
 -4 11 18 65.1 5.12
 -4 -11 18 76.92 5.69
 -4 11 17 1.06 4.47
 -4 -11 17 5.45 5.34
 -4 11 17 4.18 1.51
 -4 11 17 5.05 1.74
 -4 -11 16 87.29 3.52
 -4 11 16 86.05 3.55
 -4 11 16 101.5 5.62
 4 11 -16 91.93 3.99
 -4 11 16 96.81 2.39
 -4 11 15 21.21 4.75
 -4 11 15 22.54 1.72
 4 11 -15 24.02 2.7
 4 11 -15 12.3 4.9
 -4 -11 15 20.56 2.2
 -4 11 15 19.33 2.23
 -4 -11 14 17.81 1.96
 -4 11 14 17.1 1.96
 -4 11 14 22.85 4.52
 4 11 -14 19.85 2.54
 -4 11 14 20.21 1.58
 4 11 -14 14.97 4.8
 4 11 -13 63.97 3.26
 -4 -11 13 57.41 2.67
 -4 11 13 57.18 2.69
 4 11 -12 37.21 2.65
 4 11 -12 31.33 4.65
 -4 -11 12 37.57 2.21
 -4 11 12 37.01 2.2
 -4 11 12 38.96 4.06
 4 11 -11 20.13 2.26
 -4 -11 11 17.74 1.71
 -4 11 11 16.28 1.69
 4 11 -11 18.69 4.05
 4 11 -10 144.05 4.13
 -4 11 10 137.95 3.58
 -4 -11 10 142.36 3.59
 4 11 -9 122.1 3.59
 -4 -11 9 114.4 3.09
 -4 11 9 112.87 3.09
 4 11 -9 108.97 5.36
 -4 -11 8 120.2 3.05
 -4 11 8 116.49 3.05
 4 11 -7 136.15 5.14
 4 11 -6 72.84 3.81
 4 11 -5 133.27 4.53
 4 11 -4 13.56 1.82
 4 11 -3 8.97 2.27
 4 -11 -3 2.34 2.44
 4 11 -2 136.44 3.89
 4 11 -2 146.78 3.6
 4 -11 -2 141.22 3.64
 4 11 -1 45.3 2.1
 4 11 -1 29.96 3.25
 -4 11 0 48.97 3.9
 -4 11 -1 34.86 3.97
 -4 11 -2 47.76 4.12
 -4 11 -3 97.72 5.44
 -4 11 -4 88.46 5.65
 -4 11 -5 3.71 4.43
 -4 11 -6 36.24 5.16
 -4 11 -7 30.65 5.02
 4 11 8 65.26 3.98
 4 11 8 75.75 2.17
 4 11 9 92.23 4.54
 4 11 9 93.58 2.43
 4 11 10 26.42 4.17
 -4 11 -10 15.46 5.38
 4 11 11 34.28 4.43
 -4 11 -11 22.1 5.59
 4 11 12 6.74 4.12
 -4 11 -12 1.2 5.23
 4 -11 13 62.05 5.28
 4 11 13 54.08 4.56
 4 11 14 13.76 4.1
 4 -11 15 12.09 4.5
 4 -11 16 20 4.31
 4 -11 17 3.35 3.57
 4 -11 18 11 3.59
 -4 12 22 11.88 0.97
 -4 12 21 48.18 1.48
 -4 12 20 44.74 1.65
 -4 12 19 120.33 3.41
 -4 12 19 118.4 2.64
 -4 -12 19 127.46 5.98
 -4 12 18 123.37 2.72
 -4 -12 18 133.65 6.2
 -4 12 17 21.75 4.58
 -4 -12 17 20.26 5.32
 -4 12 17 25.09 1.87
 -4 12 17 23 1.68
 -4 -12 16 107.48 3.77
 -4 12 16 108.29 3.87
 -4 12 16 122.89 5.74
 4 12 -16 114.61 4.35
 -4 12 16 124.79 2.66
 -4 -12 15 74.34 3.14
 -4 12 15 74.74 3.18
 -4 12 15 86.34 5.23
 4 12 -15 82.88 3.81
 -4 12 15 85.42 2.26
 -4 -12 14 181.2 4.67
 -4 12 14 176.23 4.6
 -4 12 14 225.25 6.54
 4 12 -14 215.97 5.74
 -4 12 14 206.13 3.52
 4 12 -14 152.98 7.71
 4 12 -13 37.78 2.8
 4 12 -13 29.15 4.8
 -4 -12 13 30.22 2.12
 -4 12 13 31.14 2.18
 -4 12 13 37.89 4.39
 4 12 -12 51.7 2.92
 4 12 -12 40.26 4.94
 -4 -12 12 45.7 2.37
 -4 12 12 46.8 2.37
 -4 12 12 49.59 4.24
 4 12 -11 218.07 5.22
 4 12 -11 174.58 7.03
 -4 -12 11 193.68 4.43
 -4 12 11 194.48 4.41
 -4 12 11 210.56 5.54
 -4 -12 10 552.31 8.99
 -4 12 10 535.55 8.95
 -4 -12 9 45.81 2.03
 -4 12 9 45.19 2.01
 -4 -12 8 60.41 2.18
 -4 12 8 60.18 2.22
 -4 -12 7 1064.24 15.06
 -4 12 7 1049.13 15.03
 4 12 -6 719.89 12.53
 4 12 -5 77.74 2.66
 4 12 -5 74.14 4.06
 4 12 -4 231.74 4.7
 4 -12 -4 216.91 4.21
 4 -12 -3 65.37 2.93
 4 12 -3 88.26 3.44
 4 12 -2 26.24 2.97
 4 12 -2 27.66 2.56
 4 12 -1 377.22 6.17
 4 12 -1 318.9 6.37
 -4 12 0 820.05 14.18
 -4 12 -1 597.43 11.25
 -4 12 -2 328.65 8.1
 -4 12 -3 391.38 9.48
 -4 12 -4 275.56 8.2
 -4 12 -5 12.2 4.59
 -4 12 -6 825.45 17.75
 4 12 6 947.02 12.84
 -4 12 -7 293.3 9.64
 4 12 7 324.17 6.77
 -4 12 -8 214.95 8.98
 4 12 8 283.42 6.42
 -4 12 -9 6.21 4.91
 4 12 9 6.92 3.64
 4 12 9 6.7 1.69
 4 12 10 486.81 9.05
 -4 12 -10 349.3 11.91
 4 12 11 109 5.07
 -4 12 -11 67.17 6.9
 4 12 12 169.22 5.61
 -4 12 -12 91.92 7.69
 4 12 13 93.24 4.95
 4 -12 13 93.38 5.67
 4 -12 14 47.51 5.08
 4 -12 15 95.92 5.34
 4 -12 16 210.62 6.15
 4 -12 17 16.9 3.6
 4 -12 18 21.91 3.05
 -4 13 22 27.44 1.05
 -4 13 21 0.9 1.06
 -4 13 20 7.89 1.32
 -4 13 19 25.31 1.6
 -4 13 19 27.65 2.88
 -4 -13 19 20.59 4.9
 -4 13 18 19.62 1.59
 -4 13 18 17.98 2.98
 -4 -13 18 21.48 5.09
 -4 13 17 37.68 1.81
 -4 -13 17 37.85 5.54
 -4 13 17 41.77 2.03
 4 13 -16 2.85 2.21
 4 13 -16 4.21 4.4
 -4 13 16 3.55 1.48
 -4 13 16 3.16 1.66
 -4 13 16 3.56 1.9
 4 13 -15 11.2 1.32
 -4 13 15 14.12 4.37
 -4 -13 15 11.95 1.97
 -4 13 15 12.19 1.97
 -4 13 15 11.7 1.66
 4 13 -15 14.28 2.46
 4 13 -15 9.79 4.6
 -4 13 14 23.17 4.37
 -4 -13 14 16.62 1.95
 -4 13 14 17.48 2.01
 -4 13 14 20.07 1.64
 4 13 -14 19.22 2.52
 4 13 -14 14.8 4.77
 4 13 -13 12.49 2.3
 4 13 -13 12.98 4.58
 -4 -13 13 10.65 1.69
 -4 13 13 11.19 1.69
 -4 13 13 16.01 4.15
 4 13 -12 31.94 2.57
 4 13 -12 29.72 4.61
 -4 -13 12 31.21 2.05
 -4 13 12 30.29 2
 -4 13 12 34.01 3.91
 4 13 -11 58.47 4.95
 -4 -13 11 69.55 2.55
 -4 13 11 62.43 2.47
 -4 13 11 72.76 4.03
 -4 -13 10 55.98 2.22
 -4 13 10 58.28 2.24
 4 13 -10 55.78 4.71
 -4 -13 9 15.85 1.48
 -4 13 9 16.3 1.52
 4 13 -9 11.34 3.57
 -4 -13 8 187.35 3.85
 -4 13 8 181.72 3.81
 -4 -13 7 159.62 3.4
 -4 13 7 157.18 3.41
 4 13 -6 42.13 3.69
 4 13 -6 46.78 2.32
 4 13 -5 66.47 2.51
 4 13 -5 68.52 4.22
 4 13 -4 20.47 2.01
 4 -13 -4 8.77 2.39
 4 13 -3 9.79 2.45
 4 -13 -3 9.16 2.39
 4 13 -2 76.76 3.55
 4 13 -2 126.34 3.55
 4 13 -1 23.81 1.85
 4 13 -1 18.98 3.44
 -4 13 0 6.85 3.92
 -4 13 -1 13.42 3.8
 -4 13 -2 112.22 5.35
 -4 13 -3 171.56 6.25
 -4 13 -4 120.75 5.9
 -4 13 -5 19.77 4.6
 4 13 6 291.61 4.55
 -4 13 -6 245.37 8.77
 -4 13 -7 51.07 5.78
 4 13 7 61.83 3.85
 -4 13 -8 25.22 5.54
 4 13 8 24.29 3.5
 -4 13 -9 55.36 6.31
 4 13 9 80.49 4.41
 4 13 10 8.39 3.83
 -4 13 -10 2.59 5.31
 4 13 11 39.4 4.27
 -4 13 -11 21.64 5.8
 4 13 12 57.53 4.48
 -4 13 -12 26.03 5.81
 4 -13 13 52.35 5.28
 4 -13 14 78.86 5.37
 4 -13 15 51.21 5
 4 -13 16 22.9 4.09
 4 -13 17 25.53 3.82
 -4 14 22 2.63 0.82
 -4 14 21 1.55 1.05
 -4 14 20 8.85 2.29
 -4 14 20 7.61 1.26
 -4 -14 19 34.25 4.81
 -4 14 19 32.31 1.65
 -4 14 19 35.4 2.77
 -4 -14 18 89.91 5.6
 -4 14 18 82.99 3.31
 -4 14 18 84.58 2.22
 -4 14 17 46.04 1.87
 -4 14 17 47.34 2.08
 -4 14 16 43.3 1.96
 -4 14 16 42.2 1.82
 -4 14 15 100.98 3.55
 4 14 -15 105.84 2.26
 4 14 -14 13.56 2.39
 4 14 -14 12.45 4.37
 -4 14 14 12.3 1.63
 -4 -14 14 12.39 1.84
 -4 14 14 11.73 1.86
 4 14 -13 32.16 2.66
 4 14 -13 21.8 4.54
 -4 -14 13 28.1 1.92
 -4 14 13 25.03 1.88
 4 14 -12 2.04 3.92
 -4 14 12 2.91 1.38
 -4 -14 12 2.95 1.45
 4 14 -11 69.94 1.67
 -4 -14 11 71.49 2.55
 -4 14 11 68.83 2.54
 4 14 -10 47.32 4.58
 -4 14 10 46.07 2
 -4 -14 10 47.32 2.03
 4 14 -9 12.97 3.54
 -4 -14 9 13.63 1.39
 -4 14 9 11.77 1.36
 -4 -14 8 159.55 3.41
 -4 14 8 149.98 3.36
 4 14 -7 18.12 1.92
 4 14 -7 19.51 3.47
 -4 -14 7 19.83 1.43
 -4 14 7 17.27 1.37
 4 14 -6 37.47 2.18
 4 14 -6 38.02 3.75
 4 14 -5 36.33 3.69
 4 14 -5 40.85 2.19
 4 14 -4 24.76 2.09
 4 14 -3 57.02 3.2
 4 14 -2 1.17 2.03
 4 14 -2 -1.57 2.64
 -4 14 -1 19.08 4.1
 -4 14 -2 50.38 4.55
 -4 14 -3 104.28 5.42
 -4 14 -4 44.4 4.87
 -4 14 -5 0.94 4.15
 -4 14 -6 48.17 5.37
 4 14 7 46.04 1.79
 -4 14 -7 33.08 5.11
 -4 14 -8 36.62 5.58
 4 14 9 15.41 3.71
 -4 14 -9 11.58 4.98
 -4 14 -10 58.68 6.48
 -4 14 -11 11.36 5.04
 -4 14 -12 4.27 4.89
 4 -14 14 17.07 4.68
 4 -14 15 37.81 4.76
 4 -14 16 35.31 4.09
 4 -14 17 3.95 3.35
 -4 15 21 4.49 1.03
 -4 15 20 39.45 1.49
 -4 15 20 40.33 2.63
 -4 -15 19 7.99 4.45
 -4 15 19 11.02 2.52
 -4 15 19 10.24 1.4
 -4 -15 18 82.68 5.45
 -4 15 18 77.56 3.31
 -4 15 18 77.32 2.14
 -4 15 17 219.99 4.61
 -4 15 17 217.46 3.87
 -4 15 17 231.94 3.99
 -4 15 16 26.31 1.82
 4 15 -15 62.39 1.79
 4 15 -15 68.34 3.44
 -4 15 15 73.36 2.18
 -4 15 15 56.08 2.79
 4 15 -14 229.15 3.79
 4 15 -14 232.31 5.94
 4 15 -13 8 4.05
 -4 15 13 8.22 1.54
 4 15 -12 18.11 4.08
 -4 -15 12 20.49 1.68
 -4 15 12 20.6 1.65
 4 15 -12 23.34 1.15
 4 15 -11 62.97 1.6
 -4 -15 11 61.23 2.38
 -4 15 11 61.59 2.36
 -4 15 10 587.2 9.43
 4 15 -10 563.8 12.35
 -4 -15 9 150.35 3.32
 -4 15 9 143.07 3.26
 -4 -15 8 194.45 3.79
 -4 15 8 177.66 3.7
 4 15 -8 191.08 4.46
 4 15 -8 183.27 6.18
 -4 -15 7 635.54 9.27
 -4 15 7 589.22 9.2
 4 15 -7 571.95 11.66
 4 15 -7 644.2 10.11
 -4 -15 6 925.63 12.87
 -4 15 6 863.28 12.78
 4 15 -6 929.16 13.67
 4 15 -6 877.04 15.4
 4 15 -5 373.02 8.74
 4 15 -5 385.64 6.81
 4 15 -4 219.97 4.89
 4 15 -3 114.01 3.48
 4 15 -3 70.84 3.84
 4 15 -2 1.24 1.89
 4 15 -2 0.05 3.07
 -4 15 -1 1368.11 22.2
 -4 15 -2 2289.91 34.22
 -4 15 -3 1396.2 23.05
 -4 15 -4 134.72 6
 -4 15 -5 61.28 5.37
 -4 15 -6 397.4 10.51
 -4 15 -6 349.6 4.94
 -4 15 -7 124.34 6.79
 -4 15 -8 18.99 4.93
 4 15 8 22.25 1.34
 -4 15 -9 94.11 6.83
 -4 15 -10 11.79 5.13
 -4 15 -11 134.36 7.78
 4 -15 14 17.43 4.65
 4 -15 15 4.8 4.12
 4 -15 16 61.77 4.32
 4 -15 17 42.84 3.47
 -4 16 21 8.79 1
 -4 16 20 6.14 2.3
 -4 16 20 4.28 1.16
 -4 16 19 5.09 2.43
 -4 16 19 4.59 1.27
 -4 -16 18 24.63 4.89
 -4 16 18 21.51 2.77
 -4 16 18 23.31 1.62
 -4 16 17 15.2 3
 -4 16 17 15.22 1.87
 -4 16 16 18.69 1.79
 4 16 -16 14.77 1.34
 -4 16 16 19.55 3.02
 4 16 -15 10.33 4.18
 -4 16 15 15.54 1.68
 4 16 -15 13.66 1.35
 -4 16 14 51.01 1.95
 4 16 -14 46.39 1.68
 -4 16 13 6.4 1.54
 4 16 -13 2.94 3.87
 4 16 -12 6.17 1.01
 4 16 -12 6.63 3.9
 -4 16 12 6.89 1.36
 4 16 -11 82.59 1.83
 -4 16 11 72.59 2.43
 4 16 -10 81.98 3.18
 4 16 -10 85.83 1.87
 -4 16 9 10.57 1.02
 -4 16 9 7.62 1.11
 4 16 -9 5.96 3.52
 4 16 -9 8.56 1.75
 -4 16 8 74.3 1.76
 -4 16 8 62.4 1.96
 4 16 -8 70.42 2.75
 4 16 -8 62.66 4.35
 -4 16 7 65.08 1.95
 4 16 -7 71.03 2.79
 -4 16 6 74.07 2.01
 4 16 -6 74.38 4.64
 4 16 -6 79.46 2.93
 -4 16 5 45.13 1.49
 4 16 -5 49.69 2.48
 4 16 -4 9.37 2.19
 4 16 -3 6.19 2.77
 4 16 -3 8.03 2.25
 4 16 -2 49.33 3.29
 4 16 -2 52.67 2.58
 -4 16 -1 78.59 5.24
 -4 16 -2 51.41 4.81
 -4 16 -3 47.69 4.93
 -4 16 -4 118.65 2.34
 -4 16 -4 111.84 5.95
 -4 16 -5 11.98 0.97
 -4 16 -5 9.87 4.09
 4 16 5 13.31 1.21
 -4 16 -6 19.95 1.03
 -4 16 -6 19.64 4.43
 4 16 6 23.07 1.34
 -4 16 -7 39.76 5.29
 -4 16 -7 37.08 1.17
 4 16 7 40.41 1.51
 -4 16 -8 23.58 5.04
 4 16 8 30.73 1.49
 -4 16 -9 58.6 5.87
 -4 16 -10 59.96 6.11
 -4 16 -11 35.92 5.54
 4 -16 14 102.35 5.17
 4 -16 15 43.25 4.35
 4 -16 16 0.59 3.62
 4 -16 17 31.82 3.36
 -4 17 21 6.86 0.94
 -4 17 20 2.49 1.08
 -4 17 19 0.03 2.71
 -4 17 19 0.62 1.23
 -4 -17 18 5.02 4.61
 -4 17 18 4.65 2.9
 -4 17 17 25.93 1.9
 -4 17 17 26.52 3.03
 -4 17 16 79.56 3.37
 -4 17 16 73.38 2.27
 -4 17 15 32.52 1.81
 -4 17 15 32.26 1.63
 4 17 -15 28.91 1.49
 4 17 -14 69.93 5.46
 4 17 -14 121.21 2.44
 4 17 -13 28.41 4.29
 4 17 -13 47.26 1.69
 4 17 -12 62.64 1.6
 4 17 -12 42.63 4.52
 -4 17 11 17.77 1.37
 4 17 -11 22.8 1.19
 4 17 -11 17.42 3.78
 4 17 -11 22.15 2.17
 -4 17 10 15.25 1.26
 4 17 -10 14.53 3.63
 4 17 -10 18.26 2.04
 4 17 -10 18.24 1.13
 4 17 -9 45.83 2.43
 4 17 -9 38.99 4.21
 -4 17 9 39.85 1.65
 -4 17 9 45.07 1.4
 4 17 -8 50.19 2.44
 4 17 -8 42.84 3.95
 -4 17 8 38.52 1.52
 -4 17 8 50.22 1.49
 -4 17 7 16.96 1.06
 -4 17 7 22.69 1.19
 4 17 -7 20.89 2.07
 4 17 -7 20.45 3.71
 -4 17 7 21.83 1.69
 4 17 -6 213.29 6.83
 4 17 -6 224.47 4.8
 4 17 -5 85.66 3.12
 -4 17 5 101.08 2.06
 -4 17 4 67.92 1.74
 4 17 -4 60.58 3.16
 4 17 -3 10.74 2.56
 4 17 -3 17.91 2.77
 -4 17 2 20.78 1.19
 4 17 -2 17.88 1.95
 -4 17 1 10.01 1.1
 -4 17 0 68.85 1.79
 -4 17 -1 463 6.81
 -4 17 -2 139.88 6.45
 -4 17 -2 148.31 2.75
 -4 17 -3 259.91 4.15
 4 17 3 247.22 4.01
 -4 17 -3 264.87 3.84
 -4 17 -3 239.73 7.94
 -4 17 -4 60.21 1.66
 -4 17 -4 56.46 5.07
 -4 17 -4 61.87 1.47
 4 17 4 60.31 1.68
 -4 17 -5 20.43 4.39
 -4 17 -5 21.07 1.08
 4 17 5 21.03 2.49
 4 17 5 21.5 1.29
 -4 17 -6 7.97 4.19
 4 17 6 10.27 2.47
 4 17 6 10.11 1.27
 -4 17 -6 8.72 0.97
 -4 17 -7 30.09 1.17
 4 17 7 38.97 2.67
 4 17 7 33.07 1.48
 -4 17 -7 31.98 4.88
 4 17 8 11.09 1.32
 -4 17 -8 7.21 4.45
 -4 17 -9 19.32 4.74
 -4 17 -10 10.49 4.64
 -4 17 -11 55.86 5.91
 4 -17 14 5.81 4.23
 4 -17 15 19.58 4.06
 4 -17 16 29.58 3.59
 4 -17 17 2.33 2.8
 -4 18 21 34.85 1.12
 -4 18 20 17.93 2.08
 -4 18 20 16.68 1.14
 -4 18 19 58.76 2.63
 -4 -18 18 34.88 4.76
 -4 18 18 34.95 2.61
 -4 18 17 107.54 2.59
 -4 18 17 109.47 3.49
 -4 18 16 716.05 9.6
 -4 18 16 715.47 9.91
 4 18 -15 17.55 1.41
 -4 18 15 20.45 1.51
 -4 18 15 20.85 2.95
 -4 18 14 18.82 1.46
 4 18 -14 18.41 1.44
 4 18 -13 48.7 1.45
 4 18 -13 48.77 2.86
 4 18 -13 51.47 1.74
 4 18 -12 36.56 2.53
 4 18 -12 39.32 1.37
 4 18 -11 9.47 3.67
 4 18 -11 10.5 1.91
 4 18 -11 13.9 1.1
 4 18 -10 57.95 2.73
 4 18 -10 65.79 1.66
 -4 18 10 61.56 1.61
 4 18 -9 18.76 1.95
 4 18 -9 20.72 3.75
 4 18 -9 18.46 1.15
 -4 18 9 19.59 1.1
 4 18 -8 84.06 3.01
 -4 18 8 86.33 1.94
 -4 18 7 163.78 2.92
 -4 18 7 164.21 2.95
 -4 18 6 406.76 5.93
 -4 18 6 392.83 5.7
 -4 18 5 1391.44 18.59
 4 18 -5 1328.39 20.12
 -4 18 4 318.73 4.77
 4 18 -4 247.47 6.37
 4 18 -3 631.05 10.86
 -4 18 2 256.63 4.12
 4 18 -2 250.27 5.14
 -4 18 1 570.94 8.19
 -4 18 0 493.51 7.19
 -4 18 -1 1371.48 18.26
 -4 18 -1 1388.18 18.63
 4 18 2 166.34 3.43
 -4 18 -2 158.27 2.89
 4 18 2 146.6 2.78
 -4 18 -2 161.05 2.62
 -4 18 -2 149.59 6.75
 4 18 3 88.35 2.79
 -4 18 -3 85.75 1.99
 4 18 3 81.47 1.93
 -4 18 -3 84.3 1.77
 -4 18 -3 79.9 5.52
 4 18 4 87.66 2.9
 -4 18 -4 89.04 1.99
 -4 18 -4 88.12 1.8
 -4 18 -4 85.58 5.62
 4 18 4 84.08 1.97
 -4 18 -5 24.73 1.15
 -4 18 -5 23.04 4.38
 4 18 5 25.01 2.49
 4 18 5 25.75 1.37
 -4 18 -6 183.59 2.97
 4 18 6 191.47 3.29
 4 18 7 96.02 2.18
 -4 18 -7 91.59 1.84
 -4 18 -8 21.06 4.71
 4 18 8 33.97 1.5
 -4 18 -9 15.71 4.6
 4 18 9 21.8 1.41
 -4 18 -10 10.51 4.54
 4 -18 14 43.88 4.69
 4 -18 15 46.04 4.33
 4 -18 16 24.75 3.47
 -4 19 21 40.19 1.1
 -4 19 19 33.54 2.51
 -4 19 18 34.31 2.64
 -4 19 17 26.25 1.61
 -4 19 17 29.85 2.9
 -4 19 16 85.62 2.17
 4 19 -16 74.2 1.99
 -4 19 15 68.02 1.95
 4 19 -15 64.1 1.85
 4 19 -14 53.53 1.76
 -4 19 14 56.8 1.79
 4 19 -14 51.02 2.95
 4 19 -13 5.2 1.33
 4 19 -13 2.56 3.71
 4 19 -13 2.54 1.93
 -4 19 13 6.01 2.74
 4 19 -13 4.35 1.06
 4 19 -12 5.83 3.64
 4 19 -12 4.26 1.88
 4 19 -12 5.87 1.05
 4 19 -12 5.09 1.34
 4 19 -11 0.26 1.01
 4 19 -11 1.5 3.4
 4 19 -11 0.66 1.67
 4 19 -10 24.38 1.22
 4 19 -10 22.44 2.11
 -4 19 10 23.08 1.14
 -4 19 9 0.63 0.86
 4 19 -9 0.69 0.97
 4 19 -9 1.5 1.6
 4 19 -9 1.2 3.4
 4 19 -8 15.64 1.12
 -4 19 8 15.25 1.1
 4 19 -8 14.77 1.87
 4 19 -8 12.06 3.64
 -4 19 7 29.65 1.27
 4 19 -7 25.29 4.06
 4 19 -7 29.98 2.17
 -4 19 6 20.54 1.49
 -4 19 6 20.35 1.2
 4 19 -6 17.35 2.01
 -4 19 5 89.46 2.05
 -4 19 5 89.76 2.06
 -4 19 4 131.4 2.51
 4 19 -4 130.75 2.38
 4 19 -3 58.27 1.57
 4 19 -3 55.09 2.94
 -4 19 2 63.79 1.72
 4 19 -2 63.64 1.68
 4 19 -2 67.9 2.69
 -4 19 1 49.08 1.54
 4 19 -1 52.74 1.53
 -4 19 0 59.48 1.67
 4 19 0 59.49 2.38
 -4 19 -1 42.29 1.34
 4 19 1 43.94 2.38
 -4 19 -1 40.64 1.5
 4 19 2 18.39 1.27
 -4 19 -2 21.01 1.16
 4 19 2 19.5 2.27
 -4 19 -2 21.51 1.22
 4 19 3 56.8 2.62
 4 19 3 52.45 1.61
 -4 19 -3 56.43 1.48
 -4 19 -3 52.19 1.6
 4 19 4 65.1 2.73
 4 19 4 62.33 1.74
 -4 19 -4 63.47 1.56
 -4 19 -4 60.44 1.66
 4 19 5 22.9 2.56
 4 19 5 21.52 1.35
 -4 19 -5 21.95 1.14
 -4 19 -5 20.52 1.14
 4 19 6 -0.36 2.54
 -4 19 -6 1.51 1.01
 4 19 6 1.25 1.21
 -4 19 -6 4.26 4.11
 -4 19 -7 2.96 1
 -4 19 -7 6.97 4.31
 4 19 7 3.97 1.31
 4 19 7 2.42 2.6
 -4 19 -8 5.73 1.02
 4 19 8 7.28 1.33
 4 19 8 8.77 2.65
 -4 19 -8 5.84 4.4
 -4 19 -9 7.65 4.5
 -4 19 -10 34.04 5.16
 4 -19 14 40.53 4.51
 4 -19 15 33.4 3.87
 4 -19 16 27.71 3.27
 4 20 -20 1.49 1.63
 -4 20 19 12.65 2.24
 -4 20 18 13.55 1.27
 -4 20 18 14.64 2.54
 -4 20 17 37.12 2.86
 -4 20 17 38.67 1.6
 4 20 -16 83.62 2.04
 -4 20 16 95.08 2.23
 -4 20 15 59.21 1.82
 4 20 -15 53.85 1.75
 -4 20 14 28.95 1.51
 4 20 -14 29.98 1.54
 4 20 -13 43.75 2.82
 -4 20 13 47.96 1.85
 -4 20 13 46.85 1.62
 4 20 -13 42.96 1.46
 4 20 -13 47.61 1.72
 4 20 -12 63.87 3.07
 4 20 -12 65.67 1.69
 4 20 -12 67.59 1.92
 4 20 -11 35.47 2.47
 4 20 -11 38.78 1.39
 4 20 -10 -0.13 3.54
 4 20 -10 2.57 1.01
 4 20 -10 2.48 1.67
 4 20 -9 6.1 1.05
 4 20 -9 5.51 1.69
 4 20 -9 5.21 3.52
 -4 20 9 5.3 0.93
 -4 20 8 23.54 2.17
 4 20 -8 18.03 3.91
 4 20 -8 22.5 2.04
 4 20 -8 23.51 1.2
 -4 20 8 21.3 1.17
 -4 20 7 25.54 2.13
 4 20 -7 25.18 2.06
 4 20 -7 27.01 1.25
 -4 20 7 27.56 1.26
 -4 20 6 33.07 1.08
 -4 20 6 33.11 2.09
 -4 20 6 32.94 1.35
 -4 20 6 35.81 1.6
 4 20 -6 36.69 2.39
 4 20 -5 6.53 2.28
 -4 20 5 6.44 1.98
 -4 20 5 8.55 1.36
 -4 20 5 8.96 1.08
 -4 20 5 5.58 0.87
 -4 20 4 29.52 1.29
 -4 20 4 27.16 1.06
 4 20 -3 39.57 1.39
 -4 20 3 37.89 1.21
 4 20 -3 41.39 2.5
 4 20 -2 43.39 1.48
 -4 20 2 41.63 1.45
 -4 20 2 41.38 1.27
 -4 20 1 227.81 3.8
 4 20 0 27.7 2.18
 -4 20 0 28.19 1.29
 4 20 0 26.62 1.16
 -4 20 -1 89.34 2.11
 4 20 1 92.67 2.68
 -4 20 -1 94.29 1.91
 4 20 2 29.19 1.43
 -4 20 -2 32.26 1.35
 4 20 2 29.71 2.32
 -4 20 -2 32.55 1.3
 4 20 3 217.48 3.96
 -4 20 -3 183 7.76
 4 20 3 198.17 3.44
 -4 20 -3 199.06 3.49
 -4 20 -3 213.28 3.28
 4 20 4 11.01 2.41
 -4 20 -4 11.28 4.4
 4 20 4 11.22 1.26
 -4 20 -4 11.03 1.06
 -4 20 -4 11.3 1.1
 4 20 5 37.87 2.6
 4 20 5 36.52 1.56
 -4 20 -5 34.59 1.35
 -4 20 -5 38.7 1.32
 -4 20 -6 5.68 1.06
 4 20 6 5.59 1.26
 4 20 6 4.26 2.7
 -4 20 -6 4.5 4.06
 -4 20 -7 5.36 1.06
 4 20 7 6.16 1.31
 4 20 7 4.68 2.6
 -4 20 -7 3.21 4.19
 -4 20 -8 25 1.19
 4 20 8 30.09 2.69
 4 20 8 28.87 1.55
 4 20 9 59.21 1.76
 4 20 9 65.61 2.74
 4 -20 14 18.35 4.31
 4 -20 15 30.94 3.74
 4 -20 16 2.45 2.83
 -4 21 19 23.32 1.17
 -4 21 19 25.2 2.12
 -4 21 18 63.82 1.68
 -4 21 18 59.21 2.54
 -4 21 17 35.57 1.52
 -4 21 17 35.75 2.67
 -4 21 16 57.93 1.84
 -4 21 16 60.6 2.97
 -4 21 15 47.09 1.64
 4 21 -15 44.4 1.67
 -4 21 14 36.48 1.54
 4 21 -14 36.2 1.59
 4 21 -13 210.31 5.52
 -4 21 13 254.46 4
 -4 21 13 241.57 3.85
 4 21 -13 221.68 3.69
 4 21 -13 235.79 3.85
 4 21 -12 43.67 2.68
 -4 21 12 47.43 1.77
 4 21 -12 43.83 1.47
 4 21 -12 45.59 1.7
 4 21 -11 84.48 1.91
 4 21 -11 86.04 2.09
 -4 21 10 12.68 1.01
 4 21 -10 14.33 1.15
 4 21 -10 12.25 1.91
 4 21 -10 12.68 3.83
 4 21 -9 6.6 1.06
 4 21 -9 7.49 1.74
 -4 21 9 6.58 0.98
 4 21 -9 3.99 3.72
 -4 21 8 16.23 2.24
 4 21 -8 13.78 1.82
 -4 21 8 15.52 1.1
 4 21 -8 16.21 1.15
 4 21 -8 15.48 1.23
 4 21 -7 13.47 1.1
 4 21 -7 13.05 1.22
 -4 21 7 12.56 2.13
 4 21 -7 11.66 1.87
 -4 21 7 12.32 1.07
 -4 21 6 61 1.69
 -4 21 6 63.27 2.42
 4 21 -6 60.8 1.63
 -4 21 6 59.87 1.39
 -4 21 6 63.16 1.91
 4 21 -6 58.9 2.96
 -4 21 5 167.92 3.28
 -4 21 5 161.25 2.96
 -4 21 5 158.14 2.57
 -4 21 5 164.92 2.86
 4 21 -4 79.84 3.59
 -4 21 4 90.71 2.06
 -4 21 4 100.25 2.56
 -4 21 4 90.81 2.03
 -4 21 4 86.37 1.72
 4 21 -3 162.46 2.77
 4 21 -3 157.81 2.75
 -4 21 3 155.56 2.54
 4 21 -2 7.63 1.14
 4 21 -2 7.65 0.99
 -4 21 2 7.18 0.97
 -4 21 2 8.48 1.08
 4 21 -1 126.66 2.36
 -4 21 1 127.05 2.53
 4 21 0 85.9 1.84
 -4 21 0 87.19 2.05
 4 21 0 87.05 2.58
 4 21 1 541.96 7.97
 -4 21 -1 598.02 7.92
 -4 21 -1 554.56 8.22
 4 21 1 581.38 8.2
 4 21 2 144.54 2.57
 4 21 2 148.8 2.82
 -4 21 -2 152.34 2.86
 4 21 3 21.07 1.37
 -4 21 -3 22.01 1.22
 -4 21 -3 22.37 1.22
 4 21 3 23.59 2.42
 4 21 4 67.76 2.73
 -4 21 -4 71.16 1.67
 4 21 4 66.43 1.87
 -4 21 -4 65.4 1.73
 4 21 5 15.82 2.58
 -4 21 -5 19.42 1.2
 4 21 5 19.46 1.43
 -4 21 -5 15.55 4.52
 -4 21 -5 17.18 1.12
 -4 21 -6 13.27 1.15
 4 21 6 15.04 2.66
 4 21 6 15.46 1.45
 -4 21 -6 14 4.58
 -4 21 -7 49.87 1.47
 4 21 7 54.9 2.95
 4 21 7 52.88 1.79
 4 21 8 102.2 2.24
 4 21 8 105.04 3.06
 4 21 9 80.03 1.94
 4 21 9 89.68 2.85
 4 -21 14 3.71 3.68
 4 -21 15 5.76 3.54
 -4 22 20 1.31 0.76
 -4 22 19 1.63 0.96
 -4 22 19 4.31 2.12
 4 22 -19 0.76 1.87
 -4 22 18 6.16 2.17
 -4 22 18 5.32 1.1
 -4 22 17 43.49 2.64
 -4 22 17 41.72 1.5
 -4 22 16 8.88 2.66
 -4 22 16 8.12 1.28
 4 22 -15 19.93 1.41
 -4 22 15 22.44 1.39
 -4 22 15 24.37 2.79
 4 22 -14 42.93 1.66
 -4 22 14 46.11 1.81
 -4 22 14 44.4 1.6
 -4 22 13 30.09 1.45
 -4 22 13 31.72 1.71
 4 22 -13 29.85 1.57
 4 22 -13 27.16 1.3
 -4 22 12 85.89 2.13
 -4 22 12 81.59 1.93
 4 22 -12 80.85 2.06
 4 22 -12 80.38 1.9
 4 22 -11 4.6 1.36
 4 22 -11 5.5 1.13
 4 22 -11 4.29 3.72
 4 22 -11 4.03 1.87
 4 22 -10 2.8 1.29
 4 22 -10 4.19 3.7
 4 22 -10 3.5 1.09
 4 22 -10 3.69 1.75
 -4 22 10 3.88 0.92
 4 22 -9 23.65 1.32
 4 22 -9 19.82 2.03
 -4 22 9 22.82 1.19
 4 22 -9 24.13 1.24
 -4 22 8 4.37 0.98
 -4 22 8 5.04 2.32
 4 22 -8 6.08 1.06
 4 22 -8 5.16 1.77
 4 22 -8 5.82 1.19
 4 22 -7 19.45 1.19
 4 22 -7 16.32 2.08
 -4 22 7 20.47 2.24
 4 22 -7 19.93 1.35
 -4 22 7 18.12 1.14
 -4 22 6 17.49 1.16
 -4 22 6 18.27 2.24
 4 22 -6 18.04 1.16
 4 22 -6 13.39 2.41
 -4 22 6 15.7 1
 -4 22 6 17.19 1.64
 -4 22 5 75.5 1.89
 -4 22 5 79.9 2.53
 -4 22 5 72.57 1.57
 -4 22 5 76.52 1.97
 -4 22 4 12.08 1.12
 -4 22 4 13.1 2.15
 -4 22 4 14.76 1.44
 -4 22 4 12.07 0.98
 4 22 -4 12.63 2.22
 -4 22 3 23.77 1.1
 4 22 -3 25.32 1.21
 4 22 -3 24.44 2.07
 4 22 -2 0.92 2.24
 -4 22 2 2.88 0.97
 -4 22 2 3.65 1.02
 4 22 -2 3.09 1.14
 4 22 -2 3.37 0.97
 4 22 -1 62.9 1.56
 -4 22 1 62.96 1.71
 4 22 0 41.14 1.34
 -4 22 0 39.37 1.47
 4 22 0 43.92 2.35
 -4 22 -1 24.65 1.3
 4 22 1 26.77 2.37
 4 22 1 23.06 1.13
 -4 22 -1 24.81 1.23
 -4 22 -2 12.4 1.11
 4 22 2 13.37 1.31
 4 22 2 15.31 2.34
 4 22 2 12.66 0.98
 -4 22 -2 14.17 1.16
 4 22 3 38.73 2.51
 -4 22 -3 37.2 1.39
 4 22 3 36.92 1.55
 -4 22 -3 38.52 1.36
 4 22 4 23.64 2.57
 -4 22 -4 25.38 1.25
 4 22 4 27.02 1.47
 -4 22 -4 23.74 2.32
 -4 22 -4 27.24 1.31
 -4 22 -5 18.98 1.24
 4 22 5 20.42 1.47
 -4 22 -5 18.85 1.13
 4 22 6 79.94 2.07
 -4 22 -6 77.33 1.79
 4 22 7 29.72 2.69
 4 22 7 28.77 1.56
 -4 22 -7 27.31 1.29
 4 22 8 27.55 1.48
 -4 22 -8 26.1 1.24
 4 22 8 30.74 2.63
 4 22 9 58.06 2.68
 4 -22 14 13.74 3.84
 4 -22 15 9.94 3.35
 -4 23 19 9.29 0.93
 -4 23 19 11.98 1.97
 -4 23 18 26.32 1.18
 4 23 -18 23.5 1.93
 -4 23 17 30.94 1.33
 -4 23 17 32.07 2.45
 -4 23 16 34.13 1.45
 -4 23 16 38.52 2.72
 -4 23 15 27.76 1.42
 -4 23 15 28.27 1.72
 4 23 -15 24.23 1.4
 -4 23 14 68.57 1.78
 -4 23 14 74.53 3.05
 -4 23 14 70.41 1.98
 4 23 -14 69.25 1.87
 -4 23 13 65.03 1.75
 -4 23 13 67.63 1.97
 4 23 -13 67.39 1.9
 4 23 -12 14.33 1.21
 -4 23 12 14.73 1.22
 -4 23 12 15.4 1.51
 4 23 -12 13.19 4.01
 4 23 -12 14.49 2.07
 4 23 -12 15.69 1.46
 -4 23 11 222.4 3.54
 4 23 -11 227.17 3.7
 4 23 -11 221.42 3.6
 4 23 -10 22.09 1.26
 4 23 -10 21.11 1.45
 4 23 -10 17.37 2.05
 -4 23 10 20.53 1.14
 -4 23 10 20.36 1.11
 4 23 -9 5.96 1.09
 4 23 -9 5.46 1.32
 -4 23 9 5.39 2.56
 4 23 -9 5.4 1.8
 -4 23 9 5.1 0.98
 4 23 -8 75.79 1.86
 -4 23 8 71.39 1.84
 4 23 -8 74.95 1.82
 4 23 -7 21.6 2.36
 -4 23 7 26.42 2.43
 4 23 -7 24.13 1.24
 -4 23 7 23 1.22
 4 23 -7 23.14 1.39
 -4 23 6 6.84 1.64
 4 23 -6 4.1 2.58
 -4 23 6 6.11 2.22
 4 23 -6 5.86 1.08
 -4 23 6 5.54 1.02
 -4 23 6 5.3 0.95
 -4 23 5 176.6 3.53
 -4 23 5 166.66 3.1
 -4 23 5 169.83 2.74
 -4 23 5 179.91 3.09
 4 23 -4 6.12 1.95
 -4 23 4 5.98 1.04
 -4 23 4 5.2 2.06
 -4 23 4 6.1 1.45
 4 23 -4 3.96 2.31
 -4 23 4 5.31 0.97
 -4 23 3 122.9 2.16
 4 23 -3 124.19 2.33
 4 23 -2 45.44 1.43
 -4 23 2 44.36 1.34
 -4 23 2 45.5 1.52
 -4 23 1 85.03 2
 4 23 -1 86.47 1.85
 -4 23 1 85.02 1.78
 4 23 -1 80.06 1.8
 4 23 0 71.67 1.68
 -4 23 0 68.35 1.83
 -4 23 -1 144.45 2.86
 4 23 1 159.41 3.34
 4 23 1 143.86 2.63
 -4 23 -1 158.33 2.65
 -4 23 -2 19.7 1.21
 4 23 2 20.34 1.36
 4 23 2 21.81 2.4
 4 23 2 19.43 1.06
 -4 23 -2 21.82 1.27
 4 23 3 78.91 2.86
 -4 23 -3 73.46 1.89
 4 23 3 75.32 1.96
 -4 23 -3 80.8 1.83
 -4 23 -3 72.55 2.67
 4 23 4 16.97 1.42
 -4 23 -4 17.83 1.26
 -4 23 -4 15.54 1.13
 4 23 5 65.89 1.9
 -4 23 -5 64.08 1.7
 -4 23 -5 63.08 1.68
 4 23 5 65.93 3
 -4 23 -6 22.7 1.29
 4 23 6 26.08 2.66
 4 23 6 22.03 1.46
 -4 23 -7 41.91 1.44
 4 23 7 40.97 2.76
 4 23 7 42.21 1.66
 -4 23 -8 42.51 1.39
 4 23 8 43.29 2.69
 -4 23 -9 13.62 1.07
 4 23 9 14.09 2.4
 4 23 10 0.34 2.06
 4 -23 14 12.6 3.54
 4 -23 15 11.42 2.9
 -4 24 19 7.17 0.83
 -4 24 19 9.86 1.69
 4 24 -18 36.78 1.89
 -4 24 18 44.62 1.28
 4 24 -17 16.4 1.94
 -4 24 17 20.67 1.16
 -4 24 17 21.96 2.27
 -4 24 16 174.36 2.98
 -4 24 16 181.83 3.71
 -4 24 15 110.49 3.21
 -4 24 15 107.46 2.23
 -4 24 15 117.05 2.48
 4 24 -14 4.8 0.97
 -4 24 14 5.95 2.59
 -4 24 14 5.79 1.46
 -4 24 14 6.11 1.2
 4 24 -14 5.18 1.3
 4 24 -13 26.83 1.24
 -4 24 13 29.01 1.34
 -4 24 13 30.69 1.6
 4 24 -13 28.66 1.53
 4 24 -12 24 1.29
 -4 24 12 25.19 1.56
 -4 24 12 23.42 1.28
 4 24 -12 24.23 1.52
 -4 24 11 166.34 2.88
 4 24 -11 169.57 3.07
 4 24 -11 167.57 2.97
 -4 24 11 169.54 3.03
 4 24 -10 19.89 1.26
 4 24 -10 19.66 1.43
 -4 24 10 16.59 1.1
 4 24 -10 16.25 2.12
 -4 24 10 17.25 1.1
 -4 24 9 35.63 1.35
 -4 24 9 38.14 2.73
 4 24 -9 38.59 1.49
 4 24 -9 38.16 1.42
 4 24 -9 35.37 1.58
 -4 24 9 33.89 1.22
 4 24 -8 29.98 1.36
 4 24 -8 29.3 1.45
 -4 24 8 25.66 1.06
 -4 24 8 32.39 2.61
 4 24 -8 22.59 2.46
 -4 24 8 28.66 1.31
 -4 24 7 5.25 1.03
 -4 24 7 7.34 2.44
 4 24 -7 5.08 1.1
 4 24 -7 3.39 2.27
 4 24 -7 4.47 1.23
 4 24 -6 61.29 1.65
 4 24 -6 57.59 1.73
 -4 24 6 63.65 2.12
 4 24 -6 56.71 1.73
 -4 24 6 61.26 2.57
 -4 24 6 54.39 1.45
 -4 24 6 58.44 1.69
 -4 24 5 183.27 3.31
 -4 24 5 193.46 3.68
 -4 24 5 185.62 2.94
 4 24 -5 167.87 4.84
 -4 24 5 201.54 3.31
 4 24 -5 155.74 3.93
 4 24 -5 186.85 3.21
 4 24 -4 33.27 2.34
 -4 24 4 32.87 1.37
 -4 24 4 38.03 1.72
 -4 24 4 35.04 2.29
 4 24 -4 33.99 1.42
 4 24 -4 34.95 1.35
 -4 24 4 33.62 1.24
 4 24 -3 96.06 2.04
 -4 24 3 95.18 2.66
 4 24 -3 98.51 2.04
 -4 24 3 93.5 1.88
 -4 24 2 68.05 1.8
 4 24 -2 62.36 1.66
 4 24 -2 65.72 1.66
 -4 24 2 66.31 1.58
 -4 24 1 123.26 2.44
 4 24 -1 114.8 2.17
 4 24 -1 120.51 2.24
 -4 24 1 119.16 2.17
 4 24 0 48.84 1.43
 -4 24 0 47.29 1.56
 -4 24 -1 19.34 1.24
 4 24 1 23.06 2.4
 4 24 1 20.66 1.12
 -4 24 -1 21.44 1.3
 -4 24 -2 6.69 1.05
 4 24 2 8 1.28
 4 24 2 7.28 2.5
 4 24 2 7.4 1.02
 -4 24 -2 7.63 1.19
 -4 24 -3 58 1.65
 -4 24 -3 58.22 1.72
 4 24 3 57.62 1.82
 4 24 4 30.29 2.73
 4 24 4 31.81 1.56
 -4 24 -4 31.08 1.42
 -4 24 -4 30.86 1.33
 4 24 5 2.37 2.63
 -4 24 -5 -1.68 2.2
 4 24 5 2.13 1.3
 -4 24 -5 2.14 0.93
 -4 24 -5 1.97 1.19
 4 24 6 169.1 3.13
 4 24 6 176.51 3.79
 -4 24 -6 170.82 2.91
 4 24 7 134.16 3.51
 -4 24 -7 134.78 2.42
 -4 24 -8 128.65 2.31
 4 24 8 128.21 3.27
 4 24 9 145.76 3.22
 4 24 10 35 2.1
 4 -24 14 50.22 3.49
 -4 25 18 15.4 1.92
 4 25 -18 10.72 1.58
 -4 25 18 13.4 0.93
 -4 25 17 39.51 2.27
 -4 25 17 37.47 1.23
 -4 25 16 14.22 2.41
 -4 25 16 13.45 1.1
 4 25 -16 11.47 2.08
 -4 25 15 2.16 2.45
 -4 25 15 2.13 1.09
 -4 25 15 2.27 1.4
 4 25 -14 20.1 1.38
 4 25 -14 17.57 1.04
 -4 25 14 20.58 1.24
 -4 25 14 23.24 2.58
 -4 25 14 24.02 1.57
 -4 25 13 26.7 1.3
 -4 25 13 26.83 1.49
 4 25 -13 23.71 1.48
 4 25 -12 24.69 1.27
 -4 25 12 23.72 1.24
 -4 25 12 24.67 1.52
 4 25 -12 26.3 1.53
 4 25 -11 42.96 1.52
 -4 25 11 44.39 1.67
 -4 25 11 41.81 1.41
 4 25 -11 44.67 1.72
 4 25 -10 183.15 3.12
 4 25 -10 184.62 3.2
 -4 25 10 180.17 3.1
 4 25 -9 10.82 1.31
 4 25 -9 10.63 1.18
 -4 25 9 10.85 2.53
 -4 25 9 9.34 0.95
 -4 25 9 9.76 1.02
 4 25 -9 9.96 2.17
 4 25 -8 46.56 1.55
 4 25 -8 46.73 1.64
 -4 25 8 49.18 2.7
 -4 25 8 44.88 1.5
 4 25 -7 13.04 1.23
 4 25 -7 11.81 1.36
 4 25 -7 11.72 1.35
 -4 25 7 13.21 2.52
 -4 25 7 11.22 1.13
 4 25 -6 57.06 2.88
 4 25 -6 66.59 1.83
 -4 25 6 71.94 2.29
 4 25 -6 66.24 1.81
 -4 25 6 72 2.8
 4 25 -6 69.67 1.76
 -4 25 6 64.78 1.79
 -4 25 6 61.51 1.56
 -4 25 5 26.96 1.23
 4 25 -5 26.98 1.39
 -4 25 5 28.56 2.43
 4 25 -5 26.13 2.32
 -4 25 5 30.35 1.88
 -4 25 5 25.01 1.3
 4 25 -4 10.08 2.5
 -4 25 4 16.95 1.67
 4 25 -4 16.85 1.18
 4 25 -4 16.81 1.26
 4 25 -4 16.35 1.88
 -4 25 4 14.67 2.23
 -4 25 4 15.06 1.15
 -4 25 4 14.86 1.12
 4 25 -3 40.67 1.41
 4 25 -3 39.3 1.44
 -4 25 3 35.39 2.26
 -4 25 3 38.13 1.31
 -4 25 2 29.22 1.27
 4 25 -2 28.34 1.31
 4 25 -2 31.22 1.29
 -4 25 2 29.88 1.37
 4 25 -1 1.65 1.12
 -4 25 1 1.6 1.09
 -4 25 1 1.49 1.01
 4 25 -1 2.05 1.01
 4 25 -1 -0.94 2.5
 4 25 0 35.69 1.32
 -4 25 0 34.57 1.42
 4 25 1 20.62 2.62
 -4 25 -1 17.6 1.25
 -4 25 -1 17.24 1.21
 4 25 1 18.13 1.16
 4 25 2 10.93 2.61
 -4 25 -2 8.76 1.21
 4 25 2 8.59 1.35
 -4 25 -2 9.04 1.1
 4 25 2 8.53 1.07
 4 25 3 87.23 2.15
 4 25 3 90.5 3.05
 -4 25 -3 93.37 2.04
 -4 25 -3 86.22 2.07
 4 25 4 71.57 1.96
 -4 25 -4 67.85 1.79
 4 25 4 70.18 2.88
 -4 25 -4 69.25 1.78
 -4 25 -5 18.43 1.12
 -4 25 -5 19.8 1.29
 -4 25 -6 77.74 1.85
 4 25 6 80.13 3.2
 -4 25 -7 74.23 1.76
 4 25 7 76.21 2.89
 -4 25 -8 103.45 1.99
 4 25 8 95.15 2.89
 4 25 9 1.8 2.15
 4 25 10 13.76 1.92
 4 -25 14 4.57 2.93
 -4 26 18 2.62 1.71
 4 26 -18 -1.09 1.7
 -4 26 17 2.31 1.98
 4 26 -17 0.87 1.79
 -4 26 16 1.25 2.15
 4 26 -16 1.3 1.88
 4 26 -15 2.55 2.07
 -4 26 15 3.13 2.33
 -4 26 15 2.98 0.99
 4 26 -14 54.46 1.63
 -4 26 14 55.04 1.48
 4 26 -13 8.45 1.02
 -4 26 13 9.63 1.08
 -4 26 13 9.87 1.35
 4 26 -13 10.79 1.33
 4 26 -12 56.66 1.59
 -4 26 12 60.4 1.61
 -4 26 12 62.12 1.75
 4 26 -12 63.49 1.84
 4 26 -11 92.4 2.05
 -4 26 11 95.14 2.13
 -4 26 11 92.27 1.96
 4 26 -11 93.72 2.21
 4 26 -10 116.22 2.32
 4 26 -10 117.04 2.42
 -4 26 10 111.95 2.29
 4 26 -9 26.71 1.45
 4 26 -9 28.52 1.37
 -4 26 9 29.84 2.81
 -4 26 9 25.94 1.23
 4 26 -8 87.78 1.98
 4 26 -8 86.05 2.01
 -4 26 8 86.26 2.95
 -4 26 8 79.88 1.93
 4 26 -7 131.38 2.49
 4 26 -7 126.68 2.53
 -4 26 7 132.68 3.29
 4 26 -7 129.67 2.5
 -4 26 7 124.3 2.53
 4 26 -6 2.46 2.09
 -4 26 6 3.01 1.07
 4 26 -6 5.4 1.31
 4 26 -6 5.44 1.15
 -4 26 6 6.06 2.53
 4 26 -6 3.31 2.64
 -4 26 6 3.32 1.95
 4 26 -6 4.37 1.33
 -4 26 6 4.97 1.08
 4 26 -5 38.97 1.54
 -4 26 5 41.39 2.5
 -4 26 5 36.46 1.34
 4 26 -5 34.46 2.28
 -4 26 5 35.71 1.45
 -4 26 5 41.12 2.01
 4 26 -5 39.99 1.6
 4 26 -4 47.13 1.57
 -4 26 4 43.43 2.44
 -4 26 4 50.44 1.96
 -4 26 4 45.61 1.42
 4 26 -4 48.77 1.54
 -4 26 3 0.25 2.18
 4 26 -3 1 1.15
 -4 26 3 0.32 1.05
 4 26 -3 -1.12 2.68
 4 26 -3 1.32 1.06
 4 26 -2 94.77 2.03
 -4 26 2 91.41 2.13
 -4 26 2 95.67 1.92
 4 26 -2 98.97 2.04
 4 26 -1 51.52 1.57
 -4 26 1 49.7 1.62
 -4 26 1 50.63 1.52
 4 26 -1 54.56 1.55
 4 26 0 44.5 1.46
 -4 26 0 40.94 1.53
 -4 26 -1 10.96 1.27
 -4 26 -1 10.8 1.14
 4 26 1 12.25 1.13
 4 26 1 12.11 2.51
 -4 26 -2 39.75 1.52
 -4 26 -2 38.56 1.47
 4 26 2 38.25 1.35
 4 26 2 41.23 2.63
 -4 26 -3 82.17 2.01
 -4 26 -3 85.85 1.95
 4 26 3 84.25 2.9
 -4 26 -4 16.51 1.16
 -4 26 -4 16.32 1.32
 4 26 4 16.68 2.59
 -4 26 -5 66.16 1.71
 4 26 5 71.19 3.14
 -4 26 -5 66.34 1.75
 4 26 6 133.92 3.45
 -4 26 -6 139.3 2.51
 4 26 7 25.34 2.48
 -4 26 -7 24.66 1.28
 4 26 8 60.37 2.54
 -4 26 -8 66.74 1.59
 4 26 9 45.14 2.18
 4 26 10 20.59 1.92
 4 -26 13 12.38 3.43
 4 -26 14 19.95 2.84
 4 27 -18 2.9 1.34
 -4 27 18 5.66 1.52
 4 27 -17 35.38 1.81
 -4 27 17 46.97 1.98
 -4 27 16 9.08 2.07
 4 27 -16 7.26 1.84
 -4 27 15 6.92 2.2
 4 27 -15 6.97 2.01
 4 27 -14 1.69 0.83
 -4 27 14 2.82 1.35
 4 27 -14 4.14 2.12
 4 27 -13 43.44 1.55
 -4 27 13 47.84 1.64
 4 27 -12 36.63 1.34
 4 27 -12 39.77 1.61
 4 27 -11 17.64 1.21
 -4 27 11 18.68 1.31
 4 27 -11 18.82 1.46
 4 27 -10 23.28 1.32
 -4 27 10 22.06 1.36
 -4 27 10 21.93 2.75
 4 27 -10 22.3 1.5
 4 27 -9 4.24 2.57
 4 27 -9 6.18 1.19
 4 27 -9 5.92 1.34
 -4 27 9 5.32 2.67
 -4 27 9 5.44 1.18
 4 27 -8 19.34 1.32
 -4 27 8 22.91 2.79
 4 27 -8 19.16 1.43
 -4 27 8 20.76 1.2
 4 27 -7 218.13 3.6
 -4 27 7 216.55 4.17
 4 27 -7 220.75 3.57
 4 27 -7 220.45 3.56
 -4 27 7 207.27 3.61
 -4 27 6 38.93 1.5
 4 27 -6 40.74 1.62
 4 27 -6 40.03 1.5
 -4 27 6 41.71 2.19
 -4 27 6 33.76 1.31
 -4 27 6 41.44 2.59
 4 27 -6 39.12 1.59
 4 27 -5 123.78 2.46
 -4 27 5 120.2 2.2
 -4 27 5 118.33 2.5
 4 27 -5 121.88 2.44
 -4 27 5 122.89 3.15
 4 27 -4 31.03 1.38
 -4 27 4 32.75 1.91
 4 27 -4 27.01 1.53
 -4 27 4 29.09 1.32
 4 27 -4 30.68 1.46
 -4 27 4 29.42 2.5
 4 27 -3 69.79 1.77
 -4 27 3 74.72 2.14
 -4 27 3 67.67 1.66
 4 27 -3 70.61 1.8
 4 27 -2 44.39 1.55
 -4 27 2 45.83 1.6
 4 27 -2 47.17 1.52
 -4 27 2 44.34 1.46
 4 27 -1 55.23 1.61
 -4 27 1 50.29 1.67
 -4 27 1 51.88 1.58
 4 27 -1 54.9 1.59
 -4 27 0 92.23 2.2
 4 27 0 101.45 2.1
 4 27 1 12.21 1.14
 -4 27 -1 10.7 1.26
 -4 27 -1 12.02 1.15
 4 27 2 126.31 2.37
 4 27 2 129.35 3.26
 -4 27 -2 130.87 2.43
 -4 27 -2 121.72 2.56
 4 27 3 89.87 3.03
 -4 27 -3 93.2 2.01
 -4 27 -3 86.38 2.05
 4 27 4 160.72 3.85
 -4 27 -4 165.1 2.82
 -4 27 -4 155.14 2.91
 -4 27 -5 53.06 1.6
 4 27 5 51.72 2.81
 -4 27 -6 40.01 1.45
 -4 27 -7 66.61 1.63
 4 27 7 62.44 2.53
 -4 27 -8 6.65 1.02
 4 27 8 5.34 2.11
 4 27 9 14.54 1.95
 4 27 10 2.4 1.88
 4 -27 13 40.8 3.36
 4 28 -17 1.3 1.52
 -4 28 17 3.38 1.71
 4 28 -16 12.96 1.68
 -4 28 16 17.75 1.93
 4 28 -15 6.82 1.88
 -4 28 15 10.73 2.06
 4 28 -14 10.05 2.03
 4 28 -14 8.35 0.82
 4 28 -13 17.77 1.02
 -4 28 13 25.39 1.39
 4 28 -12 43.28 1.57
 -4 28 12 45.01 1.53
 4 28 -11 12.14 1.12
 -4 28 11 13.62 1.21
 4 28 -11 14.23 1.42
 4 28 -10 20.15 1.26
 -4 28 10 19.98 1.25
 -4 28 10 19.02 2.59
 4 28 -10 20.09 1.48
 4 28 -9 127.55 2.49
 -4 28 9 130.15 3.44
 4 28 -9 133.38 2.55
 -4 28 9 129.65 2.41
 -4 28 8 9.19 1.05
 -4 28 8 10.2 2.59
 4 28 -8 9.94 1.37
 -4 28 8 8.98 1.11
 4 28 -8 10.93 1.23
 -4 28 7 19.23 1.21
 -4 28 7 16.97 2.73
 4 28 -7 19.29 1.48
 4 28 -7 20.35 1.5
 4 28 -7 20.67 1.34
 -4 28 6 25.78 1.34
 4 28 -6 28.25 1.56
 -4 28 6 26.05 2.55
 4 28 -6 29.08 1.54
 -4 28 6 33.04 2.39
 4 28 -6 29.71 1.42
 -4 28 5 12.87 1.22
 4 28 -5 13.59 1.37
 -4 28 5 10.87 2.35
 -4 28 5 13.92 1.89
 -4 28 5 10.48 1.14
 4 28 -5 12.25 1.4
 4 28 -4 48.75 1.57
 -4 28 4 53.63 2.02
 4 28 -4 48.01 1.7
 -4 28 4 46.02 1.44
 -4 28 4 42.07 2.45
 4 28 -4 50.91 1.65
 4 28 -3 94.33 2.02
 -4 28 3 90.56 2.31
 -4 28 3 87.8 1.87
 4 28 -3 93.39 2.03
 4 28 -2 3.54 1.13
 -4 28 2 3.5 1.13
 -4 28 2 3.15 1.07
 4 28 -2 2.93 1.22
 4 28 -1 13.81 1.25
 4 28 -1 14.65 1.21
 -4 28 1 13.16 1.22
 -4 28 1 13.8 1.2
 -4 28 0 12.45 1.18
 4 28 0 11.41 1.17
 -4 28 -1 218.8 3.83
 4 28 1 228.64 3.64
 4 28 2 39.3 1.44
 4 28 2 39.67 2.8
 -4 28 -2 42.69 1.5
 -4 28 -2 42.99 1.55
 -4 28 -3 84.84 2.04
 -4 28 -3 88.76 2.01
 4 28 4 11.03 2.55
 -4 28 -4 12.45 1.27
 4 28 5 98.75 2.97
 -4 28 -5 105.63 2.12
 -4 28 -6 6.7 1.14
 4 28 7 65.18 2.49
 -4 28 -7 69.88 1.62
 4 28 8 41.43 2.21
 -4 28 -8 44.88 1.31
 4 28 9 10.37 1.99
 4 28 10 1.74 1.64
 -4 29 17 3.55 1.42
 4 29 -17 1.15 1.36
 4 29 -16 2.4 1.52
 -4 29 16 7.71 1.78
 4 29 -15 8.52 1.79
 4 29 -14 10.78 0.78
 4 29 -14 11.17 1.94
 4 29 -13 31.7 1.1
 -4 29 12 5.15 1.2
 4 29 -12 4.76 0.97
 4 29 -12 5.34 1.22
 4 29 -11 78.17 1.93
 -4 29 11 75.55 1.76
 4 29 -10 24.8 1.27
 -4 29 10 24.85 1.21
 -4 29 10 23.65 2.47
 -4 29 9 -0.2 2.43
 4 29 -9 2.41 1.13
 -4 29 9 1.4 1.03
 -4 29 8 27.78 2.59
 4 29 -8 29.41 1.55
 4 29 -8 27.15 1.48
 -4 29 8 25.41 1.21
 4 29 -8 29.72 1.4
 -4 29 7 14.53 2.52
 4 29 -7 15.77 1.43
 -4 29 7 12.57 1.12
 4 29 -7 14.24 1.41
 4 29 -7 16.54 1.29
 4 29 -6 92.57 2.13
 -4 29 6 96.89 2.83
 4 29 -6 95.72 2.13
 -4 29 5 185.17 3.25
 -4 29 5 189.63 2.98
 -4 29 4 36.04 2.04
 4 29 -4 29.43 1.53
 -4 29 4 29.85 1.36
 4 29 -4 31.04 1.41
 -4 29 4 24.3 2.44
 4 29 -4 31.12 1.5
 4 29 -3 14.34 2.73
 -4 29 3 32.23 1.36
 4 29 -3 35.63 1.43
 -4 29 3 10.42 2.3
 4 29 -3 35.26 1.5
 4 29 -2 5.01 1.15
 -4 29 2 4.72 1.08
 -4 29 2 4.44 1.14
 -4 29 2 3.08 1.62
 4 29 -2 3.32 2.58
 4 29 -2 5.03 1.23
 -4 29 1 33.73 1.42
 -4 29 1 34.34 1.41
 4 29 0 46.28 1.57
 -4 29 0 40.65 1.51
 4 29 1 52.67 1.63
 -4 29 -1 47.19 1.6
 -4 29 -2 43.01 1.51
 4 29 2 39.92 1.41
 -4 29 -2 42.07 1.52
 4 29 2 41.82 2.79
 -4 29 -3 181.57 3.33
 4 29 3 189.69 3.88
 -4 29 -4 25.13 1.33
 4 29 4 19.02 2.39
 -4 29 -5 86.8 1.87
 4 29 5 78.83 2.69
 -4 29 -6 15.74 1.16
 -4 29 -7 16.09 1.1
 4 29 7 14.97 2.08
 4 29 8 6.99 1.86
 4 29 9 40.4 1.93
 -4 30 17 0.24 1.18
 4 30 -16 8.15 1.55
 -4 30 16 18.15 1.61
 4 30 -15 6.73 1.66
 4 30 -14 2.61 0.68
 4 30 -14 3.37 1.77
 4 30 -13 3.83 0.81
 4 30 -12 5.08 0.91
 4 30 -11 1.95 1.23
 4 30 -11 1.54 0.96
 -4 30 10 0.76 2.28
 4 30 -10 2.01 1.01
 -4 30 9 14.7 2.38
 4 30 -9 16.57 1.19
 4 30 -8 90.34 2.06
 4 30 -8 93.16 2.14
 4 30 -8 94.58 2.06
 4 30 -7 61.96 1.8
 4 30 -7 62.37 1.7
 4 30 -7 57.08 1.74
 4 30 -6 89.67 2.11
 -4 30 6 101.87 2.78
 -4 30 6 78.58 2.84
 4 30 -6 98.24 2.14
 -4 30 6 88.84 2.01
 -4 30 5 58.16 2.72
 4 30 -5 80.77 1.98
 -4 30 5 83.66 2.49
 4 30 -5 76.57 1.97
 -4 30 5 71.42 1.71
 -4 30 5 68.21 1.83
 -4 30 4 34.8 2.56
 4 30 -4 74.76 1.88
 4 30 -4 71.68 1.92
 4 30 -4 75.64 1.86
 -4 30 4 70.29 1.69
 4 30 -4 22.63 2.79
 4 30 -3 26 1.36
 -4 30 3 21.33 1.28
 4 30 -3 24.88 1.41
 4 30 -2 17.45 1.28
 -4 30 2 15.47 1.23
 4 30 -2 13.63 2.6
 -4 30 2 15.58 1.16
 -4 30 1 85.96 2.04
 4 30 -1 90.37 2.02
 4 30 0 5.21 1.15
 -4 30 0 5.49 1.06
 4 30 1 118.71 2.29
 -4 30 -1 114.75 2.42
 -4 30 -2 243.29 4.1
 4 30 2 241.83 3.85
 4 30 2 254.62 4.45
 -4 30 -3 252.3 3.81
 4 30 3 231.72 4.32
 -4 30 -4 16.21 1.22
 4 30 4 14.44 2.29
 -4 30 -5 10.3 1.13
 4 30 5 9.94 2.18
 4 30 6 6.29 2.08
 4 30 6 6.25 1.21
 -4 30 -6 6.76 1.04
 -4 30 -7 8.18 1.01
 4 30 7 5.82 1.93
 4 30 8 2.62 1.79
 4 30 9 3 1.63
 4 31 -16 6.05 1.26
 -4 31 16 5.47 1.35
 4 31 -15 7.19 1.5
 4 31 -14 0.63 1.71
 4 31 -14 3 0.62
 4 31 -13 11.49 0.81
 4 31 -12 4.09 0.86
 -4 31 11 12.84 2.16
 4 31 -11 14.52 1.02
 -4 31 10 15.3 2.26
 4 31 -10 18.67 1.11
 4 31 -9 25.28 1.22
 -4 31 9 21.38 2.31
 4 31 -8 14.83 1.36
 4 31 -8 13.59 1.35
 -4 31 8 12.17 2.29
 4 31 -8 14.01 1.17
 4 31 -7 3.13 1.31
 -4 31 7 2.5 2.27
 4 31 -7 4.04 1.13
 4 31 -7 2.71 1.33
 4 31 -6 75.36 1.86
 4 31 -6 78.92 1.88
 -4 31 5 33.69 1.36
 4 31 -5 34.23 1.58
 4 31 -5 38 1.53
 4 31 -4 145.18 2.5
 4 31 -4 148.11 2.53
 -4 31 4 137.46 2.3
 4 31 -4 136.41 2.55
 4 31 -3 62.93 1.72
 -4 31 3 55.6 1.58
 4 31 -2 8.27 1.17
 -4 31 2 6.02 1.72
 -4 31 2 6.68 1.16
 -4 31 2 8.47 1.08
 4 31 -1 5.15 1.14
 -4 31 1 3.16 1.62
 -4 31 1 5.65 1.15
 -4 31 1 5.63 1.05
 4 31 0 18.39 1.2
 -4 31 0 19.09 1.21
 4 31 1 58.1 1.8
 4 31 1 55.6 1.52
 4 31 2 22.13 1.47
 -4 31 -2 19.97 1.25
 4 31 3 7.42 1.34
 -4 31 -3 6.18 1.14
 4 31 3 5.85 2.17
 4 31 4 31.69 1.51
 -4 31 -4 35.22 1.31
 4 31 4 30.8 2.21
 4 31 5 12.59 1.3
 -4 31 -5 13 1.1
 4 31 5 11.2 2.03
 -4 31 -6 0.31 0.95
 4 31 6 1.06 1.9
 -4 31 -7 2.75 0.91
 4 31 7 3.68 1.75
 4 31 8 4.14 1.6
 4 32 -15 1.21 1.3
 4 32 -13 47.4 1.09
 4 32 -12 1.18 0.78
 -4 32 11 10.83 2.11
 4 32 -11 11.44 0.93
 -4 32 10 4.46 2.12
 4 32 -10 5.86 0.97
 4 32 -9 65.1 1.59
 -4 32 9 50.41 2.47
 4 32 -8 38.62 1.35
 -4 32 8 26.24 2.3
 4 32 -7 9.77 1.32
 4 32 -7 9.3 1.13
 -4 32 6 16.11 2.28
 4 32 -6 6.28 2.44
 4 32 -5 57.76 1.68
 -4 32 5 9.71 2.3
 -4 32 5 65.54 2.24
 4 32 -5 24.78 2.47
 -4 32 4 82.58 1.77
 4 32 -4 88.38 1.96
 4 32 -4 86.84 2.06
 -4 32 3 125.69 2.28
 4 32 -3 128.56 2.43
 -4 32 2 12.8 1.14
 -4 32 2 11.49 1.69
 4 32 -2 16.18 1.18
 -4 32 1 64.54 1.65
 4 32 -1 69.07 1.7
 4 32 0 92.54 1.94
 4 32 1 6.31 1.35
 4 32 1 6.21 0.98
 4 32 2 20.31 1.41
 -4 32 -2 20.49 1.23
 4 32 3 40.55 1.56
 -4 32 -3 38.85 1.37
 4 32 4 42.46 1.56
 -4 32 -4 45.46 1.37
 4 32 4 41.34 2.16
 4 32 5 4.78 1.19
 -4 32 -5 5.41 0.99
 4 32 5 6.26 1.91
 -4 32 -6 17.74 1.05
 4 32 6 16.94 1.87
 4 33 -15 2.78 1.09
 4 33 -13 11.47 0.69
 4 33 -12 -0.19 0.71
 4 33 -11 7.6 0.84
 -4 33 11 3.23 1.95
 4 33 -10 5.77 0.91
 -4 33 10 3.22 2.08
 4 33 -9 3.61 0.97
 -4 33 9 2.29 2.02
 4 33 -8 8.82 1.05
 -4 33 8 4.37 2.01
 4 33 -7 128.17 2.16
 4 33 -7 135.66 2.16
 4 33 -6 13.46 2.25
 4 33 -6 30.69 1.43
 4 33 -5 3.95 2.19
 -4 33 5 9.05 1.95
 4 33 -5 8.18 1.28
 4 33 -4 23.64 1.24
 -4 33 4 26.27 1.87
 4 33 -4 24.12 1.42
 4 33 -3 22.12 1.23
 -4 33 3 19.78 1.15
 4 33 -3 22.48 1.44
 4 33 -2 15.1 1.13
 -4 33 2 13.97 1.1
 4 33 -1 19.07 1.15
 -4 33 1 16.99 1.13
 4 33 0 24.8 1.16
 -4 33 0 21.72 1.18
 4 33 1 31.32 1.43
 4 33 2 44.03 1.53
 -4 33 -2 41.53 1.34
 -4 33 -3 10.82 1.09
 4 33 3 10.87 1.25
 -4 33 -4 120.57 2.14
 4 33 4 113.4 2.28
 -4 33 -5 10.57 1
 -4 33 -6 17.54 1
 4 34 -13 0.97 0.55
 4 34 -12 12.79 0.74
 -4 34 11 4.06 1.84
 4 34 -11 15.62 0.86
 -4 34 10 0.42 1.89
 4 34 -10 3.94 0.83
 -4 34 9 10.14 2.07
 4 34 -9 44.8 1.22
 4 34 -8 16.84 1.05
 4 34 -8 5.43 2.01
 4 34 -7 47.39 1.38
 4 34 -7 25.6 2.17
 4 34 -6 29.35 2.14
 4 34 -6 40.37 1.48
 4 34 -5 87.85 1.9
 4 34 -5 88.52 1.96
 4 34 -4 26.4 1.21
 4 34 -4 24.79 1.38
 -4 34 3 16.29 1.05
 4 34 -3 18.4 1.14
 -4 34 3 18.19 1.71
 4 34 -3 19.02 1.36
 4 34 -2 46.28 1.39
 -4 34 2 42.21 1.32
 4 34 -1 17.63 1.09
 -4 34 1 15.87 1.07
 4 34 0 32.25 1.16
 -4 34 0 33.79 1.22
 4 34 1 18.02 1.29
 -4 34 -2 59.42 1.46
 4 34 2 59.58 1.64
 4 34 3 39.46 1.44
 -4 34 -3 41.43 1.27
 -4 34 -3 38.11 1.45
 -4 34 -4 37.27 1.21
 4 34 4 35.56 1.38
 -4 34 -5 22.31 1.19
 -4 34 -5 26.99 1.07
 -4 34 -6 5.1 0.99
 -4 35 12 8.65 1.51
 4 35 -12 15.76 0.7
 4 35 -11 32.93 0.95
 -4 35 10 2.21 1.73
 4 35 -10 15 0.85
 4 35 -9 27.14 1.03
 4 35 -8 19.13 0.99
 4 35 -8 13.41 1.83
 4 35 -7 20.6 1.06
 4 35 -7 14.63 1.93
 4 35 -6 15.08 1.9
 4 35 -5 72.74 1.79
 4 35 -5 74.98 1.7
 4 35 -4 21.15 1.29
 4 35 -4 21.06 1.12
 -4 35 4 23.92 1.82
 4 35 -3 3.19 0.96
 4 35 -3 3.22 1.18
 -4 35 3 1.81 1.61
 -4 35 2 12.8 0.99
 4 35 -2 13.85 1.01
 4 35 -1 21.73 1.04
 -4 35 1 23.13 1.08
 -4 35 0 58.26 1.44
 -4 35 -1 12.88 1.32
 4 35 1 10.97 1.2
 -4 35 -2 10.02 1.26
 -4 35 -2 9.84 0.98
 4 35 2 9.62 1.18
 -4 35 -3 10.47 1.22
 -4 35 -3 11.76 0.97
 4 35 3 11.08 1.17
 -4 35 -4 53.16 1.28
 4 35 4 49.87 1.4
 -4 35 -5 1.13 1.05
 -4 35 -6 9.46 0.93
 4 36 -12 2.4 0.49
 4 36 -11 3.06 0.62
 4 36 -10 15.45 0.78
 4 36 -9 4.59 0.78
 4 36 -8 17.92 0.93
 4 36 -8 16.41 1.75
 4 36 -5 4.38 1.12
 4 36 -5 3.85 0.9
 -4 36 5 5.97 2.17
 4 36 -4 17.12 1.2
 4 36 -4 17.08 1.01
 4 36 -3 18.33 1.21
 4 36 -3 18.66 1.01
 -4 36 3 19.3 1.63
 4 36 -2 0.99 0.85
 -4 36 2 0.85 1.45
 -4 36 1 15.93 0.97
 4 36 -1 15.64 0.93
 -4 36 0 3.51 1.31
 -4 36 0 3.16 0.88
 4 36 1 4.58 1.1
 -4 36 -1 5.4 1.22
 4 36 2 5.36 1.09
 -4 36 -2 4.29 1.16
 -4 36 -3 16.51 1.19
 -4 36 -3 19.8 0.95
 4 36 3 18.47 1.14
 -4 36 -4 1.15 1.01
 -4 36 -5 27.13 1.11
 -4 36 -6 28.64 0.98
 4 37 -11 2.17 0.53
 4 37 -10 3.43 0.62
 4 37 -9 17.59 0.79
 4 37 -8 33.39 1
 4 37 -5 6.21 0.85
 -4 37 5 6.78 2.43
 4 37 -4 44.88 1.34
 4 37 -4 40.56 1.18
 -4 37 4 45.06 2.1
 4 37 -3 11.85 1.1
 4 37 -3 12 0.9
 -4 37 3 12.11 1.63
 4 37 -2 27.91 1.01
 -4 37 2 31.33 1.6
 -4 37 1 3.04 1.34
 -4 37 0 2.52 1.25
 -4 37 -1 19.47 1.29
 4 37 1 21.3 1.1
 -4 37 -2 30.78 1.27
 4 37 2 33.21 1.19
 -4 37 -3 17.7 1.13
 -4 37 -4 7.58 0.97
 -4 37 -5 22.48 0.99
 4 38 -10 29.7 0.75
 4 38 -9 1.89 0.59
 4 38 -8 5.18 0.67
 4 38 -5 7.55 0.77
 -4 38 5 3.02 2.52
 4 38 -4 18.92 0.87
 -4 38 4 21.64 2.05
 4 38 -3 34.49 1.01
 -4 38 3 40.18 1.89
 -4 38 2 3.02 1.47
 -4 38 1 34.24 1.51
 -4 38 0 6.54 1.24
 4 38 1 5.54 0.92
 -4 38 -1 4.96 1.13
 4 38 2 10.56 0.95
 -4 38 -2 9.71 1.1
 -4 38 -3 5.69 0.99
 -4 38 -4 49.19 1.25
 -4 38 -5 74.66 1.4
 4 39 -10 0.42 0.37
 4 39 -9 1.17 0.47
 4 39 -8 6.97 0.59
 4 39 -5 0.88 0.65
 4 39 -4 2.06 0.67
 -4 39 4 0.16 2.26
 4 39 -3 2.57 0.66
 -4 39 3 3.69 1.79
 -4 39 2 1.35 1.5
 -4 39 1 6.52 1.31
 -4 39 0 7.82 1.22
 -4 39 -1 20.02 1.21
 -4 39 -2 9.54 1.07
 -4 39 -3 4.03 0.96
 -4 39 -4 15.67 0.96
 4 40 -8 5.34 0.46
 4 40 -6 1.55 0.54
 4 40 -5 37.66 0.89
 4 40 -4 2.32 0.57
 -4 40 3 5.28 2.01
 -4 40 2 4.37 1.7
 -4 40 1 5.62 1.42
 -4 40 0 10.95 1.27
 -4 40 -1 17.43 1.16
 -4 40 -2 8.62 1.05
 4 41 -6 0.61 0.4
 4 41 -5 -0.17 0.42
 -4 41 2 5.18 1.72
 -4 41 1 5.01 1.64
 -4 41 0 7.72 1.46
 -4 41 -1 1.53 1.21
 -5 0 20 45.51 1.61
 -5 0 19 92.1 2.26
 -5 0 18 1.49 2.32
 -5 0 18 3.09 1.38
 -5 0 18 1.87 4.78
 -5 0 17 -2.24 4.55
 -5 0 17 0.87 2.13
 -5 0 16 -4.32 4.34
 -5 0 16 0.84 2.2
 -5 0 15 16.49 4.12
 -5 0 15 13.06 2.5
 -5 0 14 175.52 5.13
 -5 0 14 165.03 5.49
 -5 0 13 30.63 2.55
 5 0 -13 32.88 2.38
 -5 0 12 4.6 1.88
 5 0 -12 6.7 1.97
 -5 0 11 117.47 3.84
 5 0 -11 114.84 3.43
 5 0 -10 14.13 1.72
 5 0 -8 3.1 1.52
 5 0 -7 170.09 3.59
 5 0 -6 4.07 1.65
 5 0 -5 53.11 2.81
 5 0 -4 83.08 2.39
 5 0 10 40.67 3.96
 5 0 11 -0.49 3.81
 5 0 12 22.28 4.2
 5 0 13 7.12 4.18
 5 0 15 21.86 4.25
 5 0 17 2.54 3.36
 -5 1 20 21.05 1.44
 -5 1 19 296.25 4.64
 -5 -1 19 308.01 8.01
 -5 1 19 308.67 8.04
 -5 -1 18 80.04 2.08
 -5 1 18 84.72 5.43
 -5 -1 18 80.84 5.3
 -5 -1 18 85.62 3.99
 -5 -1 17 64.74 5.09
 -5 1 17 65.42 5.05
 -5 -1 17 71.99 3.55
 5 1 -16 22.08 2.34
 -5 1 16 17.65 4.29
 -5 -1 16 24.35 2.74
 -5 -1 16 22.25 4.38
 5 1 -15 126.82 4.07
 -5 1 15 114.76 2.35
 -5 1 15 111.88 5.04
 -5 -1 15 132.63 4.58
 -5 -1 14 276.93 6.81
 -5 1 14 259.8 6.66
 -5 -1 14 311.5 6.93
 5 1 -14 322.41 6.65
 5 -1 -14 312.1 6.37
 -5 -1 13 60.1 3.13
 5 1 -13 64.76 2.97
 -5 -1 12 27.66 2.39
 5 1 -12 29.35 2.32
 5 -1 -12 31.02 2.17
 -5 -1 11 122.01 3.88
 5 1 -11 117.21 3.56
 5 -1 -11 118.82 3.4
 -5 -1 10 21.76 2.1
 5 1 -9 820.02 12.27
 5 -1 -9 799.5 12.03
 5 1 -8 56.55 2.25
 5 -1 -8 55.87 2.12
 5 -1 -7 643.26 9.72
 5 1 -7 654.83 9.86
 5 -1 -6 17.1 2
 5 1 -6 17.04 1.71
 5 1 -5 169.04 4.02
 5 -1 -5 141.14 3.57
 5 1 -4 258.33 4.81
 5 -1 -4 269.12 4.56
 5 -1 -2 92.94 3.2
 5 -1 -1 514.87 8.26
 5 -1 0 347.34 6.39
 5 -1 10 71.88 4.35
 5 1 11 13.76 3.95
 5 -1 11 17.55 3.94
 5 1 12 4.89 4.21
 5 -1 12 2.34 4.34
 5 -1 13 18.6 4.24
 5 1 13 18.43 4.47
 5 1 14 852.61 14.33
 5 -1 14 845.94 14.33
 5 1 17 16.38 3.34
 5 -2 -23 84.45 1.95
 -5 2 21 6.52 1.11
 -5 2 20 135.5 2.67
 -5 2 19 35.03 5.24
 -5 2 19 48.15 1.82
 -5 -2 18 53.78 1.73
 -5 -2 18 57.47 5.19
 -5 2 18 53.62 5.27
 -5 2 17 48.7 1.76
 -5 -2 17 41.68 4.93
 -5 2 17 44.94 5.02
 -5 -2 17 47.19 3.08
 -5 -2 16 19.54 4.51
 5 2 -16 27.64 2.55
 -5 2 16 25.86 1.46
 -5 2 16 19.43 4.46
 -5 -2 16 28.04 2.82
 5 2 -15 60.21 3.22
 -5 2 15 58.34 1.78
 -5 -2 15 62.27 3.41
 -5 2 15 53.72 4.45
 -5 -2 14 387.32 7.9
 -5 2 14 323.18 7.47
 5 2 -14 405.68 7.75
 5 -2 -14 350.32 6.82
 -5 -2 13 324.37 6.99
 5 2 -13 320.46 6.69
 -5 -2 12 130.12 4.05
 5 2 -12 124.45 3.79
 -5 -2 11 348.05 6.89
 5 2 -11 337.23 6.46
 -5 -2 10 340.61 6.67
 5 2 -10 335.23 6.24
 5 -2 -9 355.16 6.05
 5 2 -9 340.58 6.31
 5 -2 -8 66.64 2.2
 5 2 -8 67.87 2.48
 5 2 -7 566.93 8.69
 5 -2 -7 537.26 8.39
 5 2 -6 117.09 2.93
 5 -2 -6 96.33 3.04
 5 2 -5 91.65 3.15
 5 -2 -5 89.37 2.59
 5 2 -4 72.12 2.72
 5 2 -3 196.98 3.79
 5 2 9 342.09 7.06
 5 -2 10 13.33 3.71
 5 -2 11 52.3 4.3
 5 2 11 57.5 4.29
 5 2 12 170.28 5.84
 5 -2 12 171.66 5.81
 5 2 13 125.75 5.38
 5 -2 13 116.04 5.27
 5 2 15 153.32 5.51
 5 -2 15 155.45 5.62
 5 -2 16 66.44 4.53
 5 2 17 5.64 3.24
 -5 3 21 5.76 1.15
 -5 3 19 7.1 1.51
 -5 -3 19 7.56 4.59
 -5 3 19 2.6 4.75
 -5 3 18 37.01 5.07
 5 3 -17 39.88 2.95
 -5 3 17 46.3 1.81
 -5 -3 17 43.93 2.98
 -5 3 17 39.36 2.92
 -5 3 17 41.55 4.94
 -5 -3 17 33.57 4.83
 -5 3 16 25.28 4.52
 5 3 -16 26.37 2.57
 -5 3 16 27.1 1.5
 -5 -3 16 18.47 4.39
 -5 -3 16 27.77 2.73
 -5 3 15 74 4.66
 5 3 -15 85.78 3.59
 -5 3 15 76.62 1.97
 -5 -3 15 84.76 3.8
 -5 -3 15 65.54 4.65
 -5 -3 14 15.69 2.4
 -5 -3 13 65.59 3.21
 5 3 -13 68.15 3.28
 5 -3 -13 68.86 2.68
 5 3 -12 4.08 2.03
 5 -3 -12 5.91 1.6
 -5 -3 12 2.88 1.84
 5 3 -11 27.49 2.36
 -5 -3 11 27.29 2.31
 5 3 -10 152.86 4.03
 5 -3 -10 143.27 3.39
 -5 -3 10 153.19 4.17
 5 -3 -9 424.85 7.07
 5 3 -9 475.28 7.76
 5 3 -8 60.01 2.45
 5 -3 -8 51.6 1.98
 5 3 -7 81.63 2.61
 5 -3 -7 80.86 2.56
 5 -3 -6 6.51 1.8
 5 3 -6 11.7 1.73
 5 -3 -5 64.84 1.93
 5 3 -5 65.95 2.7
 5 3 -4 31.21 2.48
 5 3 -3 45.28 2.14
 5 -3 -2 13.56 2.5
 5 -3 -1 57.27 3.09
 5 -3 0 13.5 3.11
 5 -3 10 19.47 3.68
 5 3 11 17.64 4.08
 5 -3 11 15.58 3.87
 5 -3 12 -5.4 4.48
 5 3 12 3.22 4.25
 5 3 13 13.51 4.53
 5 -3 13 11.99 4.23
 5 3 14 44.41 4.76
 5 -3 14 43.56 4.64
 5 -3 15 8.54 4.56
 5 -3 17 8.04 3.48
 5 -4 -23 60.94 1.71
 -5 4 22 2.72 0.9
 -5 4 21 19.16 1.27
 -5 4 20 34.37 1.63
 -5 4 19 3.37 1.45
 -5 -4 19 4.01 4.5
 -5 -4 18 113.73 5.68
 -5 4 18 115.08 5.81
 -5 -4 17 24.56 4.66
 5 4 -17 31.4 2.7
 -5 4 17 32.75 1.7
 -5 4 17 33.85 4.89
 -5 -4 17 33.01 2.8
 -5 4 17 32.42 2.85
 5 4 -16 8.68 2.27
 -5 4 16 8.5 1.41
 -5 -4 16 8.78 2.29
 -5 4 16 7.62 2.3
 -5 -4 16 4.13 4.29
 -5 4 16 7.78 4.41
 5 4 -15 68.98 3.45
 -5 4 15 62.78 1.86
 -5 -4 15 71.61 3.51
 -5 4 15 66.99 3.49
 -5 4 15 63.03 4.69
 -5 -4 14 324.98 7.11
 -5 4 14 328.89 7.17
 -5 -4 13 312.17 6.86
 -5 4 13 305.52 6.84
 5 4 -13 310.36 6.82
 -5 -4 12 172.28 4.67
 -5 4 12 172.61 4.7
 5 4 -12 177.95 4.72
 -5 -4 11 156.22 4.29
 -5 4 11 156.8 4.34
 5 4 -11 155.95 4.24
 -5 -4 10 692.47 11.04
 -5 4 10 709.23 11.12
 5 4 -10 726.14 10.97
 5 4 -9 270.91 5.25
 5 -4 -9 219.63 4.24
 5 -4 -8 178.67 3.65
 5 4 -8 223.87 4.53
 5 4 -7 111.57 3.03
 5 -4 -7 88.14 2.94
 5 4 -6 346.64 5.76
 5 -4 -6 293.63 5.21
 5 4 -5 25.04 2.14
 5 4 -5 23.59 1.88
 5 -4 -5 24.35 1.42
 5 4 -4 31.23 2.71
 5 4 -3 299.81 5.35
 5 -4 -2 26.42 2.57
 5 -4 -1 128.1 3.71
 5 -4 0 58.34 3.33
 5 4 9 440.13 8.44
 5 -4 10 127.42 4.88
 5 4 10 132.81 4.98
 5 -4 11 32.38 4.15
 5 4 11 33.77 4.2
 5 -4 12 64.15 4.63
 5 4 12 65.05 4.83
 5 -4 13 76.96 4.89
 5 4 13 86.58 5.12
 5 -4 14 6.62 4.3
 5 4 14 6.71 4.28
 5 -4 15 228 6.28
 5 4 15 206.68 6.37
 5 -4 16 74.83 4.46
 5 -4 17 2.22 3.33
 -5 5 22 2.31 0.93
 -5 5 21 2.43 1.18
 -5 5 20 82.89 2.13
 -5 -5 19 45.01 4.9
 -5 5 19 40.23 1.78
 -5 -5 18 21.07 4.83
 -5 5 18 9.66 4.76
 -5 -5 17 70.51 5.12
 5 5 -17 83.41 3.74
 -5 5 17 85.77 2.19
 -5 5 17 84.9 5.37
 -5 -5 17 83.94 3.72
 -5 5 17 86.44 3.81
 5 5 -16 3.2 2.23
 -5 5 16 1.84 1.43
 -5 -5 16 0.4 2.1
 -5 5 16 2.12 2.18
 -5 5 16 3.2 4.47
 -5 -5 16 -1.12 4.36
 -5 -5 15 32.7 4.38
 5 5 -15 41.91 3.05
 -5 5 15 37.61 1.65
 -5 -5 15 41.58 3.02
 -5 5 15 40.89 3.03
 -5 5 15 43.99 4.38
 -5 5 14 135.56 5.23
 -5 -5 14 129.63 5.21
 -5 -5 14 137.75 4.38
 -5 5 14 143.67 4.52
 5 5 -14 151.53 4.77
 -5 -5 13 127.79 4.12
 -5 5 13 126.76 4.18
 5 5 -13 128.93 4.35
 -5 -5 12 169.28 4.69
 -5 5 12 174.47 4.77
 5 5 -12 176.69 4.88
 -5 -5 11 114.79 3.67
 -5 5 11 114.22 3.7
 5 5 -11 112.15 3.7
 -5 -5 10 31.53 2.31
 -5 5 10 35.36 2.37
 5 5 -10 32.67 2.5
 5 -5 -10 29.36 1.62
 5 -5 -9 228.98 4.34
 5 5 -9 291.73 5.5
 5 -5 -8 198.65 4.06
 5 5 -8 243.91 4.83
 5 5 -7 186.01 4.13
 5 5 -6 79.43 2.66
 5 5 -5 26.24 2.21
 5 5 -5 22.76 2.16
 5 5 -4 7.31 2.55
 5 5 -3 192.96 4.09
 5 -5 -2 213.55 4.51
 5 -5 -1 12.28 3.04
 5 5 0 6.66 2.93
 5 -5 9 72.69 4.13
 5 5 9 99.44 4.43
 5 -5 10 11.25 3.72
 5 -5 11 5.19 3.98
 5 5 11 3.28 3.94
 5 -5 12 84.95 4.76
 5 5 12 88.23 5.01
 5 -5 13 49 4.56
 5 5 13 48.32 4.7
 5 -5 14 41.19 4.6
 5 5 14 38.39 4.47
 5 5 15 65.84 4.45
 5 -5 15 71.94 4.82
 5 -5 16 3.19 3.95
 5 5 16 2.74 3.37
 5 -5 17 16.63 3.6
 -5 6 22 5.07 0.94
 -5 6 21 4.28 1.21
 -5 6 20 20.77 1.55
 -5 -6 18 14.21 4.74
 -5 6 18 15.05 4.58
 5 6 -17 20.66 2.6
 -5 6 17 20.06 1.63
 -5 6 17 15.37 4.61
 -5 -6 17 15.38 4.57
 -5 -6 17 21.51 2.56
 -5 6 17 18.13 2.55
 -5 6 16 41.27 4.75
 5 6 -16 44.05 3.17
 -5 6 16 42.58 1.79
 -5 -6 16 40.89 2.91
 -5 6 16 41.47 2.93
 5 6 -15 23.88 2.73
 -5 6 15 20.77 1.54
 -5 -6 15 14.99 4.15
 -5 6 15 23.94 4.37
 -5 -6 15 22.94 2.54
 -5 6 15 24.95 2.62
 5 6 -14 117.86 4.32
 -5 6 14 103.67 4.96
 -5 -6 14 93.09 4.86
 -5 -6 14 108.18 3.94
 -5 6 14 106.17 3.91
 5 6 -13 41.51 2.94
 -5 6 13 37.36 3.91
 -5 -6 13 38.86 2.57
 -5 6 13 40.09 2.66
 -5 -6 12 116.28 3.85
 -5 6 12 122.37 4
 5 6 -12 117.69 4.08
 -5 6 11 19.91 2.12
 -5 -6 11 19.68 2.06
 5 6 -11 19.94 2.29
 -5 -6 10 146.18 4.06
 -5 6 10 147.07 4.09
 5 6 -10 152.07 4.21
 5 6 -9 48.3 2.56
 5 6 -8 27.71 3.31
 5 6 -8 41.06 2.37
 5 6 -7 34.49 3.28
 5 -6 -7 38.32 1.7
 5 6 -6 27.77 2.43
 5 6 -6 32.69 2.01
 5 6 -5 36.69 2.23
 5 6 -5 29.51 2.3
 5 6 -4 4.86 2.45
 5 6 -3 10.16 1.85
 5 6 -2 38.64 2.78
 5 -6 -2 31.47 2.54
 5 -6 -1 2.69 2.84
 5 6 -1 3.5 2.83
 5 6 0 18.09 3
 -5 6 0 22.11 2.6
 -5 6 -1 43.76 3.22
 -5 6 -2 54.71 4.1
 5 -6 9 61.74 4.21
 5 6 10 45.92 4.16
 5 -6 11 35.67 4.37
 5 6 11 41.49 4.45
 5 -6 12 4.39 4.05
 5 6 12 5.98 4.08
 5 -6 13 3.27 4.21
 5 6 13 3.25 4.06
 5 -6 14 17.17 4.47
 5 6 14 15.8 4.11
 5 -6 15 22.89 4.34
 5 6 15 22.06 3.78
 5 -6 16 14.93 4.13
 5 -6 17 5.93 3.24
 -5 7 22 3.84 0.96
 -5 7 21 1.73 1.19
 -5 7 20 29.06 1.6
 -5 7 19 153.41 3.08
 -5 7 18 49.54 1.96
 -5 7 18 50.85 1.98
 -5 -7 18 42.87 4.85
 -5 7 18 43.01 4.76
 -5 7 17 28.03 4.62
 5 7 -17 33.78 2.87
 -5 7 17 31.63 1.72
 -5 -7 17 30.16 4.65
 -5 -7 17 28.66 2.69
 -5 7 17 30.93 2.79
 -5 7 16 154.93 5.92
 5 7 -16 169.68 5.31
 -5 7 16 158.18 3.04
 -5 -7 16 131.72 5.82
 -5 -7 16 144.95 4.66
 -5 7 16 150.39 4.78
 -5 7 15 40.96 4.49
 5 7 -15 42.86 3.12
 -5 -7 15 38.28 2.83
 -5 7 15 37.94 2.87
 -5 7 15 35.62 1.72
 5 7 -14 68.68 3.59
 -5 -7 14 67.53 3.27
 -5 7 14 65.71 3.26
 5 7 -13 76.25 3.58
 -5 -7 13 72.02 3.15
 -5 7 13 70.05 3.14
 5 7 -12 163.31 4.82
 -5 -7 12 157.82 4.47
 -5 7 12 156.76 4.54
 5 7 -11 100.76 3.64
 -5 -7 11 97.41 3.35
 -5 7 11 95.21 3.38
 5 7 -10 225.96 5.32
 -5 -7 10 221.42 5.13
 -5 7 10 222.09 5.17
 5 7 -9 112.63 4.93
 5 7 -9 153.27 4.09
 5 7 -8 571.16 9.49
 5 7 -7 9.2 1.78
 5 7 -6 192.7 4.21
 5 7 -5 63.2 2.64
 5 7 -4 20.24 2.69
 5 -7 -3 64.49 2.84
 5 7 -2 57.9 2.93
 5 -7 -2 42.96 3.04
 5 7 -1 31.84 3.03
 5 -7 -1 23.23 3.03
 5 7 0 91.94 3.87
 -5 7 -2 257.83 6.63
 5 7 10 39.86 4.13
 5 -7 11 241.39 6.62
 5 7 11 256.88 6.73
 5 -7 12 31.11 4.35
 5 7 12 29.15 4.34
 5 -7 13 13.35 4.07
 5 7 13 11.49 4.19
 5 -7 14 18.21 4.34
 5 7 14 22.06 4.12
 5 7 15 26.86 3.87
 5 -7 15 33.75 4.07
 5 -7 16 29.58 4.05
 -5 8 22 13.56 1.04
 5 -8 -22 25.52 1.52
 -5 8 21 7.07 1.24
 -5 8 20 36.05 1.68
 -5 8 19 37.27 1.81
 -5 8 18 147.72 2.97
 -5 8 18 140.5 3.01
 -5 -8 18 134.92 5.85
 -5 8 18 130.01 5.6
 -5 8 17 14.94 4.35
 5 8 -17 16.06 2.54
 -5 8 17 18.58 1.64
 -5 -8 17 13.26 4.55
 -5 -8 17 16.3 2.39
 -5 8 17 17.2 2.44
 -5 8 16 238.66 6.83
 5 8 -16 247.93 6.51
 -5 8 16 246.42 4.04
 -5 -8 16 200.46 6.71
 -5 -8 16 215.28 5.71
 -5 8 16 227.14 5.9
 5 8 -15 52.07 3.36
 -5 8 15 48.5 1.88
 -5 -8 15 42.6 4.73
 -5 -8 15 51.02 3.02
 -5 8 15 51.12 3.08
 5 8 -14 268.89 6.56
 -5 -8 14 250.32 6.07
 -5 8 14 254.64 6.16
 5 8 -13 68.9 3.42
 -5 8 13 59.68 4.15
 -5 -8 13 60.83 2.92
 -5 8 13 62.38 2.96
 -5 8 12 599.12 10.49
 5 8 -12 614.89 10.83
 -5 -8 11 25.4 2.05
 -5 8 11 24.48 2.13
 5 8 -11 24.13 2.47
 5 8 -10 599.57 9.97
 -5 -8 10 577.36 9.69
 -5 8 10 594.75 9.79
 5 8 -9 1090.61 19.72
 5 8 -9 1422.38 19.11
 5 8 -8 338.64 6.49
 5 8 -7 303.89 5.85
 5 8 -6 79.88 2.75
 5 8 -5 263.29 5.81
 5 8 -5 324.66 5.86
 5 -8 -3 37.92 2.4
 5 8 -2 9.52 2.71
 5 -8 -2 5.16 3.12
 5 8 -1 33.58 3.33
 5 -8 -1 28.9 2.93
 5 8 0 167.97 4.93
 -5 8 -1 156.08 4.66
 -5 8 -2 187.53 5.85
 -5 8 -3 208.69 6.58
 -5 8 -4 435.26 9.81
 5 8 9 308.2 7.01
 5 -8 10 48.56 4.26
 5 8 10 54.09 4.26
 5 -8 11 134.16 5.4
 5 8 11 149.13 5.51
 5 8 12 93.2 4.88
 5 -8 12 99.29 5.06
 5 8 13 35.07 4.21
 5 -8 13 34.1 4.44
 5 8 14 38.11 4.15
 5 -8 14 36.32 4.41
 5 -8 15 3.72 3.82
 5 -8 16 6.82 3.76
 5 -9 -22 0.32 1.3
 -5 9 22 0.1 0.94
 -5 9 21 10.59 1.26
 -5 9 20 6.79 2.64
 -5 9 18 2.54 4.11
 -5 -9 18 0.51 4.48
 -5 9 18 3.6 1.7
 -5 9 18 2.61 1.55
 -5 9 17 12.95 1.62
 -5 -9 17 13.25 4.49
 -5 -9 17 11.14 2.2
 -5 9 17 13.02 2.32
 -5 9 17 13.72 4.22
 -5 9 16 38.01 4.56
 5 9 -16 38.57 3.16
 -5 9 16 39.82 1.88
 -5 -9 16 29.93 4.84
 -5 -9 16 31.04 2.51
 -5 9 16 33.44 2.64
 -5 9 15 41.39 4.45
 5 9 -15 44.56 3.28
 -5 9 15 40.43 1.85
 -5 -9 15 39.09 2.76
 -5 9 15 43.35 2.89
 5 9 -14 24.63 2.84
 5 9 -14 15.68 4.36
 -5 9 14 21.36 4.18
 -5 -9 14 26.42 2.41
 -5 9 14 25.69 2.45
 5 9 -13 16.54 2.48
 5 9 -13 12.38 3.96
 -5 9 13 11.55 3.79
 -5 -9 13 13.91 1.95
 -5 9 13 13.31 1.96
 5 9 -12 13.31 2.54
 -5 -9 12 11.75 1.99
 -5 9 12 11.53 2.01
 5 9 -12 9.28 3.8
 5 9 -11 15.18 2.35
 -5 -9 11 14.73 1.89
 -5 9 11 15.61 1.92
 5 9 -11 11.01 3.6
 -5 -9 10 158.97 4.19
 -5 9 10 158.66 4.25
 5 9 -10 157.54 4.49
 5 9 -9 266.35 5.59
 -5 -9 9 256.52 5.33
 -5 9 9 261.36 5.42
 5 9 -8 58.23 2.75
 5 9 -7 30.25 3.06
 5 9 -7 44.32 2.37
 5 9 -6 38.76 2.25
 5 -9 -3 2.15 2.5
 5 9 -2 111.25 3.64
 5 -9 -2 44.98 2.92
 5 9 -1 67.64 3.98
 -5 9 0 29.54 3.06
 -5 9 -1 16.95 3.01
 -5 9 -2 14.06 3.3
 -5 9 -4 101.71 5.47
 -5 9 -5 132.85 6.08
 5 9 10 12.44 3.8
 -5 9 -11 2.65 4.91
 5 9 11 7.74 3.89
 5 -9 11 3.89 4.05
 5 9 12 1.8 3.83
 5 -9 12 1.68 4.12
 5 9 13 5.22 3.87
 5 -9 13 3.52 4.25
 5 9 14 14.59 3.7
 5 -9 14 18.66 4.44
 5 -9 15 3.07 3.86
 5 -9 16 3.28 3.48
 -5 10 22 0 0.95
 5 -10 -22 1.73 1.1
 -5 10 21 7.56 1.21
 -5 10 20 6.86 2.65
 -5 10 20 6.73 1.42
 -5 10 19 19.85 1.6
 -5 -10 18 18.45 4.65
 -5 10 18 15.12 1.77
 -5 10 18 13.43 1.62
 -5 10 17 72.08 2.14
 -5 -10 17 63.88 5.05
 -5 -10 17 63.94 3.18
 -5 10 17 63.41 3.28
 -5 10 17 61.07 4.62
 -5 10 16 140.72 5.57
 5 10 -16 164.5 5.24
 -5 10 16 160.4 3.1
 -5 -10 16 135.5 5.94
 -5 -10 16 137.82 4.41
 -5 10 16 137.53 4.51
 -5 10 15 163.51 5.63
 -5 10 15 164.4 3.15
 -5 -10 15 154.65 4.59
 -5 10 15 160.54 4.76
 5 10 -14 108.49 4.25
 -5 10 14 95.84 4.84
 -5 -10 14 99.34 3.69
 -5 10 14 98.63 3.72
 -5 -10 13 68.62 2.93
 -5 10 13 68.21 2.99
 -5 -10 12 311.82 6.38
 -5 10 12 318.19 6.51
 5 10 -11 250.13 5.86
 -5 -10 11 245.74 5.36
 -5 10 11 245.27 5.42
 5 10 -10 539.51 9.4
 -5 -10 10 530.64 9.04
 -5 10 10 539.66 9.13
 5 10 -9 417.28 7.66
 -5 -10 9 420.27 7.34
 -5 10 9 413.1 7.37
 5 10 -8 491.62 10.36
 5 10 -8 657.8 10
 5 10 -7 135.54 3.72
 5 -10 -4 168.43 3.83
 5 -10 -3 27.46 2.91
 5 10 -2 215.45 4.21
 5 10 -2 233.81 4.67
 5 10 -1 34.62 3.7
 -5 10 0 587.81 10.45
 -5 10 -1 29.89 3.32
 -5 10 -3 293.47 7.68
 -5 10 -5 278.38 8.4
 -5 10 -6 45.81 5.01
 -5 10 -7 490.5 12.09
 -5 10 -8 7.93 4.53
 -5 10 -9 57.68 5.92
 5 10 9 90.11 4.44
 -5 10 -10 51.73 6.1
 5 10 10 91.62 4.58
 5 -10 11 74.2 4.84
 5 10 11 73.1 4.47
 5 -10 12 23.99 4.36
 5 10 12 24.23 3.84
 5 -10 13 99.84 5.14
 5 10 13 89.57 4.67
 5 -10 14 71.83 4.82
 5 -10 15 26.36 3.9
 5 -10 16 79.9 4.04
 -5 11 22 7.62 0.96
 -5 11 21 10.15 1.21
 5 -11 -21 7.7 1.63
 -5 11 20 22.12 2.67
 -5 11 20 20.52 1.54
 -5 11 19 100.61 2.41
 -5 11 18 36.42 1.97
 -5 11 18 31.6 1.79
 -5 -11 18 32.28 4.78
 -5 11 17 13.97 1.69
 -5 -11 17 11.41 4.52
 -5 11 16 83.54 4.81
 5 11 -16 90.44 4.07
 -5 11 16 93.97 2.43
 -5 -11 16 75.48 5.38
 -5 -11 16 79.17 3.41
 -5 11 16 81.73 3.52
 -5 11 15 99.79 4.91
 5 11 -15 111.45 4.41
 -5 11 15 104.45 2.48
 -5 -11 15 88.98 3.43
 -5 11 15 89.89 3.56
 5 11 -14 7.88 2.42
 5 11 -14 8.08 4.3
 -5 -11 14 8.78 1.96
 -5 11 14 8.16 2
 -5 11 14 5.85 3.65
 5 11 -13 65.56 3.44
 -5 -11 13 62.8 2.88
 -5 11 13 57.08 2.83
 -5 11 13 57.45 4.11
 5 11 -12 41.65 2.93
 -5 -11 12 37.32 2.27
 -5 11 12 37.59 2.35
 -5 11 12 33.9 3.6
 5 11 -11 100.95 3.77
 -5 -11 11 100 3.28
 -5 11 11 100.3 3.35
 5 11 -10 319.8 6.67
 -5 -11 10 329.3 6.24
 -5 11 10 332.47 6.33
 5 11 -9 133.53 4.03
 -5 -11 9 139.78 3.68
 -5 11 9 138.29 3.72
 5 11 -8 178 5.59
 5 11 -8 245.95 5.16
 5 11 -7 542.76 10.02
 5 -11 -4 87.32 3.1
 5 -11 -3 59.31 3
 5 11 -3 79.42 3.19
 5 11 -2 28.58 2.08
 5 11 -2 27.84 2.89
 5 -11 -2 26.32 3.42
 5 11 -1 41.56 3.32
 -5 11 -2 133.99 5.03
 -5 11 -3 341.78 8.43
 -5 11 -4 344.14 8.82
 -5 11 -5 96.82 5.58
 -5 11 -6 273.71 8.77
 -5 11 -7 52.53 5.51
 -5 11 -8 25.57 5.11
 -5 11 -9 60.31 6.02
 5 11 10 215.75 5.74
 -5 11 -10 123.79 7.75
 5 -11 11 38 4.56
 5 11 11 45.64 4.06
 5 11 12 103.51 4.69
 5 -11 12 107.36 5.24
 5 -11 13 153.75 5.74
 5 -11 14 170.33 5.63
 5 -11 15 36.14 4.09
 5 -11 16 11.39 3.57
 -5 12 22 5.22 0.91
 5 -12 -21 14.36 1.42
 -5 12 21 21.22 1.27
 -5 12 20 13.63 1.43
 -5 12 20 13.96 2.73
 -5 12 19 11.68 1.53
 -5 12 19 13.02 3.1
 -5 -12 18 65.96 5.01
 -5 12 18 72.56 2.35
 -5 12 18 72.64 2.2
 -5 12 17 4.55 1.66
 5 12 -16 57 3.48
 -5 -12 16 49.88 2.8
 -5 12 16 48.41 2.9
 -5 12 16 56.4 2.09
 5 12 -15 12.81 2.58
 -5 -12 15 11.36 1.91
 -5 12 15 9.2 1.96
 -5 12 15 12.24 1.68
 -5 12 14 5.16 3.84
 5 12 -14 7.02 2.31
 5 12 -14 3.35 3.94
 -5 -12 14 5 1.84
 -5 12 14 5.54 1.86
 -5 12 13 17.71 3.63
 -5 -12 13 17.71 2.01
 -5 12 13 18.27 2.06
 5 12 -13 19.51 2.55
 5 12 -13 12.06 3.9
 -5 -12 12 36.52 2.21
 -5 12 12 35.06 2.23
 5 12 -12 38.73 2.83
 -5 -12 11 49.72 2.4
 -5 12 11 50.45 2.46
 5 12 -11 51.8 2.98
 -5 -12 10 3.73 1.53
 -5 12 10 4.36 1.5
 5 12 -10 3.03 3.23
 5 12 -10 4.21 2.02
 -5 12 10 3.35 1.37
 -5 -12 9 18.3 1.73
 -5 12 9 19.72 1.8
 5 12 -9 14 3.14
 5 12 -8 35.31 3.41
 5 -12 -4 27.41 2.33
 5 12 -4 18.66 2.96
 5 12 -3 3.11 1.98
 5 12 -3 0.34 3.05
 5 -12 -3 -3.39 2.55
 5 12 -2 11.43 1.86
 5 12 -2 8.33 2.82
 5 12 -1 21.74 3.23
 -5 12 -1 69.05 4.08
 -5 12 -2 42.94 3.86
 -5 12 -4 63 4.85
 -5 12 -5 75.38 5.22
 -5 12 -6 35.16 4.75
 -5 12 -7 28.72 4.9
 5 12 8 12.77 3.39
 -5 12 -8 8.15 4.61
 5 12 9 2.11 3.58
 -5 12 -9 -0.59 4.63
 5 12 10 33.77 3.86
 -5 12 -10 18.49 5.14
 -5 12 -11 24.58 5.2
 5 -12 12 3.8 4.23
 5 -12 13 53.15 4.81
 5 -12 14 26 4.16
 5 -12 15 18.72 3.85
 5 -12 16 23.12 3.54
 -5 13 22 14.97 0.95
 -5 13 21 30.82 1.34
 5 -13 -20 3.04 1.59
 -5 13 20 3.53 2.78
 -5 13 20 3.78 1.33
 -5 13 19 108.58 3.53
 -5 13 19 101.84 2.38
 -5 13 18 191.71 3.59
 -5 13 18 198.55 3.63
 -5 -13 17 184.14 6.41
 -5 13 17 188.47 3.57
 -5 13 17 188.75 3.53
 5 13 -16 5.07 1.29
 5 13 -16 4.83 2.46
 -5 13 16 6.58 1.97
 -5 13 16 6.52 1.69
 -5 -13 15 41.26 2.48
 -5 13 15 37.74 2.51
 -5 13 15 46.4 1.97
 5 13 -15 48.93 3.26
 -5 -13 14 3.71 1.68
 -5 13 14 1.45 1.7
 5 13 -14 6.47 3.74
 5 13 -14 3.97 2.25
 5 13 -13 114.37 4.2
 -5 -13 13 108.16 3.52
 -5 13 13 103.3 3.56
 5 13 -12 99.58 3.83
 -5 -13 12 95.7 3.18
 -5 13 12 88.85 3.1
 -5 -13 11 14.01 1.75
 -5 13 11 14.01 1.72
 5 13 -11 11.21 3.51
 5 13 -11 14.67 2.25
 -5 -13 10 355.02 6.46
 -5 13 10 352.33 6.5
 5 13 -9 41.06 3.61
 -5 -13 9 47.74 2.21
 -5 13 9 47.77 2.23
 -5 13 9 45.78 1.64
 -5 -13 8 179.01 3.98
 -5 13 8 176.82 4.01
 5 13 -7 80.51 4.07
 5 13 -6 80.34 4.2
 5 -13 -5 173.55 3.79
 5 13 -5 176.86 4.71
 5 13 -4 69.17 3.86
 5 -13 -4 106.25 3.17
 5 13 -3 131.8 3.49
 5 13 -3 127.24 3.73
 5 13 -2 250.81 4.9
 5 13 -2 216.14 5.01
 5 13 -1 133.41 4.3
 -5 13 -1 110.86 5
 -5 13 -2 489.38 10.13
 -5 13 -3 58.56 4.32
 -5 13 -4 335.95 8.72
 -5 13 -5 35.96 4.47
 -5 13 -5 36.18 1.09
 -5 13 -6 128.45 6.29
 -5 13 -7 196.61 7.78
 -5 13 -8 12.36 4.53
 -5 13 -9 21.03 4.91
 -5 13 -10 95.95 6.64
 -5 13 -11 41.03 5.54
 5 -13 12 42.66 4.65
 5 -13 13 94.17 5.08
 5 -13 14 7.37 4.04
 5 -13 15 20.66 3.76
 5 -13 16 94.43 3.92
 -5 14 22 23.36 0.98
 -5 14 21 17.31 1.17
 -5 14 20 8.7 2.75
 -5 14 20 7.16 1.28
 -5 14 19 4.47 2.77
 -5 14 19 4.48 1.44
 -5 14 18 58.22 2
 -5 14 18 59.65 2.19
 -5 14 17 74.23 2.28
 -5 14 17 70.86 2.21
 5 14 -16 40.99 1.61
 -5 14 16 36.58 2.53
 -5 14 15 13.44 1.74
 5 14 -15 13.23 2.51
 -5 14 15 11.79 1.99
 -5 -14 14 57.6 2.6
 -5 14 14 53.71 2.66
 -5 -14 13 8.43 1.76
 -5 14 13 7.29 1.77
 5 14 -13 7.51 3.68
 5 14 -13 8.01 2.26
 -5 -14 12 153.77 4.01
 -5 14 12 149.59 4.06
 -5 -14 11 208.97 4.54
 -5 14 11 203.7 4.55
 -5 -14 10 127.22 3.42
 -5 14 10 121.24 3.45
 -5 14 9 31.8 1.43
 5 14 -9 21.41 3.3
 -5 -14 9 26.15 1.77
 -5 14 9 26.79 1.79
 -5 14 9 27.37 1.44
 -5 -14 8 263.7 4.97
 -5 14 8 261.22 5
 5 14 -7 148.89 5.21
 5 14 -6 543.15 9.31
 5 14 -5 489.96 8.56
 5 -14 -5 423.94 6.84
 5 -14 -4 16.56 2.86
 5 14 -4 27.35 3.03
 5 14 -3 144.74 3.83
 5 14 -3 136.17 3.91
 5 14 -2 109.5 3.84
 -5 14 -1 125.06 5.25
 -5 14 -2 254.3 7.18
 -5 14 -3 47.27 4.34
 -5 14 -3 52.03 1.67
 -5 14 -4 67.95 1.47
 -5 14 -4 64.51 4.6
 -5 14 -5 254.35 3.72
 -5 14 -5 249.39 7.89
 -5 14 -6 91.84 5.74
 -5 14 -7 39.73 4.87
 -5 14 -8 13.86 4.53
 5 14 9 2.89 1.38
 -5 14 -9 -2.74 4.42
 -5 14 -10 81.93 6.24
 5 -14 12 122.87 5.5
 5 -14 13 58.05 4.64
 5 -14 14 40.1 4.11
 5 -14 15 2.52 3.61
 -5 15 22 8.01 0.79
 -5 15 21 1.17 1.01
 -5 15 20 2.25 2.38
 -5 15 20 1.71 1.21
 -5 15 19 1.53 1.39
 -5 15 19 1.87 2.63
 -5 15 18 21.41 1.82
 -5 15 18 19.96 3.04
 -5 15 18 19.1 1.56
 -5 15 17 25.03 1.89
 -5 15 17 25.3 1.74
 -5 -15 17 27.38 4.84
 -5 15 16 1.49 1.68
 5 15 -16 1.58 1.29
 -5 15 15 22.05 1.8
 -5 15 15 17.24 2.05
 5 15 -15 23.24 2.72
 5 15 -15 19.72 1.5
 5 15 -14 14.72 2.57
 -5 15 14 12.88 1.79
 5 15 -13 3.87 1.06
 5 15 -13 1.92 3.33
 5 15 -13 2.96 2.14
 -5 15 13 4.34 1.57
 -5 -15 12 4.3 1.55
 -5 15 12 3.71 1.53
 5 15 -12 5.25 1.12
 5 15 -12 3.85 3.31
 -5 -15 11 2.92 1.4
 -5 15 11 2.92 1.36
 5 15 -11 3.06 3.22
 -5 -15 10 54.79 2.25
 -5 15 10 50.78 2.2
 -5 15 10 55.07 1.68
 -5 15 9 7.72 1.16
 5 15 -9 8.2 3.02
 -5 15 9 6.81 1.35
 -5 -15 9 6.86 1.34
 -5 15 9 8.19 1.25
 -5 -15 8 13.73 1.43
 -5 15 8 12.5 1.4
 5 15 -8 10.58 3.26
 -5 15 8 15.97 1.29
 -5 15 8 9.56 2.78
 -5 15 8 12.95 1.33
 -5 15 7 42.94 1.56
 5 15 -7 33.36 3.74
 5 15 -7 36.15 2.48
 -5 15 7 37.1 2.12
 -5 -15 7 37.74 1.81
 -5 15 7 34.67 1.77
 5 15 -6 37.44 2.58
 5 15 -5 57.97 3.2
 5 15 -4 28.23 3.08
 5 15 -3 8.54 2.03
 5 15 -3 5.55 2.57
 5 15 -2 1.83 3.34
 -5 15 -1 32.75 4.04
 -5 15 -2 35.11 4.26
 -5 15 -2 42.23 1.58
 -5 15 -3 3.49 0.95
 -5 15 -3 3.32 3.48
 -5 15 -3 4.5 1.2
 -5 15 -4 25.6 1.09
 -5 15 -4 27.62 1.36
 -5 15 -5 25.81 1.09
 -5 15 -5 22.83 4.01
 -5 15 -6 7.88 3.83
 -5 15 -6 7.9 0.95
 -5 15 -7 13.8 4.25
 5 15 8 1.92 1.35
 -5 15 -8 0.37 4.15
 5 15 9 34.19 1.62
 -5 15 -9 27.4 4.85
 -5 15 -10 7.62 4.33
 5 -15 12 24.62 4.56
 5 -15 13 19.2 4.12
 5 -15 14 20.75 4.09
 5 -15 15 9.17 3.35
 -5 16 22 13.08 0.77
 -5 16 21 1.53 0.95
 -5 16 20 37.72 1.47
 -5 16 20 40.07 2.49
 -5 16 19 10.78 1.44
 -5 16 19 13.16 2.83
 -5 16 18 8.57 1.43
 -5 16 18 8.09 3.01
 -5 16 18 8.76 1.7
 -5 16 17 329.56 4.92
 -5 16 17 331.27 5.57
 -5 -16 17 323.67 7.74
 -5 16 16 99.58 2.49
 5 16 -16 84.83 2.1
 5 16 -15 34.41 1.64
 -5 16 15 37.96 1.95
 5 16 -15 36.09 2.97
 -5 16 13 24.1 1.88
 5 16 -13 19.11 3.7
 5 16 -12 51.98 1.58
 -5 16 12 49.06 2.34
 -5 16 11 21.65 1.7
 5 16 -11 21.19 3.62
 -5 16 10 8.92 1.12
 5 16 -10 7.47 3.21
 -5 16 10 8.84 1.32
 -5 16 9 10.28 1.18
 5 16 -9 8.36 1.96
 5 16 -9 6.25 3.09
 -5 16 9 9.72 1.27
 -5 16 8 54.09 2.04
 -5 16 8 53.38 2.84
 5 16 -8 51.99 4.11
 5 16 -8 59.36 2.78
 -5 16 8 62.96 1.69
 -5 16 7 254.84 4.25
 5 16 -7 248.37 5.62
 -5 -16 7 253.69 4.82
 -5 16 7 241.76 4.77
 -5 16 6 145.35 2.82
 5 16 -6 125.28 4.06
 -5 16 5 887.92 11.93
 5 16 -5 724.87 13.85
 5 16 -4 121.32 4.37
 5 16 -4 164.75 3.65
 5 16 -3 29.42 2.29
 5 16 -3 26.57 3.03
 -5 16 0 202.09 3.56
 -5 16 -1 157.56 2.96
 -5 16 -1 147.33 2.51
 -5 16 -2 94.54 1.92
 -5 16 -2 89.19 5.14
 -5 16 -3 101.78 2.28
 5 16 3 106.49 2.88
 -5 16 -4 9.17 1.13
 -5 16 -4 9.24 1.01
 -5 16 -4 10.66 3.75
 5 16 4 8.66 2.31
 -5 16 -5 44.75 4.45
 -5 16 -5 49.42 1.34
 -5 16 -6 64.06 1.49
 -5 16 -6 55.21 4.85
 5 16 7 37.46 1.62
 -5 16 -7 28.88 4.52
 5 16 8 24.2 1.56
 -5 16 -8 16.26 4.22
 -5 16 -9 96.36 6.4
 5 16 9 163.68 3.03
 -5 16 -10 40.75 4.87
 5 -16 12 175.54 6.17
 5 -16 13 18.38 4.19
 5 -16 14 13.67 4
 5 -16 15 15.35 3.53
 -5 17 21 7.61 0.94
 -5 17 20 16.98 1.24
 -5 17 20 20.06 2.29
 -5 17 19 34.48 2.72
 -5 17 19 33.01 1.58
 -5 17 18 42.81 3.06
 -5 17 18 43.67 1.89
 -5 17 17 92.12 3.51
 -5 17 17 90.09 2.41
 -5 17 16 204.08 3.55
 5 17 -16 175.79 3.23
 -5 17 15 35.36 1.91
 5 17 -15 30.28 1.59
 5 17 -13 36.87 1.39
 5 17 -13 18.38 3.94
 5 17 -12 43.79 1.51
 5 17 -12 27.06 3.91
 -5 17 11 21.37 1.64
 5 17 -11 24.16 1.3
 5 17 -10 43.99 2.67
 5 17 -10 34.65 3.81
 -5 17 10 38.78 1.86
 -5 17 10 46.72 1.53
 -5 17 9 7.69 1.11
 -5 17 9 1.15 3.28
 5 17 -9 3.8 3.13
 -5 17 9 6.14 1.09
 5 17 -9 6.55 1.88
 -5 17 8 212.37 3.48
 -5 17 8 190.77 3.14
 -5 17 8 166.56 3.71
 5 17 -8 151.96 5.94
 5 17 -8 177.96 4.65
 -5 17 8 179.44 3.85
 5 17 -7 102.97 3.55
 -5 17 7 103.71 2.5
 5 17 -6 184.53 5.04
 -5 17 6 177.76 3.15
 -5 17 5 88.8 2.06
 -5 17 5 106.09 2.32
 5 17 -4 24.25 2.66
 5 17 -4 31.12 2.4
 5 17 -3 154.49 4.06
 -5 17 2 106.66 2.35
 -5 17 1 101.31 2.28
 5 17 -1 93.55 2.06
 -5 17 0 520.54 7.42
 -5 17 0 487.33 6.9
 5 17 1 106.25 2.86
 -5 17 -1 105.4 2.05
 -5 17 -2 53.83 1.47
 -5 17 -2 55.93 1.74
 5 17 3 60.9 2.55
 -5 17 -3 40.85 4.49
 5 17 3 48.02 1.63
 -5 17 -3 52.77 1.46
 -5 17 -3 53.93 1.7
 5 17 4 12.72 2.53
 -5 17 -4 10.1 3.82
 5 17 4 11.73 1.28
 -5 17 -4 11.84 1.08
 -5 17 -4 12.21 1.15
 -5 17 -5 0.62 0.98
 5 17 5 0.88 1.25
 5 17 5 0.5 2.44
 -5 17 -5 -3.01 3.71
 5 17 6 2.45 1.33
 -5 17 -6 5.77 3.85
 -5 17 -6 2.38 1
 5 17 7 100.59 2.33
 -5 17 -7 66.51 5.46
 5 17 8 45.79 1.79
 -5 17 -8 29.13 4.62
 5 17 9 25.64 1.57
 -5 17 -9 14.35 4.31
 5 -17 12 251.75 6.82
 5 -17 13 -1.92 3.95
 5 -17 14 19.28 3.65
 5 -17 15 63.95 3.62
 -5 18 21 0.79 0.82
 -5 18 20 3.41 2.24
 -5 18 19 4.25 2.36
 -5 18 18 20.2 2.8
 -5 18 17 8.36 1.75
 -5 18 17 10.12 3.03
 5 18 -17 6.3 1.26
 -5 18 16 32.94 1.93
 -5 18 16 29.98 1.67
 -5 18 16 34.71 3.23
 -5 18 15 7.65 1.73
 5 18 -15 7.61 1.38
 5 18 -14 4.62 1.44
 5 18 -13 11.95 1.18
 5 18 -12 33.67 1.41
 5 18 -12 32.31 2.71
 5 18 -11 0.35 1.86
 5 18 -11 2.23 3.12
 5 18 -11 0.58 1.07
 5 18 -10 0.51 1.74
 5 18 -10 1.56 3.17
 -5 18 10 1.22 1
 5 18 -9 3.57 1.8
 -5 18 9 1.35 3.46
 5 18 -9 5.33 3.27
 -5 18 9 4.57 1.08
 5 18 -8 1.36 1.77
 -5 18 8 2.57 1.06
 -5 18 8 2.17 2.41
 -5 18 7 11.1 1.21
 5 18 -7 10.72 2.13
 -5 18 7 10.67 1.78
 -5 18 7 10.38 1.18
 -5 18 6 12.98 1.26
 -5 18 6 11.53 1.54
 5 18 -6 8.7 2.45
 5 18 -5 26.58 1.34
 -5 18 5 25.96 1.51
 -5 18 5 22.88 1.09
 5 18 -4 61.02 1.7
 -5 18 4 59.83 1.68
 -5 18 4 53.21 1.41
 5 18 -4 57.45 3
 5 18 -3 12.04 1.24
 5 18 -3 11.13 1.9
 -5 18 3 10.19 1.03
 5 18 -2 31.67 1.4
 -5 18 2 34.87 1.49
 5 18 -1 36.8 1.46
 5 18 -1 34.16 2.24
 -5 18 1 39.76 1.56
 -5 18 0 271.19 4.5
 5 18 0 268.42 4.52
 -5 18 0 270.71 4.04
 -5 18 -1 84.41 2.14
 -5 18 -1 82.51 1.81
 5 18 1 82.34 2.74
 5 18 2 2.23 1.18
 -5 18 -2 2.31 1.1
 -5 18 -2 2.39 1.11
 5 18 3 17.07 2.55
 -5 18 -3 12.57 3.89
 5 18 3 15.35 1.31
 -5 18 -3 16.52 1.26
 -5 18 -3 16.03 1.17
 5 18 4 8.6 2.43
 -5 18 -4 5.4 3.87
 5 18 4 7.49 1.29
 -5 18 -4 8.17 1.09
 -5 18 -4 7.02 1.08
 -5 18 -5 5.16 1.07
 5 18 5 5.7 1.29
 5 18 5 6.12 2.51
 -5 18 -5 5.62 3.72
 5 18 6 6.84 1.41
 -5 18 -6 8.87 4.06
 -5 18 -6 5.48 1.06
 -5 18 -7 38.57 4.95
 5 18 7 70.34 2.02
 -5 18 -8 14.7 4.3
 5 18 8 19.72 1.52
 -5 18 -9 7.89 4.27
 5 18 9 19.58 1.5
 5 -18 13 25.57 3.93
 5 -18 14 3.54 3.66
 -5 19 20 19.7 2.1
 -5 19 19 19.61 2.42
 -5 19 18 58.38 2.97
 -5 19 17 28.04 1.89
 -5 19 17 23.5 1.49
 -5 19 17 28.91 3.03
 5 19 -17 20.5 1.34
 -5 19 16 248.8 4.81
 -5 19 16 248.84 4.04
 -5 19 15 33.75 3.1
 5 19 -15 29 1.58
 -5 19 15 30.35 1.61
 5 19 -14 92.84 2.05
 5 19 -14 105.44 2.34
 5 19 -13 152.12 2.77
 5 19 -13 151.28 4.79
 5 19 -12 114.77 2.31
 5 19 -12 112.58 4.01
 5 19 -11 6.22 1.15
 5 19 -11 5.78 1.98
 5 19 -11 2.96 3.33
 -5 19 11 5.48 0.98
 5 19 -10 2.47 1.09
 5 19 -10 1.26 1.79
 5 19 -10 -0.16 3.17
 -5 19 10 2.53 0.99
 5 19 -9 5.58 1.83
 5 19 -9 2.66 3.36
 -5 19 9 2.49 3.55
 -5 19 9 7.11 1.08
 5 19 -8 9.54 1.99
 -5 19 8 13.21 1.21
 -5 19 8 12.33 2.36
 -5 19 7 23.57 1.32
 5 19 -7 21.68 2.45
 -5 19 7 20.57 1.84
 -5 19 7 20.78 1.22
 -5 19 6 16.89 1.59
 5 19 -6 14.96 2.71
 -5 19 6 19.64 1.37
 -5 19 5 65.9 1.88
 5 19 -5 64.26 1.74
 -5 19 5 64.45 1.8
 5 19 -4 8.35 1.21
 5 19 -4 8.41 2.09
 -5 19 4 6.6 0.98
 -5 19 4 8.24 1.36
 5 19 -3 36.82 1.48
 -5 19 3 35.5 1.5
 -5 19 3 33.31 1.23
 5 19 -3 35.9 2.29
 -5 19 2 84.97 2.1
 5 19 -2 80.61 1.95
 5 19 -1 16.34 2.19
 -5 19 1 20.38 1.34
 5 19 -1 19.65 1.31
 -5 19 0 88.22 2.18
 -5 19 0 85.9 1.85
 5 19 0 86.81 2.69
 -5 19 -1 396.08 6.09
 5 19 1 396.55 6.05
 -5 19 -1 393.78 5.66
 5 19 2 4.84 1.26
 -5 19 -2 6.46 1.13
 -5 19 -2 5.89 1.15
 5 19 2 2.6 2.36
 5 19 3 64.44 2.77
 -5 19 -3 49.81 4.83
 5 19 3 57.94 1.79
 -5 19 -3 55.83 1.73
 -5 19 -3 58.57 1.56
 5 19 4 3.21 2.5
 -5 19 -4 6.15 3.81
 5 19 4 3.68 1.34
 -5 19 -4 2.99 1.04
 -5 19 -4 2.97 1.11
 -5 19 -5 17.64 1.19
 5 19 5 19.96 1.46
 5 19 5 17.34 2.7
 -5 19 -5 14.01 4.05
 -5 19 -6 13.63 1.16
 -5 19 -6 9.49 3.93
 5 19 6 14.71 2.64
 5 19 6 15.48 1.52
 5 19 7 3.08 1.42
 -5 19 -7 2.73 3.8
 5 19 8 18.4 1.52
 -5 19 -8 9.41 4.14
 5 19 9 70.24 1.99
 -5 19 -9 37.68 5.05
 5 -19 13 64.01 4.17
 5 -19 14 22.49 3.66
 -5 20 20 4.73 1.95
 -5 20 19 4.92 2.3
 -5 20 18 90.18 2.97
 -5 20 18 86.39 2.06
 -5 20 17 7.85 2.86
 -5 20 17 7.07 1.68
 -5 20 17 6.56 1.33
 5 20 -17 4.49 1.18
 -5 20 16 43.36 1.71
 5 20 -16 37.69 1.61
 -5 20 15 349.68 5.25
 5 20 -15 325.11 5.11
 5 20 -14 22.37 1.26
 5 20 -14 28.19 1.57
 5 20 -13 50.78 1.85
 5 20 -13 46.41 1.55
 5 20 -13 46.09 2.93
 5 20 -12 16.18 1.26
 5 20 -12 14.59 2.28
 -5 20 11 65.7 1.74
 5 20 -11 69.52 1.81
 5 20 -10 9.73 1.96
 5 20 -10 9.86 1.18
 5 20 -10 5.16 3.52
 -5 20 10 10.21 1.1
 5 20 -9 8.91 1.95
 -5 20 9 4.31 3.6
 5 20 -9 9.52 1.16
 -5 20 9 8.97 1.11
 -5 20 8 91.7 2.15
 -5 20 8 89.89 2.99
 -5 20 7 14 1.2
 -5 20 7 11.77 1.85
 5 20 -7 12.05 2.39
 -5 20 6 380.91 5.95
 -5 20 6 400.71 5.76
 -5 20 5 150.93 2.85
 -5 20 5 137.66 3.14
 -5 20 5 132.67 2.35
 -5 20 5 147.3 2.64
 5 20 -4 51.54 1.61
 5 20 -4 54.25 2.78
 -5 20 4 54.64 1.68
 5 20 -3 15.09 1.3
 -5 20 3 14.53 1.09
 -5 20 3 16.53 1.41
 5 20 -2 20 1.35
 -5 20 2 18.94 1.16
 -5 20 2 19.97 1.33
 5 20 -1 11.83 2.18
 -5 20 1 13.15 1.21
 5 20 -1 12 1.28
 -5 20 0 13.47 1.2
 -5 20 0 14.63 1.27
 5 20 0 12.25 2.26
 -5 20 -1 99.64 2.06
 5 20 1 103.36 2.95
 -5 20 -1 102.5 2.35
 5 20 2 5.76 0.98
 5 20 2 5.81 1.27
 -5 20 -2 5.86 1.14
 5 20 2 5.99 2.43
 -5 20 -2 6.46 1.12
 5 20 3 8.92 1.32
 -5 20 -3 6.81 1.16
 -5 20 -3 8.18 1.12
 5 20 3 8.41 2.6
 5 20 4 -1 2.53
 -5 20 -4 0.75 1.13
 5 20 4 0.09 1.3
 -5 20 -4 -0.96 3.92
 -5 20 -4 0.88 1.02
 -5 20 -5 3.18 1.13
 5 20 5 0.89 2.67
 5 20 5 3.39 1.34
 -5 20 -5 3.31 3.81
 -5 20 -6 36.43 1.4
 5 20 6 41.49 1.75
 5 20 7 79.42 2.14
 5 20 7 79.86 2.94
 -5 20 -8 7.22 3.95
 5 20 8 8.1 1.46
 5 20 9 63.08 1.93
 5 -20 13 0.85 3.53
 5 -20 14 13.34 3.17
 5 21 -20 4.16 1.6
 -5 21 20 0.77 0.82
 -5 21 20 0.02 1.9
 -5 21 19 2.51 2.28
 -5 21 19 0.76 1.02
 -5 21 18 27.83 1.39
 -5 21 18 31.2 2.51
 -5 21 17 34.15 1.58
 -5 21 17 39.23 2.81
 -5 21 16 18.94 1.38
 5 21 -16 17.85 1.4
 -5 21 15 29.45 1.53
 -5 21 15 31.12 3.01
 5 21 -15 27.78 1.55
 5 21 -14 24.43 1.27
 5 21 -14 27.5 1.56
 5 21 -13 7.94 1.44
 5 21 -13 7.67 1.16
 5 21 -13 6.9 2.1
 5 21 -12 22.32 2.44
 5 21 -12 24.11 1.37
 5 21 -11 4.45 1.16
 5 21 -11 4.54 2
 5 21 -11 6.18 3.57
 -5 21 11 4.72 1.04
 -5 21 10 12.09 2.63
 -5 21 10 11.93 1.13
 5 21 -10 9.7 2.06
 5 21 -10 12.99 1.23
 5 21 -9 0.73 1.09
 -5 21 9 0.83 1.01
 -5 21 9 1.21 2.41
 5 21 -9 -0.88 1.9
 -5 21 9 -0.17 3.72
 5 21 -8 5.32 1.16
 -5 21 8 5.63 2.28
 -5 21 8 5.91 1.1
 5 21 -8 4.03 2.14
 -5 21 8 7 2.57
 5 21 -8 5.56 1.22
 -5 21 7 5 2.21
 -5 21 7 4.73 1.12
 5 21 -7 3.37 2.47
 -5 21 7 4.74 1.93
 -5 21 6 65.62 2.62
 -5 21 6 72.52 1.94
 -5 21 6 68.86 2.07
 5 21 -5 15.4 2.4
 -5 21 5 17.92 1.31
 -5 21 5 16.18 2.17
 -5 21 5 18.12 1.57
 -5 21 5 14.98 1.08
 5 21 -4 25.35 1.38
 -5 21 4 25.61 1.52
 5 21 -4 23.18 2.17
 -5 21 4 22.09 1.15
 -5 21 3 36.67 1.56
 -5 21 3 34.41 1.28
 5 21 -3 34.78 1.49
 5 21 -2 22.01 1.37
 -5 21 2 21.21 1.33
 -5 21 2 20.83 1.2
 5 21 -1 8.27 1.3
 5 21 -1 7.03 2.23
 -5 21 1 7.88 1.17
 -5 21 0 5.56 1.16
 -5 21 0 5.9 1.18
 5 21 0 4.96 2.32
 5 21 1 17.01 1.15
 -5 21 -1 17.9 1.27
 -5 21 -1 17.67 1.29
 5 21 1 19.54 2.48
 5 21 2 1.36 0.94
 5 21 2 1.34 1.28
 -5 21 -2 1.69 1.15
 5 21 2 0.81 2.46
 -5 21 -2 1.41 1.05
 5 21 3 6.13 1.33
 -5 21 -3 5.82 1.23
 5 21 3 6.16 2.63
 -5 21 -3 5.36 1.09
 5 21 4 6.28 1.38
 -5 21 -4 5 1.2
 -5 21 -4 4.81 1.04
 5 21 4 5.11 2.62
 5 21 5 7.92 2.67
 -5 21 -5 9.34 1.22
 5 21 5 9.31 1.48
 -5 21 -5 9.53 4.19
 -5 21 -5 8.29 1.07
 -5 21 -6 0.85 4.02
 5 21 6 3.51 2.69
 5 21 6 4.1 1.45
 -5 21 -6 3.21 1.17
 5 21 7 27.86 1.67
 5 21 7 29.59 2.65
 -5 21 -8 18.87 4.27
 5 21 8 23.39 1.58
 5 -21 13 15.76 3.62
 -5 22 20 3.27 0.75
 -5 22 19 9.62 2.09
 -5 22 19 9.8 0.99
 5 22 -19 7.75 1.69
 -5 22 18 61.5 2.65
 -5 22 18 62.62 1.64
 -5 22 17 53.62 2.76
 -5 22 17 54.08 1.67
 5 22 -16 10.43 1.29
 -5 22 16 12.4 1.32
 -5 22 15 57.09 1.74
 -5 22 15 60.99 3.09
 5 22 -15 56.65 1.79
 -5 22 14 118.51 2.4
 5 22 -14 117.91 2.43
 5 22 -13 25.72 1.32
 -5 22 13 27.45 1.4
 5 22 -13 28.72 1.59
 5 22 -12 215.28 3.62
 5 22 -12 230.33 3.8
 -5 22 11 276.18 4.41
 5 22 -11 283.72 4.4
 -5 22 10 3.67 2.68
 5 22 -10 2.98 1.94
 5 22 -10 3.01 1.15
 -5 22 10 3.06 1.04
 5 22 -9 31.31 1.41
 -5 22 9 31.17 2.64
 5 22 -9 27.41 2.68
 -5 22 9 30.49 1.39
 5 22 -8 32.07 1.41
 -5 22 8 31.92 2.78
 5 22 -8 28.38 1.42
 -5 22 8 30.62 2.52
 5 22 -8 24.25 2.77
 -5 22 8 31.84 1.44
 5 22 -7 22.31 1.32
 -5 22 7 22.2 1.34
 -5 22 7 19.78 2.41
 -5 22 7 22.25 2.08
 5 22 -6 56.29 1.71
 -5 22 6 53.64 2.55
 -5 22 6 56.85 1.79
 -5 22 6 58.88 2.05
 5 22 -5 110.66 3.76
 -5 22 5 114.69 2.91
 -5 22 5 122.81 2.49
 -5 22 5 123.34 2.56
 -5 22 5 105.79 2.12
 -5 22 4 39.3 1.67
 5 22 -4 35.53 2.31
 -5 22 4 35.13 1.3
 -5 22 3 37.95 1.64
 -5 22 3 34.74 1.32
 5 22 -3 36.15 1.5
 5 22 -2 44.06 1.62
 -5 22 2 47.4 1.66
 -5 22 2 44.9 1.45
 5 22 -1 192.59 3.26
 5 22 -1 187.2 3.31
 -5 22 1 188.5 3.45
 5 22 -1 181.16 3.73
 5 22 0 136.16 2.57
 -5 22 0 137.81 2.49
 -5 22 0 132.11 2.75
 5 22 0 133.55 3.26
 5 22 1 196.69 3.33
 -5 22 -1 205.74 3.29
 -5 22 -1 191.95 3.58
 5 22 1 207.42 3.98
 5 22 2 43.41 2.72
 5 22 2 36.8 1.34
 5 22 2 41.81 1.69
 -5 22 -2 42.4 1.51
 -5 22 -2 42.31 1.56
 5 22 3 39.61 1.71
 -5 22 -3 40.06 1.52
 5 22 3 42.75 2.78
 -5 22 -3 38.35 1.51
 5 22 4 47.25 1.79
 -5 22 -4 45.08 1.53
 5 22 4 42.8 2.86
 -5 22 -4 41.61 1.52
 5 22 5 13.73 1.56
 -5 22 -5 12.94 1.27
 -5 22 -5 11.91 1.11
 5 22 5 13.29 2.77
 5 22 6 122.4 3.28
 5 22 6 121.61 2.63
 5 22 7 17.23 1.57
 5 22 7 20.27 2.6
 -5 22 -7 13.18 4.39
 5 22 8 33.54 2.5
 5 22 8 33.3 1.62
 5 -22 13 55.83 3.67
 -5 23 20 10.78 0.71
 5 23 -19 2.65 1.62
 -5 23 19 1.91 0.85
 -5 23 19 0.79 1.87
 -5 23 18 4.27 2.22
 -5 23 18 3.57 1.03
 -5 23 17 150.02 2.69
 -5 23 17 150.37 3.42
 -5 23 16 11.44 1.28
 -5 23 16 12.8 2.59
 5 23 -16 8.66 1.26
 -5 23 15 115.94 2.36
 5 23 -15 111.58 2.36
 5 23 -14 102.77 2.25
 -5 23 14 103.92 2.18
 5 23 -13 7.11 1.14
 -5 23 13 7.25 1.18
 -5 23 13 7.9 1.51
 5 23 -13 7.38 1.4
 5 23 -12 61.55 1.74
 -5 23 12 62.44 1.74
 5 23 -12 67.38 1.98
 5 23 -11 249.77 3.98
 5 23 -11 255.44 4.1
 -5 23 10 1.26 2.69
 -5 23 10 2.57 1.05
 5 23 -10 2.26 2.15
 5 23 -10 1.99 1.15
 5 23 -9 98.22 2.16
 -5 23 9 93.51 3.18
 -5 23 9 95.9 2.2
 5 23 -9 89.45 2.07
 5 23 -8 25.65 1.38
 5 23 -8 18.33 2.95
 -5 23 8 24.9 2.6
 -5 23 8 26.27 1.36
 -5 23 8 26.92 2.9
 5 23 -8 24.58 1.44
 5 23 -7 45.92 1.58
 -5 23 7 43.15 2.59
 -5 23 7 45.78 1.62
 -5 23 7 46.97 2.32
 5 23 -6 67.81 1.82
 -5 23 6 67.34 1.89
 -5 23 6 67.22 2.21
 -5 23 5 132.1 2.59
 -5 23 5 133.93 2.64
 -5 23 5 114.78 3.04
 -5 23 5 120.19 2.2
 5 23 -5 115.09 3.68
 -5 23 4 120.37 2.43
 5 23 -4 120.91 2.38
 5 23 -3 35.19 2.47
 5 23 -3 39.94 1.48
 -5 23 3 38.29 1.41
 5 23 -2 7.43 1.15
 5 23 -2 6.52 1.3
 -5 23 2 6.83 1.16
 -5 23 2 6.3 1.19
 5 23 -1 31 1.36
 5 23 -1 29.66 1.52
 -5 23 1 28.41 1.45
 5 23 0 12.14 1.16
 -5 23 0 13.82 1.31
 5 23 0 13.32 2.44
 -5 23 0 13.61 1.25
 5 23 1 9.27 2.57
 -5 23 -1 10.17 1.21
 -5 23 -1 10.57 1.3
 5 23 1 9.45 1.08
 5 23 2 17.15 2.69
 -5 23 -2 14.41 1.24
 5 23 2 14.15 1.5
 -5 23 -2 15.18 1.34
 5 23 2 14.33 1.11
 5 23 3 39.53 1.75
 5 23 3 40.5 2.81
 -5 23 -3 38.03 1.51
 -5 23 -3 39.67 1.55
 5 23 4 46.46 1.82
 5 23 4 44.9 2.94
 -5 23 -4 41.15 1.54
 -5 23 -4 43.76 1.58
 5 23 5 77.82 2.16
 5 23 5 77.45 3.02
 -5 23 -5 69.7 1.85
 -5 23 -5 76.96 1.87
 5 23 6 214.77 3.78
 -5 23 -6 212.12 3.46
 5 23 6 222.47 4.24
 5 23 7 102 3.02
 5 23 7 88.25 2.26
 5 23 8 80.77 2.73
 5 23 8 74.35 2.02
 5 -23 12 -2.48 3.56
 5 -23 13 24.68 3.24
 -5 24 19 0.86 1.64
 -5 24 19 3.11 0.77
 5 24 -18 1.94 1.71
 -5 24 18 1.34 1.95
 -5 24 18 1.04 0.92
 -5 24 17 5.4 1.05
 -5 24 17 5.68 2.33
 -5 24 16 72.07 1.79
 -5 24 16 70.31 2.87
 -5 24 15 16.35 1.5
 -5 24 15 15.91 1.25
 5 24 -15 13.33 1.33
 5 24 -14 10.03 1.05
 -5 24 14 14.13 1.48
 -5 24 14 13.34 1.2
 5 24 -14 13.71 1.38
 5 24 -13 35.31 1.4
 -5 24 13 37.81 1.42
 5 24 -13 38.04 1.64
 5 24 -12 21.15 1.3
 5 24 -12 19.74 1.52
 -5 24 12 19.92 1.25
 -5 24 12 22.45 1.57
 -5 24 11 3.94 0.98
 5 24 -11 4.7 1.19
 5 24 -11 3.72 2.28
 -5 24 11 4.49 1.06
 5 24 -11 4.38 1.44
 5 24 -10 42 1.56
 5 24 -10 41.7 1.75
 -5 24 10 42.93 2.92
 -5 24 10 39.28 1.5
 5 24 -9 5.24 1.19
 5 24 -9 2.33 2.62
 -5 24 9 5.16 2.64
 5 24 -9 5.39 1.27
 -5 24 9 5.9 1.12
 5 24 -8 25.76 1.39
 5 24 -8 25.59 1.44
 -5 24 8 26.35 1.39
 -5 24 8 27.66 2.71
 -5 24 8 27.06 2.97
 5 24 -7 23.15 1.39
 -5 24 7 20.73 2.55
 -5 24 7 20.59 1.33
 -5 24 7 20.82 2.34
 5 24 -7 20.11 1.48
 -5 24 6 25.92 2.4
 -5 24 6 31.23 1.45
 -5 24 6 30.76 2.01
 5 24 -6 24.01 2.41
 5 24 -5 18.69 2.01
 -5 24 5 22.69 1.34
 -5 24 5 18.71 2.35
 -5 24 5 25.22 1.8
 -5 24 5 20.16 1.21
 -5 24 4 18.06 1.67
 5 24 -4 17.28 1.26
 -5 24 4 15.47 1.2
 5 24 -3 8.82 2.4
 -5 24 3 9.37 1.57
 -5 24 3 8.9 1.17
 5 24 -3 9.36 1.2
 5 24 -2 12.18 1.19
 -5 24 2 11.78 1.24
 5 24 -2 11.89 1.25
 -5 24 2 10.91 1.23
 5 24 -1 8.9 1.16
 5 24 -1 10.97 1.17
 -5 24 1 10.09 1.21
 5 24 0 12.66 2.52
 -5 24 0 12.93 1.31
 5 24 0 13.77 1.17
 -5 24 0 12.97 1.23
 5 24 1 16.73 2.64
 -5 24 -1 16.24 1.26
 -5 24 -1 17.24 1.37
 5 24 1 17.09 1.17
 5 24 2 21.3 2.75
 -5 24 -2 17.15 1.28
 5 24 2 19.37 1.55
 -5 24 -2 19.46 1.44
 5 24 2 17.43 1.15
 5 24 3 15.3 1.54
 5 24 3 15.48 2.74
 -5 24 -3 15.82 1.37
 -5 24 -3 14.6 1.22
 5 24 4 7.08 1.46
 -5 24 -4 8.21 1.31
 -5 24 -4 6.45 1.09
 5 24 5 18.55 1.56
 -5 24 -5 17.09 1.17
 -5 24 -5 17.85 1.36
 5 24 6 36.16 1.71
 -5 24 -6 35.47 1.46
 5 24 6 32.9 2.74
 5 24 7 1.89 2.48
 5 24 7 2.7 1.38
 5 24 8 22.18 2.34
 5 -24 12 28.42 3.52
 -5 25 19 2.73 1.54
 5 25 -19 4.22 1.23
 -5 25 18 1.84 1.93
 5 25 -18 5.29 1.49
 -5 25 17 15.39 1.04
 -5 25 17 14.85 2.25
 5 25 -17 10.48 1.8
 -5 25 16 16.66 1.14
 -5 25 16 14.9 2.34
 -5 25 16 19.97 1.45
 5 25 -15 0.4 1.2
 -5 25 15 2.03 1.43
 -5 25 15 1.46 1.07
 5 25 -14 63.75 1.8
 -5 25 14 64.06 1.66
 5 25 -13 140.92 2.67
 -5 25 13 132.8 2.48
 -5 25 13 149.61 2.72
 5 25 -13 123.66 2.47
 5 25 -12 61.67 1.87
 -5 25 12 56.16 1.58
 -5 25 12 64.97 1.88
 5 25 -12 56.19 1.67
 5 25 -11 48.84 1.59
 -5 25 11 45.89 1.45
 -5 25 11 47.75 2.93
 5 25 -11 50.51 1.78
 5 25 -10 80.08 1.95
 5 25 -10 80.86 2.09
 -5 25 10 75.32 3.09
 -5 25 10 78.19 1.93
 5 25 -9 45.78 1.59
 5 25 -9 40.98 1.54
 -5 25 9 40.17 2.77
 -5 25 9 45.36 1.56
 -5 25 9 35.76 1.23
 5 25 -8 41.99 1.54
 5 25 -8 36.41 1.55
 -5 25 8 35.84 2.67
 -5 25 8 44.28 3.29
 -5 25 8 38.04 1.55
 5 25 -7 162.74 2.94
 5 25 -7 160.36 2.99
 -5 25 7 146.26 3.58
 -5 25 7 156.94 3.05
 -5 25 7 161.07 3.54
 5 25 -7 151.39 2.87
 -5 25 6 80.99 2.52
 -5 25 6 80.49 2.03
 5 25 -6 71.39 3.05
 -5 25 6 72.38 2.89
 5 25 -5 20.23 2.59
 -5 25 5 24.44 1.9
 -5 25 5 21.23 1.26
 -5 25 5 19.92 2.53
 -5 25 5 22.58 1.36
 5 25 -4 14.36 1.25
 5 25 -4 13.54 1.35
 -5 25 4 11.96 1.22
 5 25 -4 11.85 2.46
 -5 25 4 14.61 1.73
 5 25 -3 35.79 1.47
 5 25 -3 32.79 1.5
 -5 25 3 33.37 1.42
 -5 25 3 33.14 1.79
 5 25 -3 36.02 2.65
 -5 25 2 36.12 1.53
 5 25 -2 38.57 1.47
 5 25 -2 34.78 1.47
 -5 25 2 37.11 1.47
 5 25 -1 45.64 1.52
 5 25 -1 40.33 1.46
 -5 25 1 42.94 1.61
 5 25 0 3.09 2.6
 -5 25 0 5.08 1.14
 5 25 0 4.08 1.11
 5 25 1 2.13 2.62
 5 25 1 1.24 1.05
 -5 25 -1 1.97 1.34
 -5 25 -1 1.59 1.08
 5 25 2 35.89 2.78
 5 25 2 32.03 1.31
 5 25 2 34.63 1.67
 -5 25 -2 35.06 1.5
 -5 25 -2 36.65 1.55
 5 25 3 84.75 2.19
 -5 25 -3 84.57 2
 -5 25 -3 80.41 2.07
 5 25 3 88.57 3.05
 5 25 4 98.38 2.37
 -5 25 -4 104.01 2.16
 5 25 4 102.31 3.26
 5 25 5 193.59 3.45
 -5 25 -5 199.07 3.19
 5 25 5 195.78 4.03
 5 25 6 177.22 3.31
 -5 25 -6 181.23 3.03
 5 25 6 183.48 3.82
 5 25 7 53.32 2.57
 5 25 8 91.72 2.61
 5 -25 12 10.74 3.28
 5 26 -18 72.67 1.87
 -5 26 17 29.48 2.08
 5 26 -17 38.85 1.81
 5 26 -16 0.68 1.8
 -5 26 16 3.5 2.14
 -5 26 15 49.59 1.66
 5 26 -15 40.02 1.45
 -5 26 14 15.12 1.4
 5 26 -14 13.62 1.31
 -5 26 13 24.33 1.44
 5 26 -13 19.63 1.17
 5 26 -13 21.94 1.45
 -5 26 12 28.47 1.51
 5 26 -12 24.88 1.3
 5 26 -12 26.96 1.52
 5 26 -11 22.15 1.32
 5 26 -11 22.63 1.52
 -5 26 11 22.68 1.44
 -5 26 11 20.59 2.76
 -5 26 10 219.66 4.31
 -5 26 10 225.52 3.6
 5 26 -9 30.23 1.42
 5 26 -9 26.69 1.44
 -5 26 9 28.59 2.73
 -5 26 9 30.75 1.39
 -5 26 8 38.94 3.37
 5 26 -8 40.36 1.54
 5 26 -8 37.39 1.65
 5 26 -8 36.24 1.57
 -5 26 8 34.53 2.69
 -5 26 8 38.64 1.54
 5 26 -7 86.96 3.44
 -5 26 7 93.74 3.04
 5 26 -7 107.01 2.36
 5 26 -7 111.11 2.31
 5 26 -7 102.93 2.25
 -5 26 7 105.93 2.41
 -5 26 7 118.84 3.15
 -5 26 6 33.34 2.56
 5 26 -6 39.28 1.64
 5 26 -6 29.22 2.25
 -5 26 6 38.47 1.55
 -5 26 6 38.19 2.2
 5 26 -6 25.69 2.55
 5 26 -6 37.43 1.63
 5 26 -5 9.67 1.36
 -5 26 5 7.86 1.17
 -5 26 5 7.25 2.36
 -5 26 5 10.97 1.21
 5 26 -5 8.66 2.43
 -5 26 5 9.19 1.89
 -5 26 4 76.81 1.87
 5 26 -4 84.75 2.02
 -5 26 4 83.18 2.3
 5 26 -4 83.45 2.97
 5 26 -4 80.95 2.02
 -5 26 3 22.59 1.36
 5 26 -3 28.22 2.6
 -5 26 3 24.72 1.81
 5 26 -3 25.1 1.35
 5 26 -3 23.15 1.41
 5 26 -2 27.18 1.38
 -5 26 2 26.01 1.4
 -5 26 2 25.37 1.41
 5 26 -2 24.24 1.37
 -5 26 1 82.23 2.14
 5 26 -1 79.73 1.9
 5 26 0 68.67 1.78
 -5 26 0 67.91 1.94
 -5 26 -1 11.22 1.35
 5 26 1 12.26 2.59
 5 26 1 10.51 1.13
 -5 26 -1 11.52 1.23
 -5 26 -2 65.17 1.82
 5 26 2 65.95 1.99
 5 26 2 64.38 2.87
 5 26 2 58.24 1.62
 -5 26 -2 62.56 1.86
 5 26 3 71.18 3.05
 -5 26 -3 72.64 1.9
 -5 26 -3 69.82 1.93
 5 26 3 73.95 2.12
 -5 26 -4 31.15 1.47
 -5 26 -4 28.2 1.32
 -5 26 -5 72.14 1.79
 -5 26 -5 60.37 1.68
 -5 26 -6 100.1 2.06
 5 26 6 94.65 2.96
 5 26 7 40.36 2.36
 5 26 8 30.57 2.1
 5 27 -18 5.09 1.24
 -5 27 18 4.09 1.46
 5 27 -17 3.97 1.53
 -5 27 17 -0.53 1.75
 5 27 -16 17.23 1.76
 -5 27 15 6.41 1.28
 5 27 -14 23.62 1.32
 5 27 -14 18.75 1.03
 -5 27 13 50.07 1.6
 5 27 -13 47.42 1.62
 -5 27 12 1.21 1.22
 5 27 -12 1.48 1.05
 5 27 -12 0.11 1.3
 5 27 -11 2.73 1.1
 5 27 -11 4.05 1.34
 -5 27 11 3.47 1.24
 -5 27 11 1.99 2.55
 5 27 -10 29.66 1.4
 -5 27 10 27.37 1.25
 -5 27 10 27.31 2.77
 -5 27 9 67.08 2.98
 5 27 -9 65.05 1.79
 -5 27 9 72.14 1.84
 5 27 -8 30.29 2.45
 -5 27 8 38.19 1.51
 5 27 -8 35.68 1.57
 5 27 -8 38.27 1.65
 -5 27 8 32.46 2.69
 5 27 -8 39.24 1.53
 -5 27 8 37.61 3.74
 -5 27 7 13.88 1.28
 -5 27 7 12.24 2.57
 5 27 -7 14.68 1.42
 -5 27 7 17.88 2.66
 5 27 -7 9.97 2.46
 5 27 -7 15.98 1.33
 5 27 -7 15.84 1.47
 -5 27 6 6.92 2.43
 -5 27 6 10.41 1.26
 5 27 -6 11.24 1.4
 5 27 -6 10.55 1.42
 -5 27 6 11.56 2.16
 5 27 -6 9.51 2.42
 -5 27 5 -0.39 2.36
 -5 27 5 4.13 1.17
 5 27 -5 4.06 2.38
 -5 27 5 4.22 1.88
 5 27 -5 4.08 1.35
 5 27 -5 4.36 1.29
 5 27 -4 18.52 2.63
 -5 27 4 17.04 1.27
 5 27 -4 17.67 1.32
 5 27 -4 18.16 1.37
 5 27 -3 4.58 1.25
 5 27 -3 3.95 1.19
 -5 27 3 3.68 1.21
 5 27 -3 3.9 2.55
 -5 27 3 3.48 1.67
 5 27 -2 5.49 1.21
 5 27 -2 5.83 1.18
 -5 27 2 5.48 1.19
 -5 27 2 4.8 1.24
 -5 27 2 4.57 1.65
 5 27 -2 4.83 2.45
 -5 27 1 3.14 1.14
 5 27 -1 4.81 1.14
 5 27 0 57.4 1.64
 -5 27 0 54.41 1.78
 5 27 1 10.34 1.18
 -5 27 -1 10.47 1.37
 -5 27 -1 10.82 1.26
 5 27 2 44.68 2.92
 5 27 2 38.12 1.44
 -5 27 -2 45.84 1.64
 -5 27 -2 42.94 1.61
 -5 27 -3 31.85 1.42
 -5 27 -3 35.52 1.53
 5 27 3 33.36 2.79
 -5 27 -4 7.97 1.04
 -5 27 -4 8.44 1.29
 5 27 4 8.6 2.61
 -5 27 -5 38.19 1.48
 -5 27 -6 8.41 1.15
 5 27 6 8.58 2.26
 5 27 7 10.33 2.12
 -5 28 18 4.06 1.21
 5 28 -17 28.21 1.47
 -5 28 17 9.07 1.64
 5 28 -16 15.69 1.62
 5 28 -14 17.04 0.93
 -5 28 14 26.59 1.38
 5 28 -13 3.1 0.93
 -5 28 13 2.89 1.21
 5 28 -13 2.49 1.19
 5 28 -12 9.73 1.05
 -5 28 12 9.85 1.22
 5 28 -12 10 1.32
 -5 28 11 11.35 2.44
 5 28 -11 14.69 1.18
 -5 28 11 15.03 1.28
 5 28 -11 15.1 1.39
 -5 28 10 5.67 2.5
 -5 28 10 6.78 1.17
 5 28 -10 7.4 1.17
 -5 28 9 113.31 2.28
 5 28 -9 99.82 2.17
 -5 28 9 89.87 3.18
 5 28 -9 123.95 2.35
 5 28 -9 79.19 3.04
 -5 28 8 100.73 2.23
 5 28 -8 96.56 2.16
 5 28 -8 110.01 2.32
 -5 28 8 72.51 3.04
 5 28 -8 110.96 2.24
 -5 28 8 90.2 4.1
 5 28 -8 75.62 2.91
 -5 28 7 33.34 1.48
 5 28 -7 32.21 1.55
 5 28 -7 34.18 1.59
 5 28 -7 36.66 1.5
 -5 28 7 37.04 2.9
 5 28 -6 152.13 2.71
 5 28 -6 144.39 2.64
 -5 28 6 159.63 3.23
 5 28 -6 134.97 3.41
 -5 28 6 144.48 2.81
 -5 28 5 30.5 2.12
 5 28 -5 31.63 2.59
 5 28 -5 29.92 1.58
 -5 28 5 30.8 1.52
 5 28 -5 31.83 1.54
 5 28 -4 9.33 1.24
 -5 28 4 9.79 1.84
 5 28 -4 9.67 2.51
 -5 28 4 8.94 1.23
 5 28 -4 9.46 1.33
 5 28 -3 100.82 2.22
 -5 28 3 99.02 2.12
 5 28 -3 100.3 2.18
 5 28 -2 100.75 2.16
 -5 28 2 98.62 2.36
 -5 28 2 98.11 2.14
 5 28 -1 133.59 2.56
 -5 28 1 124.62 2.72
 5 28 0 20.68 1.32
 -5 28 0 20.85 1.37
 -5 28 -1 158.94 2.77
 -5 28 -1 151.78 2.98
 5 28 2 11.09 1.11
 -5 28 -2 14.75 1.37
 -5 28 -2 14.24 1.23
 -5 28 -3 30.17 1.47
 -5 28 -3 26.9 1.32
 5 28 3 30.72 2.65
 -5 28 -4 27.33 1.39
 5 28 4 24.74 2.49
 -5 28 -4 25.04 1.24
 5 28 6 3.12 2.14
 5 29 -17 14.29 1.25
 -5 29 17 6.38 1.39
 5 29 -14 18.29 0.87
 -5 29 13 39.94 1.43
 5 29 -13 37.69 1.4
 5 29 -12 5.64 1.22
 5 29 -12 5.27 0.99
 -5 29 12 7.13 1.16
 -5 29 12 4.75 2.31
 5 29 -11 12.37 1.33
 5 29 -11 10.67 1.08
 -5 29 11 10.75 1.12
 -5 29 10 46.57 1.45
 5 29 -10 47.04 1.5
 5 29 -9 18.79 1.29
 5 29 -9 13.4 1.31
 -5 29 9 17.8 1.17
 5 29 -9 14.88 2.36
 -5 29 8 9.22 1.1
 -5 29 8 4 2.42
 5 29 -8 8.81 1.29
 5 29 -8 11.52 1.39
 5 29 -8 9.83 1.23
 -5 29 8 6.07 3.64
 5 29 -8 8.37 2.35
 -5 29 7 16.82 1.25
 5 29 -7 19.65 1.45
 5 29 -7 17.09 1.43
 5 29 -7 18.79 1.34
 -5 29 7 21.74 2.92
 5 29 -7 18.34 2.35
 5 29 -6 82.38 2.02
 -5 29 6 86.69 2.11
 5 29 -6 86.32 2.9
 5 29 -6 89.91 2.07
 5 29 -5 97.31 2.16
 -5 29 5 97.89 2.65
 5 29 -5 93.91 2.21
 5 29 -5 99.52 2.17
 -5 29 5 93.11 2.25
 5 29 -4 76.83 1.93
 5 29 -4 76.6 1.94
 -5 29 4 70.74 1.78
 5 29 -4 71.97 2.01
 5 29 -3 36 1.5
 5 29 -3 36.36 1.52
 -5 29 3 33.01 1.43
 -5 29 2 24.91 1.41
 5 29 -2 24.97 1.38
 5 29 -2 24 1.36
 -5 29 2 24.44 1.37
 5 29 -2 28.81 2.46
 5 29 -1 75.38 1.89
 -5 29 1 68.02 1.98
 5 29 0 27.51 1.37
 -5 29 0 27.35 1.41
 5 29 1 159.43 2.92
 -5 29 -1 168.46 3.16
 -5 29 -2 21.49 1.36
 -5 29 -2 18.18 1.23
 -5 29 -3 31.25 1.41
 -5 29 -3 27.22 1.3
 -5 29 -4 40.33 1.46
 -5 29 -5 16.39 1.21
 5 30 -17 1.49 0.96
 5 30 -14 6.02 0.7
 5 30 -13 3.92 0.83
 5 30 -12 7.21 1.18
 5 30 -12 6.68 0.94
 5 30 -11 3.95 0.98
 -5 30 11 -0.3 2.26
 5 30 -10 1.31 1.02
 -5 30 10 -0.36 2.27
 -5 30 9 -1.73 2.31
 5 30 -9 0.25 1.17
 5 30 -9 0.31 1.27
 5 30 -9 1.45 1.08
 5 30 -9 -0.02 2.17
 -5 30 8 16.29 1.17
 5 30 -8 15.33 1.33
 5 30 -8 19.39 1.41
 5 30 -8 18.99 1.28
 -5 30 7 30.22 1.36
 5 30 -7 30.67 1.52
 5 30 -7 35.15 1.57
 5 30 -7 36.31 1.47
 -5 30 7 35.15 3.06
 5 30 -7 40.13 2.58
 5 30 -6 15.75 1.4
 5 30 -6 13.34 1.39
 -5 30 6 14.78 1.23
 -5 30 6 15.4 2.32
 5 30 -6 18.84 2.4
 5 30 -5 59.93 1.79
 5 30 -5 59.73 1.75
 5 30 -5 53.09 1.78
 -5 30 5 53.74 1.74
 -5 30 5 64.9 2.38
 5 30 -5 66.73 2.74
 5 30 -4 12.53 1.28
 5 30 -4 16.21 2.44
 -5 30 4 13.19 1.92
 5 30 -4 13.31 1.45
 5 30 -4 13.2 1.34
 5 30 -3 27.82 1.42
 -5 30 3 28.04 1.41
 -5 30 3 27.94 1.34
 5 30 -3 30.6 1.43
 5 30 -2 0.66 1.16
 -5 30 2 1.59 1.08
 -5 30 2 0.79 1.16
 -5 30 2 1.14 1.62
 5 30 -2 1.71 1.16
 5 30 -1 7.99 1.2
 -5 30 1 7.01 1.22
 -5 30 1 5.71 1.6
 -5 30 1 7.24 1.15
 -5 30 0 21.93 1.31
 5 30 0 24.62 1.3
 -5 30 -1 12.81 1.15
 -5 30 -1 13.91 1.28
 5 30 1 12.24 1.09
 -5 30 -2 11.91 1.12
 -5 30 -2 13.28 1.25
 -5 30 -3 17.37 1.27
 -5 30 -4 5.57 1.13
 -5 30 -5 20.6 1.16
 5 31 -14 4.05 0.63
 5 31 -13 15.46 0.85
 5 31 -12 16.99 0.96
 -5 31 12 1.74 2.06
 5 31 -11 6.47 0.95
 -5 31 11 -0.07 2.18
 5 31 -10 23.19 2.14
 5 31 -10 24.06 1.17
 5 31 -9 8.2 1.29
 5 31 -9 7.99 2.15
 5 31 -9 8.52 1.09
 -5 31 8 3.93 2.16
 5 31 -8 16.4 1.37
 -5 31 8 6 3.67
 5 31 -8 20.2 2.27
 5 31 -8 12.07 1.27
 5 31 -8 16.59 1.22
 5 31 -7 103.97 2.16
 5 31 -7 100.71 2.11
 -5 31 7 100.96 3.64
 5 31 -7 109.44 2.87
 5 31 -6 86.36 2.03
 5 31 -6 80.78 2.02
 -5 31 6 94.67 2.8
 5 31 -6 98.37 2.86
 -5 31 6 78.73 1.98
 5 31 -5 11.68 1.3
 5 31 -5 10.67 1.22
 -5 31 5 10.23 1.14
 5 31 -5 10.43 1.38
 -5 31 5 9.47 2
 5 31 -4 25.07 1.35
 5 31 -4 23.97 1.38
 5 31 -4 23 1.47
 5 31 -3 12.96 1.25
 5 31 -3 13.55 1.24
 -5 31 3 11.81 1.17
 -5 31 3 13.77 1.21
 5 31 -2 15.76 1.24
 -5 31 2 14.11 1.21
 -5 31 2 13.61 1.17
 5 31 -1 87.99 1.94
 -5 31 1 84.02 1.9
 -5 31 1 81.27 2.02
 5 31 0 152.11 2.67
 -5 31 0 148.18 2.85
 -5 31 -1 2.53 1.16
 -5 31 -1 2.8 1.41
 -5 31 -1 3.4 1
 -5 31 -2 3.48 1.14
 -5 31 -2 2.26 1.34
 -5 31 -3 45.34 1.45
 -5 31 -3 42.72 1.55
 -5 31 -4 68.78 1.6
 -5 31 -4 59.29 1.65
 5 32 -14 9.52 0.59
 5 32 -13 32.51 0.95
 -5 32 12 10.73 1.93
 5 32 -12 17.92 0.92
 -5 32 11 3.93 1.99
 5 32 -11 6.56 0.92
 5 32 -10 9.71 1.94
 -5 32 10 4.65 2.15
 5 32 -10 8.06 0.98
 5 32 -9 10.54 1.23
 5 32 -9 10.02 1.06
 5 32 -9 11.78 2.01
 5 32 -8 16.8 1.14
 5 32 -8 16.36 1.3
 5 32 -8 17.36 2.14
 5 32 -7 55.73 1.67
 -5 32 7 60.59 3.54
 5 32 -6 12.16 2.14
 -5 32 6 10.68 2.47
 5 32 -6 7.76 1.29
 5 32 -6 8.82 1.25
 5 32 -5 25.46 1.3
 5 32 -5 21.8 1.41
 -5 32 5 25.13 2.11
 5 32 -5 28.24 2.24
 -5 32 5 22.52 1.23
 5 32 -5 23.77 1.34
 5 32 -4 92.76 2.72
 -5 32 4 87.38 2.35
 5 32 -3 29.36 1.51
 -5 32 3 28.6 1.33
 -5 32 3 32.7 1.83
 5 32 -3 31.56 1.36
 -5 32 2 2.55 1.56
 5 32 -2 3.73 1.33
 -5 32 2 3.65 1.03
 -5 32 2 4.38 1.07
 5 32 -2 3.52 1.05
 -5 32 1 13.65 1.14
 -5 32 1 14.79 1.15
 5 32 -1 13.87 1.1
 -5 32 0 66.32 1.74
 5 32 0 65.28 1.6
 -5 32 -1 19.59 1.42
 -5 32 -1 18.07 1.2
 5 32 2 15.62 1.37
 -5 32 -2 15.84 1.36
 -5 32 -2 16.34 1.16
 5 32 3 2.06 1.25
 -5 32 -3 1.31 1.22
 -5 32 -3 1.79 1.04
 -5 32 -4 44.54 1.43
 5 32 4 50.15 1.56
 5 32 5 26.65 1.28
 5 33 -13 1.62 0.61
 -5 33 13 3.87 1.7
 5 33 -12 15.83 0.84
 -5 33 12 17.8 1.89
 5 33 -11 8.19 0.86
 -5 33 11 7.41 1.86
 5 33 -10 63.09 2.23
 5 33 -10 51.09 1.37
 5 33 -9 8.97 1.84
 5 33 -9 7.76 0.97
 5 33 -8 9.98 1.89
 5 33 -8 7.14 1.02
 -5 33 7 4.47 3.26
 5 33 -7 7.02 1.9
 5 33 -7 3.58 1.15
 -5 33 6 46.33 2.8
 5 33 -6 51.65 2.14
 5 33 -5 17.81 1.33
 5 33 -5 19.07 1.19
 -5 33 4 8.59 1.77
 5 33 -4 7.07 1.27
 5 33 -4 7.55 1.06
 -5 33 3 12.23 1.66
 5 33 -3 9.58 1.3
 5 33 -3 13.79 1.11
 -5 33 2 9.85 1.55
 5 33 -2 7.91 1.27
 5 33 -2 8.77 1.04
 5 33 -1 2.54 0.96
 -5 33 1 2.97 1.44
 -5 33 0 0.74 1.37
 -5 33 -1 10 1.32
 -5 33 -2 27.99 1.36
 5 33 2 28.74 1.39
 -5 33 -2 27.92 1.22
 5 33 3 3.9 1.22
 -5 33 -3 3.35 1.19
 -5 33 -4 54.22 1.48
 5 33 4 63.58 1.62
 -5 34 14 14.48 1.25
 5 34 -13 6.96 0.56
 5 34 -12 32.01 0.92
 5 34 -11 1.54 0.74
 5 34 -10 11.34 1.69
 5 34 -10 7.1 0.86
 5 34 -9 2.47 1.83
 5 34 -9 1.28 0.87
 5 34 -8 45.51 2.02
 5 34 -8 35.89 1.24
 5 34 -7 8.09 1.1
 -5 34 7 5.93 3.19
 5 34 -6 42.99 1.44
 -5 34 6 51.51 2.9
 -5 34 5 2.39 2.19
 5 34 -5 2 1.16
 5 34 -5 2.21 0.99
 5 34 -4 17.85 1.28
 -5 34 4 18.66 1.9
 5 34 -4 17.79 1.11
 5 34 -3 16.66 1.3
 -5 34 3 18.07 1.69
 5 34 -3 16.29 1.09
 -5 34 2 38.82 1.71
 5 34 -2 36.79 1.26
 -5 34 1 12.5 1.46
 5 34 -1 10 0.97
 -5 34 0 9.99 1.38
 -5 34 -1 2.81 1.3
 5 34 2 6.93 1.15
 -5 34 -2 6.1 1.21
 5 34 3 18.08 1.19
 -5 34 -3 16.05 1.2
 5 34 4 15.52 1.15
 -5 34 -4 12.77 1.08
 5 35 -12 8.77 0.59
 5 35 -11 24.08 0.84
 5 35 -10 65.07 1.83
 5 35 -10 41.9 1.14
 5 35 -9 55.72 1.87
 5 35 -9 39.4 1.16
 5 35 -8 38.54 1.94
 5 35 -8 29 1.09
 5 35 -6 11.26 1.12
 -5 35 6 11.46 2.98
 5 35 -5 9.64 1.14
 -5 35 5 13.06 2.33
 5 35 -5 11.45 1.01
 5 35 -4 18.57 1.2
 5 35 -4 19.17 1.08
 5 35 -3 21.33 1.24
 -5 35 3 24.18 1.73
 5 35 -3 21.46 1.07
 -5 35 2 7.44 1.51
 5 35 -2 4.95 0.88
 -5 35 1 0.43 1.38
 -5 35 0 4.87 1.34
 5 35 1 15.67 1.19
 -5 35 -1 14.28 1.27
 5 35 2 38 1.31
 -5 35 -2 33.24 1.35
 -5 35 -3 1.29 1.07
 5 35 3 1.01 1.04
 -5 35 -4 22.69 1.1
 5 36 -12 0.96 0.46
 5 36 -11 6.9 0.6
 5 36 -10 5.29 0.68
 5 36 -9 3.05 0.73
 5 36 -8 17.79 0.9
 5 36 -6 7.25 0.87
 5 36 -5 2.45 1
 -5 36 5 2.78 2.56
 5 36 -5 3.09 0.86
 5 36 -4 15.83 1.11
 5 36 -4 17.71 0.99
 -5 36 3 0.66 1.66
 5 36 -3 0.13 1.02
 5 36 -3 -0.06 0.81
 -5 36 2 6.29 1.52
 5 36 -2 7.19 0.83
 -5 36 1 39.38 1.62
 -5 36 0 0.61 1.28
 5 36 1 9.65 1.07
 -5 36 -1 8.53 1.21
 5 36 2 11.03 1.05
 -5 36 -2 10.92 1.17
 -5 36 -3 0.3 1.02
 5 36 3 1.06 0.91
 5 37 -11 2.89 0.48
 5 37 -10 0.8 0.54
 5 37 -9 11.54 0.7
 5 37 -8 49.99 1.14
 5 37 -6 20.34 0.9
 -5 37 5 3.78 2.6
 5 37 -5 11.5 0.83
 5 37 -4 10.11 1
 -5 37 4 10.96 2.16
 5 37 -4 11.35 0.82
 5 37 -3 1.32 0.95
 -5 37 3 2.12 1.76
 5 37 -3 0.76 0.72
 -5 37 2 1.73 1.51
 -5 37 1 42.96 1.67
 -5 37 0 1.15 1.29
 5 37 1 11.04 0.98
 -5 37 -1 9.92 1.18
 5 37 2 13.54 0.94
 -5 37 -2 14.77 1.16
 -5 37 -3 48.88 1.31
 5 38 -10 4.66 0.47
 5 38 -9 11.89 0.6
 5 38 -6 10.01 0.72
 5 38 -5 0.93 0.66
 -5 38 4 0.95 2.33
 5 38 -4 1.48 0.66
 5 38 -3 1.84 0.86
 -5 38 3 1.92 2.07
 -5 38 2 5.31 1.75
 -5 38 1 5.15 1.54
 -5 38 0 7.82 1.36
 5 38 1 4.98 0.81
 -5 38 -1 5.33 1.2
 5 38 2 15.41 0.85
 -5 38 -2 18.46 1.23
 5 39 -9 5.05 0.45
 5 39 -6 1.88 0.56
 5 39 -5 7.99 0.61
 -5 39 3 1.56 2.03
 -5 39 2 2.45 1.95
 -5 39 1 17.89 1.68
 -5 39 0 21.6 1.61
 5 39 1 6.32 0.73
 -5 39 -1 11.3 1.46
 5 40 -6 1.58 0.44
 5 40 -5 0.92 0.44
 -6 0 20 89.36 2.03
 -6 0 19 125.14 2.61
 -6 0 17 37.74 4.21
 -6 0 17 42.82 3.28
 -6 0 16 83.57 4.11
 -6 0 15 48.3 3.23
 6 0 -14 14.18 2.07
 -6 0 14 14.33 2.46
 6 0 -13 773.45 12.8
 -6 0 13 834.85 14.06
 6 0 -12 209.51 4.94
 -6 0 12 237.2 5.92
 6 0 -11 80.97 2.94
 -6 0 11 83.01 3.51
 6 0 -10 780.34 12.08
 6 0 -9 155.9 3.9
 6 0 -8 266.6 5.46
 6 0 -7 77.07 3.31
 6 0 -6 83.15 2.88
 6 0 -5 889.52 12.83
 6 0 -3 185.9 4.55
 6 0 -2 2905 39.06
 6 -1 -22 1.59 1.58
 -6 1 21 3.3 1.06
 -6 1 20 15.22 1.33
 -6 -1 20 12.71 1.21
 -6 -1 19 5.13 1.32
 -6 1 19 7.54 1.46
 -6 -1 17 -1.8 3.95
 -6 1 17 -0.69 4.08
 -6 -1 17 -0.88 2.41
 -6 -1 16 18.38 2.83
 6 1 -15 6.65 2.12
 -6 -1 15 5.9 2.26
 6 1 -14 1.62 2.01
 6 -1 -14 3.81 1.86
 -6 -1 14 -0.63 2.21
 -6 -1 13 21.46 2.58
 -6 -1 12 13.56 2.32
 6 1 -11 25.12 2.3
 -6 -1 11 21.55 2.36
 6 1 -7 5.93 2.49
 6 -1 -7 9.57 2.37
 6 -1 -6 7.99 1.68
 6 1 -6 6.2 2.15
 -6 2 21 1.15 1.09
 -6 2 20 0.72 1.3
 -6 -2 19 -0.23 1.23
 -6 2 19 -1.6 1.51
 -6 2 17 46.75 1.72
 -6 -2 17 53.49 3.48
 6 2 -16 6.66 2.35
 -6 -2 16 6.23 2.55
 6 2 -15 3.09 2.1
 -6 -2 15 0.22 2.17
 -6 -2 14 24.5 2.72
 6 2 -14 25.93 2.64
 6 2 -13 7.96 2.19
 -6 -2 13 4.96 2.17
 6 -2 -13 8.41 1.81
 -6 -2 12 16.26 2.38
 6 2 -12 14.67 2.27
 -6 -2 11 173.23 4.93
 6 -2 -11 174.8 4.25
 6 2 -11 178.08 4.64
 6 2 -10 81.17 3.17
 6 2 -9 42.42 2.45
 6 -2 -9 44.11 2.38
 6 2 -8 58.81 2.74
 6 2 -7 84.03 3.42
 6 -2 -7 81.6 2.89
 6 2 -6 3.43 2.48
 6 -2 -6 3.61 1.44
 6 2 -5 17.93 1.92
 6 -3 -23 135.03 2.3
 -6 3 22 24.59 1.03
 6 -3 -22 44.63 1.78
 -6 3 21 16.39 1.26
 -6 3 20 44.68 1.67
 -6 3 19 208.93 3.72
 -6 3 18 11.08 1.47
 -6 3 17 292.99 7.27
 -6 -3 17 329.39 7.6
 -6 3 17 331.04 7.71
 -6 3 17 287.48 4.52
 6 3 -16 185.86 5.32
 -6 -3 16 191.29 5.78
 -6 3 16 176.71 3.19
 -6 -3 15 36.97 2.93
 6 3 -15 40.95 2.97
 -6 -3 14 293.3 7.09
 6 3 -14 294.6 6.76
 -6 -3 13 51.47 3.09
 6 3 -13 49.39 3.02
 -6 -3 12 238.51 5.86
 6 3 -12 225.26 5.37
 -6 3 11 738.2 9.91
 -6 -3 11 751.85 12.37
 6 3 -11 747.87 11.87
 6 3 -10 1043.78 14.7
 6 -3 -10 862.1 13.83
 6 -3 -9 433.33 8.06
 6 3 -9 551.87 8.61
 6 -3 -8 746.56 14.01
 6 3 -8 1353.55 15.26
 6 -3 -7 611.62 9.62
 6 3 -7 710.38 10.86
 6 -3 -6 118.05 2.53
 6 3 -6 60.11 3.57
 6 3 -5 394.94 6.94
 6 3 -4 218 4.26
 6 -3 -3 454.86 7.43
 6 -3 -2 68.87 3.38
 6 -3 -1 14.3 3.45
 -6 4 22 0.38 0.88
 -6 4 21 1.48 1.21
 -6 4 20 11.14 1.41
 -6 4 19 32.45 1.74
 -6 4 18 11.74 1.53
 -6 -4 17 71.14 3.81
 -6 4 17 70.28 3.85
 -6 4 17 67.85 1.97
 6 4 -16 7.3 2.5
 -6 -4 16 4 2.5
 -6 4 16 6.45 2.54
 -6 4 16 6.47 1.49
 6 4 -15 12.87 2.51
 -6 -4 15 10.57 2.33
 -6 4 15 10.71 2.35
 6 4 -14 36.68 3.02
 -6 -4 14 31.38 2.83
 -6 4 14 34.47 2.95
 6 4 -13 13.1 2.44
 -6 -4 13 13.86 2.3
 -6 4 13 13.47 2.33
 6 4 -12 15.81 2.4
 -6 -4 12 15.23 2.32
 -6 4 12 16.9 2.38
 6 4 -11 26.74 2.59
 -6 -4 11 24.62 2.38
 -6 4 11 24.49 2.43
 6 4 -10 54.9 2.91
 6 -4 -10 47.28 2.49
 6 -4 -9 45.47 2.67
 6 4 -9 97.57 3.19
 6 4 -8 57.82 2.83
 6 -4 -7 63.09 2.07
 6 4 -7 70.1 3.19
 6 4 -6 25.84 3.05
 6 4 -5 30.54 2.43
 6 4 -4 11.07 1.72
 6 -4 -3 45.37 2.86
 6 -4 -2 6.16 2.82
 6 -4 -1 14.11 3.39
 6 5 -23 2.54 0.86
 6 5 -22 0.95 1.48
 6 -5 -22 0.9 1.43
 -6 5 22 0.1 0.93
 -6 5 21 5.42 1.26
 -6 5 20 5.21 1.36
 -6 5 19 2.48 1.5
 -6 5 18 29.92 1.73
 -6 5 17 5.04 1.47
 -6 -5 17 -1.46 3.97
 -6 -5 17 5.21 2.29
 -6 5 17 7.45 2.41
 -6 5 17 2.21 4.06
 6 5 -17 10.34 2.42
 -6 5 16 14.13 1.59
 6 5 -16 14.15 2.77
 -6 -5 16 13.17 2.66
 -6 5 16 12.86 2.75
 -6 -5 15 2.87 2.11
 -6 5 15 2.72 2.2
 6 5 -15 4.43 2.43
 -6 -5 14 1.67 2.12
 -6 5 14 4.14 2.19
 6 5 -14 2.43 2.35
 -6 -5 13 46.31 3
 -6 5 13 47.3 3.1
 6 5 -13 51.32 3.3
 6 5 -12 5.78 2.36
 -6 -5 12 2.63 1.96
 -6 5 12 3.55 2.04
 6 5 -11 4.53 2.18
 -6 5 11 4.74 1.48
 -6 -5 11 4.27 1.92
 -6 5 11 4 1.97
 6 -5 -10 10.3 2.1
 6 5 -10 23.29 2.45
 6 -5 -9 11.63 1.67
 6 5 -9 16.72 2.26
 6 -5 -8 126.78 2.96
 6 5 -8 161.19 4.12
 6 5 -7 47.72 2.88
 6 5 -6 27.49 3.15
 6 5 -5 3.65 2.22
 6 5 -4 12.93 1.82
 6 -5 -3 31.79 2.64
 6 -5 -2 7.94 2.88
 6 5 -1 60.59 3.62
 -6 5 0 27.52 2.04
 -6 5 -3 32.97 3.65
 6 -6 -23 45.91 1.13
 -6 6 22 1.84 0.97
 6 -6 -22 4.42 1.42
 6 6 -22 2.97 1.44
 -6 6 21 36.43 1.55
 -6 6 20 12.06 1.43
 -6 6 19 55.24 2.01
 -6 6 18 42.33 1.81
 6 6 -17 60.41 3.53
 -6 -6 17 56.26 3.27
 -6 6 17 59.58 3.49
 -6 -6 17 49.16 4.33
 -6 6 17 57.58 1.93
 6 6 -16 446.13 9.1
 -6 -6 16 432.46 9.04
 -6 6 16 438.68 9.2
 -6 -6 15 172.65 5.26
 -6 6 15 173.57 5.4
 6 6 -15 186.1 5.6
 -6 -6 14 24.53 2.53
 -6 6 14 23 2.59
 6 6 -14 26.74 2.94
 -6 -6 13 303.82 7.08
 -6 6 13 305.93 7.16
 -6 -6 12 322.03 7.19
 -6 6 12 323.9 7.26
 6 6 -12 339.67 7.36
 -6 -6 11 169.49 4.72
 -6 6 11 175.73 4.88
 6 6 -11 174.87 4.82
 6 6 -10 1014.21 15.86
 -6 6 10 1016.01 13.89
 6 6 -9 191.71 4.79
 6 6 -8 1280.45 18.93
 6 6 -7 680.72 11.26
 6 6 -6 314.66 6.91
 6 6 -5 195.62 4.79
 6 6 -4 65.46 2.55
 6 6 -3 165.74 4.13
 6 -6 -3 146.44 3.79
 6 6 -2 4.33 2.77
 6 -6 -2 3.96 2.83
 6 6 -1 278.18 5.61
 6 -6 -1 215.36 5.4
 -6 6 -1 1568.36 22.34
 -6 6 -4 559.95 11.09
 6 6 13 202.19 5.57
 6 -7 -22 5.33 1.32
 -6 7 22 1.94 0.98
 -6 7 21 1.29 1.25
 -6 7 20 -0.29 1.35
 -6 7 19 9.15 1.54
 -6 7 18 5.54 1.59
 -6 -7 17 9.41 2.23
 -6 7 17 9.27 2.33
 -6 -7 17 4.63 3.88
 -6 7 17 10.07 1.57
 6 7 -16 17.75 2.99
 -6 7 16 20.24 1.7
 -6 -7 16 19.06 2.7
 -6 7 16 21.79 2.83
 -6 -7 15 11.19 2.41
 -6 7 15 11.5 2.47
 6 7 -15 11.91 2.77
 -6 -7 14 1.25 1.95
 -6 7 14 2.85 2.05
 6 7 -14 1.58 2.43
 -6 -7 13 2.13 1.92
 -6 7 13 0.26 2.05
 6 7 -13 3.4 2.46
 -6 -7 12 18.56 2.21
 -6 7 12 17.54 2.25
 6 7 -12 18.35 2.69
 -6 7 11 24.26 1.64
 -6 -7 11 22.71 2.32
 -6 7 11 25.61 2.44
 6 7 -11 23.25 2.62
 6 7 -10 18.49 2.47
 -6 7 10 20.6 1.69
 6 7 -9 167.13 4.53
 6 7 -8 185.49 4.72
 6 7 -7 69.87 3.36
 6 7 -6 11.46 2.78
 6 7 -5 7.96 2.48
 6 7 -4 9.86 1.92
 6 -7 -4 9.9 2.62
 6 7 -3 3.46 2.69
 6 -7 -3 5.2 2.47
 6 7 -2 6.7 2.75
 6 -7 -2 5.96 2.81
 6 7 -1 8.45 3.33
 -6 7 -1 73.14 3.26
 -6 7 -4 51.97 4.14
 -6 7 -5 6.11 3.59
 -6 7 -10 26.56 5.15
 6 7 12 13.95 3.62
 -6 8 22 3.25 0.99
 6 -8 -22 13.32 1.23
 -6 8 21 1.75 1.22
 -6 8 21 6.61 2.94
 6 -8 -21 2.32 1.56
 6 8 -21 2.63 1.57
 -6 8 20 8.37 1.4
 -6 8 19 5.74 1.53
 -6 8 18 4.86 1.59
 -6 -8 17 22.89 2.49
 -6 8 17 26.05 2.62
 -6 8 17 27.23 1.75
 6 8 -16 31.33 3.25
 -6 -8 16 30.3 2.84
 -6 8 16 31.88 2.99
 -6 8 16 29.87 1.79
 -6 -8 15 20.96 2.58
 -6 8 15 20.97 2.72
 6 8 -15 20.77 3.09
 -6 -8 14 5.96 2.04
 -6 8 14 7.22 2.15
 6 8 -14 8.25 2.63
 -6 -8 13 3.27 1.93
 -6 8 13 2.3 1.95
 6 8 -13 3.69 2.44
 -6 -8 12 24.2 2.37
 -6 8 12 25.49 2.4
 6 8 -12 26.42 2.78
 -6 -8 11 120.11 3.99
 -6 8 11 123.73 4.12
 6 8 -11 123.39 4.3
 6 8 -10 81.64 3.49
 6 8 -9 7.76 2.22
 6 8 -8 111.34 3.74
 6 8 -7 62.87 3.26
 6 8 -6 111.79 4.1
 6 8 -5 10.97 2.53
 6 8 -4 24.19 2.18
 6 -8 -4 29.71 2.89
 6 8 -3 17.87 2.78
 6 -8 -3 17.28 2.66
 6 8 -2 47.2 3.18
 6 -8 -2 44.91 3.33
 6 8 -1 61.03 3.67
 -6 8 -4 97.95 4.9
 -6 8 -5 99.23 5.36
 -6 8 -6 31.5 4.39
 -6 8 -7 36 4.66
 -6 8 -8 9.52 4.36
 -6 8 -9 2.59 4.52
 6 8 12 18.33 3.72
 6 -9 -22 49.71 1.27
 -6 9 22 21 1.16
 6 -9 -21 22.62 1.59
 -6 9 21 28.72 1.43
 -6 9 20 12.36 1.42
 -6 9 19 121.15 2.84
 -6 9 19 186.29 3.16
 -6 9 18 41.64 1.88
 -6 -9 17 60.6 3.18
 -6 9 17 62.99 3.31
 -6 9 16 201.72 3.57
 -6 9 16 166.9 5.36
 -6 -9 16 157 5.57
 6 9 -16 224.07 6.25
 -6 -9 16 188.45 5.44
 -6 9 16 197.95 5.72
 -6 -9 15 477.44 9.8
 -6 9 15 499.43 10.09
 -6 -9 14 124.27 4.23
 -6 9 14 129.36 4.43
 6 9 -13 61.83 3.55
 -6 -9 13 56.05 2.99
 -6 9 13 59.04 3.15
 -6 -9 12 153.58 4.53
 -6 9 12 158.43 4.71
 6 9 -11 667.89 11.73
 -6 -9 11 645.73 11.38
 -6 9 11 664.31 11.55
[truncated: 228,377 more chars]
