# Supplementary material for: Strong optical anisotropy in one-dimensional phosphorus wavy tubes
Source: Nat Commun. 2026 Feb 28;17:3286. doi: 10.1038/s41467-026-70129-4 (PMC13066532; doi:10.1038/s41467-026-70129-4)
Supplement: Supplementary file 4 — Supplementary Data 2 [file 41467_2026_70129_MOESM4_ESM.txt]

   0   0   1    0.20    0.26
   0   0   2    6.98    0.61
   0   0   3    1.01    0.81
   0   0   4    0.15    1.09
   0   0   5  220.63    4.00
   0   0   6   18.76    1.47
   0   0   7    9.94    1.48
   0   0   8    2.63    1.46
   0   0   9    3.59    1.63
   0   0  10  645.68   10.49
   0   0  11   16.40    2.17
   0   0  12  113.54    2.15
   0   0  12  116.98    3.80
   0   0  13    0.67    2.10
   0   0  13    0.93    1.08
   0   0  14    6.07    1.16
   0   0  15    7.37    1.19
   0   0  16   10.87    1.25
   0   0  17   22.88    1.35
   0  -1   1    0.55    0.29
   0  -1   2    0.94    0.56
   0  -1   3   -0.17    0.86
   0  -1   4    0.64    1.10
   0  -1   5    2.90    1.25
   0  -1   6   13.42    1.41
   0  -1   7   31.54    1.82
   0  -1   8   20.88    1.73
   0  -1   9    0.12    1.60
   0  -1  10   39.47    2.42
   0  -1  11   98.27    3.39
   0   1  12   80.18    1.79
   0  -1  12   82.85    3.29
   0  -1  13    2.06    2.05
   0  -1  13    2.23    1.06
   0   1  13    2.23    1.09
   0   1  14    3.25    1.21
   0  -1  14    2.76    1.10
   0  -1  15    1.15    1.11
   0   1  15    0.84    1.21
   0   1  16    1.27    1.20
   0  -1  16    0.92    1.14
   0   1  17  126.46    2.45
   0   2   0    5.35    0.64
   0  -2   1    2.47    0.33
   0  -2   2    3.32    0.61
   0  -2   3    0.42    1.04
   0  -2   4   -0.80    1.29
   0  -2   5    3.74    1.29
   0  -2   6   17.15    1.51
   0  -2   7   40.78    1.93
   0  -2   8   10.53    1.62
   0  -2   9    3.48    1.69
   0  -2  10   77.56    3.01
   0  -2  11   41.26    2.52
   0   2  12    7.80    1.10
   0  -2  12    8.97    2.11
   0  -2  13    3.69    2.13
   0   2  13    5.00    1.13
   0   2  14    7.56    1.26
   0   2  15    3.58    1.28
   0   2  16    6.90    1.31
   0   2  17    8.71    1.33
   0   2  18    0.91    1.20
   0   3   0    0.19    0.99
   0  -3   1   77.51    1.29
   0   3   1   86.21    1.31
   0  -3   2    0.62    0.60
   0  -3   3    1.24    1.00
   0  -3   4   49.98    1.95
   0  -3   5  278.73    4.72
   0  -3   6  498.21    7.68
   0  -3   7    9.97    1.46
   0  -3   8  157.32    3.58
   0  -3   9    9.96    1.75
   0  -3  10 1596.82   22.84
   0  -3  11  302.89    6.20
   0   3  12  116.68    2.29
   0  -3  12  119.61    3.83
   0   3  13    3.92    1.16
   0   3  14   95.14    2.18
   0   3  15   69.81    1.92
   0   3  16  130.12    2.60
   0   3  17  152.41    2.83
   0   3  18   24.40    1.41
   0   4   0    3.46    0.39
   0   4   0    2.48    1.39
   0  -4   1   13.39    0.48
   0   4   1   14.99    0.51
   0   4  -1   14.00    2.10
   0   4   2    4.52    0.67
   0  -4   2    3.61    0.68
   0   4   3    0.24    0.88
   0  -4   3    0.13    0.91
   0  -4   4    2.66    1.62
   0   4   4    1.78    1.16
   0  -4   5   10.14    1.29
   0   4   5   12.28    1.30
   0  -4   6   20.13    1.53
   0   4   6   21.86    1.56
   0  -4   7   43.69    1.86
   0   4   7   44.03    1.85
   0   4   8    7.93    1.66
   0  -4   8    8.04    1.55
   0   4   9   24.58    1.93
   0  -4   9   23.66    1.94
   0   4  10  122.19    3.54
   0  -4  10  116.49    3.48
   0  -4  11  142.35    4.02
   0   4  11  151.50    4.08
   0   4  12   35.24    1.42
   0   4  12   36.85    2.58
   0  -4  12   31.69    2.55
   0   4  13    5.67    1.21
   0   4  14    2.64    1.30
   0   4  15    9.33    1.37
   0   4  16   37.35    1.63
   0   4  17  145.25    2.79
   0   4  18   17.52    1.37
   0   5   0    0.64    1.82
   0   5   0   -0.03    0.50
   0   5  -1   14.32    2.43
   0   5   1   12.39    0.47
   0  -5   1   10.41    0.43
   0  -5   2    1.70    0.68
   0   5   2    1.45    0.68
   0  -5   3    0.12    0.87
   0   5   3    0.92    1.01
   0   5   4    2.72    1.05
   0  -5   4    1.96    1.13
   0   5   5   20.23    1.40
   0  -5   5   17.99    1.39
   0   5   6  106.56    2.59
   0  -5   6  100.52    2.52
   0  -5   7    6.52    1.38
   0   5   7    7.49    1.40
   0  -5   8    3.84    1.51
   0   5   8    3.70    1.62
   0   5   9    4.01    1.61
   0  -5   9    3.99    1.67
   0  -5  10   54.31    2.54
   0   5  10   51.73    2.52
   0  -5  11  261.79    5.61
   0   5  11  264.06    5.61
   0   5  12   31.63    2.46
   0  -5  12   29.74    2.45
   0   5  12   30.97    1.40
   0   5  13    9.84    1.24
   0   5  14    8.34    1.36
   0   5  15    0.63    1.35
   0   5  16    2.49    1.39
   0   5  17   20.20    1.54
   0   5  18    2.53    1.30
   0   6   0 9999.00  129.78
   0   6   1 1825.31   26.30
   0   6  -1 1732.76   27.88
   0   6  -2  115.05    4.39
   0  -6   2  115.88    1.97
   0  -6   3    1.35    0.83
   0   6   3    1.63    0.90
   0  -6   4  135.14    2.63
   0   6   4  151.33    2.71
   0   6   5 2132.83   27.78
   0  -6   5 2011.59   27.70
   0   6   6 9700.59  124.75
   0  -6   6 9400.87  124.68
   0  -6   7  237.22    4.44
   0   6   7  244.89    4.48
   0  -6   8    1.45    1.42
   0   6   8    1.42    1.54
   0   6   9   20.57    1.84
   0  -6   9   18.09    1.85
   0   6  10  726.02   11.35
   0  -6  10  709.72   11.33
   0   6  11  659.35   10.70
   0  -6  11  651.62   10.70
   0   6  11  678.86    9.09
   0   6  12  231.41    3.74
   0  -6  12  224.46    5.28
   0   6  12  223.23    5.30
   0   6  13   50.87    1.68
   0   6  14    3.53    1.37
   0   6  15   21.18    1.53
   0   6  16   78.38    2.11
   0   6  17  555.89    7.97
   0   6  18   12.69    1.40
   0   7   0   -0.50    2.63
   0   7   0    0.16    0.67
   0   7  -1    1.19    2.83
   0   7  -2    8.32    3.69
   0  -7   2    6.57    0.67
   0   7   2    7.29    0.70
   0  -7   3    3.33    0.80
   0   7   3    4.21    0.82
   0   7   4   26.23    1.19
   0  -7   4   22.19    1.12
   0   7   5  124.25    2.54
   0  -7   5  119.01    2.45
   0  -7   6  203.34    3.83
   0   7   6  208.75    3.86
   0  -7   7   20.93    1.56
   0   7   7   21.59    1.61
   0   7   8   21.29    1.70
   0  -7   8   20.71    1.71
   0  -7   9    3.86    1.59
   0   7   9    5.79    1.64
   0   7  10   30.70    2.17
   0  -7  10   27.37    2.13
   0   7  11  223.43    5.01
   0  -7  11  216.11    4.99
   0   7  11  216.52    3.58
   0   7  11  230.02    3.65
   0   7  12    9.53    1.24
   0   7  12    9.03    1.99
   0   7  13   32.65    1.51
   0   7  14    0.55    1.34
   0   7  15   16.05    1.50
   0   7  16   17.65    1.56
   0   7  17   85.78    2.19
   0   7  18    2.40    1.34
   0   8   0   24.68    3.32
   0   8   0   28.39    1.06
   0   8  -1    2.17    3.32
   0   8  -2    7.68    3.64
   0   8   2    8.80    0.69
   0  -8   2    7.99    0.68
   0   8   3    3.60    0.79
   0  -8   3    3.03    0.73
   0   8  -3    2.00    3.62
   0  -8   4   20.32    1.12
   0   8   4   21.36    1.12
   0  -8   5   45.15    1.55
   0   8   5   45.65    1.56
   0  -8   6  122.26    2.72
   0   8   6  123.01    2.74
   0  -8   7    9.57    1.39
   0   8   7    9.58    1.43
   0  -8   8   26.84    1.80
   0   8   8   29.46    1.79
   0   8   9    1.33    1.60
   0  -8   9    1.85    1.47
   0   8  10  103.15    3.11
   0  -8  10  101.43    3.11
   0  -8  11  112.17    3.48
   0   8  11  114.35    3.45
   0   8  11  109.73    2.31
   0   8  11  116.92    2.32
   0   8  12    6.08    1.34
   0   8  12    5.21    1.19
   0   8  13    4.65    1.28
   0   8  14    4.39    1.38
   0   8  15   12.73    1.49
   0   8  16   39.18    1.78
   0   8  17   24.92    1.63
   0   8  18   43.89    1.68
   0   9   0    1.73    3.16
   0   9   0    0.59    0.77
   0   9  -1   53.65    3.69
   0   9  -1   56.07    1.31
   0   9  -2  150.83    5.20
   0   9   3   24.56    0.99
   0  -9   3   21.98    0.93
   0   9  -3   25.62    4.33
   0   9   4   74.89    1.73
   0  -9   4   71.15    1.65
   0   9   5  759.37   10.44
   0  -9   5  710.24   10.37
   0  -9   6  229.68    4.13
   0   9   6  241.35    4.18
   0  -9   7   12.41    1.41
   0   9   7   13.30    1.48
   0  -9   8   85.67    2.59
   0   9   8   93.37    2.59
   0  -9   9  219.37    4.54
   0   9   9  228.62    4.59
   0  -9  10  158.71    3.85
   0   9  10  158.50    3.83
   0   9  11  149.74    3.94
   0   9  11  155.18    2.78
   0   9  11  149.98    2.77
   0   9  12  100.95    2.17
   0   9  12   94.28    2.18
   0   9  13   46.37    1.70
   0   9  14    1.21    1.43
   0   9  15   48.86    1.83
   0   9  16  580.32    8.36
   0   9  17  440.09    6.51
   0   9  18  185.23    3.25
   0  10   0  129.05    2.28
   0  10  -1   51.78    3.82
   0  10  -2    7.58    3.51
   0  10  -3    3.82    3.96
   0 -10   3    5.52    0.76
   0  10   3    5.70    0.75
   0  10   4   15.26    1.00
   0 -10   4   14.45    1.00
   0 -10   5   10.52    1.15
   0  10   5   12.12    1.14
   0 -10   6   71.61    2.02
   0  10   6   74.60    2.07
   0  10   7   13.71    1.38
   0 -10   7   11.40    1.43
   0 -10   8   58.99    2.18
   0  10   8   59.22    2.17
   0  10   9   28.20    1.82
   0 -10   9   24.70    1.81
   0 -10  10  114.95    3.29
   0  10  10  120.22    3.29
   0  10  10  117.05    2.29
   0  10  11   81.27    1.92
   0  10  11   81.47    2.00
   0  10  12   48.52    1.59
   0  10  12   45.58    1.69
   0  10  13    7.89    1.39
   0  10  14   37.59    1.74
   0  10  15   75.40    2.11
   0  10  16   85.15    2.25
   0  10  17   22.95    1.64
   0  10  18   83.05    2.07
   0  11   0   -0.36    0.94
   0  11  -1    8.08    0.98
   0  11  -1    8.54    3.71
   0  11  -2   16.47    3.69
   0  11  -3   19.82    4.04
   0  11   4  193.19    3.11
   0 -11   4  178.45    3.02
   0 -11   5   76.81    1.87
   0  11   5   81.65    1.97
   0 -11   6   34.52    1.55
   0  11   6   35.54    1.52
   0  11   7   59.13    1.99
   0 -11   7   59.20    1.98
   0  11   8   65.84    2.23
   0 -11   8   62.51    2.17
   0 -11   9   11.69    1.59
   0  11   9   12.28    1.58
   0  11  11   36.05    1.41
   0  11  11   36.12    1.56
   0  11  12   35.08    1.47
   0  11  12   34.28    1.60
   0  11  13   13.92    1.45
   0  11  14   52.23    1.90
   0  11  15   13.38    1.55
   0  11  16   97.05    2.37
   0  11  17  168.55    3.16
   0  11  18  118.81    2.48
   0  12   0 6245.69   81.53
   0  12  -1 2689.07   35.05
   0  12  -1 2462.19   37.78
   0  12  -2 1281.36   22.40
   0  12  -2 1503.28   19.75
   0  12  -3  164.89    6.25
   0  12  -4   75.95    5.36
   0  12   5  266.96    4.24
   0  12  -5  227.92    7.94
   0 -12   6   51.21    1.73
   0  12   6   54.98    1.74
   0  12   7   86.65    2.31
   0 -12   7   84.15    2.32
   0  12   8 1276.34   17.92
   0  12  11   49.48    2.28
   0  12  12   27.80    1.60
   0  12  12   29.27    1.42
   0  12  12   28.99    2.39
   0  12  13  243.93    4.08
   0  12  14   76.59    2.13
   0  12  15   26.60    1.65
   0  12 -15    7.74    5.96
   0  12  16  161.45    3.08
   0  12  17  597.38    8.52
   0  12  18  186.13    3.26
   0  13  -1    7.03    4.02
   0  13  -2   10.82    4.18
   0  13  -2   11.92    1.13
   0  13  -3    0.59    4.01
   0  13  -4  103.53    5.78
   0  13  -5   12.81    4.97
   0  13  -6    3.10    4.92
   0  13  -7    3.33    4.83
   0  13  -8   55.11    5.78
   0  13   9   80.45    1.80
   0  13   9   86.58    1.81
   0  13  10   93.22    2.52
   0  13  11   16.57    2.11
   0  13  12   82.20    2.76
   0  13  12   90.33    2.12
   0  13  13   81.39    2.93
   0  13  13   88.83    2.19
   0  13  14   47.54    1.81
   0  13 -14   15.93    6.23
   0  13 -15    8.76    5.99
   0  13  15   16.46    1.55
   0  13  16   64.32    1.99
   0  13  17   71.29    2.04
   0  13  18   39.01    1.63
   0  14  -1   78.36    5.14
   0  14  -2   11.73    1.08
   0  14  -2    9.25    4.01
   0  14  -3   10.53    4.19
   0  14  -4   50.58    5.27
   0  14  -5   18.38    5.00
   0  14  -6   10.58    4.89
   0  14  -7   37.97    5.61
   0  14  -8   15.07    5.18
   0  14   9   25.02    1.17
   0  14   9   24.44    1.26
   0  14 -10    2.31    5.00
   0  14  10    4.18    1.02
   0  14  10    1.52    2.11
   0  14 -10    4.82    1.08
   0  14 -11   12.32    1.16
   0  14  11   10.39    2.14
   0  14 -11    7.53    5.26
   0  14  12   15.08    2.41
   0  14 -12   12.87    5.71
   0  14  13   20.99    2.65
   0  14  13   16.51    1.53
   0  14  14   10.53    2.49
   0  14  14   14.48    1.51
   0  14  15   45.23    1.78
   0  14 -15   14.32    6.25
   0  14  16   69.68    1.99
   0  14  17   31.23    1.59
   0  14  18   77.25    1.95
   0  15  -1   22.38    1.37
   0  15  -2  256.81    7.74
   0  15  -3  267.34    8.28
   0  15  -3  329.34    5.17
   0  15  -4  446.27   10.40
   0  15  -5  914.92   17.38
   0  15  -6   72.47    5.66
   0  15  -7  319.10    9.84
   0  15  -8   17.65    5.31
   0  15   9   61.82    1.62
   0  15   9   65.82    1.56
   0  15  -9   62.65    1.60
   0  15  10  225.44    3.58
   0  15  10  232.64    3.56
   0  15  11   92.75    2.82
   0  15  11   97.19    2.08
   0  15  12   77.04    2.72
   0  15 -12   28.47    6.40
   0  15  13  595.25    8.23
   0  15 -13  283.37   12.95
   0  15  14  186.69    3.87
   0  15  14  208.64    3.50
   0  15  15    6.89    1.42
   0  15  16   39.96    1.67
   0  15  17  188.98    3.29
   0  15  18  130.87    2.53
   0  16  -2   10.90    4.58
   0  16  -2   12.13    1.16
   0  16  -3   92.13    2.23
   0  16  -3   71.03    5.29
   0  16  -4    5.96    4.44
   0  16  -5   37.28    5.00
   0  16  -6    7.22    4.58
   0  16  -7  106.51    6.54
   0  16   8   76.89    1.74
   0  16  -8   77.56    1.75
   0  16   8   79.94    1.69
   0  16   8   75.53    2.48
   0  16   9    7.46    1.14
   0  16  -9    4.69    4.98
   0  16   9    5.63    2.03
   0  16   9    7.59    0.99
   0  16  -9    7.42    1.13
   0  16 -10   67.27    1.70
   0  16  10   71.20    1.68
   0  16  10   69.26    1.82
   0  16 -11   15.37    1.28
   0  16  11   12.11    2.30
   0  16  11   16.97    1.29
   0  16  11   16.00    1.45
   0  16 -12    1.38    5.53
   0  16  12    1.02    2.47
   0  16 -13    4.85    1.88
   0  16 -13    0.16    5.77
   0  16  13    5.44    2.46
   0  16  14  150.38    3.39
   0  16 -14  140.05    4.32
   0  16  15   26.53    1.57
   0  16  16   43.27    1.71
   0  16  17   21.12    1.46
   0  16  18    4.83    1.23
   0  17  -2    3.49    4.57
   0  17  -3  153.12    3.04
   0  17  -3  109.94    6.20
   0  17  -4   43.23    1.70
   0  17  -4   28.17    5.04
   0  17  -5  197.82    7.76
   0  17  -5  265.04    4.68
   0  17  -6   21.94    1.52
   0  17  -6   15.34    4.69
   0  17  -7    3.79    4.64
   0  17   8   98.77    1.99
   0  17  -8  103.59    2.04
   0  17   8  102.54    1.94
   0  17   8   96.41    2.60
   0  17  -9   52.89    1.55
   0  17   9   51.32    1.55
   0  17  -9   50.11    1.30
   0  17   9   52.12    1.44
   0  17 -10   47.49    1.53
   0  17  10   51.00    1.53
   0  17  10   52.12    1.69
   0  17  11   57.20    1.81
   0  17  11   60.08    1.71
   0  17  11   54.79    2.56
   0  17  12   45.82    2.63
   0  17  12   49.38    1.68
   0  17  13  102.04    2.97
   0  17 -13   88.94    3.40
   0  17 -14   57.94    2.95
   0  17  14   63.15    2.71
   0  17  15   20.76    2.36
   0  17  16   90.58    2.15
   0  17  17    3.11    1.28
   0  18  -3  143.64    7.14
   0  18  -4  292.46    9.03
   0  18  -5  534.89   13.56
   0  18  -5  704.24   10.17
   0  18  -6   77.59    2.35
   0  18  -6   53.29    5.37
   0  18  -7   88.27    1.85
   0  18   7   90.63    2.42
   0  18  -8  513.90    6.85
   0  18  -8  508.53    6.92
   0  18   8  506.28    6.88
   0  18   8  522.60    6.90
   0  18  -9  389.45    5.62
   0  18   9  393.77    5.64
   0  18  -9  387.59    5.51
   0  18  10   57.82    1.75
   0  18 -10   52.01    1.60
   0  18  10   58.40    1.61
   0  18  10   52.32    2.42
   0  18  11   31.11    1.60
   0  18  11   32.44    1.40
   0  18  11   32.98    2.39
   0  18  12  197.69    3.96
   0  18 -12  177.81    4.78
   0  18  13   84.28    2.04
   0  18  13   76.56    2.83
   0  18  14  386.01    6.05
   0  18  15   20.20    2.33
   0  18  17   19.51    1.33
   0  19  -3  105.98    6.42
   0  19  -4  220.34    4.04
   0  19  -4  142.06    7.35
   0  19  -5    9.71    4.53
   0  19  -5   14.62    1.38
   0  19  -6   10.52    1.11
   0  19  -6    9.49    1.37
   0  19  -6    6.34    4.50
   0  19   6   11.33    1.86
   0  19  -6   11.69    0.97
   0  19  -7  162.62    2.62
   0  19   7  139.22    2.81
   0  19  -7  156.19    2.69
   0  19  -7  140.09    3.51
   0  19   7  158.08    2.61
   0  19   7  158.95    3.11
   0  19   7  166.90    2.60
   0  19  -8   67.04    1.52
   0  19  -8   66.64    1.71
   0  19   8   65.15    1.63
   0  19   8   69.75    1.58
   0  19   8   64.19    2.39
   0  19   9   66.07    1.61
   0  19  -9   61.06    1.66
   0  19  -9   61.77    1.46
   0  19   9   61.95    1.70
   0  19 -10   26.16    1.08
   0  19  10   28.31    1.49
   0  19  10   29.17    1.30
   0  19 -10   26.62    1.37
   0  19  11    2.76    2.37
   0  19  11    3.79    1.18
   0  19 -11    2.56    1.50
   0  19 -11    0.35    4.96
   0  19  11    3.60    1.41
   0  19  12    3.91    1.26
   0  19  12    4.15    2.39
   0  19 -12    2.83    1.61
   0  19 -12   -0.36    5.14
   0  19  13   28.06    2.54
   0  19  13   32.23    1.51
   0  19 -13   27.00    2.25
   0  19  14   49.32    2.59
   0  19  14   50.27    1.71
   0  19  15   16.31    2.33
   0  20   0   50.51    1.33
   0  20  -1   90.22    1.83
   0  20  -2  155.41    2.62
   0  20   2  146.29    2.57
   0  20  -3  102.06    2.69
   0  20   3  109.87    2.08
   0  20  -4   13.66    4.91
   0  20  -5   61.01    1.54
   0  20  -5   67.10    1.51
   0  20  -6   90.78    1.78
   0  20   6   80.91    2.00
   0  20  -6   86.06    1.85
   0  20  -6   77.37    2.50
   0  20  -6   87.50    1.80
   0  20   7   20.12    1.69
   0  20  -7   20.97    1.26
   0  20  -7   18.78    1.63
   0  20   7   20.13    1.12
   0  20  -7   21.66    1.07
   0  20   7   21.72    1.04
   0  20   7   20.53    2.08
   0  20   8    2.83    2.03
   0  20  -8    4.20    1.15
   0  20   8    3.24    1.08
   0  20   8    4.07    0.96
   0  20  -8    4.20    0.92
   0  20  -8    3.35    1.39
   0  20  -8    3.36    4.46
   0  20   8    3.54    2.03
   0  20   9   93.32    1.88
   0  20   9   85.55    2.69
   0  20  -9   88.66    1.96
   0  20  -9   90.32    1.79
   0  20   9   93.63    2.02
   0  20 -10   13.11    0.98
   0  20  10   14.82    1.45
   0  20  10   15.10    1.21
   0  20  10   16.69    2.42
   0  20 -10   10.83    1.61
   0  20  11    3.32    1.18
   0  20  11    2.29    2.45
   0  20 -11   -0.73    4.62
   0  20 -11    2.22    1.51
   0  20  12    6.36    2.42
   0  20  12    6.69    1.24
   0  20 -12    5.63    1.72
   0  20 -12    1.15    4.65
   0  20  13   26.43    2.50
   0  20  13   29.45    1.46
   0  20 -13   26.27    2.22
   0  20  14   22.12    2.46
   0  20  14   23.17    1.41
   0  20  15    6.58    2.07
   0  20  15    9.76    1.27
   0  21   0    1.50    0.79
   0  21  -1   74.72    1.66
   0  21   2  113.62    2.17
   0  21  -2  120.03    2.21
   0  21   3  829.92   11.13
   0  21  -3  822.19   11.03
   0  21  -4  612.22    8.54
   0  21  -4  631.49    8.62
   0  21  -4  625.69    9.57
   0  21  -5   35.22    1.29
   0  21  -5   34.67    1.79
   0  21  -5   36.73    1.22
   0  21  -6  287.03    4.24
   0  21   6  292.27    4.34
   0  21  -6  281.62    4.27
   0  21   6  275.81    4.13
   0  21  -6  286.13    4.19
   0  21   6  291.31    4.14
   0  21   7   63.00    2.04
   0  21  -7   64.31    1.67
   0  21   7   62.12    2.36
   0  21   7   63.29    1.54
   0  21   7   67.25    1.48
   0  21  -7   65.92    1.53
   0  21  -7   58.51    2.26
   0  21  -8  104.41    1.97
   0  21  -8  102.00    2.10
   0  21   8  107.82    1.98
   0  21   8  101.14    2.72
   0  21   8  103.96    2.05
   0  21  -9    6.45    1.23
   0  21   9    7.18    2.34
   0  21   9    6.59    1.07
   0  21   9    7.18    1.31
   0  21  -9    6.98    0.97
   0  21  -9    6.11    1.50
   0  21  -9    2.13    4.63
   0  21  10   21.63    2.52
   0  21  10   25.63    1.29
   0  21  10   24.23    1.50
   0  21 -10   24.05    1.10
   0  21 -10   20.14    1.87
   0  21 -11   29.74    2.09
   0  21  11   33.67    1.39
   0  21  11   29.77    2.53
   0  21 -11   31.87    1.14
   0  21  12  130.97    3.38
   0  21 -12  124.82    3.83
   0  21  13    2.88    2.41
   0  21  13    2.98    1.22
   0  21  14  168.78    2.95
   0  21  14  162.25    3.51
   0  21  15   43.74    1.50
   0  21  15   38.68    2.30
   0  21  16   34.92    1.41
   0  22   0   55.96    1.43
   0  22  -1    8.93    0.91
   0  22  -1    9.47    0.89
   0  22   2  133.50    2.84
   0  22   2  134.23    2.42
   0  22  -2  130.38    2.33
   0  22  -3   45.55    1.37
   0  22  -3   47.59    1.33
   0  22  -3   44.55    1.40
   0  22  -4   72.98    1.69
   0  22  -4   75.02    1.66
   0  22  -4   77.01    2.37
   0  22  -5   12.37    1.15
   0  22  -5   12.95    1.39
   0  22  -5    9.82    4.78
   0  22  -5   13.24    2.04
   0  22  -5   13.13    1.00
   0  22  -6    0.58    0.91
   0  22   6    0.75    0.77
   0  22  -6    0.90    1.14
   0  22  -6    0.42    1.09
   0  22  -6   -0.24    4.51
   0  22  -6    0.34    1.23
   0  22   6    0.66    1.50
   0  22   6    0.31    0.92
   0  22   7    5.66    0.85
   0  22   7    4.97    2.00
   0  22  -7    5.10    1.15
   0  22  -7    1.29    4.36
   0  22  -7    4.25    1.31
   0  22   7    4.52    1.65
   0  22   7    4.50    1.00
   0  22  -7    5.24    0.96
   0  22   8    9.21    1.26
   0  22  -8    9.47    1.23
   0  22  -8    9.91    1.02
   0  22  -8    4.67    4.58
   0  22  -8    8.02    1.44
   0  22   8    8.48    2.49
   0  22   8    8.48    2.26
   0  22   8    9.31    1.03
   0  22   9   21.74    1.26
   0  22   9   21.49    2.62
   0  22  -9    6.19    4.72
   0  22  -9   16.94    1.68
   0  22   9   -0.45    4.32
   0  22   9   21.11    1.47
   0  22  -9   20.41    1.10
   0  22 -10    1.54    1.43
   0  22 -10    4.48    4.70
   0  22 -10    2.83    0.96
   0  22  10    1.36    2.43
   0  22  10    2.64    1.10
   0  22 -11    5.90    1.56
   0  22  11    8.22    1.16
   0  22  11    6.39    2.38
   0  22 -11    7.06    0.94
   0  22  12   14.08    2.47
   0  22  12   15.86    1.28
   0  22 -12   12.90    1.83
   0  22  13   29.45    1.41
   0  22  13   27.47    2.46
   0  22  14   83.08    1.94
   0  22  14   76.35    2.66
   0  22  15   42.09    1.45
   0  22  15   40.25    2.15
   0  22  16    3.93    1.13
   0  23   0    0.28    0.78
   0  23   0   -0.19    1.90
   0  23  -1   38.34    1.17
   0  23   1   38.85    1.13
   0  23   1   39.08    2.09
   0  23   2   95.11    1.92
   0  23  -2   98.06    1.91
   0  23   2   98.72    1.81
   0  23   2  101.09    2.53
   0  23   3   86.19    1.64
   0  23  -3   84.51    1.76
   0  23  -3   82.81    1.80
   0  23   3   83.14    1.76
   0  23  -3   83.02    1.80
   0  23  -4   50.03    2.02
   0  23  -4   46.80    1.41
   0  23  -4   51.23    2.32
   0  23  -4   48.87    1.33
   0  23   4   43.92    1.15
   0  23  -5    2.76    4.81
   0  23  -5    3.63    1.25
   0  23  -5    4.27    0.93
   0  23  -5    4.78    2.10
   0  23  -5    4.67    1.09
   0  23   6   10.98    1.00
   0  23  -6   10.84    0.99
   0  23  -6   10.87    1.17
   0  23   6   10.01    1.55
   0  23   6    8.37    1.00
   0  23  -6   12.16    2.13
   0  23  -6   10.20    1.41
   0  23   6   10.84    0.84
   0  23  -7    1.05    1.28
   0  23  -7   -0.39    4.56
   0  23   7    1.46    0.91
   0  23   7    2.32    2.23
   0  23  -7    1.81    2.14
   0  23  -7    1.74    1.16
   0  23   7    1.38    1.14
   0  23   7   -0.78    2.02
   0  23  -7    1.22    0.95
   0  23   8   -1.01    2.54
   0  23   8    0.54    1.05
   0  23  -8    0.94    2.15
   0  23  -8    0.95    0.97
   0  23  -8    2.48    4.67
   0  23  -8    0.19    1.32
   0  23   8    0.06    1.25
   0  23  -9    6.37    4.71
   0  23  -9   13.71    1.66
   0  23   9   16.33    2.41
   0  23   9   17.13    1.12
   0  23  -9   16.99    1.09
   0  23   9    3.34    4.01
   0  23   9   15.63    1.32
   0  23  10   57.82    2.59
   0  23  10   56.20    1.53
   0  23 -10   54.29    1.43
   0  23  11   32.24    2.69
   0  23  11   31.96    1.41
   0  23 -11   30.03    2.32
   0  23 -11   27.27    2.03
   0  23 -11   29.56    1.13
   0  23  12   82.26    2.92
   0  23  12   89.78    1.97
   0  23 -12   83.49    2.71
   0  23  13   44.52    1.51
   0  23  13   40.53    2.52
   0  23  14   48.61    1.55
   0  23  14   45.71    2.44
   0  23  15  107.83    2.11
   0  23  15   96.42    2.60
   0  24   0  227.92    3.58
   0  24   0  253.09    4.04
   0  24   1   15.86    0.95
   0  24  -1   15.52    0.95
   0  24  -1   15.85    1.94
   0  24   1   17.52    2.08
   0  24   2   52.69    1.32
   0  24   2   55.02    2.29
   0  24   3  454.39    6.30
   0  24  -3  454.48    6.40
   0  24  -3  461.38    6.39
   0  24   4   52.51    1.24
   0  24  -4   56.13    1.42
   0  24   4   51.49    1.44
   0  24  -4   54.45    1.51
   0  24  -4   54.88    1.51
   0  24  -5   37.09    1.25
   0  24  -5   35.97    1.38
   0  24  -5   39.70    2.34
   0  24   5   37.04    1.75
   0  24  -6   16.69    1.07
   0  24  -6   14.84    1.50
   0  24   6   16.38    1.12
   0  24   6   21.07    2.09
   0  24  -6   17.53    2.33
   0  24  -6   14.79    1.26
   0  24   6   21.22    1.25
   0  24  -7   16.58    1.65
   0  24   7   18.68    1.05
   0  24  -7   20.95    1.13
   0  24   7   16.77    2.16
   0  24  -7   20.57    2.30
   0  24   7   17.89    1.25
   0  24  -8   76.69    2.75
   0  24   8   80.39    2.72
   0  24   8   81.14    1.70
   0  24  -8   85.43    1.81
   0  24   8   71.51    2.95
   0  24  -8   86.81    2.79
   0  24   8   82.51    1.84
   0  24  -9  285.93    3.99
   0  24   9  276.85    4.57
   0  24   9  279.30    3.96
   0  24  -9  260.80    5.46
   0  24  -9   97.69    7.78
   0  24  -9  291.71    4.69
   0  24  10    4.04    2.48
   0  24  10    3.17    1.12
   0  24 -10    3.92    2.23
   0  24 -10    4.05    1.56
   0  24 -10    4.27    4.81
   0  24 -10    4.02    0.99
   0  24  11   52.16    1.53
   0  24 -11   50.22    1.33
   0  24  11   45.39    2.68
   0  24 -11   50.08    2.45
   0  24  12   21.40    1.25
   0  24  12   19.29    2.41
   0  24 -12   21.74    2.31
   0  24  13  378.00    6.07
   0  24  13  407.85    5.75
   0  24  14   90.78    2.65
   0  24  14   94.14    1.99
   0  24  15   64.78    2.25
   0  25   0    1.43    2.03
   0  25   0    0.63    0.86
   0  25  -1   10.13    2.15
   0  25   1   10.44    2.04
   0  25  -1    8.74    0.92
   0  25   1    8.32    0.89
   0  25   2   15.09    2.06
   0  25  -2   16.45    2.23
   0  25   2   13.10    0.91
   0  25   3   24.21    2.10
   0  25  -3   25.02    2.08
   0  25   3   22.08    0.96
   0  25   3   21.97    1.17
   0  25  -3   22.18    1.22
   0  25   4   21.93    0.98
   0  25  -4   29.46    1.18
   0  25  -4   32.83    2.38
   0  25   4   23.91    1.20
   0  25  -4   28.60    1.31
   0  25  -5    3.94    0.99
   0  25   5    2.97    1.09
   0  25  -5    5.46    2.27
   0  25  -5    3.98    1.20
   0  25  -6    9.73    1.05
   0  25  -6    8.80    2.30
   0  25   6    7.93    1.87
   0  25   6    7.44    1.05
   0  25   7   15.84    0.95
   0  25  -7   16.68    1.12
   0  25  -7   13.98    1.57
   0  25   7   16.83    1.98
   0  25  -7   17.71    2.38
   0  25   8   37.75    1.19
   0  25  -8   38.68    1.33
   0  25   8   35.81    2.39
   0  25  -8   30.92    1.97
   0  25  -8   38.80    2.53
   0  25   8   28.71    2.64
   0  25   9   33.79    1.29
   0  25  -9   36.58    1.31
   0  25   9   36.25    2.62
   0  25  -9   11.01    5.19
   0  25  -9   30.38    2.06
   0  25   9    1.78    4.50
   0  25  -9   34.22    2.55
   0  25  10   40.05    1.44
   0  25 -10   40.01    1.29
   0  25 -10   36.46    2.16
   0  25 -10   40.21    2.47
   0  25  11   16.62    2.41
   0  25  11   18.45    1.19
   0  25 -11   16.62    2.28
   0  25 -11   18.24    1.04
   0  25 -12   12.42    2.21
   0  25  12   12.80    1.13
   0  25  12   11.22    2.30
   0  25  13  221.65    3.47
   0  25  13  209.61    3.97
   0  25  14  141.46    2.48
   0  25  14  137.03    2.96
   0  25  15    4.43    1.91
   0  26   0   48.77    1.43
   0  26   0   49.10    1.34
   0  26   1    6.82    1.06
   0  26   1   10.89    2.10
   0  26  -1   11.02    2.04
   0  26  -1   10.18    0.96
   0  26   1    9.06    0.91
   0  26   2   12.72    1.08
   0  26   2   14.56    2.08
   0  26  -2   17.54    2.05
   0  26   2   13.32    0.93
   0  26   3   30.13    1.30
   0  26  -3   30.16    1.33
   0  26   3   38.24    2.54
   0  26  -3   36.09    2.29
   0  26   3   31.79    1.18
   0  26  -4    0.33    0.97
   0  26   4    1.11    0.90
   0  26   4    0.19    1.09
   0  26  -4    0.87    2.32
   0  26  -4    1.12    1.15
   0  26  -5   33.65    1.26
   0  26  -5   37.31    2.50
   0  26   5   33.46    1.92
   0  26   5   28.49    1.21
   0  26  -5   31.88    1.43
   0  26  -6   18.83    1.15
   0  26  -6   21.04    2.45
   0  26   6   20.50    1.84
   0  26   6   15.55    1.06
   0  26  -7   59.55    1.58
   0  26   7   55.81    2.31
   0  26  -7   61.09    2.75
   0  26   8   15.55    1.11
   0  26  -8   14.12    1.12
   0  26  -8   12.38    2.42
   0  26   8   13.83    3.29
   0  26   9   10.88    2.78
   0  26   9   10.18    1.20
   0  26  -9    8.94    1.08
   0  26  -9    6.84    2.34
   0  26  10   26.87    1.20
   0  26 -10   25.65    2.40
   0  26 -10   26.15    1.17
   0  26  10   24.82    2.46
   0  26  11   22.07    1.17
   0  26 -11   23.79    2.28
   0  26 -11   21.53    1.06
   0  26  11   19.88    2.30
   0  26  12   61.20    1.55
   0  26 -12   55.66    2.46
   0  26 -12   60.89    1.36
   0  26  12   55.84    2.45
   0  26  13   22.27    2.30
   0  26  13   25.69    1.22
   0  26 -14    9.88    1.89
   0  26  14   12.74    1.99
   0  26  15   14.46    2.01
   0  27   0    1.46    1.11
   0  27   0    1.21    2.17
   0  27   0    1.66    0.94
   0  27   1   88.68    1.86
   0  27  -1   88.17    1.84
   0  27   1   88.50    1.93
   0  27  -2   12.31    2.13
   0  27   2   11.81    1.09
   0  27   2   11.87    1.23
   0  27   3   43.57    2.56
   0  27   3   43.74    1.28
   0  27  -3   43.88    1.47
   0  27   3   43.26    1.43
   0  27   4   26.95    1.26
   0  27  -4   29.69    1.40
   0  27  -4   31.07    1.23
   0  27   4   28.57    1.05
   0  27  -5   57.07    1.55
   0  27   5   57.11    2.07
   0  27  -5   62.39    2.83
   0  27   6   17.88    1.11
   0  27   6   23.45    1.91
   0  27  -6   23.17    2.59
   0  27  -6   20.86    1.20
   0  27   7   37.90    2.74
   0  27  -7   32.93    2.55
   0  27  -7   32.02    1.28
   0  27   8   87.63    1.79
   0  27  -8   87.82    2.94
   0  27  -8   86.82    1.85
   0  27   8   85.27    3.01
   0  27   9   24.22    1.14
   0  27  -9   22.77    2.46
   0  27  -9   25.17    1.20
   0  27   9   21.75    2.44
   0  27  10   57.96    1.46
   0  27 -10   56.00    2.57
   0  27 -10   57.52    1.45
   0  27  11   63.91    1.56
   0  27 -11   67.75    2.54
   0  27 -11   61.58    1.45
   0  27  11   57.98    2.52
   0  27 -12   30.33    1.04
   0  27  12   27.47    2.28
   0  27  13   84.15    2.53
   0  27 -14   12.50    1.97
   0  27  14   12.00    2.04
   0  27  15   39.88    1.88
   0  28   0   51.45    1.62
   0  28   0   52.62    1.50
   0  28   1    2.17    1.19
   0  28   1    1.96    1.01
   0  28  -1    2.48    1.03
   0  28   1    5.57    2.47
   0  28  -1    3.07    2.22
   0  28   2   13.53    1.19
   0  28  -2   15.00    1.09
   0  28   2   14.83    1.02
   0  28   2   14.42    2.34
   0  28  -2   15.69    2.22
   0  28  -3   37.52    1.48
   0  28   3   35.57    1.33
   0  28   3   35.46    1.17
   0  28   3   38.47    2.39
   0  28   4   55.79    1.32
   0  28  -4   59.04    1.56
   0  28  -4   58.08    1.72
   0  28  -5    4.93    1.07
   0  28   5    3.55    1.04
   0  28   5    3.66    1.80
   0  28  -5    5.29    2.58
   0  28  -6  116.14    3.26
   0  28   6  110.99    2.88
   0  28  -6  107.21    2.07
   0  28   7    4.90    2.35
   0  28  -7    4.46    2.51
   0  28   7    3.76    1.03
   0  28  -7    4.84    1.07
   0  28  -8   87.54    2.96
   0  28  -8   84.83    1.80
   0  28  -9   62.14    2.67
   0  28  -9   59.57    1.50
   0  28 -10   32.36    2.46
   0  28 -10   28.27    1.14
   0  28  10   26.30    2.31
   0  28 -11    1.37    2.21
   0  28 -11    2.66    0.90
   0  28  11    2.81    2.14
   0  28 -12   24.31    0.97
   0  28  12   21.44    2.18
   0  28 -13  120.64    2.73
   0  28  13  111.17    2.75
   0  28 -14    1.09    1.90
   0  28  14    3.93    1.87
   0  28  15  131.37    2.59
   0  29   0    0.24    1.18
   0  29   0    0.58    0.99
   0  29   0    0.26    2.30
   0  29   1   70.32    1.78
   0  29  -1   73.18    1.72
   0  29   1   74.43    1.65
   0  29   1   79.52    2.66
   0  29  -1   81.39    2.72
   0  29   2  123.97    2.35
   0  29  -2  127.79    2.35
   0  29   2  123.17    2.24
   0  29  -2  140.99    3.10
   0  29   2  135.63    3.10
   0  29   3   27.09    1.27
   0  29   3   26.08    1.07
   0  29   3   28.82    2.34
   0  29  -4   30.08    1.50
   0  29   4   27.45    1.35
   0  29   4   30.36    1.21
   0  29  -4   31.92    1.27
   0  29   4   31.81    2.23
   0  29  -5  135.66    2.41
   0  29   5  137.94    2.96
   0  29  -6   37.73    1.36
   0  29  -6   40.16    2.75
   0  29   6   37.84    2.25
   0  29   7   44.06    1.32
   0  29   7   44.74    2.53
   0  29  -7   55.82    2.81
   0  29  -7   53.09    1.47
   0  29  -8   14.97    2.50
   0  29  -8   14.13    1.10
   0  29  -9   15.77    2.41
   0  29  -9   14.89    1.06
   0  29   9   13.04    2.30
   0  29 -10    0.68    2.29
   0  29 -10    1.07    0.91
   0  29  10    1.23    2.12
   0  29 -11   22.38    2.17
   0  29 -11   21.64    0.99
   0  29  11   19.21    2.15
   0  29 -12   50.87    2.36
   0  29 -12   53.15    1.20
   0  29  12   47.05    2.27
   0  29 -13   67.47    2.48
   0  29  13   61.09    2.22
   0  29  14   28.44    1.81
   0  29  15   21.13    1.68
   0  30   0   58.98    1.51
   0  30   0   61.85    2.51
   0  30   1   44.22    1.53
   0  30  -1   47.37    1.41
   0  30   1   49.72    1.39
   0  30  -1   52.25    2.47
   0  30   1   47.47    2.45
   0  30   2   37.15    1.50
   0  30  -2   38.81    1.35
   0  30   2   39.86    1.34
   0  30   3   58.07    1.66
   0  30   3   60.56    1.48
   0  30   3   59.74    2.78
   0  30   4   12.48    1.23
   0  30   4   15.54    2.04
   0  30  -4   15.56    1.13
   0  30   4   14.30    1.05
   0  30   4   14.42    2.48
   0  30   5   22.26    1.23
   0  30  -5   24.40    1.25
   0  30   5   23.60    2.06
   0  30  -5   27.30    2.78
   0  30   6   75.59    1.72
   0  30   6   79.62    2.51
   0  30  -7   22.44    2.59
   0  30  -7   21.39    1.18
   0  30  -8   72.74    2.81
   0  30  -8   69.06    1.58
   0  30  -9   34.96    2.51
   0  30  -9   33.76    1.18
   0  30   9   30.10    2.27
   0  30 -10   16.75    2.26
   0  30 -10   18.15    1.02
   0  30  10   16.98    2.14
   0  30 -11   -0.92    2.05
   0  30 -11   -0.25    0.83
   0  30  11   -0.75    2.05
   0  30 -12   36.34    2.12
   0  30 -12   41.11    1.03
   0  30  12   34.58    2.15
   0  30 -13    8.71    1.83
   0  30  13   10.58    1.83
   0  30  14    2.63    1.59
   0  30  15   31.67    1.54
   0  31   0    1.96    1.32
   0  31   0    3.04    1.15
   0  31   0   -0.09    2.39
   0  31   1   11.06    1.42
   0  31   1   12.15    1.27
   0  31  -1   10.56    1.14
   0  31  -1   10.75    2.31
   0  31   1   12.15    2.51
   0  31   2  251.23    4.01
   0  31  -2  256.38    3.97
   0  31   2  261.05    3.92
   0  31   2  264.57    4.64
   0  31   3   12.91    1.25
   0  31   3   12.91    1.06
   0  31   3   11.97    2.47
   0  31  -4   52.64    1.49
   0  31   4   46.09    1.48
   0  31   4   50.10    2.15
   0  31   4   50.00    1.31
   0  31   4   50.93    2.52
   0  31  -5   76.53    1.73
   0  31   5   76.58    2.36
   0  31   6   57.79    1.53
   0  31  -6   69.41    2.92
   0  31   6   68.94    2.54
   0  31  -6   62.08    1.57
   0  31  -7   31.74    2.58
   0  31  -7   28.81    1.21
   0  31  -8  100.29    2.95
   0  31  -8   95.15    1.80
   0  31  -9   14.38    2.31
   0  31  -9   14.56    0.98
   0  31   9   11.38    2.07
   0  31 -10   23.23    2.22
   0  31 -10   23.96    1.03
   0  31  10   21.32    2.05
   0  31 -11    2.42    2.04
   0  31 -11    4.27    0.81
   0  31  11    2.83    1.92
   0  31 -12    3.23    1.78
   0  31 -12    3.15    0.73
   0  31  12    2.23    1.88
   0  31 -13    1.73    1.65
   0  31  13    3.44    1.64
   0  31  14    5.84    1.53
   0  32   0  341.59    5.19
   0  32   0  357.02    5.12
   0  32   0  357.01    5.57
   0  32   1   16.35    1.35
   0  32   1   18.12    1.14
   0  32  -1   19.20    1.20
   0  32   1   17.05    2.36
   0  32   2    6.55    1.22
   0  32  -2    6.96    1.10
   0  32   2    6.96    1.00
   0  32   2    5.66    2.27
   0  32   3   19.48    1.24
   0  32   3   20.95    1.90
   0  32   3   20.83    1.06
   0  32   3   20.28    2.29
   0  32   4   38.34    1.38
   0  32   4   42.07    2.04
   0  32   4   41.29    1.21
   0  32   4   42.40    2.40
   0  32   5   21.95    1.24
   0  32  -5   28.85    2.64
   0  32   5   28.17    2.10
   0  32  -5   25.07    1.18
   0  32   6   20.20    2.09
   0  32  -6   21.54    2.57
   0  32  -6   21.20    1.13
   0  32  -7  106.07    3.06
   0  32  -7   96.46    1.84
   0  32  -8   27.88    2.36
   0  32  -8   26.22    1.10
   0  32  -9    6.90    2.19
   0  32  -9    7.31    0.90
   0  32 -10   53.41    2.33
   0  32 -10   53.80    1.26
   0  32  10   48.74    2.15
   0  32 -11    0.90    1.78
   0  32 -11    1.94    0.76
   0  32  11    1.26    1.78
   0  32 -12   69.88    2.29
   0  32  12   61.29    2.07
   0  32  13   37.67    1.61
   0  32  14   15.49    1.46
   0  33   0    2.34    1.30
   0  33   0    3.42    1.04
   0  33   0    3.56    2.20
   0  33   1  112.07    2.22
   0  33  -1  110.01    2.11
   0  33   1  111.98    2.07
   0  33   1  111.43    2.87
   0  33   2   83.39    1.89
   0  33  -2   85.00    1.83
   0  33   2   86.71    1.75
   0  33   2   86.56    2.62
   0  33   3   60.05    1.62
   0  33   3   61.57    2.22
   0  33   3   61.90    1.45
   0  33   3   60.69    2.45
   0  33   4    8.00    1.82
   0  33   4    9.56    1.15
   0  33   4    9.03    2.16
   0  33   5   26.63    1.99
   0  33  -5   29.46    1.19
   0  33   5   26.04    1.22
   0  33  -6   13.94    1.04
   0  33   6   12.29    2.10
   0  33  -6   15.06    2.46
   0  33  -7   21.83    1.05
   0  33  -7   23.90    2.37
   0  33  -8    4.78    0.90
   0  33  -8    5.20    2.18
   0  33  -9    8.99    2.00
   0  33  -9    9.54    0.90
   0  33 -10    2.93    1.76
   0  33 -10    5.44    0.81
   0  33  10    2.68    1.78
   0  33 -11    0.25    1.92
   0  33 -11    1.00    0.72
   0  33  11    0.15    1.69
   0  33  12   39.84    1.70
   0  33  13    0.25    1.42
   0  34   0  105.87    2.00
   0  34   1   25.22    1.35
   0  34   1   27.28    1.14
   0  34  -1   25.78    1.16
   0  34   1   24.78    2.18
   0  34  -2   36.13    1.26
   0  34   2   37.74    1.40
   0  34   2   39.63    1.98
   0  34   2   38.65    1.21
   0  34   2   36.47    2.23
   0  34   3   10.42    1.17
   0  34   3   11.59    1.77
   0  34   3   11.12    0.95
   0  34   3   11.37    2.08
   0  34   4   39.36    1.94
   0  34   4   35.28    1.33
   0  34   4   37.34    2.17
   0  34  -5   42.70    1.29
   0  34   5   39.54    2.06
   0  34   5   42.20    2.17
   0  34  -6   45.68    2.53
   0  34  -6   44.25    1.26
   0  34  -7   11.43    2.21
   0  34  -7   11.52    0.96
   0  34  -8   12.53    2.11
   0  34  -8   12.31    0.92
   0  34  -9   43.92    2.12
   0  34  -9   45.45    1.15
   0  34 -10   17.76    0.85
   0  34  10   13.78    1.69
   0  34 -11   61.85    1.16
   0  34  11   48.70    1.86
   0  34  12    2.28    1.39
   0  34  13    3.71    1.21
   0  35   0    1.32    0.95
   0  35  -1   39.96    1.25
   0  35   1   41.09    1.24
   0  35   1   40.79    2.20
   0  35   2    1.79    0.87
   0  35  -2    2.01    0.92
   0  35   2    2.18    1.63
   0  35   2    1.67    1.97
   0  35   3  123.32    2.67
   0  35   3  126.28    2.85
   0  35   4   51.75    2.01
   0  35   4   50.01    2.15
   0  35  -5   54.26    1.35
   0  35   5   51.14    2.14
   0  35   6    4.88    2.40
   0  35  -6    5.13    0.92
   0  35  -7   29.00    1.06
   0  35  -8   15.61    0.90
   0  35  -9    8.87    0.80
   0  35 -10   43.15    1.00
   0  35  10   32.79    1.69
   0  35 -11    3.64    0.61
   0  35  11    1.83    1.41
   0  35  12    0.49    1.25
   0  36   0   91.89    1.78
   0  36   1    6.69    0.90
   0  36  -1    6.79    0.95
   0  36   1    4.59    1.61
   0  36   2    3.60    0.84
   0  36  -2    3.54    0.93
   0  36   2    3.22    1.58
   0  36   2    3.26    1.80
   0  36   3   13.09    1.67
   0  36   3   14.46    1.96
   0  36   4   16.32    1.83
   0  36   4   14.37    1.92
   0  36  -5   47.16    1.24
   0  36   5   45.05    2.05
   0  36  -6   46.11    1.22
   0  36  -7    3.72    0.82
   0  36  -8    4.07    0.78
   0  36  -9   19.64    0.82
   0  36 -10   40.28    0.94
   0  36  11    0.36    1.25
   0  36  12   -0.06    1.01
   0  37   0    0.76    1.49
   0  37   0    1.22    0.87
   0  37   1   36.87    1.11
   0  37  -1   35.56    1.12
   0  37  -2   78.45    1.58
   0  37   3   30.66    1.74
   0  37  -3   31.13    1.08
   0  37   3   32.74    1.94
   0  37   4    4.08    1.68
   0  37   4    3.41    1.67
   0  37   5    8.36    2.11
   0  37  -5   12.06    0.90
   0  37   5   10.60    1.79
   0  37  -6    7.52    0.83
   0  37  -7    3.54    0.77
   0  37  -8   18.87    0.82
   0  37  -9   14.81    0.73
   0  37 -10    1.73    0.56
   0  37  11    1.08    1.05
   0  38   0  169.00    2.62
   0  38   1    6.50    0.84
   0  38  -1    6.24    0.88
   0  38  -2   27.89    1.02
   0  38   3   23.89    1.61
   0  38  -3   26.26    0.98
   0  38   4   14.32    1.79
   0  38  -5   29.87    0.98
   0  38   5   26.13    1.63
   0  38  -6    2.02    0.75
   0  38   6    0.55    1.52
   0  38  -7    4.18    0.71
   0  38  -8    2.49    0.65
   0  38  -9    8.06    0.62
   0  39   0    0.97    1.33
   0  39   0    1.57    0.79
   0  39   1    3.54    1.36
   0  39  -1    7.62    0.81
   0  39   2   18.02    1.45
   0  39  -2   21.06    0.91
   0  39   3    7.38    1.50
   0  39  -3    8.64    0.80
   0  39  -6    1.13    0.68
   0  39  -7   28.06    0.82
   0  39  -8    1.66    0.57
   0  39  -9    0.26    0.48
   0  40   1   25.51    1.34
   0  40  -1   28.72    0.90
   0  40   2   15.13    1.35
   0  40  -2   17.23    0.81
   0  40   3    1.18    1.50
   0  40  -3    3.06    0.71
   0  40  -6   30.12    0.82
   0  40  -7    2.46    0.55
   0  40  -8   14.34    0.75
   0  40  -8   18.28    0.57
   0  41   0    1.13    1.07
   0  41   1    4.92    1.16
   0  41   2    4.20    1.30
   0  41  -2    9.10    0.68
   0  41  -3   24.87    0.80
   0  41  -5    0.70    0.82
   0  41  -6    2.91    0.74
   0  41  -6    3.97    0.52
   0  41  -7    1.22    0.62
   0  41  -7    1.38    0.43
   0  42   0   40.65    1.23
   0  42   1    5.14    1.14
   0  42  -1    5.96    0.94
   0  42  -2   19.96    0.67
   0  42  -3   28.67    0.73
   0  42  -4    2.55    0.50
   0  42  -5    1.95    0.67
   0  43   0    0.58    0.92
   0  43  -1   18.56    0.92
  -1   0  18  161.21    2.82
  -1   0  17   66.27    1.78
  -1   0  16    2.87    1.21
  -1   0  15    6.55    2.30
  -1   0  15    4.93    1.21
  -1   0  14   -0.98    2.06
  -1   0  14    0.28    1.07
  -1   0  13    5.80    1.93
  -1   0  13    5.63    1.04
  -1   0  12  228.10    5.28
  -1   0  11   48.56    2.41
  -1   0  10    0.58    1.51
  -1   0   9    4.82    1.59
  -1   0   8   -0.23    1.38
  -1   0   7   62.90    2.13
  -1   0   6   14.49    1.36
  -1   0   5    6.19    1.14
  -1   0   4    0.11    0.89
   1   0  -1    9.12    0.45
   1   0   3   -0.09    1.02
   1   0   4    3.13    1.31
   1   0   5    6.07    1.39
   1   0   6  168.98    3.70
   1   0   7    2.82    1.69
   1   0   8   76.87    2.82
   1   0   9    5.73    2.00
   1   0  11   93.95    4.72
   1   0  12   23.55    1.20
   1   0  12   27.72    4.34
   1   0  13    7.97    1.13
   1   0  13    8.55    4.74
   1   0  14    0.27    1.14
   1   0  14    3.82    4.92
   1   0  15    3.31    1.19
   1   0  15    3.56    5.54
   1   0  16    1.18    1.24
   1   0  16    1.54    5.97
   1   0  17   13.10    6.14
   1   0  18    5.11    5.70
   1   0  19    4.25    5.47
   1   0  20    4.19    4.83
   1   0  21   -0.99    3.67
  -1   1  19   53.32    1.54
  -1   1  18  251.39    3.96
  -1  -1  17   29.62    1.36
  -1   1  17   30.05    1.48
   1   1 -17   25.35    2.42
  -1   1  16   12.86    1.33
  -1  -1  16   11.56    1.22
  -1  -1  15   22.90    2.59
  -1  -1  15   22.89    1.33
  -1   1  15   22.06    1.38
  -1  -1  14    7.89    2.13
  -1   1  14    8.22    1.16
  -1  -1  14    8.41    1.10
  -1  -1  13   53.90    2.83
  -1   1  13   51.79    1.51
  -1  -1  13   53.16    1.46
  -1  -1  12 1184.24   17.85
  -1  -1  11  278.23    5.61
  -1  -1  10   43.29    2.21
  -1  -1   9  290.95    5.52
  -1  -1   8   26.31    1.77
  -1  -1   7  960.07   13.79
  -1  -1   6   53.49    1.89
  -1  -1   5    3.50    1.12
  -1  -1   4    0.30    0.92
   1   1  -1   15.40    0.53
   1  -1  -1   15.54    0.52
   1  -1   3    1.02    1.08
   1  -1   4   19.21    1.57
   1  -1   5    1.82    1.37
   1  -1   6  171.29    3.75
   1  -1   7    9.86    1.83
   1  -1   8   65.02    2.65
   1  -1   9    9.80    2.01
   1  -1  11  564.85   10.31
   1   1  11  573.20   10.26
   1  -1  12   12.90    1.06
   1   1  12   13.67    1.20
   1   1  12   15.46    4.31
   1  -1  12   15.89    4.19
   1  -1  13    3.03    1.07
   1   1  13    3.05    1.13
   1  -1  13    3.73    4.81
   1   1  13    3.80    4.47
   1   1  14    9.80    1.22
   1  -1  14    9.13    1.16
   1  -1  14   10.66    5.08
   1   1  14    8.18    4.92
   1   1  15    8.33    1.27
   1  -1  15    8.53    1.18
   1   1  15   10.84    5.66
   1  -1  15    5.03    5.41
   1  -1  16   84.79    6.54
   1   1  16   77.53    6.36
   1  -1  17  180.14    8.01
   1   1  17  190.07    7.96
   1  -1  18   45.06    6.04
   1   1  18   38.04    6.13
   1  -1  19   22.80    5.58
   1   1  19   24.67    5.68
   1   1  20    4.50    4.79
   1  -1  20    0.74    4.83
   1  -1  21   -1.51    3.92
   1   1  21    6.02    3.67
  -1   2  19   29.60    1.34
  -1   2  18  275.92    4.30
  -1   2  17  226.14    3.69
   1   2 -17  203.29    5.47
  -1   2  16    2.67    1.31
  -1  -2  15   19.62    2.56
  -1   2  15   19.60    1.37
  -1  -2  15   18.86    1.23
  -1  -2  14    6.64    2.12
  -1   2  14    5.69    1.15
  -1  -2  14    5.43    1.05
  -1  -2  13    2.55    1.87
  -1  -2  13    2.24    0.94
  -1   2  13    2.38    1.05
  -1  -2  12  416.27    7.81
  -1  -2  11  224.09    4.88
  -1  -2  10   54.91    2.37
  -1  -2   9   32.74    2.02
  -1  -2   8   13.01    1.61
  -1  -2   7  109.51    2.73
  -1  -2   6   31.70    1.58
  -1  -2   5    9.64    1.25
  -1  -2   4    1.64    0.98
   1   2  -1    4.03    1.20
   1  -2   3    1.82    1.19
   1  -2   4   -1.03    1.65
   1  -2   5  119.48    2.77
   1  -2   6  820.78   12.07
   1  -2   7   71.61    2.63
   1  -2   8  519.76    8.61
   1  -2   9   14.40    2.08
   1   2  11 1449.87   21.45
   1   2  12   33.68    1.40
   1   2  12   39.99    4.47
   1  -2  12   40.66    4.68
   1   2  13    7.63    1.20
   1  -2  13    6.31    4.87
   1   2  13    8.46    4.55
   1   2  14    7.76    1.25
   1  -2  14    9.71    5.12
   1   2  14    8.23    5.12
   1   2  15    9.67    1.32
   1   2  15   13.60    5.62
   1  -2  15   10.98    5.51
   1   2  16  121.91    7.03
   1   2  16   97.12    2.22
   1  -2  16  113.49    7.01
   1  -2  17  356.99    9.92
   1   2  17  364.57    9.93
   1  -2  18   40.39    5.99
   1   2  18   39.49    6.15
   1  -2  19    7.72    5.38
   1   2  19    6.71    5.38
   1   2  20    1.65    4.69
   1  -2  20    1.47    4.76
   1  -2  21    3.01    3.67
   1   2  21    1.13    3.46
  -1   3  19    9.15    1.23
  -1   3  18   11.49    1.38
  -1   3  17   22.14    1.55
   1   3 -17   19.43    2.59
  -1   3  16    1.32    1.33
  -1  -3  15    4.32    2.26
  -1   3  15    3.74    1.27
  -1  -3  14    2.16    2.08
  -1   3  14    1.60    1.15
  -1  -3  13    0.37    1.82
  -1   3  13    0.62    1.06
  -1  -3  12  186.03    4.67
  -1   3  12  180.35    3.06
  -1  -3  11   28.42    2.11
  -1  -3  10    1.55    1.43
  -1  -3   9  146.13    3.60
  -1  -3   8   10.18    1.56
  -1  -3   7  109.50    2.73
  -1  -3   6   74.93    2.11
  -1  -3   5    9.09    1.32
  -1  -3   4    2.71    1.06
   1   3  -1    0.96    1.41
   1  -3   3    0.30    1.37
   1  -3   4    1.51    1.84
   1  -3   5   22.56    1.55
   1  -3   6   29.35    1.92
   1  -3   7    4.47    1.72
   1  -3   8    6.61    1.86
   1  -3   9    3.31    1.87
   1   3  11  440.92    8.39
   1   3  11  392.80    5.90
   1   3  12    7.40    4.08
   1   3  12    4.47    1.18
   1   3  13    2.39    1.21
   1   3  13    1.40    4.48
   1  -3  13    1.30    4.88
   1   3  14    1.94    1.26
   1  -3  14    3.97    5.24
   1   3  14    3.04    5.09
   1   3  15    1.57    1.31
   1   3  15    0.50    5.50
   1  -3  15    3.97    5.71
   1   3  16   57.55    6.31
   1   3  16   45.39    1.71
   1  -3  16   49.28    6.17
   1   3  17   56.86    6.69
   1  -3  17   51.86    6.57
   1  -3  18   37.18    5.92
   1   3  18   37.87    6.20
   1   3  19    2.74    5.44
   1  -3  19    1.61    5.35
   1   3  20    4.13    4.55
   1  -3  20    2.06    4.87
   1   3  21    0.78    3.43
   1  -3  21    2.95    3.75
  -1   4  19   34.10    1.48
  -1   4  18  158.92    2.91
  -1   4  17  259.44    4.22
  -1   4  16   23.07    1.52
  -1   4  15    6.85    1.29
  -1  -4  14    0.28    2.03
  -1   4  14    0.21    1.93
  -1   4  14    0.73    1.17
  -1   4  13   49.19    2.69
  -1  -4  13   47.59    2.72
  -1   4  13   43.99    1.57
  -1   4  13   46.68    1.53
  -1   4  12  474.03    8.42
  -1  -4  12  482.78    8.45
  -1  -4  11  507.50    8.67
  -1   4  11  507.84    8.66
  -1   4  10    1.70    1.48
  -1  -4  10    1.55    1.42
  -1  -4   9   67.17    2.49
  -1   4   9   67.18    2.48
  -1   4   8   35.53    1.90
  -1  -4   8   34.30    1.83
  -1   4   7  127.39    2.94
  -1  -4   7  126.68    2.92
  -1  -4   6  138.75    2.94
  -1   4   6  137.76    2.93
  -1   4   5   36.53    1.50
  -1  -4   5   34.83    1.49
  -1   4   4   22.35    1.21
  -1  -4   4   22.02    1.22
   1  -4   0  157.31    2.43
   1   4   0  171.26    2.48
   1   4   3   20.71    1.35
   1  -4   3   16.39    1.40
   1  -4   4   14.38    1.39
   1   4   4   16.40    1.37
   1  -4   5  160.29    3.33
   1   4   5  165.44    3.40
   1   4   6  509.91    7.95
   1  -4   6  492.25    7.89
   1   4   7   66.25    2.50
   1  -4   7   65.72    2.42
   1  -4   8  502.44    8.44
   1   4   8  522.53    8.55
   1  -4   9  136.31    3.76
   1   4   9  141.79    3.83
   1   4  11 2108.61   28.38
   1   4  11 2292.27   30.54
   1   4  12   42.34    1.56
   1   4  12   48.52    4.60
   1   4  13    5.95    1.27
   1   4  13    4.59    4.48
   1  -4  13    5.47    5.18
   1   4  14   40.27    1.65
   1  -4  14   50.35    5.70
   1   4  14   48.39    5.38
   1   4  15   14.82    1.43
   1  -4  15   17.97    5.84
   1   4  15   19.28    5.70
   1  -4  16  355.89    9.36
   1   4  16  383.33    9.80
   1  -4  17  279.82    8.69
   1   4  17  291.13    8.91
   1  -4  18   93.81    6.50
   1   4  18   95.07    6.79
   1  -4  19    3.25    5.18
   1   4  19   -0.94    5.21
   1  -4  20    1.26    4.73
   1   4  20   -0.42    4.45
   1  -4  21   10.36    3.88
  -1   5  19  242.81    3.87
  -1   5  18   11.41    1.40
  -1   5  17   64.86    1.95
  -1   5  16   19.84    1.53
   1   5 -16   14.97    2.25
  -1   5  15   77.72    2.02
  -1   5  14    4.51    2.05
  -1  -5  14    2.82    2.01
  -1   5  14    3.73    1.21
  -1   5  13  128.74    3.93
  -1  -5  13  130.31    3.94
  -1   5  13  130.95    2.51
  -1   5  13  123.76    2.45
  -1  -5  12 1696.64   23.99
  -1   5  12 1725.79   24.04
  -1  -5  11  708.99   11.40
  -1   5  11  730.05   11.44
  -1  -5  10   61.59    2.37
  -1   5  10   62.60    2.38
  -1   5   9  520.89    8.37
  -1  -5   9  502.71    8.30
  -1  -5   8   99.57    2.73
  -1   5   8  101.85    2.81
  -1   5   7  330.51    5.55
  -1  -5   7  321.89    5.52
  -1   5   6  348.30    5.58
  -1  -5   6  338.23    5.54
  -1  -5   5   44.08    1.60
  -1   5   5   44.23    1.59
  -1   5   4   39.15    1.35
  -1  -5   4   38.89    1.40
   1   5  -2   37.77    3.02
   1   5   4   10.30    1.28
   1  -5   4    8.00    1.25
   1  -5   5  755.83   11.24
   1   5   5  810.25   11.32
   1   5   6   57.21    2.28
   1  -5   6   52.25    2.10
   1   5   7    2.19    1.69
   1  -5   7    2.59    1.53
   1   5   8  160.65    3.93
   1  -5   8  153.97    3.83
   1   5  11  557.00    8.07
   1   5  11  615.19   10.55
   1   5  12    5.45    1.29
   1   5  12    6.77    4.25
   1   5  13    3.92    1.31
   1   5  13    5.80    4.53
   1   5  14    2.74    1.35
   1  -5  14    2.55    5.39
   1   5  14    2.97    5.13
   1   5  15   52.81    1.80
   1  -5  15   67.75    6.14
   1   5  15   63.69    6.11
   1  -5  16  141.92    7.30
   1   5  16  156.20    7.59
   1   5  17   29.82    1.60
   1  -5  17   33.49    6.18
   1   5  17   39.30    6.37
   1   5  18   87.34    6.75
   1  -5  18   83.78    6.50
   1  -5  19    2.66    5.16
   1   5  19    3.51    5.16
   1  -5  20   13.49    4.74
   1   5  20    9.98    4.40
   1  -5  21   22.90    4.05
  -1   6  19  161.47    2.91
  -1   6  18   22.55    1.49
  -1   6  17   58.48    1.92
   1   6 -16   11.90    2.16
  -1   6  16   11.96    1.50
  -1   6  15    9.72    1.39
  -1   6  14    3.74    1.22
  -1   6  14    5.95    2.05
  -1  -6  14    4.36    2.01
  -1   6  13   52.85    1.64
  -1   6  13   50.19    1.68
  -1   6  13   51.55    2.70
  -1  -6  13   51.96    2.74
  -1   6  12  240.35    3.86
  -1   6  12  255.15    5.48
  -1  -6  12  255.71    5.53
  -1   6  11  415.85    7.45
  -1  -6  11  418.66    7.48
  -1  -6  10   11.63    1.49
  -1   6  10   13.27    1.58
  -1   6   9   30.50    1.84
  -1  -6   9   30.81    1.96
  -1  -6   8    2.01    1.31
  -1   6   8    2.63    1.39
  -1  -6   7   24.56    1.57
  -1   6   7   24.20    1.60
  -1   6   6    9.42    1.23
  -1  -6   6   10.94    1.26
  -1   6   5   14.19    1.17
  -1  -6   5   13.68    1.16
  -1  -6   4   10.52    1.03
  -1   6   4   11.16    1.07
  -1  -6   3    2.21    0.81
  -1   6   3    2.09    0.81
   1   6  -2   -1.30    3.26
   1   6  -1   23.94    1.02
   1   6  -1   25.69    2.70
   1   6   0   14.20    1.16
   1   6   4   43.28    1.61
   1  -6   4   41.00    1.54
   1   6   5   86.91    2.32
   1  -6   5   80.16    2.26
   1  -6   6   67.56    2.27
   1   6   6   73.70    2.42
   1   6   7    8.82    1.74
   1  -6   7    8.56    1.64
   1  -6   8  162.36    3.99
   1   6   8  168.26    3.91
   1   6  11  145.22    5.37
   1   6  11  125.83    2.60
   1   6  12   31.36    4.42
   1   6  12   25.45    1.45
   1   6  13    2.30    1.31
   1   6  13    1.64    4.65
   1   6  14   40.04    5.40
   1   6  14   33.72    1.65
   1  -6  14   37.34    5.65
   1   6  15    1.63    1.40
   1  -6  15    1.66    5.61
   1   6  15    4.18    5.60
   1   6  16    7.31    1.47
   1   6  16   10.04    6.02
   1  -6  16    6.25    6.05
   1   6  17   48.47    1.79
   1  -6  17   57.15    6.19
   1  -6  18   25.24    5.94
   1   6  18   29.12    6.08
   1   6  19    7.08    5.13
   1  -6  19    6.92    5.19
   1   6  20    3.47    4.14
   1  -6  20    4.26    4.66
   1  -6  21    0.23    3.65
  -1   7  19  169.66    3.03
  -1   7  18   10.42    1.42
  -1   7  17  259.96    4.27
  -1   7  16    6.52    1.48
   1   7 -16    5.34    2.06
  -1   7  15  145.09    2.85
  -1   7  14    2.01    1.23
  -1  -7  14    1.81    2.00
  -1   7  14    1.56    1.96
  -1   7  13  183.43    3.19
  -1   7  13  181.66    3.17
  -1   7  13  179.22    4.61
  -1  -7  13  181.19    4.64
  -1  -7  12  669.38   10.61
  -1   7  12  657.70   10.57
  -1  -7  11  611.52    9.96
  -1   7  11  600.35    9.92
  -1  -7  10    4.81    1.45
  -1   7  10    4.61    1.50
  -1   7   9  493.42    7.93
  -1  -7   9  480.95    7.88
  -1  -7   8  137.64    3.20
  -1   7   8  134.25    3.18
  -1   7   7  316.04    5.40
  -1  -7   7  318.08    5.40
  -1   7   6 3034.96   40.21
  -1  -7   6 3009.57   40.20
  -1   7   5  478.94    7.07
  -1  -7   5  472.40    7.06
  -1  -7   4  127.67    2.44
  -1   7   4  130.84    2.42
  -1  -7   3   40.04    1.21
  -1   7   3   41.62    1.21
   1   7  -2   74.14    3.96
   1   7  -2   48.67    1.38
   1   7  -1   23.77    1.09
   1   7  -1   19.81    3.07
   1   7   0  250.82    4.10
   1   7   5  472.57    7.28
   1   7   6  734.85   10.66
   1  -7   6  701.74   10.55
   1   7   7   45.73    2.20
   1   7  10  896.84   14.28
   1   7  11  462.45    8.91
   1   7  11  426.07    6.37
   1   7  12   38.39    4.41
   1   7  12   29.61    1.55
   1   7  13   47.69    5.15
   1   7  13   42.39    1.69
   1   7  14   24.12    5.47
   1   7  14   20.57    1.57
   1   7  15  168.97    3.20
   1  -7  15  192.82    7.54
   1   7  16  108.92    2.49
   1  -7  16  122.98    7.23
   1   7  17  255.72    8.35
   1  -7  17  238.99    8.16
   1   7  18  600.31   12.30
   1  -7  18  600.88   12.20
   1   7  19   18.73    4.91
   1  -7  19   20.31    5.11
   1  -7  20   48.71    5.03
   1  -7  21    3.28    3.77
  -1   8  20   17.21    1.28
  -1   8  19   96.06    2.18
  -1   8  18    4.52    1.42
  -1   8  17   63.95    1.99
   1   8 -16  122.04    4.32
  -1   8  16  142.71    2.86
  -1   8  15    6.82    1.43
  -1   8  14   13.39    1.36
  -1   8  14   13.60    2.15
  -1  -8  14   14.08    2.20
  -1   8  13   85.90    3.18
  -1  -8  13   83.57    3.20
  -1   8  13   84.27    2.08
  -1   8  13   87.03    2.05
  -1   8  12   92.90    3.16
  -1  -8  12   92.30    3.19
  -1   8  12   93.01    2.07
  -1   8  12   90.29    2.03
  -1  -8  11 1632.82   22.69
  -1   8  11 1619.98   22.65
  -1   8  11 1567.41   21.03
  -1  -8  10   53.83    2.24
  -1   8  10   55.38    2.23
  -1   8   9   51.52    2.09
  -1  -8   9   51.00    2.03
  -1  -8   8   44.74    1.87
  -1   8   8   45.97    1.89
  -1  -8   7  316.86    5.39
  -1   8   7  317.66    5.40
  -1  -8   6  113.57    2.62
  -1   8   6  118.29    2.61
  -1   8   5   61.44    1.72
  -1  -8   5   60.05    1.66
  -1   8   4  101.23    2.05
  -1  -8   4   94.47    1.98
  -1  -8   3   28.22    1.02
  -1   8   3   29.44    1.01
   1   8  -2   18.34    1.08
   1   8  -2   21.37    3.44
   1   8  -1  111.65    2.08
  -1   8   1  100.81    1.57
   1   8  10 1878.98   25.42
   1   8  10 1719.81   23.28
   1   8  11  522.89    9.73
   1   8  11  480.75    7.08
   1   8  12  314.05    7.58
   1   8  12  266.73    4.37
   1   8  13    4.60    1.39
   1   8  13    2.03    4.86
   1   8  14  332.22    8.66
   1   8  14  260.18    4.38
   1   8  15   42.53    5.88
   1   8  15   31.54    1.66
   1  -8  15   35.81    6.26
   1   8  16   19.62    1.58
   1  -8  16   27.24    6.14
   1   8  16   30.83    6.15
   1   8  17  109.66    6.82
   1  -8  17   98.52    6.76
   1   8  18  384.11    9.61
   1  -8  18  367.08    9.57
   1  -8  19   33.40    5.25
   1   8  19   33.00    4.96
   1  -8  20    2.16    4.48
   1  -8  21    4.77    3.65
  -1   9  20    2.70    1.19
  -1   9  19   38.22    1.63
  -1   9  18   15.15    1.50
  -1   9  17   15.70    1.56
   1   9 -16    7.38    2.16
  -1   9  16    9.50    1.50
   1   9 -15   39.79    2.84
  -1   9  15   47.71    1.81
  -1   9  14    0.93    1.28
  -1   9  14    1.60    1.48
  -1   9  13   11.33    1.93
  -1  -9  13   10.13    1.95
  -1   9  13   10.84    1.25
  -1   9  13   11.14    1.43
  -1   9  12   14.29    1.85
  -1  -9  12   13.85    1.91
  -1   9  12   13.79    1.28
  -1   9  12   12.93    1.21
  -1   9  11   35.50    2.32
  -1  -9  11   36.69    2.32
  -1   9  11   33.56    1.50
  -1  -9  10    2.81    1.39
  -1   9  10    2.20    1.37
  -1  -9   9   66.93    2.22
  -1   9   9   66.51    2.19
  -1   9   8   22.99    1.49
  -1  -9   8   22.48    1.55
  -1  -9   7   49.11    1.86
  -1   9   7   47.01    1.83
  -1  -9   6  192.34    3.56
  -1   9   6  195.39    3.56
  -1  -9   5  170.10    3.05
  -1   9   5  172.24    3.05
  -1   9   4   23.93    1.04
  -1  -9   4   23.36    1.07
  -1   9   3    2.15    0.72
  -1  -9   3    1.85    0.77
   1   9  -3    2.25    3.55
   1   9  -3    1.37    0.98
  -1  -9   2   21.57    0.75
  -1   9   2   22.10    0.78
  -1   9   1    8.41    0.58
   1   9  -1   10.15    1.07
   1   9   0   66.93    1.95
   1   9  10  409.19    8.04
   1   9  10  348.98    5.39
   1   9  11    4.62    3.98
   1   9  11    5.83    1.33
   1   9  12   34.94    4.78
   1   9  12   30.65    1.56
   1   9  13    0.87    1.39
   1   9  13   -0.16    4.91
   1   9  14   92.00    6.24
   1   9  14   70.82    2.12
   1   9  15   46.35    6.25
   1   9  15   35.29    1.72
   1  -9  15   43.79    6.08
   1   9  16   12.65    5.94
   1   9  16    8.29    1.52
   1  -9  16   11.42    6.06
   1   9  17   53.74    6.22
   1   9  17   44.81    1.80
   1  -9  17   57.67    6.32
   1   9  18  172.66    6.95
   1  -9  18  185.08    7.15
   1   9  19   12.72    4.58
   1  -9  19   19.44    5.07
   1  -9  20   15.07    4.39
   1  -9  21    2.45    3.19
  -1  10  20   64.15    1.69
  -1  10  19  189.40    3.28
  -1  10  18  270.66    4.33
  -1  10  17   31.90    1.70
   1  10 -16   54.50    3.10
  -1  10  16   64.40    2.02
   1  10 -15   62.99    3.28
  -1  10  15   74.99    2.11
  -1  10  14    3.83    1.51
  -1  10  14    3.79    1.31
  -1  10  13    3.20    1.76
  -1 -10  13    3.03    1.83
  -1  10  13    3.46    1.22
  -1  10  13    3.96    1.43
  -1 -10  12    5.66    1.64
  -1  10  12    5.96    1.66
  -1  10  12    5.45    1.23
  -1  10  12    5.10    1.12
  -1 -10  11  890.67   13.34
  -1  10  11  874.23   13.27
  -1  10  11  863.32   11.82
  -1  10  10   46.49    2.07
  -1 -10  10   44.58    2.06
  -1  10   9   26.61    1.66
  -1 -10   9   27.95    1.64
  -1  10   8   30.04    1.54
  -1 -10   8   28.83    1.55
  -1 -10   7  483.08    7.42
  -1  10   7  479.76    7.40
  -1 -10   6   44.03    1.61
  -1  10   6   46.06    1.62
  -1  10   5  253.52    4.17
  -1 -10   5  255.03    4.19
  -1  10   4   90.43    1.86
  -1 -10   4   92.15    1.87
  -1  10   3  234.73    3.46
  -1 -10   3  228.69    3.43
  -1 -10   2  230.99    3.31
  -1  10   2  237.61    3.34
   1  10  -1 1311.99   17.50
   1  10  -1 1052.74   14.90
   1  10   0  255.51    4.28
   1  10  10 2053.87   26.66
   1  10  10 1770.30   24.20
   1  10  11   57.40    4.66
   1  10  11   49.48    1.70
   1  10  12  150.78    6.08
   1  10  12  121.80    2.57
   1  10  13    3.83    5.01
   1  10  13    2.55    1.41
   1  10  14  320.29    8.49
   1  10  14  236.96    4.11
   1  10  15   31.61    5.71
   1  10  15   20.82    1.60
   1 -10  16  154.89    7.43
   1  10  16  133.62    2.81
   1  10  17  119.68    6.60
   1 -10  17  119.38    6.85
   1  10  18  144.45    6.53
   1 -10  18  155.86    6.78
   1 -10  19   11.28    4.82
   1 -10  20   21.77    4.29
   1 -10  21    1.33    2.90
  -1  11  19  292.12    4.52
  -1  11  18   55.78    1.85
  -1  11  17    4.08    1.48
  -1  11  16   25.94    1.65
   1  11 -16   22.08    2.43
   1  11 -15  222.60    5.87
  -1  11  15  225.57    4.42
   1  11 -14   29.65    2.47
  -1  11  14   30.86    1.56
  -1  11  14   32.04    1.75
  -1  11  13   23.48    1.41
  -1  11  13   23.89    1.59
  -1  11  12   34.44    1.42
  -1  11  12   34.27    1.47
  -1 -11  12   33.40    2.15
  -1  11  12   31.98    2.09
  -1  11  11  121.83    2.36
  -1  11  11  123.37    3.35
  -1 -11  11  121.71    3.37
  -1 -11  10    3.98    1.41
  -1  11  10    2.96    1.31
  -1  11   9  103.37    2.71
  -1 -11   9  101.77    2.73
  -1 -11   8  192.26    3.71
  -1  11   8  192.18    3.70
  -1  11   7  225.25    3.95
  -1 -11   7  220.16    3.93
  -1 -11   6   49.73    1.59
  -1  11   6   49.63    1.61
  -1 -11   5  925.52   13.20
  -1  11   5  954.19   13.25
  -1 -11   4   19.13    0.96
  -1  11   4   19.10    1.03
   1  11  -4   16.82    1.24
  -1 -11   3  192.80    2.96
  -1  11   3  198.40    2.99
  -1  11   2  440.11    5.92
  -1 -11   2  425.50    5.89
   1  11  -2  440.06    6.49
   1  11  -1  580.22   10.91
   1  11   0  824.71   11.69
   1  11   9   39.86    3.94
   1  11  10  335.04    7.26
   1  11  10  278.81    4.47
   1  11  11   38.90    4.42
   1  11  11   28.13    1.49
   1  11  12   23.71    4.85
   1  11  12   16.98    1.44
   1  11  13   16.89    5.19
   1  11  13   11.20    1.50
   1  11  14   30.69    5.64
   1  11  14   22.03    1.62
   1  11  15   60.01    6.13
   1  11  15   46.07    1.84
   1  11  16  393.85    9.38
   1 -11  16  367.88    9.50
   1  11  17  351.76    8.75
   1 -11  17  354.09    9.01
   1  11  18  194.14    6.94
   1 -11  18  209.42    7.28
   1 -11  19    2.52    4.70
   1 -11  20  142.40    5.33
   1 -11  21   -2.24    2.77
  -1  12  19   69.15    1.86
  -1  12  18   47.20    1.72
  -1  12  17   43.30    1.78
  -1  12  16   27.20    1.66
  -1  12  15   61.60    2.01
  -1  12  15   53.06    2.79
   1  12 -15   53.52    3.00
  -1  12  14    8.07    1.65
   1  12 -14    8.51    2.06
  -1  12  14   11.22    2.62
  -1  12  14    8.63    1.44
  -1  12  13    7.80    1.52
  -1  12  13    7.07    1.26
  -1  12  12   66.43    1.81
  -1  12  12   65.13    1.75
  -1  12  12   65.67    2.61
  -1 -12  12   64.47    2.69
  -1 -12  11   59.55    2.40
  -1  12  11   57.26    2.33
  -1 -12  10   55.54    2.19
  -1  12  10   54.02    2.14
  -1 -12   9   11.43    1.40
  -1  12   9   10.53    1.37
  -1 -12   8   15.25    1.35
  -1  12   8   15.76    1.35
  -1  12   7   73.73    1.99
  -1 -12   7   74.14    1.99
   1  12  -6    5.99    4.55
  -1 -12   6    2.45    0.90
  -1  12   6    1.90    0.87
  -1  12   5   26.58    1.12
  -1 -12   5   27.23    1.09
   1  12  -4    2.49    4.03
   1  12  -4    0.91    1.02
  -1 -12   4    1.00    0.69
  -1  12   4    1.17    0.70
   1  12  -3   41.67    1.60
  -1  12   3   45.05    1.06
  -1 -12   3   41.51    1.01
  -1  12   2   58.82    0.98
   1  12  -2   80.88    4.70
   1  12  -1  103.44    2.31
   1  12   9    7.73    3.65
   1  12  10   94.98    4.90
   1  12  11   47.22    1.66
   1  12  11   63.22    4.84
   1  12  12    2.46    1.38
   1  12  12    3.79    4.48
   1  12  13    9.04    1.50
   1  12  13   10.84    5.11
   1  12  14   83.99    2.23
   1  12  14  111.74    6.32
   1  12  15   19.95    1.62
   1  12  15   26.80    5.59
   1  12  16   32.22    1.69
   1 -12  16   38.19    6.23
   1  12  16   39.46    5.61
   1  12  17   61.79    1.98
   1 -12  17   77.09    6.34
   1  12  17   76.78    5.74
   1 -12  18   58.38    5.69
   1 -12  19   16.08    4.71
   1 -12  20   51.04    4.29
  -1  13  19   90.29    2.04
  -1  13  18  147.19    2.79
  -1  13  17  152.48    2.93
  -1  13  16   67.23    2.05
   1  13 -15   68.48    3.31
  -1  13  15   73.48    2.93
   1  13 -14   82.46    7.55
  -1  13  14  111.20    2.58
   1  13 -14   91.88    3.71
  -1  13  14  107.80    3.18
  -1  13  14  114.51    2.44
  -1  13  13    8.73    1.30
  -1  13  13    6.43    2.35
   1  13 -13   11.33    5.54
  -1  13  13    8.39    1.52
   1  13 -11   86.67    1.83
  -1  13  11   80.82    2.65
  -1 -13  11   83.80    2.74
  -1 -13  10    2.53    1.35
  -1  13  10    3.68    1.33
  -1 -13   9   43.67    1.89
  -1  13   9   41.42    1.81
  -1  13   8   59.09    1.97
  -1 -13   8   59.27    1.96
  -1  13   7   77.10    2.04
  -1 -13   7   77.66    2.04
  -1  13   6   77.06    1.90
  -1 -13   6   80.66    1.93
   1  13  -5  299.43    5.17
  -1 -13   5  306.53    4.64
  -1  13   5  299.28    4.61
   1  13  -4   61.35    1.85
  -1  13   4   59.74    1.33
  -1 -13   4   60.08    1.34
   1  13  -3  112.89    2.45
  -1 -13   3  113.28    1.82
  -1  13   3  112.55    1.83
   1  13  -2  117.81    2.55
   1  13  -2  153.98    5.60
   1  13   9  205.25    5.58
   1  13   9  157.91    2.87
   1  13  10   43.07    2.38
   1  13  10   57.51    4.45
   1  13  11  118.46    5.47
   1  13  12  127.81    2.66
   1  13  12  164.18    6.19
   1  13  13   79.09    2.16
   1  13  13   98.07    6.00
   1  13  14    2.60    1.48
   1  13  14    3.34    5.10
   1  13  15  287.44    4.72
   1  13  15  362.10    8.77
   1 -13  16  118.28    6.88
   1  13  16  113.38    6.19
   1  13  17  111.98    2.45
   1 -13  17  142.91    6.66
   1 -13  18  123.18    6.08
   1 -13  19   80.04    5.06
  -1  14  19    5.54    1.21
  -1  14  18   26.28    1.48
  -1  14  17   15.03    1.50
  -1  14  16  146.67    3.48
  -1  14  16  160.19    3.03
  -1  14  15   28.98    2.68
  -1  14  15   33.68    1.70
  -1  14  14  113.61    3.30
  -1  14  14  128.77    2.60
  -1  14  13   61.78    1.97
  -1  14  13   56.55    2.73
   1  14 -12  150.86    2.66
   1  14 -12  155.80    8.49
   1  14 -11  168.59    2.83
   1  14 -11  180.19    8.38
  -1  14  10  140.98    3.36
  -1 -14  10  147.03    3.46
   1  14 -10  160.85    7.95
   1  14 -10  150.25    2.58
  -1  14  10  154.98    2.63
  -1  14   9  312.47    5.54
  -1 -14   9  313.87    5.58
  -1 -14   8  214.51    3.97
  -1  14   8  208.95    3.94
  -1 -14   7  553.33    8.33
  -1  14   7  558.38    8.32
  -1 -14   6    9.57    1.03
  -1  14   6    9.92    0.99
   1  14  -6    9.29    1.38
   1  14  -6   10.44    4.57
  -1 -14   5    7.04    0.94
  -1  14   5    5.70    0.81
   1  14  -5    7.29    1.26
  -1  14   4  292.79    4.31
  -1 -14   4  295.19    4.30
   1  14  -4  298.11    5.02
   1  14  -3   77.04    4.83
   1  14  -3   58.97    1.85
   1  14  -2   16.08    1.25
   1  14  -2   25.08    4.23
   1  14   0   37.35    2.58
   1  14   8  282.92    6.55
   1  14   9  135.68    2.62
   1  14   9  131.73    3.09
   1  14  10   66.72    2.49
   1  14  10   92.80    4.71
   1  14  11  240.13    4.44
   1  14  11  344.88    7.63
   1  14  12   74.65    5.29
   1  14  13   84.65    2.22
   1  14  13  109.60    5.88
   1  14  14  186.93    3.42
   1  14  14  219.36    7.13
   1  14  15  121.11    2.63
   1  14  15  152.78    6.60
   1 -14  16  154.44    7.35
   1  14  16  131.99    2.70
   1 -14  17    9.58    5.29
   1  14  17    9.25    1.40
   1 -14  18   16.65    5.05
   1 -14  19    3.59    4.28
   1 -14  20    4.77    3.27
  -1  15  19   13.09    1.23
  -1  15  18   15.52    1.37
  -1  15  17   24.51    1.53
  -1  15  16   17.76    2.49
  -1  15  16   19.96    1.58
   1  15 -15    6.48    5.49
  -1  15  15   11.48    2.54
  -1  15  15   12.81    1.48
   1  15 -14    8.18    5.74
  -1  15  14    6.63    2.59
  -1  15  13   84.15    2.94
   1  15 -13   82.87    1.88
   1  15 -12    8.05    5.62
   1  15 -12    9.09    1.22
  -1  15  12    9.17    2.31
   1  15 -11   12.42    1.16
  -1  15  11   12.05    1.11
   1  15 -11   11.01    1.79
   1  15 -11   16.36    5.54
  -1  15  11   11.91    2.14
   1  15 -10   21.65    1.18
  -1  15  10   21.32    1.13
  -1  15  10   21.40    1.27
   1  15 -10   20.80    1.92
  -1  15   9   28.85    1.59
   1  15  -9   30.59    1.24
   1  15  -9   27.51    1.96
  -1  15   9   30.65    1.30
   1  15  -8    2.13    1.37
   1  15  -8    5.27    4.76
  -1 -15   8    2.76    1.15
  -1  15   8    2.23    1.00
   1  15  -7   19.45    1.61
  -1  15   7   18.71    1.17
  -1 -15   7   19.58    1.26
   1  15  -6   64.91    2.15
  -1  15   6   66.32    1.65
  -1 -15   6   68.43    1.71
   1  15  -5   41.60    1.75
  -1  15   5   40.35    1.24
   1  15  -4    4.87    1.13
   1  15  -4    6.28    4.19
   1  15  -3   22.02    4.35
   1  15  -3   20.74    1.40
   1  15  -2   10.49    1.31
   1  15  -2   12.10    4.44
   1  15   8   34.79    1.38
   1  15   8   32.97    1.49
   1  15   9   67.70    1.70
   1  15   9   60.37    2.38
   1  15   9   62.87    1.81
   1  15  10    8.22    3.93
   1  15  10    3.01    2.25
   1  15  10    6.56    1.18
   1  15  11   48.17    4.76
   1  15  11   37.48    2.56
   1  15  12   59.40    5.21
   1  15  12   44.49    2.58
   1  15  13   85.52    5.62
   1  15  14    6.74    1.42
   1  15  14    8.76    4.91
   1  15  15   57.18    1.89
   1 -15  16   34.40    6.16
   1  15  16   31.83    1.63
   1 -15  17    7.77    5.19
   1 -15  18    3.40    4.70
   1 -15  19    7.45    4.08
   1 -15  20    5.68    3.08
  -1  16  19   17.36    1.26
  -1  16  18    6.92    1.27
  -1  16  17  218.23    3.64
  -1  16  16  361.15    5.95
  -1  16  16  395.38    5.77
  -1  16  15   27.34    2.56
   1  16 -14   22.72    6.00
  -1  16  14   22.56    2.65
   1  16 -13  135.56    8.42
  -1  16  13  178.28    3.75
   1  16 -13  168.76    2.89
   1  16 -13  151.63    4.51
  -1  16  12   42.54    1.51
  -1  16  12   45.27    2.49
   1  16 -12   35.58    6.03
   1  16 -12   41.90    1.50
   1  16 -12   35.98    2.36
   1  16 -11   39.42    1.43
   1  16 -11   42.01    5.79
  -1  16  11   40.85    1.40
   1  16 -11   33.18    2.17
  -1  16  11   39.03    1.49
   1  16 -10  138.20    2.52
   1  16 -10  144.34    7.59
  -1  16  10  145.57    2.59
  -1  16  10  147.09    2.54
   1  16  -9  188.24    4.36
   1  16  -9  199.76    3.13
  -1  16   9  196.30    3.53
  -1  16   9  205.25    3.15
  -1  16   9  203.80    3.13
   1  16  -9  216.65    8.41
  -1  16   8   96.75    2.48
   1  16  -8   90.29    2.79
   1  16  -7  405.54    7.06
   1  16  -7  498.12   11.55
   1  16  -6  113.72    2.93
   1  16  -6  137.89    6.49
   1  16  -5  335.75    5.84
   1  16  -5  420.05    9.73
   1  16  -4   64.05    2.00
   1  16  -4   84.85    5.38
   1  16  -3  325.59    5.49
   1  16  -3  387.54    9.38
   1  16  -2  322.59    8.87
   1  16  -1  141.73    3.12
   1  16   8   13.02    1.30
  -1  16  -8   13.32    1.20
   1  16   8   14.59    1.10
   1  16   9  144.30    2.55
   1  16   9  140.50    2.62
   1  16  10    6.20    3.94
   1  16  10    6.57    2.23
   1  16  10    6.48    1.19
   1  16  11  156.57    2.86
   1  16  11  139.05    3.43
   1  16  12   75.72    5.41
   1  16  12   60.87    2.75
   1  16  13  172.14    3.61
   1  16  15   64.85    1.92
   1  16  16  102.71    2.32
   1 -16  17   68.46    5.68
   1 -16  18   31.78    4.80
   1 -16  19   10.55    3.89
   1 -16  20   -1.06    2.68
  -1  17  19   28.45    1.32
  -1  17  18    3.03    1.19
  -1  17  17    3.56    1.29
  -1  17  16    6.99    2.35
  -1  17  15   13.23    2.50
  -1  17  14  214.08    4.13
   1  17 -14  195.64    5.23
  -1  17  13  167.36    2.96
  -1  17  13  152.10    3.65
  -1  17  12    0.65    1.13
   1  17 -12    1.01    1.58
   1  17 -12   -0.41    5.01
   1  17 -12    0.88    1.18
  -1  17  12   -1.31    2.39
   1  17 -11   54.41    1.61
   1  17 -11   51.38    2.52
   1  17 -11   52.07    6.02
  -1  17  11   55.44    1.67
  -1  17  11   57.45    1.58
  -1  17  10  284.49    4.24
   1  17 -10  272.13    4.22
   1  17 -10  267.40    9.69
  -1  17  10  279.18    4.25
   1  17 -10  278.36    4.11
   1  17  -9   54.98    1.36
  -1  17   9   52.15    2.19
   1  17  -9   50.16    1.47
   1  17  -9   45.73    2.23
   1  17  -9   50.66    5.62
  -1  17   9   50.37    1.49
  -1  17   9   50.04    1.37
   1  17  -8  237.92    3.71
   1  17  -8  250.22    8.73
  -1  17   8  245.08    3.70
  -1  17   8  242.85    3.67
  -1  17   8  247.46    4.08
   1  17  -7  122.07    3.16
   1  17  -7  140.79    6.62
   1  17  -6  594.51    9.55
   1  17  -6  727.25   13.78
   1  17  -5  176.49    6.99
   1  17  -5  137.03    3.16
   1  17  -4   13.51    1.31
   1  17  -4   17.26    4.41
   1  17  -3  314.16    8.59
   1  17  -3  257.37    4.65
   1  17  -2   90.02    2.37
  -1  17  -3  372.20    5.93
   1  17   7  211.36    3.89
  -1  17  -7  215.14    3.46
   1  17   8   45.55    1.56
  -1  17  -8   43.66    1.23
   1  17   8   47.40    1.40
   1  17   8   41.41    2.24
   1  17   9   47.58    1.49
   1  17   9   41.24    2.43
   1  17  10   73.24    1.82
   1  17  10   64.56    2.60
   1  17  11   73.90    2.74
   1  17  11   82.99    1.99
   1  17  12   38.17    2.66
   1  17  12   39.90    1.64
   1  17  13   12.00    2.37
   1  17  16   51.68    1.76
   1 -17  17   28.37    5.15
   1 -17  18    3.45    4.41
   1 -17  19    3.83    3.60
  -1  18  18    4.78    1.17
  -1  18  16   22.28    2.35
  -1  18  15    1.91    2.49
  -1  18  14   28.98    1.55
  -1  18  14   24.51    2.59
   1  18 -14   21.49    2.23
  -1  18  13   17.62    2.56
  -1  18  13   18.20    1.43
   1  18 -13   11.74    5.33
   1  18 -13   15.49    2.05
   1  18 -12   37.21    2.38
  -1  18  12   42.48    1.78
   1  18 -12   38.62    1.52
  -1  18  12   42.51    1.55
  -1  18  12   45.95    2.70
  -1  18  11    5.82    1.23
   1  18 -11    5.32    1.59
   1  18 -11    5.98    4.84
   1  18 -11    6.28    1.22
  -1  18  11    5.40    2.31
  -1  18  11    6.97    1.09
  -1  18  10   47.75    1.43
  -1  18  10   50.14    2.42
   1  18 -10   48.89    1.53
   1  18 -10   44.89    2.30
   1  18 -10   44.42    5.50
  -1  18  10   49.99    1.56
   1  18 -10   50.32    1.34
   1  18  -9   33.32    1.19
   1  18  -9   31.03    1.32
   1  18  -9   27.03    1.91
   1  18  -9   29.94    5.09
  -1  18   9   31.36    1.33
  -1  18   9   28.93    1.17
  -1  18   9   31.32    2.18
  -1  18   8    8.58    1.83
   1  18  -8    9.96    1.10
   1  18  -8   13.24    4.67
   1  18  -8    8.38    1.55
  -1  18   8    8.19    0.89
  -1  18   8    8.27    1.07
   1  18  -8   10.70    0.97
  -1  18   8   10.97    1.94
   1  18  -7   38.82    1.30
   1  18  -7   36.78    1.93
   1  18  -7   37.51    4.86
   1  18  -6   11.39    4.50
   1  18  -6   11.36    1.45
   1  18  -5   26.42    4.61
   1  18  -5   20.98    1.54
   1  18  -4   16.88    1.42
   1  18  -4   18.26    4.54
   1  18  -3   44.20    5.22
  -1  18  -4   87.04    2.33
   1  18   6   27.50    2.03
  -1  18  -6   29.47    1.32
  -1  18  -7   27.37    1.33
  -1  18  -7   26.34    1.09
   1  18   7   22.42    2.04
   1  18   7   26.14    1.14
   1  18   7   27.32    1.37
  -1  18  -8   10.75    0.94
   1  18   8   10.78    1.07
   1  18   8    9.40    2.15
   1  18   8   11.37    1.31
   1  18   9   11.71    1.16
   1  18   9   10.82    2.23
  -1  18  -9   10.98    0.92
   1  18  10    1.63    1.15
   1  18  10    1.88    2.29
   1  18  11    2.26    2.41
   1  18  11    0.70    1.25
   1  18  12   77.78    1.98
   1  18  12   71.73    2.74
   1  18  13    5.89    1.38
   1  18  13    6.36    2.33
  -1  18 -13    5.61    1.82
   1 -18  17    0.63    4.77
   1 -18  18    0.81    4.25
   1 -18  19    2.64    3.34
  -1  19  17   19.68    2.18
  -1  19  16    2.17    2.37
  -1  19  15   50.03    2.67
  -1  19  15   55.03    1.74
  -1  19  14   13.48    2.53
  -1  19  14   15.77    1.41
  -1  19  13   29.53    1.70
   1  19 -13   26.01    2.18
  -1  19  13   26.93    2.57
  -1  19  13   30.29    1.50
   1  19 -12   75.65    1.89
  -1  19  12   80.66    2.10
  -1  19  12   81.78    1.96
  -1  19  12   78.20    2.89
  -1  19  11   44.11    1.45
  -1  19  11   43.88    2.57
   1  19 -11   42.57    1.53
   1  19 -11   40.63    1.26
   1  19 -11   39.42    2.29
  -1  19  11   42.47    1.60
   1  19 -11   36.84    5.36
   1  19 -10   29.48    1.36
   1  19 -10   29.65    1.16
   1  19 -10   28.08    5.07
   1  19 -10   25.73    1.98
  -1  19  10   29.18    1.36
  -1  19  10   29.64    1.22
  -1  19  10   31.91    2.34
   1  19  -9   36.05    5.10
  -1  19   9   29.76    3.31
   1  19  -9   35.85    1.39
   1  19  -9   38.81    1.24
   1  19  -9   34.13    2.08
  -1  19   9   35.51    1.39
  -1  19   9   36.01    2.27
  -1  19   9   34.81    1.24
   1  19  -8  335.52   10.04
   1  19  -8  317.21    6.14
   1  19  -8  344.67    4.90
  -1  19   8  340.43    5.24
   1  19  -8  328.04    4.91
  -1  19   8  329.16    4.86
  -1  19   8  335.12    5.24
  -1  19   8  330.28    4.85
  -1  19   7    9.07    1.47
   1  19  -7    8.03    1.05
  -1  19   7    8.99    0.79
   1  19  -7    8.88    1.11
   1  19  -7   10.39    4.43
   1  19  -7    6.81    1.38
   1  19  -7    9.15    0.94
   1  19  -6  528.17    8.69
   1  19  -6  577.24   13.02
  -1  19   6  560.92    7.65
   1  19  -6  537.06    7.58
   1  19  -5  351.37    9.70
  -1  19   5  334.80    4.88
   1  19  -4  585.67   13.11
   1  19  -3   23.11    1.63
  -1  19  -3  204.96    3.83
  -1  19  -4  180.25    3.65
  -1  19  -5  158.25    2.60
  -1  19  -5  150.40    2.61
   1  19   6  171.67    3.37
  -1  19  -6  180.49    2.88
  -1  19  -6  177.00    2.96
  -1  19  -7  137.24    2.37
   1  19   7  136.76    2.40
   1  19   7  140.81    2.54
   1  19   8  184.00    3.69
  -1  19  -8  189.17    3.05
   1  19   8  198.42    3.18
   1  19   8  204.23    3.27
   1  19   9  135.85    3.15
  -1  19  -9  131.43    2.30
   1  19  10   32.57    1.41
   1  19  10   29.88    2.45
   1  19  11    9.77    1.29
   1  19  11    7.25    2.46
  -1  19 -11    7.22    1.70
   1  19  12  123.83    2.43
   1  19  12  113.51    3.07
   1  19  13  101.59    2.96
   1  19  13  110.51    2.35
   1  19  14  361.76    5.62
   1 -19  17   20.80    4.74
   1 -19  18   27.30    4.17
   1 -19  19    6.69    3.04
  -1  20  17   18.55    2.05
  -1  20  16   46.29    2.31
  -1  20  16   50.38    1.59
  -1  20  15  216.37    4.22
  -1  20  15  230.89    3.72
  -1  20  14   13.07    1.34
  -1  20  14   10.63    2.50
  -1  20  13    1.43    2.47
  -1  20  13    2.43    1.26
   1  20 -13    4.19    4.56
   1  20 -13    4.16    1.64
   1  20 -12   12.99    1.81
   1  20 -12    8.34    4.69
  -1  20  12   14.71    1.51
   1  20 -12   12.46    1.34
  -1  20  12   16.07    1.31
  -1  20  12   13.83    2.49
  -1  20  11   64.58    1.70
   1  20 -11   59.31    1.72
   1  20 -11   59.64    1.49
   1  20 -11   52.19    2.52
  -1  20  11   59.21    1.79
   1  20 -11   46.97    5.56
  -1  20  10  122.23    2.26
   1  20 -10  119.20    2.35
   1  20 -10  119.12    2.17
  -1  20  10  118.48    2.30
   1  20  -9  197.24    8.26
   1  20  -9  196.35    4.66
   1  20  -9  220.03    3.52
  -1  20   9  221.56    3.43
   1  20  -9  226.53    3.45
  -1  20   9  191.80    4.60
  -1  20   9  222.94    3.48
   1  20  -8  188.40    7.78
   1  20  -8  172.71    4.21
  -1  20   8  202.06    3.68
  -1  20   8  190.97    3.06
   1  20  -8  191.79    3.17
   1  20  -8  203.84    3.15
  -1  20   8  178.58    3.63
  -1  20   8  198.01    3.14
   1  20  -7    8.06    1.41
   1  20  -7   11.43    4.55
   1  20  -7    9.77    0.96
  -1  20   7    8.80    0.82
   1  20  -7    9.26    1.09
  -1  20   7   11.11    1.65
   1  20  -7    9.26    1.12
  -1  20   7    8.91    0.98
  -1  20   6   34.77    1.13
   1  20  -6   35.53    1.29
   1  20  -6   34.83    1.17
   1  20  -6   33.00    1.26
  -1  20   6   36.35    1.56
   1  20  -6   32.24    1.84
   1  20  -6   32.30    4.79
   1  20  -5  274.55    4.12
  -1  20   5  281.65    4.21
   1  20  -5  267.07    5.11
  -1  20   4  273.44    4.17
   1  20  -4  262.52    5.03
  -1  20   3  707.17    9.81
  -1  20   0    9.35    0.89
  -1  20  -1  283.92    4.34
  -1  20  -2 1605.93   21.44
  -1  20  -3  249.87    3.91
  -1  20  -4  210.39    3.24
  -1  20  -4  219.84    3.35
  -1  20  -5   50.08    1.36
  -1  20  -5   47.59    1.47
   1  20   5   46.99    2.13
  -1  20  -5   52.22    1.35
  -1  20  -5   46.71    2.13
   1  20   6   35.09    1.15
   1  20   6   34.67    2.17
  -1  20  -6   26.95    1.76
   1  20   6   37.24    1.35
   1  20   6   28.64    1.58
  -1  20  -6   36.14    1.22
   1  20   7  240.23    3.31
   1  20   7  236.93    3.88
  -1  20  -7  239.36    3.30
   1  20   8   61.01    2.48
  -1  20  -8   52.03    2.31
   1  20   8   46.89    2.69
   1  20   8   62.90    1.54
  -1  20  -8   61.15    1.45
   1  20   9   91.65    1.94
   1  20   9   92.49    2.84
  -1  20  -9   86.50    1.75
   1  20  10    7.82    2.45
   1  20  10    9.33    1.23
  -1  20 -10    8.71    1.63
  -1  20 -10    8.09    0.93
  -1  20 -11   38.73    2.30
   1  20  11   47.06    1.57
   1  20  11   41.45    2.61
  -1  20 -12   11.77    2.06
   1  20  12   15.33    1.36
   1  20  12   13.84    2.42
  -1  20 -12   11.01    1.82
   1  20  13    5.52    1.33
   1  20  13    5.17    2.30
   1  20  14   17.55    2.22
   1  20  14   17.45    1.40
   1 -20  17   28.43    4.66
   1 -20  18   80.26    4.45
   1 -20  19   19.62    3.00
  -1  21  17    1.22    1.09
   1  21 -16   -0.55    2.03
  -1  21  16    4.09    2.25
  -1  21  16    5.39    1.15
  -1  21  15   54.67    2.62
  -1  21  15   60.66    1.71
  -1  21  14    6.55    2.48
  -1  21  14    7.29    1.26
  -1  21  13   11.90    1.29
  -1  21  13   10.02    2.51
   1  21 -13   10.59    1.81
   1  21 -12    1.74    1.58
   1  21 -12    0.26    4.54
  -1  21  12    2.89    1.17
  -1  21  12    1.87    1.42
  -1  21  12    2.02    2.45
   1  21 -11   10.62    1.33
  -1  21  11   12.30    1.24
  -1  21  11    6.76    2.49
   1  21 -11   10.42    1.02
   1  21 -11    8.72    4.76
   1  21 -11   10.51    1.71
  -1  21  11   12.59    1.48
   1  21 -10    4.39    1.24
  -1  21  10    2.42    2.45
  -1  21  10    5.17    1.14
   1  21 -10    4.49    0.97
   1  21 -10    2.91    4.53
   1  21 -10    3.49    1.48
  -1  21  10    4.68    1.29
   1  21  -9   15.77    4.79
   1  21  -9   12.86    1.63
   1  21  -9   15.16    1.26
  -1  21   9   16.10    2.19
  -1  21   9   14.87    1.05
   1  21  -9   15.21    1.05
  -1  21   9    9.33    3.28
  -1  21   9   13.70    1.17
   1  21  -8    8.69    4.32
   1  21  -8    8.60    1.49
  -1  21   8    9.01    0.88
   1  21  -8    9.78    1.14
   1  21  -8   10.00    0.99
  -1  21   8    9.60    1.93
  -1  21   8    9.43    1.07
   1  21  -7   17.74    1.66
   1  21  -7   16.75    4.42
   1  21  -7   21.08    1.08
  -1  21   7   20.48    0.93
   1  21  -7   20.58    1.20
  -1  21   7   19.89    1.07
  -1  21   7   22.86    1.70
   1  21  -7   21.52    1.24
   1  21  -6    8.47    1.42
   1  21  -6    9.09    4.46
  -1  21   6   11.05    0.85
   1  21  -6   10.36    1.10
   1  21  -6   10.19    1.09
  -1  21   6    9.47    0.94
  -1  21   6   12.27    1.51
   1  21  -6   10.81    0.97
  -1  21   5   22.23    1.01
   1  21  -5   22.21    1.20
   1  21  -5   24.74    4.91
   1  21  -5   22.74    1.06
   1  21  -4   80.10    1.73
   1  21  -4   87.43    2.59
   1  21  -4   83.73    1.71
  -1  21   4   81.88    1.77
   1  21  -4   82.75    1.77
   1  21  -3   15.62    1.12
  -1  21   3   15.29    1.00
  -1  21   0    6.51    0.88
  -1  21  -1   42.73    1.32
  -1  21  -2    7.26    0.96
  -1  21  -3   14.88    1.14
  -1  21  -3   15.04    1.03
  -1  21  -3   16.97    2.00
  -1  21  -4   56.33    1.43
  -1  21  -4   52.44    2.24
  -1  21  -4   54.14    1.40
  -1  21  -4   51.44    1.46
  -1  21  -5    1.68    1.93
   1  21   5    1.78    1.93
  -1  21  -5    1.67    0.93
  -1  21  -5    1.15    1.13
  -1  21  -6    9.13    0.99
  -1  21  -6    9.21    1.95
  -1  21  -6    7.00    1.32
   1  21   6    8.42    1.09
   1  21   6    6.62    1.45
   1  21   6    8.11    0.89
   1  21   6    6.78    2.02
   1  21   7   20.98    2.13
  -1  21  -7   20.14    1.60
  -1  21  -7   21.15    2.01
   1  21   7   22.47    1.06
  -1  21  -7   24.30    1.09
   1  21   8   22.64    2.26
   1  21   8   17.59    2.74
  -1  21  -8   23.89    1.11
   1  21   8   22.79    1.16
  -1  21  -8   18.62    1.69
  -1  21  -9    6.62    0.98
   1  21   9    7.46    2.49
   1  21   9    7.37    1.21
  -1  21  -9    5.57    1.48
   1  21  10    9.09    2.45
   1  21  10    8.78    1.21
  -1  21 -10    6.99    1.59
  -1  21 -10    9.47    2.07
  -1  21 -10    8.33    0.95
  -1  21 -11    8.25    1.71
  -1  21 -11    8.61    2.08
   1  21  11    7.70    2.37
   1  21  11    8.90    1.23
  -1  21 -12    8.17    1.75
   1  21  12    6.56    2.33
   1  21  12    9.27    1.29
  -1  21 -12    7.82    2.04
   1  21  13   43.66    1.61
   1  21  13   40.57    2.48
   1  21  14   31.11    1.47
   1  21  14   26.77    2.21
   1 -21  17    3.01    4.21
   1 -21  18    3.56    3.45
  -1  22  17   39.68    2.21
  -1  22  17   46.85    1.43
  -1  22  16   50.36    2.32
  -1  22  16   53.53    1.55
  -1  22  15   88.84    2.75
  -1  22  15   92.93    2.01
  -1  22  14    8.73    1.25
  -1  22  14    9.06    2.42
  -1  22  13   60.28    2.81
  -1  22  13   64.32    1.74
  -1  22  12   65.95    2.87
  -1  22  12   69.13    1.99
  -1  22  12   71.10    1.80
   1  22 -11  116.99    2.38
  -1  22  11  124.27    2.32
  -1  22  11  119.94    3.18
   1  22 -11  115.37    2.16
  -1  22  11  124.57    2.47
   1  22 -10   46.02    1.60
  -1  22  10   48.78    1.48
  -1  22  10   46.03    2.63
   1  22 -10   45.29    1.37
  -1  22  10   44.77    1.58
   1  22  -9   18.16    4.81
   1  22  -9   21.12    1.81
   1  22  -9   23.45    1.36
  -1  22   9   22.97    1.25
  -1  22   9   20.04    2.49
   1  22  -9   23.01    1.13
  -1  22   9   25.98    4.00
  -1  22   9   20.62    1.32
   1  22  -8   22.65    4.78
   1  22  -8   21.18    1.75
  -1  22   8   24.03    1.06
   1  22  -8   23.94    1.14
  -1  22   8   21.62    2.15
  -1  22   8   21.29    1.16
   1  22  -8   24.07    1.30
   1  22  -7    1.03    1.28
   1  22  -7    1.63    4.34
   1  22  -7    1.88    1.10
   1  22  -7    1.65    1.07
  -1  22   7    0.72    0.92
  -1  22   7    1.30    0.78
  -1  22   7    1.56    1.61
   1  22  -7    1.50    0.93
   1  22  -6   27.02    1.77
   1  22  -6   30.89    5.02
   1  22  -6   30.88    1.17
   1  22  -6   29.79    1.29
  -1  22   6   30.49    1.08
  -1  22   6   27.89    1.10
  -1  22   6   32.66    1.66
  -1  22   5   20.38    0.99
   1  22  -5   19.00    1.19
   1  22  -5   20.60    1.05
   1  22  -5   18.46    4.89
   1  22  -5   20.00    1.59
   1  22  -4   75.99    1.71
  -1  22   4   77.85    1.71
   1  22  -4   77.12    1.66
  -1  22   4   81.77    2.38
   1  22  -4   74.60    1.69
   1  22  -3   16.11    1.13
   1  22  -3   16.31    1.07
  -1  22   3   16.64    1.95
   1  22  -3   19.28    1.66
   1  22  -2   25.00    1.13
   1  22  -2   25.17    1.07
   1  22  -1  125.31    2.16
  -1  22   1  120.56    2.12
  -1  22   1  120.70    2.18
  -1  22   0  174.62    2.91
  -1  22   0  178.61    2.89
  -1  22   0  188.05    3.07
   1  22   0  188.30    3.41
  -1  22  -1  525.56    7.48
  -1  22  -2  254.39    3.98
  -1  22  -2  252.24    4.34
  -1  22  -3  232.07    3.53
  -1  22  -3  237.31    3.66
  -1  22  -3  230.41    3.99
  -1  22  -3  216.63    4.25
  -1  22  -3  218.79    3.49
  -1  22  -4  166.84    2.83
  -1  22  -4  169.46    3.40
  -1  22  -4  173.74    2.85
  -1  22  -5    7.32    0.98
  -1  22  -5    6.56    1.23
   1  22   5    7.05    1.45
  -1  22  -5    8.34    2.00
   1  22   5    6.98    1.96
   1  22   5    6.42    0.82
   1  22   6   17.15    2.07
  -1  22  -6   18.23    1.07
   1  22   6   13.74    1.53
  -1  22  -6   17.89    2.12
   1  22   6   16.53    0.95
  -1  22  -6   15.71    1.50
  -1  22  -7    6.62    0.98
  -1  22  -7    5.99    2.11
   1  22   7    4.98    2.15
   1  22   7    5.76    0.96
  -1  22  -7    4.86    1.35
  -1  22  -8   15.77    1.05
  -1  22  -8   14.14    1.59
  -1  22  -8   14.27    2.15
   1  22   8   14.83    3.21
   1  22   8   13.44    1.19
   1  22   8   11.59    2.49
   1  22   9   32.12    2.51
  -1  22  -9   33.47    1.20
  -1  22  -9   26.92    1.94
  -1  22  -9   29.94    2.20
   1  22   9   32.77    1.33
   1  22  10  187.43    3.82
  -1  22 -10  193.88    3.00
  -1  22 -10  191.80    3.71
   1  22  10  194.98    3.20
  -1  22 -11  108.35    3.59
   1  22  11  117.10    3.21
   1  22  11  127.92    2.42
  -1  22 -11  119.32    2.92
   1  22  12   29.81    2.44
   1  22  12   32.53    1.46
   1  22  13  521.19    7.75
   1  22  13  545.94    7.60
   1  22  14  120.77    2.98
   1  22  14  128.04    2.45
   1 -22  17   10.99    3.99
   1 -22  18   13.24    3.07
  -1  23  17   27.96    2.00
  -1  23  17   33.15    1.27
  -1  23  16   43.14    2.32
  -1  23  16   46.91    1.45
  -1  23  15   41.00    2.33
  -1  23  15   44.38    1.47
  -1  23  14  173.74    3.66
  -1  23  14  179.78    3.02
  -1  23  13   20.98    2.52
  -1  23  13   23.04    1.31
   1  23 -12   35.84    2.29
   1  23 -12   35.88    1.19
  -1  23  12   36.69    2.69
  -1  23  12   38.10    1.44
   1  23 -11   10.49    1.03
   1  23 -11   11.03    1.76
  -1  23  11   10.84    1.43
  -1  23  11   11.18    1.18
  -1  23  11   12.85    2.51
   1  23 -10   32.75    1.50
  -1  23  10   35.42    2.52
  -1  23  10   36.72    1.32
   1  23 -10   34.04    1.27
   1  23 -10   30.65    2.11
  -1  23  10   35.00    1.53
   1  23  -9   47.83    5.62
   1  23  -9   58.73    2.55
   1  23  -9   68.24    1.80
  -1  23   9   66.42    2.75
  -1  23   9   70.44    1.64
   1  23  -9   68.29    1.63
  -1  23   9   55.64    3.80
  -1  23   9   66.04    1.70
  -1  23   8    3.37    1.16
  -1  23   8    3.65    1.03
   1  23  -8    2.45    1.18
   1  23  -8    3.02    0.97
   1  23  -8    3.30    1.38
   1  23  -8   -0.06    4.50
  -1  23   8    2.84    2.64
   1  23  -7   25.30    5.05
   1  23  -7   23.46    1.77
  -1  23   7   27.09    1.02
   1  23  -7   27.33    1.32
   1  23  -7   27.75    1.33
   1  23  -7   26.98    1.18
  -1  23   7   27.98    1.90
  -1  23   7   23.94    1.13
   1  23  -6    1.23    0.91
  -1  23   6    1.22    0.87
  -1  23   6    1.52    1.49
   1  23  -6    1.27    1.09
   1  23  -6    1.19    1.28
   1  23  -6    2.14    4.57
  -1  23   5  133.03    2.37
   1  23  -5  134.54    2.36
  -1  23   5  126.99    2.24
  -1  23   5  123.93    2.10
   1  23  -5  134.96    2.35
   1  23  -5  135.94    3.36
  -1  23   4   85.19    2.47
   1  23  -4   83.03    1.77
  -1  23   4   87.08    1.79
  -1  23   4   81.45    1.70
   1  23  -4   82.79    1.80
   1  23  -4   85.89    1.76
  -1  23   4   76.53    1.57
   1  23  -4   88.88    2.70
   1  23  -3   66.36    1.57
   1  23  -3   75.88    2.37
  -1  23   3   69.70    2.29
  -1  23   3   70.68    1.60
  -1  23   3   61.48    1.42
   1  23  -3   73.97    2.56
  -1  23   3   67.15    1.55
   1  23  -3   65.09    1.59
  -1  23   2  205.08    3.29
   1  23  -2  211.25    3.30
  -1  23   2  222.18    3.71
  -1  23   2  205.14    3.24
   1  23  -2  216.91    3.34
  -1  23   1   36.17    1.24
   1  23  -1   34.80    1.13
  -1  23   1   32.51    1.10
   1  23  -1   34.40    1.19
   1  23  -1   36.36    2.08
  -1  23   1   34.97    2.00
   1  23   0  137.78    2.91
  -1  23   0  137.66    2.45
  -1  23   0  128.40    2.33
   1  23   0  130.98    2.28
  -1  23   0  128.81    2.28
   1  23   1   85.91    2.48
  -1  23  -1   83.86    1.81
   1  23   1   88.50    2.80
   1  23   1   78.95    1.65
  -1  23  -2  189.22    3.09
  -1  23  -2  196.81    3.59
  -1  23  -3  266.23    4.07
  -1  23  -3  288.53    4.25
  -1  23  -3  271.29    4.09
   1  23   3  258.61    3.96
  -1  23  -3  287.26    4.60
  -1  23  -4   94.21    1.96
  -1  23  -4   97.99    1.92
  -1  23  -4   96.88    2.68
  -1  23  -5   23.86    2.11
   1  23   5   20.79    1.56
  -1  23  -5   20.63    1.50
  -1  23  -5   24.81    1.13
   1  23   6   30.52    2.21
  -1  23  -6   36.90    1.25
  -1  23  -6   31.28    1.78
   1  23   6   33.59    1.12
  -1  23  -6   36.95    2.23
  -1  23  -7    3.48    0.98
  -1  23  -7    3.96    2.09
   1  23   7    2.61    2.25
  -1  23  -7    3.49    1.27
   1  23   7    4.77    1.09
   1  23   8  149.14    3.38
  -1  23  -8  155.37    2.57
   1  23   8  129.75    3.78
  -1  23  -8  154.91    3.37
  -1  23  -8  129.39    3.65
   1  23   8  150.59    2.59
   1  23   9   40.57    2.51
  -1  23  -9   39.81    1.28
  -1  23  -9   38.66    2.42
  -1  23  -9   35.12    2.13
   1  23   9   39.45    1.38
   1  23  10   47.17    2.61
  -1  23 -10   50.98    1.37
  -1  23 -10   53.47    2.38
  -1  23 -10   45.05    2.35
   1  23  10   51.38    1.57
  -1  23 -11   81.08    3.03
   1  23  11   85.70    2.89
   1  23  12   36.28    1.44
   1  23  12   34.58    2.43
   1  23  13   60.85    1.70
   1  23  13   53.40    2.51
   1  23  14   37.17    2.25
   1 -23  17    7.44    3.64
   1 -23  18    6.94    2.72
  -1  24  16   11.34    1.11
  -1  24  16    8.93    1.96
  -1  24  15   21.27    1.19
  -1  24  15   18.49    2.27
   1  24 -15   17.50    2.16
  -1  24  14   54.58    1.55
  -1  24  14   50.30    2.58
  -1  24  13   40.68    1.42
   1  24 -13   41.81    2.54
  -1  24  13   38.88    2.53
   1  24 -12    2.93    0.93
  -1  24  12    3.29    1.13
  -1  24  12    3.45    2.51
  -1  24  11   60.82    2.99
   1  24 -11   56.84    1.48
  -1  24  11   60.11    1.87
  -1  24  11   59.91    1.65
   1  24 -10   22.68    1.44
  -1  24  10   26.39    2.55
   1  24 -10   22.91    1.19
  -1  24  10   23.09    1.43
   1  24 -10   21.35    1.90
  -1  24  10   23.65    1.21
   1  24  -9    8.28    4.90
   1  24  -9    9.25    1.59
   1  24  -9   10.26    1.33
  -1  24   9   11.60    2.38
  -1  24   9   11.10    1.01
  -1  24   9    8.59    3.77
  -1  24   9   10.38    1.20
   1  24  -9   10.58    1.09
   1  24  -8    5.51    1.01
  -1  24   8    5.99    0.97
   1  24  -8    6.08    1.24
   1  24  -8    6.89    1.52
   1  24  -8    3.91    4.67
  -1  24   8    2.34    2.43
  -1  24   8    4.74    1.06
   1  24  -7    6.58    1.02
   1  24  -7    7.61    2.34
   1  24  -7    7.06    1.21
   1  24  -7    7.03    1.24
  -1  24   7    6.88    1.02
   1  24  -7    3.82    4.70
   1  24  -7    4.90    1.43
  -1  24   7    7.52    1.09
   1  24  -6   17.16    1.67
   1  24  -6   16.60    1.08
  -1  24   6   13.21    0.98
  -1  24   6   17.61    1.83
   1  24  -6   15.97    1.22
  -1  24   6   14.42    1.07
   1  24  -5   17.84    1.06
  -1  24   5   16.22    0.85
  -1  24   5   14.84    1.07
   1  24  -5   17.68    1.21
  -1  24   5   19.11    1.58
   1  24  -5   17.39    1.65
  -1  24   4   11.71    0.93
   1  24  -4   10.19    1.14
  -1  24   4    9.08    1.02
   1  24  -4    9.68    1.09
  -1  24   4   11.18    1.99
   1  24  -4   12.79    1.56
   1  24  -4   11.21    0.98
  -1  24   4    8.62    0.81
  -1  24   3    8.05    0.88
   1  24  -3    7.64    1.03
   1  24  -3    6.94    2.16
  -1  24   3    7.43    2.03
   1  24  -3    7.64    1.08
  -1  24   3    7.49    1.01
  -1  24   3    7.43    0.84
   1  24  -2    2.23    2.06
   1  24  -2    2.22    0.97
  -1  24   2    1.23    1.96
  -1  24   2    2.26    1.01
  -1  24   2    2.50    0.83
   1  24  -2    2.79    0.86
  -1  24   1   15.33    1.98
   1  24  -1   14.42    1.98
   1  24  -1   14.01    1.03
  -1  24   1   14.66    1.12
   1  24  -1   15.11    0.96
  -1  24   1   13.61    0.92
   1  24   0   12.31    0.93
  -1  24   0   11.62    0.94
   1  24   0   12.71    2.08
  -1  24   0   12.06    2.10
   1  24   0   12.62    1.01
  -1  24   0   11.11    1.09
   1  24   0   12.73    2.38
  -1  24   0   12.67    0.95
  -1  24  -1   10.48    0.93
  -1  24  -1   10.33    0.95
   1  24   1   10.07    0.90
   1  24   1   11.06    2.51
  -1  24  -1   10.80    2.07
   1  24   1   10.00    2.05
  -1  24  -2   36.50    1.24
   1  24   2   36.00    1.12
  -1  24  -3   60.27    1.53
  -1  24  -3   63.85    2.48
   1  24   3   55.58    1.33
  -1  24  -3   60.42    1.49
  -1  24  -3   58.32    1.57
  -1  24  -4    2.19    0.95
   1  24   4    2.40    0.76
  -1  24  -4    3.01    2.10
  -1  24  -5    5.05    1.00
   1  24   5    5.05    1.78
  -1  24  -5    4.90    2.19
  -1  24  -6   36.34    2.32
   1  24   6   37.66    2.13
  -1  24  -6   36.64    1.28
   1  24   6   40.28    2.64
   1  24   6   35.32    1.29
  -1  24  -7   13.79    1.09
  -1  24  -7   11.36    1.50
  -1  24  -7   12.14    2.25
   1  24   7   11.91    2.38
   1  24   7   12.96    1.04
   1  24   8   37.72    2.43
  -1  24  -8   40.55    1.31
  -1  24  -8   34.02    2.01
  -1  24  -8   37.26    2.40
   1  24   8   36.19    3.18
   1  24   8   38.73    1.30
   1  24   9  115.16    3.17
  -1  24  -9  124.49    2.20
  -1  24  -9  121.25    3.07
   1  24   9  123.01    2.29
  -1  24 -10    7.03    1.00
  -1  24 -10    6.27    2.14
   1  24  10    3.17    2.63
   1  24  10    7.51    1.29
  -1  24 -10    5.98    1.55
  -1  24 -11    3.73    2.07
  -1  24 -11    4.20    0.93
   1  24  11    3.62    2.34
   1  24  11    4.46    1.17
   1  24  12    9.47    2.29
   1  24  12   10.93    1.18
   1  24  13    1.86    2.10
   1  24  14   20.04    2.07
   1 -24  17    0.23    3.37
   1 -24  18    1.39    2.31
  -1  25  16   71.96    2.41
  -1  25  15   34.29    1.27
  -1  25  15   30.82    2.12
  -1  25  14  129.33    2.33
  -1  25  14  118.54    3.05
  -1  25  13   27.06    1.25
   1  25 -13   29.73    2.36
  -1  25  13   25.17    2.45
  -1  25  12   49.63    2.67
   1  25 -12   51.77    1.35
  -1  25  12   53.28    1.49
   1  25 -12   56.72    2.57
  -1  25  11   57.37    2.81
   1  25 -11   57.34    1.49
   1  25 -11   59.11    2.71
  -1  25  11   59.65    1.57
  -1  25  10  104.96    2.11
  -1  25  10  109.05    3.37
   1  25 -10   99.01    2.02
   1  25 -10  104.38    3.13
  -1  25  10  103.67    2.28
  -1  25   9   92.90    2.01
   1  25  -9   89.36    2.08
  -1  25   9   91.21    2.89
   1  25  -9   77.06    2.88
   1  25  -9   61.04    6.32
  -1  25   9   72.05    4.47
   1  25  -9   94.02    3.04
  -1  25   9   90.95    1.83
   1  25  -9   91.90    1.92
  -1  25   8   11.18    1.08
   1  25  -8   11.60    1.10
   1  25  -8   11.68    1.33
  -1  25   8   11.78    2.34
   1  25  -8   13.63    2.50
   1  25  -8   10.82    5.13
   1  25  -8   10.64    1.62
  -1  25   8   11.57    0.95
   1  25  -7   13.25    1.65
   1  25  -7   13.51    1.29
   1  25  -7   13.99    1.09
  -1  25   7   11.32    1.03
  -1  25   7   12.59    2.03
   1  25  -7   15.21    2.43
   1  25  -7   13.77    1.34
   1  25  -6   43.04    1.37
  -1  25   6   40.29    1.33
   1  25  -6   42.93    1.50
  -1  25   6   43.91    2.19
   1  25  -6   40.97    2.10
   1  25  -5   17.88    1.25
  -1  25   5   19.59    1.20
   1  25  -5   17.71    1.25
   1  25  -5   17.94    1.12
  -1  25   5   17.89    1.04
  -1  25   4   30.13    2.15
   1  25  -4   28.83    1.28
  -1  25   4   24.34    0.99
   1  25  -4   27.52    1.18
   1  25  -4   28.00    1.31
  -1  25   4   26.11    1.21
   1  25  -3  171.02    2.84
  -1  25   3  170.21    2.80
   1  25  -3  166.10    2.86
  -1  25   3  159.50    2.71
  -1  25   3  169.47    2.91
   1  25  -2    7.54    1.05
  -1  25   2    7.14    1.05
   1  25  -2    7.89    2.02
  -1  25   2    6.69    0.86
   1  25  -2    8.01    0.94
  -1  25   2    7.45    2.01
   1  25  -1   46.40    2.30
  -1  25   1   47.41    2.22
   1  25  -1   44.81    1.34
   1  25  -1   44.27    1.29
  -1  25   1   41.21    1.24
  -1  25   1   46.43    1.39
  -1  25   0   23.67    1.08
  -1  25   0   21.72    1.20
  -1  25   0   21.14    1.05
   1  25   0   23.04    1.04
  -1  25   0   25.10    2.07
   1  25   0   24.71    2.16
   1  25   0   26.95    2.50
   1  25   1   26.62    2.17
  -1  25  -1   26.77    2.13
  -1  25  -1   26.69    1.12
  -1  25  -1   24.48    1.10
   1  25   1   24.48    1.04
   1  25   1   30.19    2.45
  -1  25  -2  104.60    2.08
   1  25   2   98.73    1.89
  -1  25  -3    6.64    0.99
   1  25   3    5.88    0.85
  -1  25  -3    8.18    2.23
  -1  25  -4   41.38    1.34
   1  25   4   44.86    1.32
  -1  25  -4   44.94    2.50
  -1  25  -5   16.19    1.08
   1  25   5   15.18    1.90
  -1  25  -5   17.72    2.30
   1  25   6   14.39    2.30
  -1  25  -6   14.93    1.11
  -1  25  -6   15.21    2.25
   1  25   6   10.35    1.79
  -1  25  -7  121.30    3.10
  -1  25  -7  124.88    2.17
   1  25   7  114.31    2.94
   1  25   7  118.59    2.07
  -1  25  -8  139.84    3.32
   1  25   8  127.66    4.14
  -1  25  -8  145.57    2.48
   1  25   8  130.92    3.31
   1  25   8  141.92    2.48
  -1  25  -9   74.07    2.68
  -1  25  -9   78.70    1.71
   1  25   9   74.53    3.09
   1  25   9   78.87    1.91
  -1  25 -10   11.79    2.16
  -1  25 -10   14.02    1.06
   1  25  10   11.23    2.44
   1  25  10   13.74    1.22
  -1  25 -11   30.54    1.12
   1  25  11   31.42    1.34
   1  25  11   27.84    2.38
   1  25  12    9.04    2.18
  -1  25 -12    0.42    2.09
   1  25  13  172.60    3.32
   1  25  14   84.70    2.47
   1 -25  16   10.10    3.95
  -1  26  15   12.21    1.06
  -1  26  15   11.75    2.00
  -1  26  14   68.65    1.60
  -1  26  14   59.23    2.49
  -1  26  13   85.92    1.80
   1  26 -13   87.96    2.74
  -1  26  12   16.28    2.40
  -1  26  12   17.07    1.10
   1  26 -12   18.69    2.38
   1  26 -12   16.55    0.99
   1  26 -11  199.73    3.14
  -1  26  11  197.06    3.17
   1  26 -11  206.02    4.06
  -1  26  10  161.77    3.67
   1  26 -10  163.17    2.74
   1  26 -10  171.48    3.71
  -1  26  10  161.97    2.71
   1  26  -9   47.18    2.39
  -1  26   9   50.72    1.63
  -1  26   9   50.41    1.45
   1  26  -9   50.83    2.76
   1  26  -9   52.76    1.51
  -1  26   8   36.46    2.90
   1  26  -8   40.87    1.57
  -1  26   8   38.17    1.38
  -1  26   8   40.54    1.20
   1  26  -8   41.94    1.39
  -1  26   7   50.32    1.40
   1  26  -7   52.49    1.52
  -1  26   7   53.81    2.28
   1  26  -6   56.00    1.66
  -1  26   6   59.92    2.14
   1  26  -6   55.12    1.51
  -1  26   5    5.36    1.86
  -1  26   5    5.38    1.07
   1  26  -5    6.41    1.20
   1  26  -5    7.09    1.02
  -1  26   5    4.80    0.90
   1  26  -5    6.10    1.18
  -1  26   4   80.22    2.78
   1  26  -4   77.36    1.81
   1  26  -4   78.74    1.82
  -1  26   4   77.62    1.80
   1  26  -4   80.32    1.76
  -1  26   4   73.54    1.66
   1  26  -3    5.21    2.15
   1  26  -3    4.22    1.11
  -1  26   3    5.46    2.11
  -1  26   3    3.10    1.12
   1  26  -3    3.70    1.12
  -1  26   3    3.62    0.90
   1  26  -2   19.15    1.05
  -1  26   2   17.68    0.99
  -1  26   2   18.48    1.15
   1  26  -2   19.64    1.17
  -1  26   2   19.43    2.07
   1  26  -2   21.90    2.23
   1  26  -1    5.91    2.06
  -1  26   1    4.00    2.24
  -1  26   1    4.85    1.06
  -1  26   1    4.88    0.89
   1  26  -1    5.63    0.92
  -1  26   0    2.68    0.90
   1  26   0    2.91    0.88
   1  26   0    3.95    2.08
  -1  26   0    2.82    2.10
  -1  26   0    3.14    0.85
   1  26   0    2.89    2.45
  -1  26   0    3.05    1.08
   1  26   1    1.15    1.05
  -1  26  -1    2.85    2.13
   1  26   1    2.70    2.10
   1  26   1    3.01    0.87
  -1  26  -1    2.64    0.92
  -1  26  -2    6.96    2.34
   1  26   2    6.10    1.14
   1  26   2    7.28    0.97
   1  26   3   40.27    1.46
   1  26   3   41.54    1.29
  -1  26  -3   41.35    1.32
  -1  26  -4   39.74    1.31
   1  26   4   38.48    1.17
   1  26   5   37.19    1.34
  -1  26  -5   43.73    2.56
   1  26   5   38.69    1.89
  -1  26  -5   42.41    1.35
   1  26   6   31.99    1.31
  -1  26  -6   37.28    2.55
   1  26   6   36.25    2.35
  -1  26  -6   37.63    1.34
   1  26   7   74.19    1.72
  -1  26  -7   87.30    2.83
   1  26   7   78.84    2.73
  -1  26  -7   90.49    1.80
  -1  26  -8  161.85    3.55
   1  26   8  160.33    5.01
   1  26   8  150.54    3.66
  -1  26  -8  165.47    2.73
  -1  26  -9   95.96    2.85
  -1  26  -9   95.14    1.88
   1  26  10   57.96    2.58
  -1  26 -10   63.55    1.50
  -1  26 -10   63.62    2.53
   1  26  11   11.46    2.18
  -1  26 -11   12.82    0.96
  -1  26 -11    8.73    2.12
   1  26  12   84.02    2.61
   1  26  13   51.37    2.21
   1  26  14    1.84    1.89
   1 -26  16   51.73    3.98
   1 -26  17    2.55    2.40
  -1  27  16    0.18    1.96
   1  27 -15    1.95    1.92
  -1  27  15    3.00    1.81
  -1  27  14   30.51    1.19
   1  27 -14   27.73    2.10
  -1  27  14   27.38    2.11
  -1  27  13   13.76    1.06
  -1  27  13   11.56    2.24
   1  27 -13   11.93    2.15
   1  27 -12   25.87    2.35
  -1  27  12   23.31    2.28
  -1  27  12   25.92    1.14
   1  27 -12   23.48    1.04
  -1  27  11   10.55    2.34
  -1  27  11   13.21    1.04
   1  27 -11   12.14    1.03
   1  27 -11   13.16    2.39
  -1  27  10   11.66    2.42
  -1  27  10   13.51    1.03
   1  27 -10   13.49    1.10
   1  27 -10   13.08    2.49
  -1  27   9   42.51    1.30
   1  27  -9   42.73    1.40
   1  27  -9   45.90    2.71
  -1  27   8    1.77    1.13
   1  27  -8    2.72    1.07
   1  27  -8    3.13    2.50
  -1  27   8   -0.22    3.10
  -1  27   7   17.96    1.12
   1  27  -7   23.83    2.61
  -1  27   7   14.88    2.37
   1  27  -7   21.02    1.20
  -1  27   6   17.29    1.88
   1  27  -6   15.83    1.39
  -1  27   6   13.94    1.06
   1  27  -6   16.09    1.17
  -1  27   5    4.54    0.87
   1  27  -5    4.78    1.23
  -1  27   5    4.31    1.06
  -1  27   5    5.92    1.75
   1  27  -5    4.73    1.26
  -1  27   5    4.28    2.17
   1  27  -5    5.14    1.03
  -1  27   4    5.73    1.10
   1  27  -4    5.94    1.21
  -1  27   4    5.31    0.93
   1  27  -4    6.16    1.19
  -1  27   4    9.13    2.34
  -1  27   3    7.79    1.21
  -1  27   3    7.72    1.04
   1  27  -3   10.51    1.20
  -1  27   2   11.01    1.24
  -1  27   2   10.92    1.11
   1  27  -2   11.01    1.02
   1  27  -2   11.00    2.26
  -1  27   2   15.87    2.50
  -1  27   1    7.36    1.16
  -1  27   1   11.02    2.36
   1  27  -1    9.10    2.25
  -1  27   1    7.34    1.02
   1  27  -1    8.23    0.98
   1  27   0    2.60    2.82
  -1  27   0    0.48    1.10
  -1  27   0    0.30    2.12
   1  27   0    2.20    2.28
  -1  27   0    0.79    0.93
   1  27   0    0.80    0.98
  -1  27  -1   11.63    2.14
  -1  27  -1   11.74    1.04
   1  27   1   12.81    1.12
   1  27   2   16.59    1.09
  -1  27  -2   18.38    2.45
   1  27   2   15.94    1.27
   1  27   3   34.89    1.16
  -1  27  -3   34.45    1.28
   1  27   3   32.70    1.37
   1  27   4   16.47    0.93
  -1  27  -4   16.50    1.17
  -1  27  -4   19.30    2.52
   1  27   4   15.93    1.20
  -1  27  -5    9.86    1.12
  -1  27  -5   10.23    2.51
   1  27   5    8.21    1.12
   1  27   5    8.08    1.71
  -1  27  -6   29.16    1.25
  -1  27  -6   29.55    2.54
   1  27   6   23.84    1.24
  -1  27  -7   24.17    2.50
   1  27   7   20.65    1.21
   1  27   7   20.85    2.56
  -1  27  -7   26.04    1.22
  -1  27  -8   34.36    2.52
   1  27   8   34.75    2.66
  -1  27  -8   40.55    1.33
  -1  27  -9   28.89    2.40
  -1  27  -9   30.90    1.22
   1  27   9   26.23    2.39
  -1  27 -10   23.50    2.31
   1  27  10   20.21    2.27
  -1  27 -10   23.69    1.11
  -1  27 -11    8.64    2.08
   1  27  11    9.80    2.15
  -1  27 -11   11.44    0.94
   1  27  12   19.01    2.10
   1  27  13   44.44    2.11
   1  27  14   24.01    1.76
   1 -27  16    5.79    3.11
  -1  28  16   19.32    1.68
  -1  28  15   80.71    2.29
   1  28 -15   81.71    2.30
  -1  28  14   18.58    2.10
   1  28 -14   19.31    2.07
  -1  28  13   28.55    2.24
   1  28 -13   31.58    2.08
  -1  28  12   42.84    2.37
   1  28 -12   46.22    1.22
  -1  28  11   24.55    2.31
   1  28 -11   24.68    1.11
   1  28 -11   27.32    2.38
  -1  28  10   74.84    2.74
   1  28 -10   80.30    1.74
   1  28  -9   78.42    2.94
   1  28  -9   73.73    1.69
   1  28  -8   37.87    2.70
   1  28  -8   34.94    1.34
  -1  28   7   56.03    2.71
   1  28  -7   60.75    1.62
   1  28  -6    3.93    1.33
   1  28  -6    3.61    1.06
  -1  28   5  124.31    3.02
  -1  28   5  112.87    2.08
   1  28  -5  124.24    2.32
   1  28  -5  125.68    2.40
  -1  28   5  114.09    2.19
   1  28  -4   20.32    1.37
  -1  28   4   18.91    1.20
  -1  28   4   17.71    1.01
  -1  28   4   20.65    2.26
   1  28  -3   45.33    1.52
  -1  28   3   45.17    1.42
  -1  28   3   45.19    2.45
  -1  28   2   81.66    1.87
  -1  28   2   78.80    1.76
   1  28  -2   87.89    1.86
   1  28  -2   93.78    2.79
  -1  28   2   94.40    2.87
  -1  28   1   24.37    1.36
   1  28  -1   29.96    2.42
  -1  28   1   32.23    2.53
  -1  28   1   23.88    1.19
   1  28  -1   27.01    1.22
   1  28   0   14.82    3.03
  -1  28   0   13.84    1.27
   1  28   0   14.60    2.46
  -1  28   0   18.68    2.43
   1  28   0   13.53    1.11
  -1  28   0   12.68    1.10
   1  28   1   75.19    2.74
   1  28   1   75.75    1.69
  -1  28  -1   73.21    1.70
   1  28   2    9.86    2.28
   1  28   2   10.37    1.17
  -1  28  -2   12.79    2.49
   1  28   2   10.68    0.97
   1  28   3   31.97    1.33
   1  28   3   33.65    1.14
  -1  28  -3   32.55    1.32
   1  28   4   45.19    1.45
   1  28   4   48.82    1.25
  -1  28  -4   49.45    1.47
   1  28   5   80.76    2.56
  -1  28  -5   96.01    3.06
   1  28   5   80.62    1.89
  -1  28  -5   90.85    1.88
  -1  28  -6   39.53    2.62
  -1  28  -6   38.74    1.34
  -1  28  -7   80.48    2.85
   1  28   7   75.86    2.81
  -1  28  -7   84.25    1.74
   1  28   8   18.29    3.57
  -1  28  -8   24.13    2.41
  -1  28  -8   25.46    1.18
   1  28   8   20.25    2.37
  -1  28  -9   58.07    1.46
   1  28   9   52.37    2.51
  -1  28 -10   91.67    1.74
  -1  28 -10   86.75    2.67
   1  28  11   26.82    2.18
  -1  28 -11   30.71    1.05
  -1  28 -11   26.86    2.14
  -1  28 -12    1.74    1.89
   1  28  12    2.21    1.94
   1  28  13  122.57    2.64
   1 -28  16    9.95    2.72
  -1  29  16   63.36    1.81
   1  29 -15   10.45    1.82
  -1  29  15   11.61    1.75
   1  29 -14    2.67    1.86
  -1  29  14    3.31    1.93
   1  29 -13   23.82    1.95
  -1  29  13   20.96    2.16
  -1  29  12   12.07    2.14
   1  29 -12   12.96    0.91
   1  29 -12   14.66    2.13
  -1  29  11   10.42    2.16
   1  29 -11   11.42    0.96
   1  29 -11   11.49    2.28
  -1  29  10   11.90    2.28
   1  29 -10   13.93    2.37
   1  29 -10   12.91    1.04
   1  29  -9   58.19    2.77
   1  29  -9   54.74    1.49
  -1  29   8   93.23    3.46
   1  29  -8   97.26    2.01
  -1  29   7   17.98    2.34
   1  29  -7   22.33    2.75
   1  29  -7   20.32    1.22
  -1  29   6   26.42    2.29
  -1  29   6   24.24    1.23
   1  29  -6   26.83    1.29
  -1  29   5    3.81    2.14
  -1  29   5    6.57    1.16
   1  29  -5    8.08    1.35
   1  29  -5    8.14    1.11
  -1  29   5    5.20    1.03
  -1  29   4   16.67    2.30
  -1  29   4   15.93    1.98
  -1  29   4   16.20    1.19
   1  29  -4   18.47    1.36
  -1  29   4   14.51    1.08
  -1  29   3   12.04    0.99
  -1  29   3   13.59    1.16
   1  29  -3   13.97    1.32
  -1  29   3   14.97    2.25
  -1  29   2   38.43    1.27
   1  29  -2   42.29    1.40
  -1  29   2   39.71    1.44
  -1  29   2   43.36    2.50
   1  29  -2   42.70    2.51
  -1  29   1   25.08    1.16
   1  29  -1   28.25    1.24
  -1  29   1   24.25    1.34
   1  29  -1   28.81    2.42
  -1  29   1   28.02    2.38
  -1  29   0   11.94    1.08
   1  29   0   13.20    1.08
  -1  29   0   12.47    1.30
   1  29   0   12.26    2.25
  -1  29   0   14.35    2.27
   1  29   1   39.10    2.40
   1  29   1   39.91    1.28
  -1  29  -1   39.04    1.37
  -1  29  -2   32.72    2.74
   1  29   2   30.09    1.14
   1  29   2   30.30    2.31
   1  29   2   28.69    1.32
   1  29   3  110.28    2.22
   1  29   3  113.82    2.10
   1  29   4   74.12    2.54
   1  29   4   77.37    1.86
  -1  29  -4   84.09    1.83
   1  29   4   81.07    1.68
   1  29   5   25.46    2.01
  -1  29  -5   33.15    2.68
   1  29   5   27.46    1.31
  -1  29  -5   31.69    1.30
  -1  29  -6   54.11    2.76
  -1  29  -6   54.40    1.46
   1  29   7   19.05    2.49
  -1  29  -7   22.73    2.47
  -1  29  -7   23.95    1.18
   1  29   7   22.14    2.37
   1  29   7   20.54    1.15
  -1  29  -8   36.44    2.51
  -1  29  -8   39.52    1.28
   1  29   8   34.38    2.44
  -1  29  -9   28.13    2.37
  -1  29  -9   31.45    1.16
   1  29   9   26.61    2.28
  -1  29 -10   35.24    2.28
  -1  29 -10   38.00    1.18
   1  29  10   33.09    2.19
  -1  29 -11   86.14    2.42
   1  29  11   81.94    2.51
   1  29  12   53.41    2.17
  -1  29 -12   53.31    2.04
   1  29  13    3.47    1.74
   1 -29  16   -0.96    2.01
  -1  30  15   15.43    1.66
   1  30 -14    3.92    1.69
  -1  30  14    4.57    1.75
   1  30 -13    5.66    1.86
  -1  30  13    6.82    2.00
   1  30 -12   15.62    2.15
  -1  30  12   14.44    2.07
   1  30 -12   14.33    0.88
  -1  30  11    1.35    2.08
   1  30 -11    3.10    2.26
   1  30 -11    2.44    0.87
   1  30 -10    2.43    2.32
   1  30 -10    1.87    0.91
   1  30  -9    9.75    2.46
   1  30  -9    8.56    1.02
   1  30  -8    7.77    2.57
  -1  30   8    8.79    3.24
   1  30  -8    6.52    1.05
  -1  30   7   42.19    2.48
   1  30  -7   44.14    1.42
  -1  30   6   15.18    2.11
  -1  30   6   14.33    1.11
   1  30  -6   17.65    1.19
  -1  30   5   18.56    2.53
   1  30  -5   16.82    1.20
  -1  30   5   16.11    1.22
   1  30  -5   16.21    1.42
  -1  30   5   15.85    1.07
  -1  30   5   21.11    2.11
  -1  30   4   23.73    2.56
  -1  30   4   24.49    2.17
   1  30  -4   24.53    1.42
  -1  30   4   20.93    1.32
  -1  30   4   21.91    1.18
  -1  30   3    9.81    1.10
  -1  30   3    9.55    1.26
   1  30  -3   10.80    1.31
  -1  30   2   24.43    1.19
   1  30  -2   27.89    1.25
  -1  30   2   26.29    1.37
  -1  30   2   27.10    2.43
   1  30  -1   47.22    1.42
  -1  30   1   44.56    1.37
  -1  30   1   45.87    1.55
  -1  30   1   46.77    2.44
   1  30  -1   50.14    2.48
  -1  30   0   12.02    1.07
   1  30   0   14.19    1.10
  -1  30   0   13.03    2.26
   1  30   0   13.64    2.31
  -1  30   0   12.64    1.31
  -1  30  -1    3.70    2.20
   1  30   1    6.41    2.35
   1  30   1    5.36    1.05
  -1  30  -1    3.49    1.03
   1  30   1    3.67    1.24
   1  30   2  122.36    2.23
   1  30   2  118.19    3.20
   1  30   2  113.24    2.34
   1  30   3   60.67    1.69
   1  30   3   63.45    1.54
  -1  30  -4   22.37    2.65
   1  30   4   18.59    1.98
   1  30   4   17.96    1.27
  -1  30  -4   19.98    1.19
   1  30   4   19.54    1.04
  -1  30  -5   53.97    2.77
  -1  30  -5   50.91    1.45
  -1  30  -6   13.27    2.49
  -1  30  -6   16.54    1.14
   1  30   6   13.95    1.14
  -1  30  -7    0.74    2.35
   1  30   7    7.49    2.69
  -1  30  -7    3.47    1.03
   1  30   7    5.45    2.32
  -1  30  -8   41.23    2.54
  -1  30  -8   46.30    1.33
   1  30   8   40.68    2.35
  -1  30  -9   14.56    2.18
  -1  30  -9   15.02    1.01
   1  30   9   11.52    2.12
  -1  30 -10   16.21    1.99
  -1  30 -10   17.80    0.96
   1  30  10   14.51    2.01
  -1  30 -11    6.55    1.89
  -1  30 -11    8.31    0.85
   1  30  11    6.66    1.86
   1  30  12    9.67    1.83
  -1  30 -12    8.05    1.88
   1  30  13    8.80    1.69
   1 -30  15    5.39    2.72
   1  31 -14   39.96    1.88
  -1  31  14   41.18    1.74
   1  31 -13    2.28    1.88
  -1  31  13    3.55    1.82
   1  31 -12   54.21    2.16
  -1  31  12   52.12    2.20
   1  31 -12   54.25    1.19
   1  31 -11   16.76    2.25
   1  31 -11   16.15    0.94
  -1  31  11   13.83    2.04
   1  31 -10   67.24    2.59
   1  31 -10   56.16    1.38
   1  31  -9   44.80    2.57
   1  31  -9   37.51    1.24
   1  31  -8   40.24    2.66
   1  31  -8   35.84    1.27
  -1  31   7   11.37    2.48
   1  31  -7   17.12    2.67
   1  31  -7   14.37    1.11
  -1  31   6   92.04    2.71
   1  31  -6   93.47    1.95
  -1  31   6   90.06    2.81
  -1  31   5   38.14    2.44
   1  31  -5   37.68    1.37
  -1  31   5   32.70    1.30
  -1  31   5   37.13    1.15
  -1  31   5   37.21    2.10
  -1  31   4   28.57    2.48
  -1  31   4   25.97    1.28
   1  31  -4   27.99    1.50
  -1  31   4   23.62    1.15
  -1  31   4   31.64    2.04
  -1  31   3    8.12    1.30
   1  31  -3    8.16    1.34
  -1  31   3    8.23    2.56
  -1  31   3    7.22    1.12
  -1  31   2   21.67    1.53
   1  31  -2   21.15    1.24
  -1  31   2   21.07    1.35
  -1  31   1   21.44    1.32
   1  31  -1   21.40    1.26
  -1  31   1   21.01    1.52
   1  31  -1   19.64    2.47
  -1  31   1   23.13    2.51
   1  31   0   91.04    1.96
   1  31   0   98.35    2.99
  -1  31   0   93.27    2.75
  -1  31  -1   28.72    1.29
   1  31   1   34.67    1.41
   1  31   1   31.39    1.57
  -1  31  -1   30.71    2.29
   1  31   1   37.00    2.73
   1  31   2   12.87    1.13
   1  31   2   11.98    2.49
   1  31   2   13.31    1.35
   1  31   3  164.42    2.90
   1  31   3  169.28    2.75
  -1  31  -4   10.55    2.52
   1  31   4    7.75    1.77
   1  31   4    8.28    1.18
  -1  31  -4   10.11    1.09
   1  31   4    9.71    0.91
  -1  31  -5   42.45    2.62
   1  31   5   36.56    1.36
  -1  31  -5   40.91    1.31
  -1  31  -6   29.52    2.50
   1  31   6   24.29    1.26
  -1  31  -6   28.00    1.19
   1  31   7  184.02    4.18
  -1  31  -7  179.61    3.75
  -1  31  -7  180.18    2.91
  -1  31  -8   41.80    2.39
  -1  31  -8   43.64    1.27
   1  31   8   39.10    2.20
  -1  31  -9    4.86    2.06
  -1  31  -9    6.40    0.92
   1  31   9    5.20    1.94
  -1  31 -10    8.51    1.83
  -1  31 -10   11.01    0.88
   1  31  10    8.25    1.90
  -1  31 -11    9.08    1.86
   1  31  11   10.10    1.86
  -1  31 -11   13.85    0.83
   1  31  12   61.09    1.94
   1  31  13   15.37    1.72
   1 -31  15    3.04    2.14
  -1  32  15   19.06    1.31
   1  32 -14    9.95    1.55
  -1  32  14   12.05    1.51
   1  32 -13   32.73    1.76
  -1  32  13   34.93    1.77
   1  32 -12    2.36    1.81
  -1  32  12    1.97    1.83
   1  32 -12    2.23    0.72
  -1  32  11   23.97    2.05
   1  32 -11   28.12    2.06
   1  32 -11   28.16    1.00
   1  32 -10   39.82    1.17
   1  32 -10   43.65    2.41
   1  32  -9   21.29    1.03
   1  32  -9   24.07    2.42
   1  32  -8   67.44    1.56
   1  32  -8   77.70    2.81
   1  32  -7    6.99    1.01
   1  32  -7    8.30    2.55
  -1  32   7    6.20    2.48
  -1  32   6   14.48    2.12
   1  32  -6   17.30    1.13
  -1  32   6   15.15    2.30
  -1  32   5    7.47    2.04
  -1  32   5    6.40    2.28
   1  32  -5    6.26    1.07
  -1  32   4   84.27    2.37
   1  32  -4   79.10    1.95
  -1  32   4   79.91    2.63
  -1  32   3   41.68    2.03
  -1  32   3   34.71    1.23
   1  32  -3   37.79    1.35
  -1  32   3   37.66    2.39
  -1  32   2  238.73    3.72
   1  32  -2  245.72    3.80
  -1  32   2  251.09    4.30
  -1  32   1    6.36    1.09
   1  32  -1    6.77    1.11
  -1  32   1    5.53    2.30
   1  32   0   10.48    1.33
   1  32   0   11.45    1.12
  -1  32   0   10.09    1.13
   1  32   0    8.91    2.37
  -1  32   0   12.55    2.28
   1  32   1  101.63    2.18
   1  32   1  110.01    2.05
  -1  32  -1  106.05    2.08
   1  32   1  107.08    2.92
   1  32   2  166.78    2.91
   1  32   2  169.87    3.46
   1  32   2  173.82    2.79
   1  32   3   20.79    1.85
   1  32   3   24.06    1.06
   1  32   3   22.54    1.29
  -1  32  -4   87.37    2.92
   1  32   4   61.01    2.27
  -1  32  -4   75.81    1.68
   1  32   4   72.60    1.77
  -1  32  -5   13.27    2.40
  -1  32  -5   13.16    1.08
   1  32   5   11.65    1.15
  -1  32  -6  107.64    1.95
  -1  32  -6  109.62    2.97
  -1  32  -7   40.86    1.26
  -1  32  -7   38.16    2.43
  -1  32  -8   -0.33    2.01
   1  32   8    0.76    1.89
  -1  32  -8    0.08    0.89
  -1  32  -9   38.54    1.12
  -1  32  -9   35.00    2.01
   1  32  10   53.09    2.14
  -1  32 -10   54.91    2.14
   1  32  11   17.49    1.70
  -1  32 -11   23.76    0.85
   1  32  12   31.41    1.59
   1  32  13    5.77    1.38
  -1  33  14    3.31    1.33
  -1  33  13    1.89    1.56
   1  33 -13    0.14    1.63
  -1  33  12    4.92    1.66
   1  33 -12    5.50    1.73
   1  33 -12    5.98    0.67
   1  33 -11   47.50    2.10
   1  33 -11   45.83    1.12
   1  33 -10   18.31    0.94
   1  33 -10   19.16    2.08
   1  33  -9   12.27    0.92
   1  33  -9   13.81    2.24
   1  33  -8   46.99    1.28
   1  33  -8   54.75    2.57
   1  33  -7   17.50    1.08
  -1  33   7   17.45    2.66
   1  33  -7   20.48    2.47
  -1  33   6   18.33    2.15
   1  33  -6   18.38    1.11
  -1  33   6   17.55    2.16
  -1  33   5   17.56    1.95
  -1  33   5   16.49    2.25
   1  33  -5   18.17    1.13
  -1  33   4   16.91    2.24
  -1  33   4   17.01    1.02
  -1  33   4   16.76    1.90
  -1  33   3    6.39    1.84
  -1  33   3    4.97    0.98
   1  33  -3    4.11    1.05
  -1  33   3    3.34    2.19
  -1  33   2   11.68    1.04
   1  33  -2   12.61    1.13
  -1  33   2   12.37    2.24
  -1  33   1   32.97    1.26
   1  33  -1   33.61    1.28
  -1  33   1   32.88    2.33
   1  33   0    9.90    1.29
   1  33   0   11.80    1.08
  -1  33   0   10.79    1.10
  -1  33   0   10.61    2.17
   1  33   0    9.14    2.23
   1  33   1    8.58    1.23
   1  33   1    9.58    1.00
  -1  33  -1    9.06    1.09
   1  33   1    7.10    2.20
   1  33   2    6.64    1.19
   1  33   2    7.57    0.97
   1  33   2    7.04    2.14
   1  33   3    3.35    1.15
   1  33   3    1.38    1.77
   1  33   3    2.87    2.14
   1  33   3    2.64    0.91
  -1  33  -4   25.23    1.17
   1  33   4   22.51    1.23
  -1  33  -5   16.06    1.07
   1  33   5   14.17    1.12
  -1  33  -6   65.61    1.53
  -1  33  -7    1.82    2.15
  -1  33  -7    3.36    0.90
   1  33   8   11.11    1.89
  -1  33  -8   14.41    0.95
  -1  33  -8   12.55    1.94
   1  33   9    7.59    1.75
  -1  33  -9   10.16    0.85
   1  33  10    3.88    1.63
  -1  33 -10    4.57    0.78
   1  33  11    0.92    1.57
  -1  33 -11    2.05    0.68
   1  33  12    6.32    1.54
   1  33  13    3.03    1.30
  -1  34  14   13.00    1.19
  -1  34  13    1.18    1.38
  -1  34  12    0.31    1.54
   1  34 -12    0.38    1.56
   1  34 -12    2.36    0.60
   1  34 -11    0.28    0.70
   1  34 -11    1.62    1.73
   1  34 -10   30.04    1.99
   1  34 -10   28.38    0.98
   1  34  -9    4.62    0.83
   1  34  -9    5.00    2.04
   1  34  -8   10.36    0.92
   1  34  -8   12.36    2.22
   1  34  -7   50.30    1.33
   1  34  -7   56.40    2.54
  -1  34   6   10.54    2.12
   1  34  -6   11.43    1.01
  -1  34   6   11.10    2.09
  -1  34   5   66.63    2.28
   1  34  -5   66.59    1.57
  -1  34   5   64.02    2.39
  -1  34   4   17.91    2.13
  -1  34   4   17.40    1.88
  -1  34   3   43.12    1.99
  -1  34   3   40.18    1.24
   1  34  -3   40.20    1.32
  -1  34   3   44.54    2.30
  -1  34   2   59.52    1.48
   1  34  -2   62.51    1.54
  -1  34   2   62.22    2.39
  -1  34   1   10.48    1.02
  -1  34   1   11.05    2.12
   1  34  -1   12.36    1.05
   1  34   0  243.51    3.84
  -1  34   0  244.98    3.73
   1  34   0  251.22    3.76
   1  34   1   16.02    1.27
   1  34   1   16.31    2.11
  -1  34  -1   16.58    1.08
   1  34   1   17.63    1.05
   1  34   2   10.83    1.70
   1  34   2   11.35    1.20
   1  34   2   11.67    2.09
   1  34   2   11.92    0.96
  -1  34  -2   11.20    1.03
   1  34   3   74.51    2.42
   1  34   3   73.08    1.69
   1  34   4   11.56    1.15
  -1  34  -4   14.25    1.07
  -1  34  -5   16.38    1.03
   1  34   5    7.28    1.76
  -1  34  -6   13.32    0.99
  -1  34  -7   10.79    0.93
   1  34   8    9.19    1.76
  -1  34  -8   11.16    0.88
   1  34   9    7.66    1.65
  -1  34  -9   11.42    0.82
   1  34  10   -0.46    1.60
  -1  34 -10    0.53    0.71
   1  34  11   46.26    1.62
   1  34  12   23.16    1.45
  -1  35  13   27.52    1.24
  -1  35  12    1.63    1.33
   1  35 -12    1.45    0.52
   1  35 -11   84.98    1.45
   1  35 -10   45.87    2.00
   1  35 -10   44.73    1.08
   1  35  -9    5.44    1.92
   1  35  -9    5.32    0.80
   1  35  -8    3.75    0.83
   1  35  -8    4.48    2.01
   1  35  -7    5.97    0.88
  -1  35   7    2.34    3.36
   1  35  -6   20.40    1.02
  -1  35   6   20.05    2.44
  -1  35   5    3.52    1.97
  -1  35   5    4.29    1.91
  -1  35   4   12.20    1.99
  -1  35   4   11.99    1.76
  -1  35   3   49.71    1.98
  -1  35   3   51.73    1.30
   1  35  -3   50.43    1.37
  -1  35   3   55.47    2.22
  -1  35   2   12.44    0.98
   1  35  -2   13.55    1.03
  -1  35   2   13.48    2.06
   1  35  -1   15.26    1.04
  -1  35   1   14.44    1.02
   1  35   0   48.58    1.56
   1  35   0   53.03    1.36
  -1  35   0   50.61    1.36
   1  35   1   70.07    1.71
  -1  35  -1   68.29    1.55
   1  35   1   71.20    1.53
   1  35   2    5.15    1.58
   1  35   2    6.03    1.15
   1  35   2    6.70    0.90
  -1  35  -2    6.43    0.95
   1  35   2    6.20    1.98
   1  35   3   39.96    1.35
   1  35   3   40.06    2.09
   1  35   4   72.44    1.57
  -1  35  -4   75.73    1.51
  -1  35  -5    3.58    0.91
  -1  35  -6   21.64    1.00
  -1  35  -7   22.74    0.97
  -1  35  -8    1.40    0.77
  -1  35  -9   36.56    0.98
   1  35   9   25.00    1.63
  -1  35 -10   15.21    0.74
   1  35  11   18.86    1.36
   1  36 -11   16.36    0.67
   1  36 -10    2.04    0.67
   1  36  -9   18.20    0.85
   1  36  -8    2.61    0.80
   1  36  -7   14.71    0.91
  -1  36   7   11.23    1.77
  -1  36   6   27.18    2.65
   1  36  -6   26.86    1.05
  -1  36   6   24.98    1.95
  -1  36   5   12.64    2.05
  -1  36   5   14.48    1.85
  -1  36   4   60.97    2.11
  -1  36   4   56.71    2.09
   1  36  -3   17.83    1.01
  -1  36   3   16.81    1.89
  -1  36   2   29.22    1.06
   1  36  -2   30.80    1.12
  -1  36   1   52.28    1.32
   1  36  -1   53.36    1.35
  -1  36   0    7.82    0.94
   1  36   0    8.54    0.94
   1  36   1   10.96    1.56
  -1  36  -1   12.83    0.98
   1  36   1   14.21    0.95
   1  36   1   14.30    1.18
   1  36   2   20.92    1.20
  -1  36  -2   20.43    1.03
   1  36   3   34.57    1.29
   1  36   3   37.40    2.00
   1  36   4    8.43    1.76
  -1  36  -4   23.60    1.03
  -1  36  -5    8.06    0.90
  -1  36  -6    0.59    0.82
  -1  36  -7   30.49    0.99
  -1  36  -8   12.73    0.80
  -1  36  -9   39.23    0.95
   1  36   9   27.17    1.56
   1  36  10    7.72    1.31
   1  37 -11    0.94    0.48
   1  37 -10   48.59    0.99
   1  37  -9   17.92    0.78
   1  37  -8   16.84    0.83
   1  37  -7   29.74    0.99
  -1  37   7   25.93    1.77
  -1  37   6    7.88    2.80
   1  37  -6   10.00    0.87
  -1  37   6    7.39    1.70
  -1  37   5   14.97    2.12
  -1  37   5   12.60    1.79
  -1  37   4    9.66    1.78
  -1  37   4    8.73    1.72
   1  37  -3   36.13    1.14
  -1  37   3   36.40    1.81
   1  37  -2    4.55    0.88
  -1  37   2    4.38    0.86
   1  37  -1   11.46    0.92
  -1  37   1   10.65    0.91
  -1  37   0   83.95    1.66
   1  37   0   88.81    1.67
  -1  37  -1   23.97    1.03
   1  37   2   12.62    1.51
  -1  37  -2   19.86    0.98
   1  37   3    6.73    1.52
   1  37   4   40.61    1.93
  -1  37  -5   12.17    0.87
  -1  37  -6   35.58    1.02
  -1  37  -7    3.36    0.75
  -1  37  -8   11.71    0.73
  -1  37  -9   18.26    0.70
   1  37   9   11.80    1.30
   1  38 -10   32.55    0.75
   1  38  -9    5.22    0.63
   1  38  -8    5.61    0.68
   1  38  -7   12.20    0.79
  -1  38   7   11.89    1.54
   1  38  -6    2.37    0.76
  -1  38   6    0.61    1.67
  -1  38   5    7.11    2.22
  -1  38   4   17.78    1.83
   1  38  -3   18.87    0.94
  -1  38   3   19.29    1.64
   1  38  -2    3.02    0.84
  -1  38   1   33.61    1.07
   1  38  -1   34.04    1.06
   1  38   0    3.40    0.83
  -1  38   0    3.48    0.84
  -1  38  -1   37.91    1.10
   1  38   2    2.93    1.37
  -1  38  -2    6.32    0.84
  -1  38  -5   12.23    0.82
  -1  38  -6   31.08    0.93
  -1  38  -7    0.54    0.67
  -1  38  -8   41.78    0.93
   1  39  -9    6.46    0.56
  -1  39   8    8.34    1.27
   1  39  -8   10.51    0.64
  -1  39   7   14.61    1.39
   1  39  -7   18.50    0.76
   1  39  -6   19.79    0.81
  -1  39   5    6.29    2.42
  -1  39   4   17.00    1.81
   1  39  -4   18.43    0.86
  -1  39   3   13.47    1.58
   1  39  -3   13.54    0.84
  -1  39   2   35.62    1.59
   1  39  -2   34.74    1.03
   1  39  -1    0.16    1.22
   1  39  -1    0.68    0.77
   1  39   0    1.40    1.21
  -1  39   0    4.89    0.80
   1  39   1    2.34    1.27
  -1  39  -1    7.32    0.81
  -1  39  -2   11.33    0.83
  -1  39  -3   15.07    1.21
  -1  39  -5    1.42    0.70
  -1  39  -6    7.65    0.69
  -1  39  -7   23.16    0.75
  -1  39  -8   12.93    0.79
   1  40  -8    0.89    0.49
   1  40  -7   27.89    0.76
   1  40  -6    3.36    0.62
  -1  40   4   35.54    2.22
   1  40  -4   48.60    1.06
  -1  40   3   27.21    1.64
   1  40  -3   27.89    0.89
  -1  40   2   22.08    1.44
   1  40  -2   23.26    0.86
   1  40   0    2.97    1.12
  -1  40   0    8.72    0.76
   1  40   1    2.85    1.13
  -1  40  -1   11.72    0.77
  -1  40  -2    4.59    1.09
  -1  40  -2    4.71    0.72
  -1  40  -3    5.72    1.05
  -1  40  -3    5.66    0.71
  -1  40  -4    8.84    1.01
  -1  40  -5   17.79    1.00
  -1  40  -5   22.32    0.75
  -1  40  -6   18.06    0.93
  -1  40  -6   25.45    0.73
  -1  40  -7    1.58    0.71
   1  41  -7    7.74    0.70
   1  41  -7    8.93    0.50
   1  41  -4    3.61    0.60
  -1  41   3   10.95    1.85
   1  41  -3   14.07    0.70
  -1  41   2    5.99    1.35
   1  41  -2    7.62    0.65
   1  41  -1    1.66    0.95
   1  41   0    0.87    0.97
  -1  41  -1    6.07    0.66
  -1  41  -2    5.24    0.65
  -1  41  -3    2.24    0.93
  -1  41  -3    2.86    0.62
  -1  41  -4   18.89    0.95
  -1  41  -5    7.23    0.81
  -1  41  -5   10.39    0.57
  -1  41  -6   19.58    0.77
   1  42  -4   13.06    0.57
   1  42  -3   64.41    1.11
  -1  42   2    3.52    1.50
   1  42  -2    0.47    0.80
   1  42  -1    0.99    0.81
  -1  42  -3   36.53    1.04
  -1  42  -4    4.77    0.75
  -1  43   1   19.76    1.38
  -2   0  22    5.47    4.43
  -2   0  21    2.57    5.21
  -2   0  20   40.14    6.14
  -2   0  19  135.26    7.30
  -2   0  18  108.71    6.98
  -2   0  18   82.67    1.97
  -2   0  17  284.90    8.85
  -2   0  17  232.57    3.87
  -2   0  16    3.95    2.26
  -2   0  16    2.13    1.18
   2   0 -16    2.09    1.73
  -2   0  16    0.40    5.53
  -2   0  15  174.61    3.06
  -2   0  15  174.76    4.98
   2   0 -15  171.47    4.72
  -2   0  14   21.20    2.28
  -2   0  14   24.30    4.79
  -2   0  13  285.42    4.30
  -2   0  13  289.80    6.04
  -2   0  12 1756.90   25.25
  -2   0  11 1292.21   19.03
  -2   0  10   13.75    1.67
  -2   0   9  386.95    6.71
  -2   0   8    8.51    1.42
  -2   0   7 3108.18   41.62
  -2   0   6  678.31    9.96
   2   0  -4    5.20    0.99
   2   0  -3    6.48    0.84
   2   0  -2    8.86    1.01
   2   0  -1  513.25    7.16
   2   0  10 2183.28   30.59
   2   0  11   57.92    1.54
   2   0  11   74.30    4.49
   2   0  12   23.64    1.25
   2   0  12   33.45    4.57
   2   0  13  201.39    3.40
   2   0  13  287.27    7.28
   2   0  14   50.72    1.65
   2   0  14   68.97    5.64
   2   0  15  323.95    9.04
   2   0  16   10.54    5.71
   2   0  17    1.02    5.34
   2   0  18  117.56    6.42
   2   0  19   24.21    5.13
   2   0  20   10.77    4.10
  -2  -1  22    2.86    4.05
  -2   1  22    3.23    4.21
  -2  -1  21   14.06    5.25
  -2   1  21   13.26    5.11
  -2   1  20   11.34    5.83
  -2  -1  20    9.43    5.66
  -2   1  19   28.39    1.34
  -2   1  19   36.91    6.27
  -2  -1  19   36.92    6.25
  -2   1  18    8.91    1.32
  -2   1  18    8.90    6.01
  -2  -1  18   12.36    6.13
  -2  -1  17   45.65    1.62
  -2   1  17   47.22    1.72
  -2   1  17   48.14    6.36
   2   1 -17   42.55    2.80
  -2  -1  17   55.46    6.42
  -2  -1  16    0.65    2.15
  -2   1  16    0.25    1.20
  -2  -1  16    0.12    1.13
   2   1 -16    0.90    1.77
   2  -1 -16    1.18    1.68
  -2  -1  16    0.11    5.50
  -2   1  16    0.29    5.56
  -2  -1  15    7.68    1.16
  -2   1  15    7.53    1.23
  -2  -1  15    7.65    2.25
  -2  -1  15    7.95    5.21
  -2   1  15    9.90    5.18
   2   1 -15    8.33    2.02
   2  -1 -15    8.76    1.96
  -2  -1  14    0.65    1.85
  -2   1  14    0.66    4.63
  -2  -1  14    1.40    4.72
  -2   1  13   31.49    1.34
  -2   1  13   39.73    4.55
  -2  -1  13   37.64    4.63
  -2  -1  13   29.90    2.19
  -2   1  12  176.51    5.59
  -2  -1  12  184.75    5.80
  -2  -1  11   36.61    2.33
  -2  -1  10    3.78    1.49
  -2  -1   9   10.08    1.53
  -2  -1   8   27.10    1.71
  -2  -1   7   30.08    1.80
  -2  -1   6    7.58    1.22
   2  -1  -4    0.34    0.89
   2   1  -4    0.03    1.03
   2   1  -3    1.05    0.92
   2  -1  -3    0.64    0.76
   2   1  -2    3.70    0.90
   2   1  -1   -0.37    1.22
   2   1  10  175.16    5.64
   2  -1  11   11.16    1.04
   2   1  11   11.96    1.15
   2   1  11   13.38    3.94
   2  -1  11   16.15    3.99
   2  -1  12    6.00    1.09
   2   1  12    6.30    1.14
   2  -1  12    9.59    4.28
   2   1  12   10.37    4.11
   2  -1  13   14.12    1.21
   2   1  13   14.61    1.29
   2   1  13   19.39    4.78
   2  -1  13   20.40    4.87
   2   1  14    0.84    1.29
   2   1  14    2.43    5.02
   2  -1  14    0.87    4.88
   2  -1  15   42.65    5.87
   2   1  15   43.30    5.74
   2  -1  16   80.35    6.33
   2   1  16   83.35    6.29
   2  -1  17    7.49    5.36
   2   1  17    6.96    5.62
   2  -1  18   34.85    5.50
   2   1  18   35.08    5.61
   2   1  19    4.35    4.85
   2  -1  19    7.19    4.92
   2   1  20    6.40    3.92
   2  -1  20    9.25    4.11
   2  -1  21   -0.43    2.58
  -2   2  22    1.04    4.15
  -2  -2  22    1.46    4.15
  -2  -2  21    2.45    5.09
  -2   2  21    7.91    5.05
  -2   2  20   16.28    1.18
  -2  -2  20   16.98    5.69
  -2   2  20   22.27    5.88
  -2   2  19   32.65    1.42
  -2   2  19   42.08    6.47
  -2  -2  19   46.37    6.19
  -2   2  18   42.42    1.66
  -2  -2  18   54.46    6.46
  -2   2  18   49.10    6.55
  -2   2  17   20.90    1.54
   2   2 -17   20.42    2.29
  -2  -2  17   24.82    6.02
  -2   2  17   19.37    5.86
  -2  -2  16    1.15    2.18
  -2  -2  16   -0.29    1.15
  -2   2  16    0.12    1.23
   2   2 -16    0.88    1.81
  -2   2  16    0.87    5.39
  -2  -2  16    0.65    5.37
  -2  -2  15   14.76    1.18
  -2   2  15   14.73    1.29
  -2  -2  15   14.73    2.34
   2  -2 -15   14.01    1.94
   2   2 -15   14.75    2.13
  -2  -2  15   16.91    5.30
  -2   2  15   14.86    5.14
  -2  -2  14    3.73    1.04
  -2   2  14    3.34    1.24
  -2  -2  14    2.79    1.91
  -2   2  14    3.40    4.66
  -2  -2  14    4.78    4.94
  -2   2  13    4.82    1.15
  -2  -2  13    9.87    4.35
  -2   2  13    5.24    4.23
  -2  -2  13    4.60    1.72
  -2   2  12   84.27    4.86
  -2  -2  12   72.11    3.12
  -2  -2  11   19.06    2.01
  -2  -2  10    5.23    1.55
  -2  -2   9    4.31    1.42
  -2  -2   8   14.86    1.56
  -2  -2   7  143.44    3.26
  -2  -2   6   34.35    1.59
   2   2  -4    0.08    1.16
   2  -2  -3    1.18    0.76
   2   2  -3    1.13    0.92
   2   2  -2   21.24    1.02
   2   2  -1   56.96    1.93
   2  -2   0   32.55    1.96
   2   2  10  363.15    7.53
   2  -2  11   64.63    4.34
   2   2  11   64.32    4.38
   2   2  12   15.55    1.27
   2   2  12   19.45    4.23
   2  -2  12   23.45    4.57
   2   2  13    3.84    1.24
   2  -2  13    4.27    4.73
   2   2  13    6.35    4.48
   2   2  14    5.29    1.32
   2   2  14   10.31    5.04
   2  -2  14    8.50    4.97
   2  -2  15   18.57    5.52
   2   2  15   18.13    5.41
   2   2  16  233.93    8.17
   2  -2  16  229.18    8.05
   2  -2  17   18.13    5.60
   2   2  17   19.33    5.71
   2  -2  18    8.94    5.35
   2   2  18    9.42    5.37
   2   2  19   -0.47    4.76
   2  -2  19    0.87    4.83
   2   2  20    1.46    3.77
   2  -2  20    4.25    4.01
   2  -2  21    0.82    2.64
  -2  -3  22    3.48    4.19
  -2   3  22    4.93    3.95
  -2   3  21    7.71    5.01
  -2  -3  21    8.40    5.33
  -2  -3  20  162.24    7.04
  -2   3  20  156.10    7.25
  -2  -3  19  243.65    8.19
  -2   3  19  226.17    8.26
  -2   3  18   53.81    6.70
  -2  -3  18   62.47    6.74
  -2   3  18   47.63    1.76
  -2   3  17    7.57    1.46
   2   3 -17    6.04    2.09
  -2   3  17    7.96    5.70
  -2  -3  17    8.40    5.80
  -2   3  16   20.50    1.43
  -2   3  16   22.23    5.59
  -2  -3  16   23.72    5.90
   2   3 -16   19.03    2.25
  -2  -3  16   21.79    2.59
  -2  -3  15   23.72    2.50
  -2   3  15   31.37    5.42
   2   3 -15   25.69    2.43
   2  -3 -15   24.87    2.04
  -2   3  15   25.42    1.41
  -2  -3  14   48.68    2.75
  -2  -3  14   55.86    5.40
  -2   3  14   55.20    5.09
  -2   3  14   46.38    1.60
  -2  -3  13  248.96    5.48
  -2   3  13  236.79    3.73
  -2   3  12 1426.39   20.80
  -2  -3  12 1369.66   20.45
  -2  -3  11  414.91    7.51
  -2  -3  10   29.41    1.92
  -2  -3   9  164.77    3.73
  -2  -3   8  367.30    6.29
  -2  -3   7 9260.20  121.27
  -2  -3   6 1441.14   19.83
   2  -3  -4    0.66    0.79
   2   3  -4    0.25    1.12
   2   3  -3   90.47    1.91
   2   3  -2 1953.24   25.87
   2  -3   0 1848.45   24.32
  -2   3   0 1827.93   25.15
   2   3  10 2048.32   28.92
   2   3  11  232.26    3.82
   2   3  11  286.50    6.49
   2   3  12   89.22    5.01
   2  -3  12   86.09    5.30
   2   3  13   26.84    1.46
   2  -3  13   35.40    5.17
   2   3  13   35.56    4.98
   2   3  14    9.52    1.39
   2  -3  14    8.50    5.25
   2   3  14   14.35    4.98
   2  -3  15  118.41    6.46
   2   3  15  116.79    6.44
   2  -3  16  441.88   10.61
   2   3  16  468.61   10.87
   2   3  17   63.20    6.21
   2  -3  17   55.99    5.91
   2   3  18    9.53    5.45
   2  -3  18   16.21    5.24
   2  -3  19    1.40    4.78
   2   3  19   -0.50    4.66
   2  -3  20   13.37    4.05
   2   3  20    6.98    3.85
  -2  -4  22    3.36    4.26
  -2  -4  21    0.93    4.90
  -2   4  21   -0.13    4.67
  -2   4  20    2.84    1.15
  -2  -4  20    4.40    5.45
  -2   4  20    3.21    5.45
  -2   4  19    5.43    1.32
  -2  -4  19    7.99    6.03
  -2   4  19    0.33    6.05
  -2   4  18   90.59    2.26
  -2  -4  18  111.80    7.04
  -2   4  18  105.79    7.37
  -2   4  17    9.13    1.48
   2   4 -17   10.25    2.22
  -2   4  17    7.74    5.97
  -2  -4  17    9.88    6.07
  -2   4  16   16.83    1.43
  -2   4  16   20.04    5.70
  -2  -4  16   18.41    5.67
   2   4 -16   15.99    2.22
  -2  -4  16   16.10    2.51
  -2   4  16   16.72    2.47
  -2   4  15    5.65    1.24
  -2   4  15    4.00    5.04
  -2  -4  15    5.69    5.48
   2   4 -15    5.36    1.96
  -2   4  15    6.76    2.12
  -2  -4  15    6.10    2.15
  -2   4  14   31.32    4.91
  -2  -4  14   27.54    2.41
  -2   4  14   24.93    2.30
  -2  -4  14   34.74    5.27
  -2   4  14   27.85    1.45
  -2  -4  13   10.41    1.84
  -2   4  13    9.41    1.82
  -2   4  13   13.96    4.27
  -2   4  13   11.33    1.19
  -2  -4  12  152.30    4.05
  -2   4  12  158.17    4.08
  -2   4  12  157.62    5.25
  -2   4  11   23.37    2.00
  -2  -4  11   24.36    2.02
  -2  -4  10    4.07    1.44
  -2   4  10    4.51    1.51
  -2   4   9   23.67    1.70
  -2  -4   9   21.06    1.64
  -2   4   8    5.00    1.34
  -2  -4   8    4.99    1.37
  -2   4   7  193.31    3.82
  -2  -4   7  188.85    3.80
  -2  -4   6   25.49    1.47
  -2   4   6   25.20    1.48
   2  -4  -5    4.82    1.03
   2   4  -4    1.44    1.08
   2   4  -3    2.67    0.93
  -2   4   0   21.61    2.63
   2  -4   0   20.66    1.87
   2   4  10  550.03    7.94
   2   4  10  620.36   10.10
   2   4  11    5.35    1.26
   2   4  11   11.11    3.78
   2   4  12    5.20    1.26
   2   4  12    5.97    4.21
   2  -4  12    9.51    4.67
   2   4  13    3.30    1.32
   2  -4  13    4.37    4.97
   2   4  13    3.64    4.50
   2   4  14    3.35    1.37
   2   4  14    2.58    4.92
   2  -4  14    2.70    5.08
   2   4  15    8.36    1.50
   2   4  15   16.91    5.46
   2  -4  15   10.52    5.59
   2  -4  16   92.58    6.62
   2   4  16   96.68    6.76
   2  -4  17    7.79    5.29
   2   4  17   12.38    5.53
   2  -4  18   22.01    5.27
   2   4  18   18.93    5.27
   2  -4  19    5.51    4.69
   2   4  19    1.59    4.50
   2  -4  20    4.78    4.10
   2   4  20    1.56    3.54
  -2  -5  22    0.80    4.16
  -2   5  21    3.61    4.54
  -2   5  20    4.25    1.19
  -2  -5  20    6.58    5.52
  -2   5  20    4.71    5.70
  -2   5  19   20.39    1.45
  -2   5  19   24.43    6.35
  -2  -5  19   24.69    6.10
  -2   5  18   80.36    2.21
  -2  -5  18  101.16    6.79
  -2   5  18   96.67    7.33
  -2   5  17   73.20    2.14
  -2   5  17   75.18    6.89
   2   5 -17   73.58    3.61
  -2   5  16    2.09    1.35
  -2   5  16   -0.81    5.52
  -2  -5  16    7.46    5.85
   2   5 -16    1.44    2.00
  -2  -5  16    1.75    2.21
  -2   5  16    2.18    2.20
  -2   5  15   18.06    1.40
  -2  -5  15   18.79    5.47
  -2   5  15   16.81    5.22
   2   5 -15   19.78    2.34
  -2  -5  15   18.00    2.35
  -2   5  15   16.91    2.31
  -2  -5  14   14.36    2.08
  -2   5  14   11.68    2.00
  -2   5  14    8.56    4.75
  -2   5  14   13.48    1.40
  -2  -5  13    2.36    1.69
  -2   5  13    2.04    1.70
  -2   5  13    3.66    4.34
  -2   5  13    2.37    1.16
  -2   5  12   47.76    1.57
  -2  -5  12   48.05    2.54
  -2   5  12   49.51    2.54
  -2   5  12   52.95    4.52
  -2  -5  11   23.68    1.99
  -2   5  11   22.43    1.98
  -2  -5  10   10.09    1.60
  -2   5  10   10.96    1.60
  -2  -5   9    3.03    1.38
  -2   5   9    3.74    1.42
  -2   5   8   21.17    1.58
  -2  -5   8   21.05    1.59
  -2  -5   7  139.11    3.10
  -2   5   7  136.51    3.09
  -2  -5   6   60.57    1.95
  -2   5   6   57.86    1.92
   2   5  -5    6.86    1.25
   2  -5  -5    6.04    0.79
   2   5  -4    2.32    1.07
   2   5  -3    6.90    3.08
   2   5  -2    0.20    2.46
  -2   5   0    0.87    2.66
   2   5  10   63.90    1.87
   2   5  10   89.17    4.38
   2   5  11   18.23    1.41
   2   5  11   21.41    4.08
   2   5  12    1.24    1.29
   2   5  12    1.73    4.13
   2   5  13    9.59    1.39
   2   5  13   13.53    4.74
   2  -5  13   15.08    4.95
   2   5  14    9.81    1.46
   2  -5  14   14.91    5.43
   2   5  14   14.66    5.15
   2  -5  15  110.73    6.63
   2   5  15  106.17    6.42
   2  -5  16  219.69    7.77
   2   5  16  230.77    8.13
   2  -5  17  128.96    6.72
   2   5  17  124.57    6.78
   2  -5  18   28.57    5.35
   2   5  18   32.68    5.41
   2  -5  19    9.32    4.78
   2   5  19    3.17    4.43
   2  -5  20    9.30    4.00
  -2  -6  22    3.88    4.04
  -2  -6  21    6.46    4.81
  -2   6  21    7.07    4.65
  -2   6  20   26.54    1.38
  -2  -6  20   34.42    5.58
  -2   6  19  217.11    8.06
  -2  -6  19  242.74    8.06
  -2  -6  18 1294.57   18.74
  -2   6  18 1208.53   19.12
  -2   6  17  785.68   11.21
  -2   6  17  901.78   15.85
   2   6 -17  701.94   13.47
  -2  -6  17 1020.63   15.77
  -2   6  16   83.33    2.14
  -2   6  16   89.72    6.63
   2   6 -16   76.90    3.54
  -2   6  16   83.32    3.58
  -2  -6  16   79.73    3.60
  -2   6  15   35.91    2.64
  -2  -6  15   33.32    2.62
  -2  -6  15   33.28    5.88
  -2   6  15   33.79    5.58
   2   6 -15   33.42    2.62
  -2   6  15   35.23    1.65
  -2   6  15   33.87    1.58
  -2   6  14   19.33    1.43
  -2   6  14   21.45    4.97
   2   6 -14   19.83    2.30
  -2  -6  14   20.68    2.23
  -2   6  14   19.29    2.17
  -2   6  13   80.50    1.89
  -2  -6  13   85.83    3.15
  -2   6  13   83.23    3.07
  -2   6  12 1107.87   15.22
  -2  -6  12 1131.17   16.91
  -2   6  12 1133.17   16.91
  -2  -6  11  326.09    6.21
  -2   6  11  324.20    6.21
  -2   6  10  190.41    4.22
  -2  -6  10  187.23    4.22
  -2   6   9   96.32    2.71
  -2  -6   9   93.26    2.72
  -2  -6   8  146.12    3.29
  -2   6   8  145.96    3.30
  -2  -6   7 1018.96   14.53
  -2   6   7 1021.40   14.52
  -2  -6   6  357.02    5.76
  -2   6   6  355.69    5.76
   2   6  -5  256.84    4.41
   2   6  -3  128.09    4.36
   2   6  -2   41.14    2.98
  -2   6   0   77.34    3.38
   2   6   0   74.82    2.16
   2   6   0   83.36    2.48
  -2   6  -1  151.64    5.09
   2   6  10  464.22    6.89
   2   6  10  535.89    9.23
   2   6  11  233.45    3.94
   2   6  11  286.17    6.74
   2   6  12   10.50    1.39
   2   6  12   17.41    4.22
   2  -6  13   96.43    5.99
   2   6  13   94.31    5.60
   2   6  14   46.53    1.82
   2  -6  14   62.99    5.91
   2   6  14   63.36    5.64
   2  -6  15  561.94   10.86
   2   6  15  575.56   11.04
   2  -6  16  333.50    9.18
   2   6  16  360.64    9.53
   2   6  17  264.22    8.21
   2  -6  17  278.75    8.20
   2   6  18   23.83    5.22
   2  -6  18   25.35    5.19
   2  -6  19   12.02    4.60
   2   6  19   10.14    4.24
   2  -6  20   36.25    4.15
  -2  -7  22   -0.96    3.95
  -2  -7  21    1.51    4.78
  -2   7  21    0.69    4.32
  -2   7  20   22.19    1.36
  -2  -7  20   24.42    5.38
  -2   7  20   22.91    5.39
  -2   7  19   74.34    2.02
  -2   7  19   84.62    6.66
  -2   7  18   60.54    2.03
  -2  -7  18   71.98    6.90
  -2   7  18   70.91    7.08
  -2   7  17   26.08    1.71
   2   7 -17   18.67    2.76
  -2   7  17   29.46    6.25
  -2  -7  17   28.30    6.27
  -2   7  16   41.17    1.71
  -2   7  16   41.58    6.19
  -2  -7  16   43.55    6.37
   2   7 -16   36.14    2.77
  -2  -7  16   36.56    2.81
  -2   7  16   39.39    2.83
  -2   7  15   22.17    1.49
  -2   7  15   22.80    1.62
  -2   7  15   19.53    5.48
   2   7 -15   20.45    2.35
  -2  -7  15   22.57    2.37
  -2   7  15   18.80    2.35
  -2   7  14    4.58    1.35
  -2   7  14    3.43    4.89
   2   7 -14    3.59    1.96
  -2   7  14    4.35    1.89
  -2  -7  14    3.12    1.85
  -2   7  13   28.46    1.40
  -2   7  13   30.79    4.55
  -2   7  13   28.61    2.16
  -2  -7  13   29.64    2.24
  -2   7  12   78.55    1.90
  -2   7  12   76.23    2.82
  -2  -7  12   73.53    2.79
  -2  -7  11   99.82    3.04
  -2   7  11   96.42    3.00
  -2  -7  10   30.26    1.90
  -2   7  10   28.27    1.91
  -2   7   9   23.96    1.60
  -2  -7   9   24.96    1.71
  -2  -7   8    9.72    1.36
  -2   7   8    9.23    1.38
  -2   7   7   10.74    1.39
  -2  -7   7   10.95    1.39
  -2   7   6   67.22    2.02
  -2  -7   6   65.48    2.00
  -2   7   5    4.02    1.00
  -2  -7   5    4.09    1.01
   2   7  -4    5.41    3.18
   2   7  -3   24.57    3.27
   2   7  -2    5.21    2.65
   2   7  -1    3.60    1.28
   2  -7  -1    3.17    1.62
  -2   7   0    4.32    2.94
   2   7   0    1.63    1.43
   2   7   0    0.19    2.28
   2   7  10  100.01    4.70
   2   7  10   87.17    2.13
   2   7  11   11.37    3.88
   2   7  11    5.63    1.34
   2   7  12   33.77    4.57
   2   7  12   24.89    1.54
   2   7  13   15.21    4.77
   2   7  13    9.95    1.48
   2  -7  14   59.95    6.00
   2   7  14   58.60    5.73
   2   7  14   41.39    1.80
   2  -7  15  250.27    7.95
   2   7  15  283.20    8.32
   2  -7  16  187.55    7.65
   2   7  16  218.51    7.92
   2  -7  17  123.74    6.58
   2   7  17  130.94    6.62
   2  -7  18   14.66    5.15
   2   7  18   13.28    4.87
   2  -7  19   16.86    4.83
   2   7  19    7.43    4.10
   2  -7  20   31.75    4.02
  -2  -8  22    1.35    3.64
  -2  -8  21    3.26    4.59
  -2  -8  20    2.61    5.39
  -2   8  20    6.12    4.86
  -2   8  20    5.52    1.26
  -2  -8  19   28.16    6.02
  -2   8  19   25.69    6.05
  -2   8  19   23.28    1.55
  -2   8  18   57.95    6.51
  -2   8  18   53.31    1.96
  -2   8  17    8.97    6.06
  -2  -8  17    4.58    6.00
  -2   8  17    5.68    1.56
  -2   8  16    8.33    1.45
   2   8 -16    7.85    2.17
  -2   8  16    7.43    5.79
  -2  -8  16    9.33    6.05
  -2   8  15   31.06    5.54
  -2   8  15   30.18    1.58
  -2   8  15   30.14    1.72
   2   8 -15   28.15    2.56
  -2   8  15   28.58    2.48
  -2  -8  15   27.45    2.46
  -2   8  14   10.57    1.31
  -2   8  14   11.50    1.41
  -2   8  14   12.69    5.09
   2   8 -14   10.94    2.10
  -2   8  14   11.32    2.03
  -2  -8  14   12.31    2.04
  -2   8  13   78.18    5.39
  -2   8  13   68.93    1.82
   2   8 -13   76.90    3.26
  -2  -8  13   73.78    2.95
  -2   8  13   72.28    2.87
  -2   8  12  108.24    2.22
  -2   8  12  104.31    3.15
  -2  -8  12  110.33    3.32
  -2  -8  11   73.03    2.59
  -2   8  11   74.41    2.61
  -2   8  10    1.29    1.42
  -2  -8  10    1.99    1.37
  -2  -8   9   74.92    2.43
  -2   8   9   76.06    2.41
  -2  -8   8   17.27    1.44
  -2   8   8   17.10    1.44
  -2  -8   7   63.33    2.08
  -2   8   7   58.80    1.95
  -2   8   6  253.45    4.40
  -2  -8   6  260.38    4.41
  -2  -8   5   32.34    1.35
  -2   8   5   30.62    1.30
   2  -8  -5   27.83    0.72
   2   8  -4    9.21    3.64
   2   8  -3   21.95    3.44
   2   8  -2   37.65    3.06
   2   8  -2   30.65    1.42
   2   8  -1   28.00    1.56
   2  -8  -1   24.61    1.61
  -2   8   0   43.95    3.42
   2   8   0   42.01    1.92
   2   8   0   43.02    1.86
  -2   8  -1   14.60    3.67
  -2   8  -2   11.72    4.13
   2   8  10  133.40    2.70
   2   8  10  162.55    5.30
   2   8  11   30.79    1.57
   2   8  11   40.55    4.48
   2   8  12   15.13    1.50
   2   8  12   24.20    4.64
   2   8  13    8.43    1.51
   2   8  13   12.87    4.90
   2   8  14    1.46    1.48
   2  -8  14    0.19    5.51
   2   8  14    2.47    5.13
   2   8  15   71.87    2.18
   2  -8  15   87.13    6.32
   2  -8  16   53.95    6.06
   2   8  16   54.39    6.16
   2  -8  17   57.90    5.96
   2   8  17   63.09    5.92
   2   8  18   18.00    4.84
   2  -8  18   29.27    5.38
   2  -8  19   13.56    4.49
   2  -8  20    8.05    3.66
  -2  -9  22    3.36    3.80
  -2  -9  21    0.02    4.53
  -2   9  20   80.62    1.90
  -2   9  20   68.73    5.54
  -2   9  19  347.87    5.42
  -2   9  19  373.51    9.54
  -2   9  18  338.88    5.44
  -2   9  18  385.19    9.83
  -2  -9  17  617.34   12.09
  -2   9  17  574.79   12.15
   2   9 -16   64.56    3.35
  -2   9  16   70.16    2.04
  -2   9  15  107.97    2.42
  -2   9  15  108.63    2.50
   2   9 -15   97.98    3.87
  -2  -9  15   98.27    3.68
  -2   9  15  100.39    3.70
  -2   9  14   82.72    2.08
  -2   9  14   84.32    2.08
   2   9 -14   83.43    3.47
  -2  -9  14   82.25    3.22
  -2   9  14   81.52    3.20
  -2   9  13   79.07    1.94
   2   9 -13   87.18    3.47
  -2  -9  13   79.81    3.01
  -2   9  13   80.05    2.99
  -2  -9  12   53.94    2.40
  -2   9  12   56.65    2.43
  -2   9  12   56.15    1.66
  -2   9  11   10.24    1.51
  -2  -9  11   10.11    1.54
  -2   9  11   13.39    3.97
  -2   9  11    9.98    1.13
  -2  -9  10   47.58    2.12
  -2   9  10   48.91    2.11
  -2  -9   9  656.39   10.14
  -2   9   9  660.19   10.14
  -2   9   8   35.92    1.66
  -2  -9   8   37.02    1.70
  -2  -9   7  892.00   12.79
  -2   9   7  894.32   12.81
  -2   9   6  753.03   10.82
  -2  -9   6  756.03   10.84
  -2  -9   5  249.10    4.14
  -2   9   5  244.96    4.12
   2   9  -4  233.34    6.36
   2   9  -3 2118.69   26.40
   2   9  -3 1718.09   24.38
   2   9  -2 1625.39   22.90
   2   9  -2 1935.29   24.72
   2   9  -1 5288.95   69.49
   2   9   0 1489.26   19.90
  -2   9   0 1563.13   21.55
  -2   9  -1 1627.24   24.05
  -2   9  -2  148.42    5.97
  -2   9  -3  482.23   10.31
   2   9   9   56.50    1.73
   2   9   9   68.20    4.12
   2   9  10  334.16    5.27
   2   9  10  409.85    7.92
   2   9  11   69.26    1.96
   2   9  11   88.87    4.96
   2   9  12  192.65    3.54
   2   9  12  258.54    7.10
   2   9  13   67.54    2.08
   2   9  13   94.37    5.96
   2   9  14   56.60    1.98
   2   9  14   79.64    6.05
   2  -9  15  145.45    6.97
   2   9  15  165.66    6.94
   2  -9  16  111.08    6.61
   2   9  16  119.81    6.60
   2  -9  17  481.76   10.32
   2   9  17  460.67   10.10
   2  -9  18   71.37    5.47
   2   9  18   53.75    4.94
   2  -9  19   25.46    4.61
   2  -9  20    7.78    3.54
  -2 -10  22    7.79    3.47
  -2 -10  21   30.90    4.60
  -2  10  20   11.04    1.28
  -2 -10  20   11.47    5.05
  -2  10  19   26.60    1.57
  -2  10  19   25.18    5.54
  -2  10  18   26.21    1.64
  -2 -10  18   30.05    6.13
  -2  10  18   27.79    5.85
  -2  10  17   28.16    1.79
  -2 -10  17   25.80    6.41
  -2  10  17   25.82    6.01
  -2  10  16   19.10    5.80
   2  10 -16   17.17    2.40
  -2  10  16   15.12    1.50
  -2  10  15   38.73    1.70
  -2  10  15   37.95    1.86
   2  10 -15   35.04    2.72
  -2  10  15   36.10    2.62
  -2 -10  15   34.87    2.62
  -2  10  14    3.82    1.40
  -2  10  14    4.56    1.29
  -2  10  14    5.48    5.25
   2  10 -14    4.13    1.93
  -2 -10  14    4.01    1.86
  -2  10  14    1.61    1.80
  -2  10  13  114.67    2.35
   2  10 -13  116.30    3.90
  -2 -10  13  109.92    3.48
  -2  10  13  114.03    3.48
  -2  10  12   32.59    1.43
   2  10 -12   37.51    2.49
  -2  10  12   31.69    2.00
  -2 -10  12   32.63    2.05
  -2  10  11   19.52    1.23
  -2  10  11   20.24    1.63
  -2 -10  11   18.97    1.61
  -2 -10  10   24.21    1.69
  -2  10  10   24.86    1.69
  -2 -10   9   63.84    2.23
  -2  10   9   65.28    2.26
  -2  10   8   38.61    1.71
  -2 -10   8   39.46    1.73
  -2 -10   7    4.18    1.09
  -2  10   7    4.24    1.13
  -2  10   6  129.11    2.68
  -2 -10   6  128.67    2.71
  -2  10   5   22.06    1.20
  -2 -10   5   23.12    1.17
   2  10  -4    5.51    1.18
   2  10  -4    9.76    3.58
   2  10  -3   20.68    3.44
   2  10  -3   10.54    1.27
   2 -10  -2   17.00    1.75
   2  10  -2   19.64    3.47
   2  10  -2   12.86    1.30
   2  10  -1  256.20    4.48
   2  10   0   10.45    1.78
  -2  10   0   14.33    3.51
  -2  10  -1   82.37    4.49
  -2  10  -2   70.04    4.90
  -2  10  -3  119.54    6.01
   2  10   9   52.55    4.07
   2  10   9   44.76    1.61
   2  10  10   27.31    4.13
   2  10  10   20.26    1.43
   2  10  11   22.03    4.23
   2  10  11   17.75    1.46
   2  10  12   77.56    5.38
   2  10  12   53.43    1.87
   2  10  13    3.54    5.04
   2  10  13    2.31    1.53
   2  10  14   31.44    5.26
   2  10  14   23.19    1.68
   2  10  15   84.17    6.15
   2 -10  15   73.93    6.36
   2  10  16   92.33    6.08
   2 -10  16   77.83    6.38
   2  10  17   30.61    4.99
   2 -10  17   27.10    5.49
   2 -10  18   18.84    4.91
   2 -10  19   32.19    4.52
   2 -10  20    4.19    3.42
  -2 -11  21   14.47    4.26
  -2 -11  20    7.32    4.94
  -2  11  20    7.18    1.22
  -2  11  19  105.68    6.23
  -2  11  19  115.46    2.46
  -2  11  18   44.97    5.88
  -2 -11  18   55.66    6.05
  -2  11  18   42.72    1.76
  -2  11  17   46.79    6.07
  -2 -11  17   55.42    6.59
  -2  11  17   46.95    1.90
  -2  11  17   45.07    2.83
  -2  11  16   26.56    5.80
   2  11 -16   22.45    2.50
  -2  11  16   23.18    2.65
  -2  11  16   23.15    1.60
   2  11 -16   14.28    5.87
  -2  11  15    8.92    5.51
   2  11 -15    5.87    2.10
  -2  11  15    5.56    1.39
  -2  11  15    6.43    1.64
  -2  11  14   16.24    1.53
  -2  11  14   17.70    1.43
  -2  11  14   21.05    5.44
   2  11 -14   16.90    2.29
  -2  11  14   16.45    2.04
  -2 -11  14   15.75    2.03
  -2  11  13   28.38    1.49
   2  11 -13   30.17    2.39
  -2 -11  13   28.22    2.11
  -2  11  13   28.23    2.11
  -2  11  12    2.14    1.20
  -2  11  12    4.44    4.55
   2  11 -12    3.00    1.77
  -2 -11  12    2.98    1.51
  -2  11  12    2.59    1.47
   2  11 -11   26.64    2.19
  -2  11  11   24.71    1.30
  -2 -11  11   24.50    1.75
  -2  11  11   24.09    1.72
  -2  11  10   22.23    1.60
  -2 -11  10   21.65    1.54
  -2 -11   9    8.75    1.39
  -2  11   9    9.13    1.35
  -2 -11   8  103.96    2.63
  -2  11   8  101.28    2.58
   2  11  -7   19.31    4.28
  -2 -11   7   15.71    1.22
  -2  11   7   14.10    1.17
  -2 -11   6   60.95    1.78
  -2  11   6   60.12    1.78
  -2 -11   5   31.63    1.28
  -2  11   5   29.13    1.19
   2  11  -5   29.63    1.65
   2  11  -4    8.10    3.73
   2  11  -4    5.75    1.24
  -2 -11   4    6.65    0.85
  -2  11   4    5.45    0.86
   2  11  -3   14.21    3.65
   2  11  -3    7.74    1.21
   2  11  -2   35.41    3.77
   2  11  -2   34.29    1.61
   2  11  -1   20.29    1.76
   2  11  -1   23.21    1.75
   2  11   0   15.67    1.71
  -2  11   0   15.22    3.86
  -2  11  -1   66.37    4.68
  -2  11  -2   76.17    4.94
  -2  11  -3   24.02    4.95
  -2  11  -4   18.92    5.07
  -2  11  -5  115.17    6.39
   2  11   9   91.01    2.12
   2  11   9  115.58    4.86
   2  11  10   29.54    1.50
   2  11  10   42.33    4.17
   2  11  11    7.43    1.38
   2  11  11    8.44    4.34
   2  11  12   14.88    1.54
   2  11  12   22.07    4.86
   2  11  13    1.38    1.52
   2  11  13    2.28    4.81
   2  11  14    7.76    1.58
   2  11  14    9.56    5.10
   2  11  15   42.69    1.89
   2 -11  15   49.43    6.18
   2 -11  16  103.20    6.33
   2  11  16  106.89    5.98
   2 -11  17   48.99    5.63
   2  11  17   50.15    5.16
   2 -11  18   63.41    5.26
   2 -11  19   35.85    4.26
   2 -11  20    1.20    3.06
  -2 -12  21    1.78    4.05
  -2  12  20    2.71    1.19
  -2 -12  20    0.26    4.78
  -2  12  19  276.62    4.45
  -2 -12  19  362.61    8.71
  -2  12  18    4.05    1.42
  -2 -12  18    7.32    5.71
  -2  12  18    4.59    5.24
  -2  12  17   87.86    3.14
  -2  12  17   94.57    2.38
  -2  12  17   90.12    6.46
   2  12 -16   56.01    3.12
  -2  12  16   64.09    6.00
  -2  12  16   56.14    2.88
  -2  12  16   61.84    1.99
  -2  12  15   46.73    1.79
   2  12 -15   40.48    6.27
   2  12 -15   46.93    3.01
  -2  12  15   49.28    1.99
  -2  12  14  226.21    3.76
  -2  12  14  218.82    3.77
   2  12 -14  213.83    5.57
  -2  12  14  209.23    5.06
  -2 -12  14  208.34    5.08
  -2  12  13    2.26    1.32
  -2  12  13    1.04    1.60
  -2 -12  13    1.92    1.63
  -2  12  13    3.90    4.75
   2  12 -13    2.41    1.80
   2  12 -12   71.69    1.70
  -2  12  12   76.64    1.87
   2  12 -12   72.55    3.01
  -2 -12  12   72.29    2.67
  -2  12  12   71.06    2.63
  -2  12  11  415.95    6.11
  -2 -12  11  402.23    7.23
  -2  12  11  405.81    7.22
  -2  12  10   38.78    1.78
  -2 -12  10   39.76    1.82
  -2 -12   9  189.34    3.84
  -2  12   9  186.07    3.82
  -2 -12   8  616.75    9.38
  -2  12   8  602.04    9.34
  -2 -12   7  780.99   11.39
  -2  12   7  770.40   11.37
  -2  12   6  337.53    5.37
  -2 -12   6  343.39    5.38
   2  12  -6  331.93    5.86
  -2 -12   5   63.54    1.63
  -2  12   5   61.74    1.61
   2  12  -5   59.87    2.02
  -2  12   4   80.69    1.73
  -2 -12   4   82.20    1.75
   2  12  -4   79.81    2.22
   2  12  -3  491.47    7.76
   2  12  -3  615.70   10.57
   2  12  -2 1184.03   16.76
   2  12  -2  938.74   13.86
   2  12  -1    2.59    1.66
  -2  12   0 1414.75   22.16
  -2  12  -1 1504.91   23.31
  -2  12  -2  755.38   13.76
  -2  12  -3  243.30    7.59
  -2  12  -4  399.49   10.29
  -2  12  -5 1224.74   21.58
  -2  12  -6  981.56   18.69
   2  12   9  267.73    6.62
   2  12  10   72.81    4.65
   2  12  10   52.35    1.72
   2  12  11   54.12    4.86
   2  12  11   39.60    1.72
   2  12  12  332.63    7.82
   2  12  12  227.78    4.01
  -2  12 -13   27.05    6.55
   2  12  13   35.20    1.77
  -2  12 -14   84.19    7.89
   2  12  14  124.19    2.74
   2 -12  15  423.44    9.70
   2  12  15  432.84    9.21
   2 -12  16  188.28    7.31
   2  12  16  195.95    6.84
   2 -12  17  177.45    6.84
   2 -12  18  117.89    5.65
   2 -12  19   59.59    4.46
   2 -12  20    2.87    2.99
  -2 -13  21   14.99    4.13
  -2  13  20    6.14    1.19
  -2 -13  20    6.92    4.83
  -2  13  19    7.82    1.32
  -2 -13  19   12.18    5.44
  -2  13  18    1.99    1.39
  -2 -13  18   -0.03    5.60
  -2  13  17   36.69    2.80
  -2  13  17   37.06    1.77
  -2 -13  17   46.93    6.30
  -2  13  17   33.54    5.50
  -2  13  16   64.14    2.95
  -2  13  16   66.99    2.03
   2  13 -16   59.09    3.14
  -2  13  16   70.43    5.94
  -2  13  15  126.17    6.64
  -2  13  15  110.21    2.43
  -2  13  15   98.00    3.23
  -2  13  15  108.37    2.58
   2  13 -15   96.80    3.88
   2  13 -15   81.71    7.54
  -2  13  14   33.58    5.47
   2  13 -14   24.93    5.77
  -2  13  14   26.57    1.69
  -2  13  14   26.39    1.54
   2  13 -14   23.56    2.41
   2  13 -13    9.12    1.16
   2  13 -13   11.79    5.20
  -2  13  13   10.17    1.72
  -2 -13  13   10.72    1.75
  -2  13  13   14.87    4.97
  -2  13  13   10.78    1.37
   2  13 -12   27.21    1.30
   2  13 -12   26.47    5.27
  -2  13  12   30.67    1.43
  -2  13  12   27.84    1.89
  -2 -13  12   28.70    1.93
  -2  13  11   82.11    2.59
  -2 -13  11   79.03    2.64
  -2  13  10   46.60    1.91
  -2 -13  10   46.87    1.95
  -2 -13   9    6.64    1.21
  -2  13   9    6.00    1.15
   2  13  -9    7.34    4.61
  -2 -13   8   74.83    2.15
  -2  13   8   79.80    2.20
  -2 -13   7  188.26    3.52
  -2  13   7  183.71    3.48
   2  13  -7  180.43    3.97
  -2 -13   6   57.00    1.65
  -2  13   6   58.73    1.64
   2  13  -6   56.96    2.15
  -2 -13   5   36.73    1.25
  -2  13   5   35.67    1.20
   2  13  -5   35.92    1.73
   2  13  -4    8.42    1.34
  -2  13   4    8.14    0.77
  -2 -13   4    8.53    0.81
  -2  13   3   44.53    1.10
  -2 -13   3   42.24    1.09
   2  13  -1    7.66    1.74
   2  13  -1    6.03    1.68
   2  13   0    5.78    1.61
  -2  13   0    6.61    4.03
  -2  13  -1   56.61    4.74
  -2  13  -2   22.14    4.41
  -2  13  -3   37.83    5.05
  -2  13  -4   81.72    5.76
  -2  13  -5  316.94    9.75
  -2  13  -6   22.14    5.32
  -2  13  -7   22.81    5.38
   2  13   8   29.43    1.39
  -2  13  -8   28.99    5.53
   2  13   8   37.42    3.75
  -2  13  -9   68.46    6.39
   2  13   9   84.66    4.45
  -2  13 -10   31.09    5.90
   2  13  10   39.14    4.18
   2  13  11   11.16    1.44
  -2  13 -11    7.96    5.64
   2  13  11   17.73    4.41
   2  13  12   53.90    1.93
  -2  13 -12   37.96    6.55
   2  13  13   30.45    1.73
   2  13  13   39.74    5.07
  -2  13 -13   26.61    6.45
   2  13  14    7.35    1.56
   2  13  14   12.71    4.85
   2  13  15   46.18    5.16
   2 -13  15   44.23    6.05
   2  13  15   33.61    1.80
   2 -13  16  195.58    7.36
   2 -13  17   52.15    5.43
   2 -13  18   50.57    4.79
   2 -13  19   37.61    3.96
  -2 -14  21   -0.21    3.78
  -2 -14  20   34.46    4.83
  -2  14  20   40.72    1.44
  -2 -14  19   23.57    5.37
  -2  14  19   17.57    1.34
  -2 -14  18   68.80    6.11
  -2  14  18   52.07    1.77
  -2  14  17   21.43    1.60
  -2  14  17   19.58    2.58
  -2  14  16    3.85    2.66
  -2  14  16    4.44    1.49
  -2  14  16    3.79    5.16
  -2  14  15  129.22    6.59
  -2  14  15  106.25    3.33
  -2  14  15  112.63    2.46
  -2  14  15  117.05    2.66
   2  14 -15   97.50    3.86
  -2  14  14   15.21    1.65
  -2  14  14   17.91    5.06
   2  14 -14   22.54    5.87
   2  14 -13    6.15    1.15
  -2  14  13    7.67    1.38
  -2  14  13    5.81    1.62
  -2 -14  13    7.74    1.74
   2  14 -13    8.88    5.20
  -2  14  13   10.70    4.90
  -2  14  12   70.75    2.59
  -2 -14  12   75.81    2.68
   2  14 -12   73.69    1.80
   2  14 -12   74.67    6.46
  -2  14  11   34.98    1.85
  -2 -14  11   36.60    1.94
   2  14 -11   38.62    1.37
   2  14 -11   38.52    5.56
  -2 -14  10  101.17    2.76
  -2  14  10   96.10    2.68
  -2  14   9   25.27    1.46
  -2 -14   9   26.94    1.53
   2  14  -9   26.91    2.05
  -2 -14   8   52.33    1.74
  -2  14   8   51.21    1.69
   2  14  -8   52.07    2.27
  -2 -14   7   28.26    1.34
  -2  14   7   27.40    1.30
   2  14  -7   28.85    1.86
  -2 -14   6    5.14    0.95
  -2  14   6    5.42    0.94
   2  14  -6    9.12    4.03
   2  14  -6    4.99    1.38
  -2 -14   5   85.38    1.82
  -2  14   5   81.53    1.78
   2  14  -5   86.33    2.39
  -2 -14   4   96.41    1.81
  -2  14   4   93.72    1.79
   2  14  -3   85.29    2.24
  -2  14   3   77.33    1.40
  -2  14   2   17.75    0.58
   2  14  -1   39.36    2.31
   2  14   0    3.04    1.53
  -2  14  -1    0.87    4.27
  -2  14  -2  133.52    6.15
  -2  14  -3  123.49    6.07
  -2  14  -4   35.78    5.06
  -2  14  -5  208.45    8.15
  -2  14  -6  282.20    9.48
  -2  14  -7   35.36    5.96
   2  14   8  130.90    2.52
  -2  14  -8  133.50    7.70
   2  14   9   90.88    2.09
  -2  14  -9   88.43    7.11
  -2  14 -10   77.60    7.11
   2  14  10   97.66    4.95
  -2  14 -11   57.91    6.93
   2  14  11   85.06    4.92
  -2  14 -12   28.79    6.42
   2  14  12   36.07    1.74
  -2  14 -13   32.44    6.83
   2  14  13   36.25    1.80
   2  14  14   10.93    1.57
   2  14  14   14.71    4.74
   2  14  15   78.70    2.19
   2 -14  16   53.64    5.76
   2 -14  17   39.45    5.20
   2 -14  18    9.07    4.30
   2 -14  19   14.75    3.62
  -2 -15  21   11.41    3.61
  -2  15  20   93.80    1.95
  -2 -15  20   78.54    5.05
  -2  15  19   10.12    1.26
  -2 -15  19   13.32    5.01
  -2  15  18    4.12    1.32
  -2 -15  18    4.43    5.32
  -2  15  17  143.26    2.84
  -2  15  17  135.73    3.40
  -2  15  16   20.79    2.77
  -2  15  16   22.97    1.64
  -2  15  15   45.88    2.93
  -2  15  15   50.02    2.05
   2  15 -14   69.94    1.81
  -2  15  14   74.62    2.99
  -2  15  14   75.61    2.17
   2  15 -13   15.06    5.37
  -2  15  13   24.60    4.83
   2  15 -13   18.82    1.28
   2  15 -12   27.06    1.33
  -2  15  12   26.99    1.34
  -2  15  12   24.99    1.81
  -2 -15  12   26.06    1.92
   2  15 -12   25.54    5.60
  -2  15  11   96.12    2.76
  -2 -15  11  102.63    2.89
   2  15 -11   99.58    2.07
   2  15 -11  106.00    6.84
   2  15 -10   28.26    2.10
  -2 -15  10   28.57    1.67
  -2  15  10   27.33    1.57
   2  15  -9 1837.88   26.90
  -2 -15   9 1791.52   26.06
   2  15  -8  171.03    3.93
  -2 -15   8  161.42    3.16
  -2 -15   7  402.60    6.24
  -2  15   7  399.09    6.21
   2  15  -6  477.28    7.62
  -2  15   6  456.93    6.82
  -2 -15   6  462.22    6.83
  -2 -15   5  110.02    2.09
  -2  15   5  107.55    2.08
   2  15  -4  417.75    6.49
  -2  15   4  373.80    5.51
   2  15  -3  308.63    7.46
  -2  15   3  175.61    2.64
   2  15  -2  386.35    6.35
   2  15  -1   94.06    3.30
   2  15   0   67.05    2.22
  -2  15  -1  129.03    6.16
  -2  15  -2   63.05    5.17
  -2  15  -3  499.01   11.37
  -2  15  -4  384.48   10.13
  -2  15  -5  198.64    7.96
  -2  15  -6  211.60    8.31
  -2  15  -7 3446.07   49.02
   2  15   7 3776.31   43.70
   2  15   8   24.10    2.27
   2  15   8   29.60    1.34
   2  15   8   35.19    3.80
  -2  15  -8   33.00    5.85
   2  15   9  295.48    4.58
  -2  15  -9  306.66   10.79
   2  15  10   34.79    4.24
  -2  15 -10   19.77    5.99
  -2  15 -11   52.85    6.95
   2  15  11   77.23    4.92
  -2  15 -12   13.31    6.16
   2  15  12   23.99    4.76
  -2  15 -13  175.61    9.95
   2  15  13  224.20    3.93
   2  15  14   47.98    1.86
   2  15  15  152.27    2.96
   2 -15  16   15.96    5.20
   2 -15  17   37.95    4.96
   2 -15  18    5.95    4.17
   2 -15  19    4.73    3.35
  -2 -16  21    8.67    3.14
  -2  16  20    0.94    1.08
  -2  16  19    9.10    1.21
  -2 -16  19   10.11    4.91
  -2  16  18   26.37    1.48
  -2  16  18   23.60    2.28
  -2  16  17   11.19    2.55
  -2  16  17   13.01    1.46
  -2  16  16   71.09    3.04
  -2  16  15   16.62    2.73
   2  16 -15   13.30    5.18
  -2  16  15   16.94    1.77
  -2  16  14   94.05    3.11
   2  16 -14   83.89    1.95
  -2  16  13   51.74    2.78
   2  16 -13   43.17    1.54
   2  16 -13   38.81    5.81
  -2  16  13   46.73    1.63
   2  16 -12   45.92    1.53
   2  16 -12   45.31    2.55
  -2  16  12   47.81    1.53
  -2  16  11   66.03    2.26
   2  16 -11   71.75    6.07
   2  16 -11   68.71    2.86
   2  16 -11   71.01    1.74
   2  16 -10  106.74    2.15
  -2  16  10  101.08    2.66
   2  16 -10  112.65    2.03
   2  16 -10  114.41    6.60
   2  16 -10  107.99    3.37
  -2  16   9  178.49    3.47
   2  16  -9  188.24    4.34
   2  16  -8   21.46    1.77
   2  16  -8   21.33    4.50
  -2  16   8   20.74    1.19
   2  16  -7   39.60    2.02
  -2  16   7   39.14    1.33
   2  16  -6   31.27    1.78
  -2  16   6   27.32    1.03
   2  16  -5   20.24    1.57
   2  16  -5   23.56    4.25
  -2  16   5   16.87    0.75
   2  16  -4  105.21    5.39
   2  16  -4   89.89    2.38
   2  16  -3   72.70    2.34
   2  16  -3   83.58    5.20
   2  16  -1    6.21    2.37
   2  16   0   29.53    1.77
  -2  16  -1  152.05    6.88
  -2  16  -2  128.78    6.25
  -2  16  -3   17.11    4.77
  -2  16  -4   79.36    5.75
  -2  16  -5  425.66   11.21
  -2  16  -6   15.37    5.07
   2  16   7  153.66    3.41
   2  16   7  158.86    2.77
   2  16   8   33.04    2.29
   2  16   8   38.23    1.41
  -2  16  -9   22.22    5.68
   2  16   9   18.03    2.47
   2  16   9   19.88    1.32
  -2  16 -10   30.09    6.12
   2  16  10   27.84    2.54
   2  16  10   28.69    1.48
  -2  16 -11    5.75    5.60
  -2  16 -12   67.76    7.17
  -2  16 -13   62.15    6.92
   2  16  14   34.71    1.73
   2 -16  16    1.03    5.04
   2 -16  17    4.45    4.67
   2 -16  18   13.32    3.98
   2 -16  19    4.73    3.14
  -2 -17  21    3.68    2.80
  -2 -17  20    3.04    3.86
  -2  17  20    2.90    1.07
  -2  17  19    3.10    1.15
  -2 -17  18    1.86    5.19
  -2  17  18    2.48    2.37
  -2  17  18    1.13    1.24
  -2  17  17   51.57    2.59
  -2  17  17   57.36    1.81
  -2  17  16   39.44    2.73
  -2  17  15   14.61    2.70
  -2  17  14   95.86    3.14
   2  17 -14   82.82    1.96
   2  17 -13   13.64    1.30
  -2  17  13   14.35    2.66
  -2  17  13   13.65    1.34
   2  17 -13   14.33    5.03
   2  17 -13   13.14    1.99
  -2  17  12   10.88    1.16
   2  17 -12   10.47    1.24
  -2  17  12   10.30    2.37
   2  17 -12    9.56    1.78
   2  17 -12    8.54    4.86
   2  17 -11   51.42    1.56
   2  17 -11   49.27    5.50
  -2  17  11   53.99    1.65
  -2  17  11   50.52    1.51
   2  17 -11   49.87    2.54
   2  17 -10   55.82    1.60
   2  17 -10   53.54    2.49
   2  17 -10   59.43    5.53
  -2  17  10   52.12    1.87
   2  17 -10   58.83    1.42
   2  17  -9   49.79    1.33
  -2  17   9   44.19    3.14
   2  17  -9   46.27    2.27
  -2  17   9   44.28    1.63
   2  17  -9   47.61    1.48
  -2  17   8   23.80    1.97
  -2  17   8   20.27    1.17
   2  17  -8   19.52    4.28
   2  17  -8   20.53    1.74
   2  17  -7  298.84    8.45
   2  17  -7  273.36    5.12
   2  17  -6  167.03    3.76
   2  17  -6  191.16    6.91
   2  17  -5  155.31    3.48
   2  17  -5  183.89    6.56
   2  17  -4   27.03    4.67
   2  17  -4   21.66    1.65
   2  17  -3   89.80    2.61
   2  17  -2   26.45    1.83
  -2  17   0    6.11    0.87
  -2  17  -1   51.42    5.44
  -2  17  -2   29.94    5.19
  -2  17  -3  225.58    8.05
  -2  17  -4  260.77    8.54
  -2  17  -5   69.03    5.70
  -2  17  -6   68.71    6.03
   2  17   7   94.07    2.72
  -2  17  -7   91.58    1.80
   2  17   8   34.59    2.35
  -2  17  -8   29.36    1.07
   2  17   8   33.75    1.37
   2  17   9    6.69    1.19
   2  17   9    5.38    2.36
  -2  17  -9    7.37    5.15
   2  17  10   -0.64    2.35
   2  17  10    2.31    1.25
  -2  17 -10    1.33    5.26
   2  17  11    9.32    1.43
   2  17  11   11.75    2.48
  -2  17 -11   13.52    5.54
  -2  17 -12    3.86    5.36
   2 -17  16    7.69    5.02
   2 -17  17    2.50    4.42
   2 -17  18    9.13    3.77
   2 -17  19    6.30    2.83
  -2 -18  20   16.94    3.83
  -2  18  19   22.50    1.25
  -2 -18  19   19.49    4.57
  -2  18  18   72.68    1.83
  -2  18  18   70.49    2.58
  -2  18  17   76.44    2.68
  -2  18  16   81.08    3.00
  -2  18  15   70.80    2.96
  -2  18  14   40.72    1.62
  -2  18  14   42.50    2.83
   2  18 -14   36.46    1.51
   2  18 -14   35.70    2.50
  -2  18  13  137.82    2.62
   2  18 -13  133.00    2.54
  -2  18  12   -0.88    2.44
  -2  18  12    1.42    1.11
  -2  18  12    1.97    1.30
   2  18 -12    1.29    1.19
   2  18 -12   -0.18    4.66
   2  18 -12    0.85    1.59
   2  18 -11  135.94    2.38
   2  18 -11  131.31    2.50
   2  18 -11  120.16    6.90
  -2  18  11  134.01    3.21
  -2  18  11  138.81    2.59
  -2  18  11  132.06    2.48
   2  18 -11  122.63    3.76
   2  18 -10  115.37    2.12
   2  18 -10  110.22    2.22
   2  18 -10  102.18    3.32
  -2  18  10  112.87    2.87
  -2  18  10  114.49    2.23
   2  18 -10  104.72    6.23
   2  18  -9  355.29    9.97
   2  18  -9  364.87    5.18
   2  18  -9  356.53    5.23
  -2  18   9  334.96    6.04
  -2  18   9  357.17    5.49
   2  18  -9  339.01    6.59
  -2  18   8  193.08    3.09
   2  18  -8  190.84    3.06
  -2  18   8  192.93    3.43
   2  18  -7  165.38    6.75
  -2  18   7  160.65    2.87
  -2  18   7  156.06    2.67
   2  18  -6   13.24    3.99
   2  18  -6   10.27    1.54
   2  18  -5   24.05    4.41
   2  18  -5   19.78    1.58
   2  18  -4  784.20   14.55
   2  18  -4  680.71   10.60
   2  18  -2  701.94   10.95
   2  18  -1  196.00    4.45
  -2  18  -2  440.40   11.38
  -2  18  -3  106.17    6.31
  -2  18  -4  251.90    8.76
  -2  18  -5  105.96    6.44
   2  18   5   92.86    2.62
   2  18   6  584.77    8.31
  -2  18  -6  565.48    7.99
   2  18   6  593.16    8.07
   2  18   7  154.49    3.26
  -2  18  -7  146.78    2.50
   2  18   7  156.64    2.67
   2  18   8   75.70    2.61
  -2  18  -8   72.62    1.55
  -2  18  -8   75.04    6.39
   2  18   8   79.06    1.83
   2  18   9    2.80    2.31
   2  18   9    3.38    1.19
  -2  18  -9    6.30    5.15
  -2  18 -10   55.70    6.41
   2  18  10   55.31    2.67
   2  18  10   58.26    1.76
   2  18  11  111.06    2.41
   2  18  11  108.30    3.06
   2  18  12   21.96    1.54
   2  18  12   20.43    2.33
  -2  18 -12   16.68    5.57
   2 -18  16    2.11    4.80
   2 -18  17    2.65    4.22
   2 -18  18    3.99    3.41
  -2 -19  20   28.92    3.70
  -2 -19  19   67.38    4.83
  -2 -19  18    3.23    4.94
  -2  19  17   85.15    2.87
  -2  19  16  101.64    3.10
  -2  19  15   43.60    1.68
  -2  19  15   41.57    2.71
   2  19 -14    8.47    4.27
   2  19 -14    9.11    1.92
  -2  19  14   13.55    2.67
  -2  19  14   12.23    1.38
   2  19 -14   10.03    1.31
   2  19 -13    0.76    1.68
   2  19 -13    2.32    4.24
  -2  19  13    1.39    1.43
  -2  19  13    1.16    1.17
  -2  19  13    3.51    2.59
   2  19 -13    1.57    1.28
   2  19 -12    8.34    1.76
   2  19 -12    7.85    4.38
  -2  19  12    8.98    1.37
  -2  19  12    8.88    1.17
  -2  19  12    9.00    2.62
   2  19 -12    9.40    1.29
   2  19 -11   12.46    1.25
   2  19 -11   12.60    1.02
   2  19 -11    8.98    4.25
   2  19 -11   11.33    1.75
  -2  19  11   14.78    2.39
  -2  19  11   13.23    1.32
  -2  19  11   13.09    1.12
   2  19 -10   18.88    1.24
   2  19 -10   20.53    1.09
   2  19 -10   17.61    4.38
   2  19 -10   17.75    1.83
  -2  19  10   18.11    1.09
  -2  19  10   19.90    1.26
  -2  19  10   21.06    2.25
   2  19  -9   38.53    1.41
  -2  19   9   38.04    3.13
   2  19  -9   40.49    1.27
   2  19  -9   37.35    4.79
   2  19  -9   35.60    2.11
   2  19  -8   75.39    1.64
  -2  19   8   76.36    2.29
   2  19  -8   70.03    2.60
   2  19  -8   70.52    5.45
  -2  19   8   71.25    1.59
   2  19  -8   73.95    1.75
   2  19  -7   66.72    1.52
  -2  19   7   68.10    1.89
   2  19  -7   64.19    5.16
   2  19  -7   62.55    2.40
  -2  19   7   61.70    1.53
   2  19  -7   60.81    1.59
   2  19  -6   43.53    1.24
  -2  19   6   43.34    1.60
   2  19  -6   38.39    1.97
   2  19  -6   42.21    4.62
  -2  19   6   42.89    1.28
   2  19  -5   79.35    2.52
  -2  19   5   80.88    1.75
  -2  19   4   19.82    1.05
   2  19  -3  131.03    3.24
  -2  19   3  122.23    2.30
   2  19  -2   58.00    2.88
  -2  19  -1   28.99    1.17
  -2  19  -2  192.75    7.98
  -2  19  -2  180.44    3.05
  -2  19  -3   36.32    5.27
  -2  19  -3   32.37    1.22
  -2  19  -4  133.87    2.44
  -2  19  -4  140.87    6.96
  -2  19  -4  131.76    2.32
   2  19   4  132.18    2.94
  -2  19  -5   51.35    1.40
   2  19   5   49.70    2.26
  -2  19  -5   54.38    5.73
  -2  19  -5   50.40    1.38
   2  19   6  141.73    3.12
   2  19   6  141.84    2.44
   2  19   6  131.56    2.46
  -2  19  -6  139.81    2.39
  -2  19  -6  142.30    7.23
  -2  19  -7   14.37    1.89
   2  19   7   15.70    1.15
  -2  19  -7   18.85    4.93
  -2  19  -7   16.19    1.02
   2  19   7   16.71    2.32
   2  19   8   22.14    1.27
  -2  19  -8   26.13    5.15
  -2  19  -8   21.02    1.06
   2  19   8   23.56    2.34
   2  19   9   37.52    1.48
   2  19   9   35.88    2.45
  -2  19  -9   34.70    1.17
   2  19  10   14.12    1.37
  -2  19 -10   12.98    5.19
   2  19  10   14.52    2.46
   2  19  11   78.72    2.01
   2  19  11   71.88    2.71
   2  19  12   39.32    2.45
   2  19  12   41.48    1.67
   2  19  13   46.11    1.76
   2 -19  16   -0.12    4.66
   2 -19  17    3.72    4.23
   2 -19  18   13.29    3.43
  -2 -20  20   11.59    3.16
  -2 -20  19    6.78    4.14
   2  20 -18    4.37    1.84
  -2  20  18    8.45    2.09
  -2  20  17   12.57    2.29
  -2  20  16   16.10    1.35
  -2  20  16   15.73    2.49
  -2  20  15   29.86    1.50
  -2  20  15   27.54    2.66
  -2  20  14    8.38    2.59
  -2  20  14    9.92    1.34
   2  20 -13    5.13    4.29
   2  20 -13    4.91    1.76
  -2  20  13    3.56    2.64
  -2  20  13    6.29    1.26
  -2  20  13    6.13    1.48
   2  20 -13    5.08    1.30
   2  20 -12    1.28    1.25
  -2  20  12    2.95    2.60
   2  20 -12    1.70    4.14
   2  20 -12    3.26    1.68
  -2  20  12    1.82    1.11
  -2  20  12    1.86    1.33
   2  20 -12    2.36    0.96
   2  20 -11   41.60    1.33
   2  20 -11   41.96    1.54
  -2  20  11   43.42    1.44
  -2  20  11   43.58    2.65
   2  20 -11   37.82    2.33
  -2  20  11   41.56    1.57
   2  20 -11   35.33    5.04
  -2  20  10    9.26    2.29
   2  20 -10    7.94    1.01
   2  20 -10    6.23    1.18
  -2  20  10    5.92    0.99
  -2  20  10    6.37    1.20
   2  20 -10    5.33    4.27
   2  20 -10    6.35    1.63
  -2  20   9    3.43    2.77
   2  20  -9    3.90    1.12
   2  20  -9    3.30    4.12
   2  20  -9    3.98    1.53
  -2  20   9    3.25    0.88
   2  20  -9    2.74    0.93
   2  20  -8   12.10    1.59
   2  20  -8   11.43    4.27
  -2  20   8   14.55    1.99
   2  20  -8   11.69    1.12
   2  20  -8   12.79    1.00
   2  20  -8   13.06    1.13
  -2  20   8   11.68    0.90
  -2  20   8   11.59    0.85
   2  20  -7   70.38    1.58
   2  20  -7   67.01    1.66
  -2  20   7   72.41    2.00
   2  20  -7   62.55    5.13
   2  20  -7   63.83    2.46
  -2  20   7   64.61    1.57
   2  20  -7   72.98    1.68
   2  20  -6   47.15    1.32
   2  20  -6   48.40    1.41
  -2  20   6   47.43    1.67
   2  20  -6   47.04    2.12
  -2  20   6   48.20    1.37
  -2  20   5   64.85    1.58
  -2  20   5   68.28    2.29
   2  20  -5   66.23    2.41
   2  20  -5   63.95    1.50
   2  20  -4  661.76    9.95
  -2  20   4  619.45    8.81
  -2  20   3   61.49    1.54
  -2  20   1   96.85    1.97
  -2  20   0   38.38    1.26
  -2  20  -1   87.05    1.90
  -2  20  -2  130.23    2.45
   2  20   3  120.54    2.75
  -2  20  -3  114.88    2.25
  -2  20  -3  116.53    6.85
  -2  20  -3  115.89    2.13
  -2  20  -4   93.73    1.85
  -2  20  -4   89.00    2.47
   2  20   4   93.10    2.51
   2  20   4   83.01    1.84
  -2  20  -4  102.41    6.51
  -2  20  -4   95.74    1.95
  -2  20  -5  100.74    1.99
   2  20   5   97.97    2.69
   2  20   5   98.14    1.88
   2  20   5   91.78    1.95
  -2  20  -5  106.93    6.52
  -2  20  -5  101.12    1.93
  -2  20  -6   27.25    2.11
   2  20   6   28.39    2.25
   2  20   6   27.83    1.19
   2  20   6   26.08    1.20
  -2  20  -6   29.90    5.28
  -2  20  -6   28.24    1.17
  -2  20  -7   12.58    2.04
   2  20   7   14.16    2.21
   2  20   7   13.49    1.12
   2  20   7   13.13    1.12
  -2  20  -7   14.10    1.01
  -2  20  -7   16.71    5.00
   2  20   8   78.75    2.72
  -2  20  -8   74.12    6.34
   2  20   8   77.30    1.83
  -2  20  -8   74.49    1.63
  -2  20  -8   76.23    2.40
   2  20   9   73.64    1.86
  -2  20  -9   68.36    6.34
   2  20   9   67.35    2.75
  -2  20  -9   70.07    1.56
   2  20  10   39.11    1.57
   2  20  10   36.63    2.59
   2  20  11   45.72    2.57
   2  20  11   50.09    1.72
   2  20  12   98.12    2.90
   2  20  12  107.16    2.34
   2  20  13   24.44    1.51
   2 -20  16    1.09    4.53
   2 -20  17   24.47    3.90
   2 -20  18   50.21    3.34
  -2 -21  19   24.71    4.08
  -2 -21  18    3.55    4.37
  -2  21  18    1.89    1.96
  -2  21  17   52.62    1.55
  -2  21  17   50.86    2.43
  -2  21  16   53.50    1.64
  -2  21  16   50.10    2.63
  -2  21  15   28.96    2.60
  -2  21  15   32.12    1.47
  -2  21  14   75.39    1.94
  -2  21  14   75.44    2.95
  -2  21  14   72.91    2.13
  -2  21  13   57.95    1.74
  -2  21  13   59.55    1.97
   2  21 -12  152.20    2.78
  -2  21  12  157.27    2.73
  -2  21  12  154.23    2.83
   2  21 -11   30.67    1.47
  -2  21  11   30.97    1.33
  -2  21  11   34.71    2.70
   2  21 -11   30.64    1.24
   2  21 -11   27.36    2.16
  -2  21  11   31.73    1.50
   2  21 -10  245.69    3.93
  -2  21  10  249.54    3.85
   2  21 -10  254.01    3.88
   2  21 -10  220.84    5.28
   2  21 -10  214.42    8.58
  -2  21  10  250.56    3.93
   2  21  -9   93.02    3.10
   2  21  -9   89.89    5.97
   2  21  -9  103.98    2.02
  -2  21   9   98.52    1.93
  -2  21   9  104.83    3.49
   2  21  -9   96.53    2.09
  -2  21   9   98.47    2.02
   2  21  -8   19.77    4.34
   2  21  -8   18.85    1.72
  -2  21   8   19.24    0.93
   2  21  -8   19.20    1.22
   2  21  -8   17.37    1.17
   2  21  -8   19.01    1.05
  -2  21   8   19.88    2.01
  -2  21   8   16.72    0.92
   2  21  -7   38.80    2.06
   2  21  -7   38.28    4.83
  -2  21   7   38.94    1.22
   2  21  -7   41.49    1.41
   2  21  -7   39.52    1.26
  -2  21   7   43.54    1.86
  -2  21   7   36.54    1.11
   2  21  -7   38.92    1.36
   2  21  -6  306.95    4.57
  -2  21   6  301.42    4.66
   2  21  -6  314.76    9.42
   2  21  -6  300.95    5.77
  -2  21   6  314.86    4.67
   2  21  -5  111.45    2.08
   2  21  -5  108.84    2.11
  -2  21   5  112.34    2.17
  -2  21   5  116.22    2.66
   2  21  -5  113.48    3.13
   2  21  -5  111.33    2.14
   2  21  -4  572.84    8.22
  -2  21   4  622.93    8.44
   2  21  -4  629.86    9.60
  -2  21   4  595.73    8.41
   2  21  -4  590.99    8.25
  -2  21   3  156.28    2.76
  -2  21   1   51.60    1.46
  -2  21   1   55.92    2.23
  -2  21   0  392.54    5.59
  -2  21   0  363.22    5.34
  -2  21  -1 1067.75   14.44
  -2  21  -1 1052.35   14.42
  -2  21  -2  323.00    4.78
  -2  21  -2  319.73    4.99
  -2  21  -2  311.87    4.57
  -2  21  -3   29.48    1.16
  -2  21  -3   29.34    1.19
   2  21   3   27.20    1.17
  -2  21  -3   25.01    5.37
  -2  21  -3   28.19    2.13
  -2  21  -4   40.08    1.28
  -2  21  -4   43.23    1.37
   2  21   4   36.32    1.29
   2  21   4   39.72    2.19
  -2  21  -4   45.25    5.63
  -2  21  -4   38.85    2.09
  -2  21  -5    7.15    1.00
  -2  21  -5    8.32    0.88
   2  21   5    5.75    2.10
   2  21   5    6.16    0.93
   2  21   5    6.08    1.01
  -2  21  -5    7.21    4.64
  -2  21  -5    6.02    1.18
  -2  21  -5    6.73    1.92
   2  21   5    1.47    1.35
  -2  21  -6   68.06    1.58
  -2  21  -6   70.84    1.59
   2  21   6   70.08    2.52
  -2  21  -6   73.79    6.06
   2  21   6   63.76    1.64
  -2  21  -6   67.51    2.30
   2  21   6   69.99    1.60
   2  21   7  208.02    3.29
  -2  21  -7  215.80    8.82
  -2  21  -7  206.31    3.22
  -2  21  -7  203.97    3.79
   2  21   7  211.10    3.87
   2  21   8  185.70    3.83
  -2  21  -8  176.70    2.87
  -2  21  -8  169.60    8.41
  -2  21  -8  176.38    3.46
   2  21   8  179.91    3.07
   2  21   9   23.95    2.51
   2  21   9   24.26    1.40
  -2  21  -9   25.40    5.47
  -2  21  -9   19.26    1.85
  -2  21  -9   22.32    2.20
  -2  21  -9   23.12    1.11
   2  21  10   65.35    2.69
   2  21  10   69.15    1.83
   2  21  11   19.71    2.43
   2  21  11   21.82    1.47
  -2  21 -11   15.16    5.20
  -2  21 -11   16.83    1.95
   2  21  12   25.65    1.50
   2  21  12   23.24    2.37
   2  21  13   24.75    2.17
   2 -21  16   73.24    4.84
   2 -21  17   30.32    3.77
  -2 -22  19   -1.11    3.39
  -2  22  18   21.78    1.17
  -2 -22  18   24.26    4.28
  -2  22  18   20.55    1.99
  -2  22  17   30.60    2.15
  -2  22  17   34.30    1.33
  -2  22  16   16.80    2.25
  -2  22  16   19.24    1.25
  -2  22  15  132.85    3.37
  -2  22  15  137.08    2.56
  -2  22  14   58.00    2.82
  -2  22  14   59.80    1.76
  -2  22  13   45.58    1.82
  -2  22  13   46.48    1.59
   2  22 -13   42.58    1.61
   2  22 -12    9.91    1.35
  -2  22  12   10.22    2.61
  -2  22  12   10.80    1.26
   2  22 -12   10.02    1.06
   2  22 -12    7.85    1.77
   2  22 -12    6.79    4.47
  -2  22  12   10.76    1.44
   2  22 -11    3.31    1.30
  -2  22  11    2.04    2.50
   2  22 -11    2.21    1.00
   2  22 -11    2.65    1.58
   2  22 -11   -0.17    4.21
  -2  22  11    2.36    1.26
  -2  22  11    2.60    1.07
   2  22 -10    8.30    1.28
  -2  22  10    8.75    2.48
  -2  22  10    7.98    1.05
   2  22 -10    8.40    1.07
   2  22 -10    7.85    1.61
   2  22 -10    4.88    4.18
  -2  22  10    7.52    1.25
   2  22  -9   21.66    4.56
   2  22  -9   23.58    1.91
   2  22  -9   28.44    1.22
  -2  22   9   26.27    1.16
   2  22  -9   27.15    1.37
  -2  22   9   27.15    1.33
  -2  22   9   22.88    3.43
   2  22  -8   29.22    1.19
  -2  22   8   25.93    1.03
  -2  22   8   26.29    1.03
   2  22  -8   25.92    1.30
  -2  22   8   29.33    2.16
   2  22  -8   21.97    4.66
   2  22  -8   25.94    1.86
   2  22  -8   29.66    1.31
  -2  22   7    1.86    0.75
   2  22  -7    1.88    0.91
   2  22  -7    2.22    1.04
  -2  22   7    1.69    0.73
   2  22  -7    1.60    1.34
   2  22  -7    2.74    4.06
   2  22  -7    1.74    1.08
  -2  22   7    1.75    1.61
   2  22  -6   12.44    0.98
  -2  22   6   12.86    0.94
   2  22  -6   12.92    1.14
   2  22  -6   12.00    1.65
   2  22  -6   10.38    4.45
  -2  22   6   14.34    1.56
   2  22  -5   48.34    2.22
  -2  22   5   48.92    1.39
  -2  22   5   50.46    2.18
   2  22  -5   43.85    1.36
   2  22  -5   45.76    1.32
   2  22  -5   45.53    1.44
  -2  22   5   45.87    1.17
   2  22  -4   69.82    1.63
  -2  22   4   73.47    1.70
   2  22  -4   71.44    1.69
  -2  22   4   68.47    1.44
   2  22  -3   20.32    1.08
  -2  22   3   23.25    1.97
   2  22  -3   21.53    2.10
  -2  22   3   22.65    1.11
   2  22  -3   20.41    2.36
  -2  22   3   18.73    0.95
   2  22  -2   76.23    1.64
   2  22  -2   85.01    2.47
  -2  22   2   79.65    1.70
  -2  22   2   75.75    1.59
   2  22  -2   78.80    1.66
   2  22  -2   83.62    2.80
   2  22  -1  161.95    3.17
  -2  22   1  157.75    2.84
  -2  22   1  162.72    2.69
  -2  22   1  158.12    2.64
   2  22  -1  156.41    2.64
  -2  22   0   29.13    1.20
  -2  22   0   31.44    1.28
  -2  22   0   32.33    2.12
   2  22   0   30.42    1.06
  -2  22   0   28.36    1.13
  -2  22  -1  170.35    2.97
   2  22   1  162.87    2.71
  -2  22  -2   97.50    2.06
  -2  22  -2   98.27    2.62
  -2  22  -2   92.78    1.89
  -2  22  -3   41.06    1.34
  -2  22  -3   40.17    1.27
  -2  22  -3   39.26    2.19
  -2  22  -4   13.92    0.98
   2  22   4   13.58    2.11
  -2  22  -4   12.89    5.17
  -2  22  -4   13.16    1.06
  -2  22  -4   13.55    2.07
  -2  22  -5    6.43    0.88
  -2  22  -5    6.05    0.98
  -2  22  -5    7.79    4.90
   2  22   5    5.89    0.93
   2  22   5    6.37    2.11
  -2  22  -5    5.27    2.01
   2  22   5    2.31    1.37
   2  22   6   56.50    2.42
  -2  22  -6   58.15    1.47
   2  22   6   58.83    1.48
  -2  22  -6   56.91    2.43
  -2  22  -6   54.79    5.87
  -2  22  -7    4.71    1.00
  -2  22  -7    3.77    1.32
  -2  22  -7    3.01    4.69
   2  22   7    3.34    2.52
   2  22   7    4.94    1.17
  -2  22  -7    2.51    2.04
   2  22   8  121.41    3.13
  -2  22  -8  111.64    2.07
  -2  22  -8   92.33    7.01
  -2  22  -8   92.49    3.10
  -2  22  -8  111.73    2.82
   2  22   8  109.20    2.22
   2  22   9   73.02    2.74
   2  22   9   70.92    1.81
  -2  22  -9   57.83    2.57
  -2  22  -9   53.62    6.19
  -2  22  -9   69.01    2.46
  -2  22  -9   70.14    1.60
  -2  22 -10   45.29    2.47
  -2  22 -10   42.35    5.97
  -2  22 -10   56.89    1.41
   2  22  10   55.98    2.70
   2  22  10   59.47    1.75
   2  22  11   30.19    2.50
   2  22  11   31.06    1.52
   2  22  12   40.09    2.40
   2  22  13   28.55    2.20
   2 -22  16   21.76    4.28
   2 -22  17    5.63    3.35
  -2 -23  19    2.12    3.09
  -2  23  18   26.78    1.18
  -2  23  18   26.88    2.02
  -2  23  17    4.30    1.05
  -2  23  17    2.12    2.05
   2  23 -17   -0.03    2.04
   2  23 -16   17.90    2.15
  -2  23  16   22.56    1.22
  -2  23  16   20.87    2.26
  -2  23  15   10.40    2.41
  -2  23  15   10.27    1.21
  -2  23  14   22.35    1.33
  -2  23  14   20.11    2.55
  -2  23  13   74.78    2.07
  -2  23  13   72.14    2.98
  -2  23  13   75.66    1.87
   2  23 -12   41.96    1.64
  -2  23  12   46.20    1.56
  -2  23  12   48.85    2.83
   2  23 -12   41.72    1.35
   2  23 -12   38.57    2.41
  -2  23  12   43.27    1.74
   2  23 -11   80.70    2.00
   2  23 -11   77.16    1.77
  -2  23  11   78.17    1.93
   2  23 -10   10.91    1.33
  -2  23  10   10.55    1.09
   2  23 -10   10.82    1.11
   2  23 -10    8.48    4.39
   2  23 -10   10.84    1.73
  -2  23  10   10.59    1.25
  -2  23   9    5.71    1.18
  -2  23   9    5.80    1.00
   2  23  -9    6.50    1.23
   2  23  -9    6.06    1.04
   2  23  -9    5.29    1.52
   2  23  -9    5.15    4.36
  -2  23   9    3.40    3.34
   2  23  -8   32.14    2.02
   2  23  -8   35.58    1.29
  -2  23   8   34.72    1.18
   2  23  -8   36.95    1.46
   2  23  -8   33.65    1.41
  -2  23   8   38.49    2.61
  -2  23   8   32.69    1.33
   2  23  -7   36.28    1.27
   2  23  -7   37.19    1.40
  -2  23   7   32.62    1.15
  -2  23   7   34.86    1.06
   2  23  -7   36.50    5.17
   2  23  -7   36.25    2.10
  -2  23   7   35.36    1.91
   2  23  -6   34.40    1.21
  -2  23   6   32.58    1.17
   2  23  -6   35.79    1.37
  -2  23   6   35.01    1.71
   2  23  -6   33.81    2.02
   2  23  -5   78.68    1.70
  -2  23   5   74.00    1.74
  -2  23   5   82.08    2.54
   2  23  -5   75.30    1.73
  -2  23   5   75.04    1.52
   2  23  -5   83.56    2.83
   2  23  -5   79.35    1.78
  -2  23   5   79.97    1.67
  -2  23   4   18.59    0.94
   2  23  -4   19.24    1.12
  -2  23   4   21.94    2.14
  -2  23   4   21.29    1.09
  -2  23   4   19.91    1.12
   2  23  -4   20.77    2.14
   2  23  -4   19.90    1.21
  -2  23   3  134.95    2.30
  -2  23   3  138.16    2.88
   2  23  -3  134.22    2.88
   2  23  -3  122.31    2.27
  -2  23   3  122.07    2.18
  -2  23   3  127.83    2.45
  -2  23   2   48.07    1.38
   2  23  -2   50.16    2.19
  -2  23   2   51.17    2.17
   2  23  -2   45.91    1.32
   2  23  -2   46.41    1.28
  -2  23   2   45.78    1.24
   2  23  -2   50.24    2.49
  -2  23   1   91.72    2.02
  -2  23   1  100.80    1.92
   2  23  -1   93.42    1.83
   2  23  -1   99.80    2.52
  -2  23   1   92.32    1.83
   2  23  -1   93.15    1.85
   2  23  -1  104.34    2.96
  -2  23   0   31.24    1.23
  -2  23   0   32.64    1.29
   2  23   0   30.52    1.09
  -2  23   0   30.34    1.13
  -2  23   0   34.86    2.14
   2  23   0   33.61    2.55
   2  23   1  205.19    3.37
  -2  23  -1  213.75    3.61
   2  23   2   28.13    1.07
  -2  23  -2   28.53    1.18
  -2  23  -2   30.77    2.17
  -2  23  -2   28.96    1.23
   2  23   3    8.95    0.85
  -2  23  -3    8.02    1.00
  -2  23  -3    7.76    2.08
  -2  23  -3    8.38    0.94
   2  23   4   12.63    2.10
  -2  23  -4   12.64    0.97
  -2  23  -4   12.18    1.04
  -2  23  -4   11.87    2.15
  -2  23  -5   15.20    2.09
   2  23   5   13.38    2.19
  -2  23  -5   14.70    1.08
  -2  23  -5   13.70    5.14
  -2  23  -5   16.43    0.98
  -2  23  -6    9.03    2.20
  -2  23  -6   13.12    5.19
  -2  23  -6    7.48    1.33
  -2  23  -6    8.13    1.07
   2  23   7   68.82    2.80
  -2  23  -7   64.24    2.45
   2  23   7   65.12    1.71
  -2  23  -7   55.94    2.36
  -2  23  -7   63.33    6.32
  -2  23  -7   65.93    1.57
   2  23   8   27.90    2.52
   2  23   8   26.10    1.35
  -2  23  -8   28.04    2.20
  -2  23  -8   23.12    5.39
  -2  23  -8   21.27    1.88
  -2  23  -8   26.54    1.22
  -2  23  -9   13.87    1.08
   2  23   9   13.63    1.28
   2  23   9   13.04    2.47
  -2  23  -9   13.67    2.14
  -2  23  -9   10.07    5.02
  -2  23  -9   10.91    1.69
   2  23  10  139.59    2.63
  -2  23 -10  112.59    3.65
  -2  23 -10   96.93    7.15
  -2  23 -10  142.56    2.32
   2  23  10  130.09    3.36
   2  23  11    4.03    2.37
   2  23  12   55.03    2.44
   2  23  13  208.35    3.73
   2 -23  16   72.65    4.51
   2 -23  17   16.62    2.97
  -2 -24  19    3.87    2.65
  -2 -24  18   51.08    4.04
  -2  24  18   80.42    2.17
   2  24 -17    0.20    1.96
  -2  24  17    3.90    2.00
  -2  24  17    4.02    1.01
  -2  24  16   44.85    2.23
  -2  24  16   42.38    1.36
   2  24 -15   10.27    2.19
  -2  24  15   10.37    2.33
  -2  24  15    9.41    1.12
  -2  24  14   69.23    1.71
  -2  24  14   63.06    2.76
  -2  24  13   78.33    2.99
   2  24 -13   74.06    1.62
   2  24 -12   98.89    2.19
  -2  24  12  106.29    3.23
  -2  24  12  104.29    2.13
  -2  24  12  102.87    2.30
   2  24 -11    7.05    1.37
  -2  24  11   11.16    2.82
  -2  24  11    8.47    1.23
   2  24 -11    7.03    4.56
   2  24 -11    7.88    1.70
   2  24 -11    7.59    1.08
  -2  24  11    8.09    1.43
   2  24 -10   10.32    1.37
  -2  24  10   10.69    1.12
   2  24 -10    6.58    4.64
   2  24 -10   10.63    1.78
   2  24 -10    9.98    1.11
  -2  24  10   10.58    1.24
   2  24  -9    3.26    1.52
  -2  24   9    2.98    0.95
  -2  24   9    2.63    1.10
   2  24  -9    3.32    1.27
   2  24  -9    3.54    1.05
   2  24  -9    3.57    4.35
  -2  24   9    2.21    3.50
   2  24  -8   24.03    4.98
   2  24  -8   27.33    1.99
   2  24  -8   29.99    1.27
  -2  24   8   29.95    1.19
   2  24  -8   28.89    1.41
   2  24  -8   30.84    1.44
  -2  24   8   26.69    1.30
  -2  24   8   28.02    2.56
   2  24  -7   12.12    1.06
  -2  24   7   13.35    0.93
   2  24  -7   12.86    1.26
   2  24  -7   12.55    1.73
  -2  24   7   12.06    1.11
   2  24  -6   76.34    1.72
  -2  24   6   68.17    1.64
   2  24  -6   74.28    1.78
  -2  24   6   79.86    2.50
   2  24  -6   71.30    2.70
  -2  24   6   77.02    2.16
  -2  24   6   67.69    1.45
  -2  24   5   54.37    1.48
  -2  24   5   55.24    1.46
   2  24  -5   57.78    1.58
   2  24  -5   55.19    1.54
  -2  24   5   57.73    2.37
   2  24  -5   57.46    2.60
  -2  24   5   53.97    1.28
   2  24  -5   57.74    1.48
  -2  24   4   94.76    2.03
  -2  24   4  100.97    1.93
  -2  24   4  104.95    2.65
   2  24  -4   97.65    1.98
   2  24  -4  105.45    3.71
  -2  24   4   97.76    1.82
   2  24  -4  101.74    2.03
  -2  24   3   52.09    1.49
  -2  24   3   52.35    1.45
  -2  24   3   49.17    1.30
   2  24  -3   49.12    1.50
   2  24  -3   54.36    2.24
  -2  24   3   56.84    2.26
   2  24  -3   50.06    1.43
  -2  24   2   92.59    1.90
   2  24  -2   90.66    1.87
   2  24  -2  100.55    2.60
  -2  24   2  106.83    2.60
  -2  24   2   87.58    1.79
   2  24  -2   89.99    1.84
   2  24  -2  104.19    3.04
  -2  24   1   54.91    1.55
  -2  24   1   58.67    1.54
   2  24  -1   54.02    1.44
  -2  24   1   59.34    2.36
   2  24  -1   56.33    2.36
  -2  24   1   52.44    1.40
   2  24  -1   55.12    1.41
  -2  24   0    6.08    0.94
  -2  24   0    4.25    1.12
   2  24   0    9.61    2.58
  -2  24   0    5.39    2.11
  -2  24   0    4.40    0.92
   2  24   0    5.79    0.91
   2  24   0    5.45    1.00
  -2  24  -1  153.49    3.26
  -2  24  -1  147.00    2.72
  -2  24  -2  219.33    3.90
  -2  24  -2  200.58    3.27
   2  24   2  200.46    3.21
  -2  24  -2  212.36    3.46
  -2  24  -3   44.76    2.37
  -2  24  -3   45.11    1.37
  -2  24  -3   43.07    1.34
   2  24   3   40.80    1.18
  -2  24  -4    6.32    2.16
  -2  24  -4    5.58    1.04
  -2  24  -4    6.11    0.88
   2  24   4    1.96    2.25
  -2  24  -5    5.24    2.19
  -2  24  -5    9.02    5.24
  -2  24  -5    4.42    1.01
  -2  24  -6    3.48    2.26
   2  24   6    2.32    1.84
  -2  24  -6    4.14    5.09
   2  24   6    3.49    2.52
  -2  24  -6    3.12    1.03
  -2  24  -7   31.43    2.41
   2  24   7   29.25    2.51
  -2  24  -7   30.61    1.27
  -2  24  -8  172.44    3.54
   2  24   8  166.63    3.63
  -2  24  -8  168.17    2.81
  -2  24  -9   18.56    1.14
  -2  24  -9   18.21    2.19
   2  24   9   20.48    2.77
  -2  24 -10   21.06    1.08
   2  24  10   22.24    2.49
   2  24  11   73.96    2.63
   2  24  12   12.01    2.12
   2  24  13  109.88    2.71
   2 -24  16   23.37    3.56
   2 -24  17    7.86    2.51
  -2 -25  18    3.14    3.17
  -2  25  17   22.55    1.11
  -2  25  17   19.10    1.97
   2  25 -17   19.20    1.78
  -2  25  16   46.40    1.36
  -2  25  16   47.26    2.24
  -2  25  15   47.32    1.41
  -2  25  15   47.92    2.48
   2  25 -15   44.65    2.25
  -2  25  14  112.25    2.15
  -2  25  14  106.95    3.02
  -2  25  13   77.35    2.86
   2  25 -13   73.20    1.61
  -2  25  12   15.89    2.63
  -2  25  12   17.25    1.44
   2  25 -12   14.78    1.07
  -2  25  12   16.38    1.20
   2  25 -11   16.14    1.43
  -2  25  11   13.96    2.74
  -2  25  11   16.98    1.22
   2  25 -11   16.12    1.91
   2  25 -11   10.30    4.61
   2  25 -11   15.95    1.15
  -2  25  11   16.46    1.48
   2  25 -10  303.97    4.68
  -2  25  10  315.04    4.56
  -2  25  10  299.28    4.58
   2  25 -10  306.44    4.58
  -2  25   9    8.74    1.13
   2  25  -9    8.26    1.67
   2  25  -9    9.87    1.12
   2  25  -9    8.60    1.33
  -2  25   9    9.68    1.00
   2  25  -9    4.92    4.51
  -2  25   9    5.95    3.66
   2  25  -8   19.05    1.88
   2  25  -8   21.77    1.24
   2  25  -8   20.14    1.39
  -2  25   8   19.72    2.44
  -2  25   8   17.70    1.14
  -2  25   8   20.57    1.01
   2  25  -8   21.53    1.44
   2  25  -7   85.35    1.87
  -2  25   7   77.45    1.74
   2  25  -7   75.90    2.87
  -2  25   7   82.36    2.63
   2  25  -7   85.22    1.92
   2  25  -6    5.01    1.69
  -2  25   6    3.46    0.87
   2  25  -6    4.42    1.20
  -2  25   6    4.90    2.07
  -2  25   6    3.17    1.01
   2  25  -6    4.24    1.02
  -2  25   6    4.33    1.00
  -2  25   5   21.08    1.07
  -2  25   5   20.06    1.17
   2  25  -5   21.61    1.30
  -2  25   5   25.25    2.29
   2  25  -5   21.76    1.28
   2  25  -5   22.05    2.27
   2  25  -5   22.49    1.16
  -2  25   5   18.67    1.05
   2  25  -4   98.91    2.06
  -2  25   4  100.81    1.94
  -2  25   4   96.99    1.83
  -2  25   4  102.63    2.70
   2  25  -4   99.30    2.03
  -2  25   4   96.16    2.04
  -2  25   3   25.55    2.15
   2  25  -3   27.20    2.22
   2  25  -3   25.54    1.23
   2  25  -3   25.36    1.28
  -2  25   3   25.16    1.22
  -2  25   3   23.43    1.04
  -2  25   3   24.08    1.14
  -2  25   2   29.40    2.11
   2  25  -2   30.60    2.17
   2  25  -2   27.24    1.22
   2  25  -2   30.80    2.67
   2  25  -2   27.63    1.15
  -2  25   2   25.43    1.08
  -2  25   2   29.50    1.26
   2  25  -1   33.04    1.28
  -2  25   1   34.97    2.14
   2  25  -1   39.68    2.23
  -2  25   1   36.22    1.35
   2  25  -1   37.71    2.76
   2  25  -1   33.90    1.21
  -2  25   1   30.35    1.17
  -2  25   1   32.13    1.26
   2  25   0   14.04    1.06
  -2  25   0   13.84    1.02
  -2  25   0   14.42    1.21
  -2  25   0   12.87    1.01
   2  25   0   14.01    1.00
   2  25   0   14.74    2.48
  -2  25   0   16.39    2.24
   2  25   1   42.50    2.64
  -2  25  -1   43.40    2.38
   2  25   1   39.25    1.23
  -2  25  -1   38.60    1.34
  -2  25  -2   20.55    2.28
  -2  25  -2   18.91    1.12
   2  25   2   18.79    1.00
  -2  25  -2   20.00    1.11
  -2  25  -3   25.42    2.34
   2  25   3   21.68    1.07
  -2  25  -3   22.10    1.16
  -2  25  -3   23.30    1.11
  -2  25  -4    1.63    2.19
  -2  25  -4    2.70    0.85
  -2  25  -4    2.12    1.04
  -2  25  -5   62.46    2.54
  -2  25  -5   61.25    1.55
   2  25   5   65.68    2.70
   2  25   6   16.78    1.77
  -2  25  -6   16.54    2.39
   2  25   6   15.20    2.34
  -2  25  -6   16.31    1.19
  -2  25  -7   15.05    2.36
  -2  25  -7   14.32    5.55
   2  25   7   17.09    2.41
  -2  25  -7   21.03    1.20
  -2  25  -8  112.08    2.95
   2  25   8  107.67    3.22
  -2  25  -8  109.17    2.11
  -2  25  -9   25.73    1.19
  -2  25  -9   20.59    5.53
   2  25   9   21.48    2.58
   2  25  10    6.89    2.34
  -2  25 -10    6.17    2.10
  -2  25 -10    5.36    1.00
   2  25  11    9.71    2.22
   2  25  12   18.79    2.18
   2  25  13   20.43    1.86
   2 -25  16   10.53    3.11
  -2 -26  18   -0.18    2.69
  -2  26  17   41.11    1.99
   2  26 -17   30.86    1.81
  -2  26  16    1.66    0.96
  -2  26  16   -0.30    1.88
   2  26 -16    0.07    1.82
  -2  26  15   44.05    2.29
  -2  26  15   42.22    1.30
   2  26 -15   40.13    2.12
  -2  26  14   48.45    2.53
  -2  26  14   52.57    1.44
   2  26 -14   51.92    2.43
  -2  26  13   72.46    2.75
   2  26 -13   68.23    1.51
  -2  26  13   75.48    1.67
  -2  26  12   27.46    2.52
   2  26 -12   30.34    2.58
   2  26 -12   27.60    1.16
  -2  26  12   30.11    1.22
   2  26 -11  155.06    2.85
  -2  26  11  155.16    3.64
  -2  26  11  156.15    2.81
   2  26 -11  150.31    2.66
   2  26 -11  162.40    3.73
  -2  26  11  154.39    2.65
   2  26 -10  246.38    3.91
   2  26 -10  248.94    4.03
  -2  26  10  249.63    3.84
  -2  26  10  247.45    3.95
   2  26  -9  142.53    4.01
  -2  26   9  158.87    2.63
   2  26  -9  159.51    2.77
  -2  26   9  131.17    5.12
   2  26  -9  179.04    3.85
  -2  26   9  150.05    2.69
   2  26  -9  158.67    2.88
   2  26  -8   41.10    2.33
   2  26  -8   52.49    1.68
   2  26  -8   52.70    1.53
  -2  26   8   45.51    1.38
  -2  26   8   44.84    2.69
   2  26  -8   55.35    1.70
   2  26  -7   11.94    1.81
   2  26  -7   11.74    1.15
   2  26  -7   11.71    1.37
  -2  26   7    9.85    1.00
  -2  26   7   10.51    2.04
   2  26  -6   85.23    1.87
  -2  26   6   84.44    2.81
   2  26  -6   84.13    1.94
  -2  26   6   79.25    1.74
  -2  26   6   79.00    1.62
  -2  26   6   86.63    2.40
   2  26  -5   35.61    1.42
  -2  26   5   34.19    2.54
  -2  26   5   35.06    1.23
   2  26  -5   35.93    1.44
  -2  26   5   36.55    1.41
  -2  26   5   31.57    1.25
   2  26  -5   36.34    1.31
   2  26  -4    3.76    1.13
  -2  26   4    3.35    0.89
  -2  26   4    6.04    1.08
   2  26  -4    3.34    1.15
  -2  26   3   67.65    1.72
  -2  26   3   76.94    1.73
  -2  26   3   80.68    2.59
   2  26  -3   76.33    1.77
   2  26  -3   73.58    1.80
   2  26  -3   77.38    1.72
  -2  26   3   69.10    1.61
  -2  26   2    6.10    2.24
   2  26  -2    7.84    2.14
   2  26  -2    7.36    1.11
   2  26  -2    8.70    2.63
  -2  26   2    5.89    0.93
   2  26  -2    6.97    0.99
  -2  26   2    6.07    1.16
   2  26  -1   42.85    1.37
  -2  26   1   44.48    2.34
   2  26  -1   46.49    2.30
   2  26  -1   48.50    2.91
  -2  26   1   39.07    1.34
  -2  26   1   43.99    1.43
   2  26  -1   42.66    1.32
  -2  26   1   38.28    1.25
   2  26   0   17.29    2.56
  -2  26   0   15.34    1.04
  -2  26   0   15.46    1.26
   2  26   0   16.40    1.05
  -2  26   0   15.26    1.05
  -2  26  -1   18.57    1.07
   2  26   1   18.44    1.09
  -2  26  -2  116.30    2.31
   2  26   2  116.59    2.21
  -2  26  -3    8.85    2.31
  -2  26  -3    9.73    0.97
  -2  26  -3    8.22    1.06
   2  26   3    8.03    0.97
  -2  26  -4    0.55    2.32
  -2  26  -4    0.99    1.03
  -2  26  -5   12.07    2.42
   2  26   5    6.33    1.62
  -2  26  -5    9.67    1.16
   2  26   5   10.61    2.32
   2  26   6   81.42    2.32
  -2  26  -6   82.03    2.84
  -2  26  -6   82.78    1.82
   2  26   6   81.07    2.80
  -2  26  -7   -0.91    2.29
  -2  26  -7    1.68    1.08
   2  26   7    0.05    2.58
   2  26   8   70.42    2.98
  -2  26  -8   70.13    2.64
  -2  26  -8   74.64    1.71
   2  26   9   96.14    2.92
  -2  26  -9   95.42    2.80
  -2  26  -9  101.20    1.95
   2  26  10  181.75    3.65
  -2  26 -10  176.36    3.59
   2  26  11    2.06    2.07
   2  26  12   33.02    1.99
   2  26  13    1.37    1.69
   2 -26  16    6.88    2.78
  -2 -27  18    0.72    2.26
  -2  27  17   49.75    1.93
  -2 -27  17   31.13    3.84
  -2  27  16   26.61    1.99
  -2  27  15   16.81    2.09
   2  27 -15   18.23    2.00
  -2  27  14   48.83    2.43
  -2  27  14   51.31    1.38
   2  27 -14   52.48    2.30
   2  27 -13   35.51    1.12
  -2  27  13   38.72    2.44
  -2  27  13   40.09    1.26
   2  27 -12   17.51    1.04
   2  27 -12   22.14    2.48
  -2  27  12   18.67    1.07
  -2  27  12   20.84    2.43
  -2  27  11  147.09    2.66
  -2  27  11  146.43    2.50
   2  27 -11  144.31    2.55
   2  27 -10  417.37    6.20
  -2  27  10  424.35    6.10
  -2  27  10  416.72    6.00
   2  27 -10  423.26    6.12
   2  27  -9   17.93    1.46
   2  27  -9   19.45    1.22
  -2  27   9   18.72    1.10
  -2  27   9   17.24    1.30
   2  27  -8    1.68    1.06
  -2  27   8   -1.91    3.03
  -2  27   8    0.99    1.04
   2  27  -7   74.83    1.76
  -2  27   7   64.53    1.53
   2  27  -7   78.24    1.89
  -2  27   7   69.55    2.60
   2  27  -6   59.79    1.63
  -2  27   6   60.58    2.55
   2  27  -6   58.39    1.75
  -2  27   6   55.96    1.36
  -2  27   6   63.50    2.20
  -2  27   6   55.01    1.48
   2  27  -6   58.96    1.73
  -2  27   5   -0.02    2.25
   2  27  -5    1.41    1.23
   2  27  -5    0.61    1.05
  -2  27   5    0.93    0.89
   2  27  -5    0.83    1.24
  -2  27   5    0.65    1.11
   2  27  -4   16.47    1.29
  -2  27   4   15.93    1.27
  -2  27   4   15.85    1.02
  -2  27   4   13.77    1.07
   2  27  -4   16.52    1.28
  -2  27   3  117.73    2.23
  -2  27   3  103.56    2.11
   2  27  -3  111.15    2.17
  -2  27   3  123.25    3.14
   2  27  -3  108.88    2.18
  -2  27   3  101.88    2.17
   2  27  -2   16.06    1.22
   2  27  -2   15.31    2.33
  -2  27   2   16.68    2.29
   2  27  -2   16.33    1.13
  -2  27   2   13.62    1.14
   2  27  -2   17.46    2.74
  -2  27   2   17.17    1.34
   2  27  -1   12.14    1.21
  -2  27   1   12.81    2.21
   2  27  -1   12.00    2.33
  -2  27   1   10.68    1.05
   2  27  -1   12.29    1.09
  -2  27   1   11.45    1.26
  -2  27   1   14.36    1.02
   2  27  -1   13.29    2.84
   2  27   0  145.91    2.59
  -2  27   0  152.86    3.19
   2  27   0  148.55    3.37
  -2  27   0  144.10    2.67
   2  27   1   59.27    1.58
  -2  27  -1   60.12    1.59
   2  27   2   51.12    1.41
  -2  27  -2   52.15    2.61
  -2  27  -2   50.49    1.48
  -2  27  -3   61.87    2.73
  -2  27  -3   57.13    1.57
   2  27   3   59.33    1.44
  -2  27  -4   16.23    2.48
  -2  27  -4   14.82    1.18
  -2  27  -5   42.51    2.60
  -2  27  -5   41.16    1.38
   2  27   5   39.59    2.50
  -2  27  -6    7.00    2.35
   2  27   6    6.69    2.06
  -2  27  -6    7.76    1.13
   2  27   6    7.38    2.58
  -2  27  -7   73.35    2.76
  -2  27  -7   81.39    1.79
   2  27   7   73.37    3.01
  -2  27  -8   47.36    2.48
  -2  27  -8   49.92    1.44
   2  27   8   45.71    2.60
  -2  27  -9   25.84    2.27
  -2  27  -9   30.86    1.21
   2  27   9   27.84    2.36
  -2  27 -10   62.69    2.43
  -2  27 -10   69.20    1.50
   2  27  10   64.56    2.54
   2  27  11   14.03    2.03
   2  27  12   37.72    1.96
   2  27  13   10.49    1.70
   2 -27  15   60.17    3.78
   2 -27  16    2.46    2.33
  -2 -28  17    1.75    3.10
  -2  28  17    0.88    1.66
   2  28 -16   25.49    1.81
  -2  28  16   29.48    1.98
   2  28 -15   45.65    2.19
  -2  28  15   43.47    2.09
   2  28 -14   59.07    2.27
  -2  28  14   54.82    2.32
   2  28 -13   63.38    1.39
  -2  28  13   70.59    2.53
   2  28 -12   62.84    2.64
   2  28 -12   55.20    1.39
  -2  28  12   62.14    2.54
   2  28 -11    9.21    2.47
   2  28 -11    8.45    1.02
   2  28 -10   34.43    2.72
   2  28 -10   30.11    1.28
  -2  28  10   30.86    1.36
   2  28  -9  103.99    2.10
  -2  28   9   99.89    2.05
   2  28  -9  105.27    2.26
   2  28  -8   27.48    1.30
  -2  28   8   25.21    3.14
  -2  28   8   25.36    1.26
   2  28  -7    5.41    1.12
   2  28  -7    5.68    1.38
  -2  28   7    3.16    2.58
  -2  28   7    4.53    2.54
   2  28  -6    2.06    1.29
   2  28  -6    1.67    1.07
  -2  28   6    0.28    2.38
   2  28  -6    1.42    1.27
  -2  28   5   58.80    2.54
   2  28  -5   59.84    1.74
   2  28  -5   61.77    1.64
   2  28  -5   60.24    1.76
  -2  28   5   54.42    1.41
  -2  28   4   12.18    1.00
  -2  28   4   13.40    1.18
   2  28  -4   13.33    1.33
   2  28  -4   14.17    1.31
  -2  28   4   15.32    2.26
  -2  28   3  150.95    3.30
   2  28  -3  146.80    2.61
   2  28  -3  144.04    2.61
  -2  28   3  141.80    2.55
  -2  28   2    3.06    2.35
   2  28  -2    3.33    2.36
   2  28  -2    5.26    1.21
  -2  28   2    4.25    1.03
   2  28  -2    4.16    1.05
  -2  28   2    4.80    1.26
   2  28  -2    3.49    2.87
  -2  28   1    4.94    1.04
   2  28  -1    5.73    1.06
   2  28  -1    5.55    2.37
  -2  28   1    6.07    2.33
  -2  28   1    6.18    0.95
   2  28  -1    4.23    2.88
  -2  28   0   12.85    1.12
   2  28   0   13.84    1.10
   2  28   0   15.54    2.38
  -2  28   0   15.17    2.20
   2  28   0   16.52    2.79
  -2  28   0   15.19    1.05
   2  28   1   21.55    1.12
  -2  28  -1   20.20    1.09
   2  28   2    2.72    0.94
  -2  28  -2    1.10    2.49
   2  28   2    2.22    1.17
  -2  28  -3  110.73    2.22
   2  28   3  114.60    2.09
  -2  28  -4    1.93    1.06
  -2  28  -4   -0.10    2.36
  -2  28  -5  115.37    2.19
  -2  28  -5  115.60    3.16
   2  28   5  114.02    3.16
  -2  28  -6   39.44    1.39
   2  28   6   35.83    2.67
   2  28   6   33.93    1.44
  -2  28  -6   36.16    2.52
  -2  28  -7   52.25    2.61
   2  28   7   50.38    1.54
   2  28   7   52.96    2.59
  -2  28  -7   57.97    1.53
  -2  28  -8   93.32    2.80
   2  28   8   89.81    2.83
  -2  28  -8   98.47    1.92
  -2  28  -9    5.17    2.11
   2  28   9    8.67    2.17
  -2  28  -9    8.00    0.99
  -2  28 -10   92.36    2.67
   2  28  10   92.44    2.67
   2  28  11    1.20    1.86
   2  28  12   12.60    1.81
   2  28  13    6.26    1.80
   2 -28  15   47.80    3.23
  -2 -29  17    1.50    2.43
  -2  29  16    4.76    1.62
   2  29 -16    3.31    1.77
  -2  29  15    4.45    1.84
   2  29 -15    5.04    1.71
  -2  29  14   18.86    2.07
   2  29 -14   19.35    1.93
  -2  29  13   20.96    2.17
   2  29 -13   24.05    2.11
   2  29 -13   20.30    0.92
  -2  29  12   37.24    2.26
   2  29 -12   34.88    1.15
   2  29 -11   15.97    2.38
   2  29 -11   13.30    1.02
   2  29 -10   15.34    2.49
   2  29 -10   13.10    1.08
   2  29  -9   53.79    2.89
   2  29  -9   46.26    1.47
  -2  29   8   14.68    2.98
   2  29  -8   14.90    1.18
   2  29  -7  207.74    3.42
  -2  29   7  206.61    4.12
   2  29  -7  215.91    3.47
  -2  29   6   26.13    2.49
  -2  29   6   21.52    2.66
   2  29  -6   20.42    1.44
   2  29  -6   21.16    1.25
  -2  29   6   20.93    1.23
   2  29  -6   20.00    1.47
  -2  29   5  196.71    3.92
   2  29  -5  194.59    3.26
   2  29  -5  193.01    3.21
  -2  29   5  183.25    3.00
   2  29  -5  194.47    3.26
   2  29  -4   17.16    1.39
  -2  29   4   15.23    1.12
   2  29  -4   18.60    1.35
  -2  29   4   17.87    2.36
  -2  29   3   13.17    2.31
   2  29  -3   14.26    1.35
   2  29  -3   13.10    1.15
  -2  29   3   10.40    1.04
   2  29  -3   14.29    2.90
   2  29  -2   20.72    1.20
  -2  29   2   17.40    1.13
   2  29  -2   21.85    2.95
  -2  29   2   21.41    2.37
  -2  29   1    6.32    1.06
   2  29  -1    6.11    1.04
   2  29  -1    5.40    2.79
  -2  29   1    7.50    2.34
   2  29  -1    7.68    2.33
   2  29   0   16.89    1.11
  -2  29   0   15.14    1.16
   2  29   0   15.55    2.30
  -2  29   0   18.08    2.23
   2  29   1    4.16    0.98
   2  29   1    3.10    1.20
   2  29   2   16.55    1.11
   2  29   2   14.40    1.32
   2  29   3   63.55    1.57
  -2  29  -3   64.46    1.65
  -2  29  -3   69.73    2.79
   2  29   3   65.92    1.80
  -2  29  -4   79.09    1.74
  -2  29  -4   82.10    2.85
  -2  29  -5  128.13    2.33
   2  29   5  117.28    2.37
  -2  29  -5  132.65    3.25
   2  29   5  115.51    2.69
   2  29   5  121.92    3.16
  -2  29  -6  173.93    2.86
  -2  29  -6  172.08    3.65
   2  29   6  155.35    2.87
   2  29   6  158.93    3.52
   2  29   7  113.66    2.27
  -2  29  -7  127.77    3.14
   2  29   7  122.73    3.07
  -2  29  -7  136.21    2.30
  -2  29  -8   16.19    2.19
   2  29   8   13.84    2.22
  -2  29  -8   17.01    1.09
  -2  29  -9    7.60    2.02
   2  29   9    7.67    2.09
  -2  29  -9   10.82    0.97
  -2  29 -10   53.97    2.18
   2  29  10   52.66    2.23
   2  29  11   37.97    1.87
   2  29  12   13.19    1.59
   2  29  13    8.38    1.55
   2 -29  15    4.83    2.31
  -2  30  16   19.15    1.59
   2  30 -15    2.55    1.61
  -2  30  15    3.17    1.78
   2  30 -14   17.00    1.82
  -2  30  14   17.08    1.94
   2  30 -13    3.73    0.75
   2  30 -13    5.73    1.98
  -2  30  13    3.34    2.03
   2  30 -12   65.02    1.42
  -2  30  12   68.46    2.46
   2  30 -11    3.30    0.91
   2  30 -11    2.48    2.29
   2  30 -10    4.64    0.97
   2  30 -10    6.82    2.36
   2  30  -9   83.45    1.82
   2  30  -9   91.45    3.05
   2  30  -8   21.86    1.21
  -2  30   8   24.49    3.33
   2  30  -7   50.93    1.53
  -2  30   7   51.82    2.60
  -2  30   7   46.88    2.53
  -2  30   6  102.64    3.05
   2  30  -6  109.67    2.30
   2  30  -6  107.18    2.18
  -2  30   6  106.54    1.95
  -2  30   6  107.27    2.87
  -2  30   5  118.54    2.19
   2  30  -5  118.39    2.43
  -2  30   4   62.57    1.69
   2  30  -4   66.80    1.83
  -2  30   4   67.39    2.90
  -2  30   3   88.96    2.86
   2  30  -3   85.85    1.99
   2  30  -3   84.75    1.88
   2  30  -2   19.30    1.20
   2  30  -2   21.97    2.83
  -2  30   2   14.86    1.15
  -2  30   2   19.75    2.34
   2  30  -1   88.07    1.88
  -2  30   1   79.57    1.82
   2  30  -1   91.07    3.32
   2  30  -1   82.28    2.77
  -2  30   1   85.72    2.66
   2  30   0    8.45    1.09
  -2  30   0    7.16    1.09
   2  30   0    7.31    2.37
  -2  30   0    6.07    2.17
   2  30   1    8.14    1.13
   2  30   1    6.88    1.31
   2  30   2   12.12    1.16
   2  30   2   10.01    1.35
  -2  30  -3   41.17    1.43
   2  30   3   41.80    1.31
   2  30   3   42.54    1.58
  -2  30  -4   26.50    1.28
  -2  30  -4   26.92    2.53
   2  30   4   26.19    1.36
  -2  30  -5    2.43    1.09
  -2  30  -5    0.72    2.41
   2  30   5    2.04    1.73
   2  30   5    1.18    1.16
  -2  30  -6    8.05    2.32
  -2  30  -6    9.91    1.12
   2  30   6    8.44    1.18
   2  30   6    9.32    2.27
  -2  30  -7   45.22    2.44
   2  30   7   41.99    2.35
  -2  30  -7   49.08    1.37
  -2  30  -8    6.71    2.05
  -2  30  -8    9.00    0.98
   2  30   8    8.41    2.03
  -2  30  -9    1.35    0.90
   2  30   9    0.94    1.92
  -2  30  -9   -0.36    1.96
  -2  30 -10    2.63    0.84
   2  30  10    1.80    1.83
   2  30  11   11.23    1.74
   2  30  12    3.78    1.70
  -2 -31  16    8.78    2.48
  -2  31  15   41.05    1.73
   2  31 -15   37.99    1.80
  -2  31  14    7.44    1.81
   2  31 -14    6.40    1.74
   2  31 -13   28.27    2.00
   2  31 -13   25.30    0.86
  -2  31  13   27.84    1.98
   2  31 -12   20.59    2.18
   2  31 -12   16.00    0.89
   2  31 -11   31.25    2.39
   2  31 -11   24.43    1.05
   2  31 -10   19.25    2.47
   2  31 -10   15.96    1.02
   2  31  -9   43.50    2.68
   2  31  -9   34.51    1.25
  -2  31   8   66.93    3.73
   2  31  -8   70.50    1.67
  -2  31   7   24.39    2.44
  -2  31   7   24.33    2.49
   2  31  -7   25.27    1.26
   2  31  -6   50.26    1.52
  -2  31   6   48.39    2.36
   2  31  -6   50.77    1.68
  -2  31   6   44.57    2.50
  -2  31   5    9.54    1.00
   2  31  -5   10.09    1.40
  -2  31   5   12.51    2.37
  -2  31   4  164.14    2.76
   2  31  -4  171.12    3.00
   2  31  -3    1.86    1.10
  -2  31   3    0.22    1.12
   2  31  -3    1.42    2.84
   2  31  -3    1.49    1.32
  -2  31   3    1.38    2.51
   2  31  -2   86.56    1.93
   2  31  -2   94.04    3.50
  -2  31   2   91.30    2.92
  -2  31   1   22.04    2.36
  -2  31   1   16.55    1.27
   2  31  -1   20.50    1.32
   2  31   0   28.25    2.68
  -2  31   0   23.83    2.23
  -2  31   0   24.30    1.29
   2  31   0   28.62    1.38
   2  31   1   75.57    2.87
   2  31   1   76.86    1.93
  -2  31  -1   72.05    1.78
   2  31   2  102.24    2.17
   2  31   2  104.74    2.01
   2  31   3   13.06    1.26
   2  31   3   15.03    1.00
  -2  31  -3   13.75    1.16
   2  31   4   25.25    1.33
  -2  31  -4   28.08    1.26
   2  31   5   47.62    1.53
  -2  31  -5   51.29    1.46
   2  31   6    8.07    1.13
  -2  31  -6    5.48    2.23
   2  31   6    8.77    2.10
  -2  31  -6    8.67    1.05
  -2  31  -7   32.62    2.24
  -2  31  -7   34.84    1.21
   2  31   7   31.31    2.10
  -2  31  -8   27.32    1.09
   2  31   8   23.56    2.00
  -2  31  -9   28.11    1.04
   2  31   9   23.52    1.95
  -2  31 -10    5.64    0.82
   2  31  10    4.89    1.68
   2  31  11   17.53    1.58
   2  31  12   33.81    1.70
   2 -31  14   10.81    2.40
  -2  32  15    8.73    1.38
   2  32 -15    8.01    1.52
  -2  32  14   12.81    1.62
   2  32 -14   11.15    1.62
   2  32 -13   20.70    1.97
  -2  32  13   18.10    1.84
   2  32 -13   17.82    0.73
   2  32 -12  106.56    2.68
   2  32 -12   96.13    1.69
   2  32 -11   44.69    1.19
   2  32 -11   51.14    2.43
   2  32 -10    1.40    0.87
   2  32 -10    2.86    2.26
   2  32  -9   65.70    1.53
   2  32  -8   68.65    1.59
  -2  32   8   54.18    3.81
   2  32  -7   48.49    1.45
  -2  32   7   45.80    2.66
  -2  32   7   43.85    2.47
   2  32  -6   12.38    1.11
  -2  32   6   10.39    2.11
  -2  32   6   10.85    2.33
  -2  32   5    3.45    1.94
  -2  32   5    1.99    0.95
   2  32  -5    1.05    1.34
  -2  32   5    0.12    2.28
  -2  32   4  242.43    3.66
   2  32  -4  244.25    3.90
  -2  32   4  246.34    4.31
  -2  32   3   10.11    2.31
   2  32  -3    9.91    1.39
   2  32  -3   10.74    1.16
  -2  32   3    8.28    1.05
   2  32  -3   10.61    2.81
   2  32  -2   47.65    1.50
  -2  32   2   41.27    1.39
  -2  32   2   42.74    2.43
   2  32  -1   80.92    1.81
  -2  32   1   75.53    2.56
   2  32   0   16.38    1.15
  -2  32   0   14.14    1.18
   2  32   0   15.48    2.33
   2  32   1    5.14    2.24
   2  32   1    4.74    1.26
  -2  32  -1    4.14    1.09
   2  32   1    4.56    1.00
   2  32   2   38.44    1.49
   2  32   2   39.99    1.25
  -2  32  -3   43.66    1.37
   2  32   3   43.73    1.51
  -2  32  -4   24.69    1.19
   2  32   4   20.39    1.72
   2  32   4   22.88    1.30
  -2  32  -5    1.65    1.00
   2  32   5    1.58    1.12
   2  32   6   45.72    2.21
  -2  32  -6   51.19    1.37
   2  32   7   47.78    2.11
  -2  32  -7   57.19    1.39
   2  32   8   30.12    1.96
  -2  32  -8   37.42    1.14
   2  32   9    2.78    1.72
  -2  32  -9    2.68    0.84
   2  32  10   40.96    1.81
  -2  32 -10   52.91    1.16
   2  32  11    0.32    1.47
   2  32  12   -0.09    1.54
  -2  33  15   -0.13    1.12
  -2  33  14    6.06    1.39
   2  33 -14    5.72    1.42
  -2  33  13   26.89    1.71
   2  33 -13   28.65    1.84
   2  33 -12   15.35    1.93
   2  33 -12   13.89    0.79
   2  33 -11    5.95    2.01
   2  33 -11    5.59    0.80
   2  33 -10    8.42    2.21
   2  33 -10    7.80    0.86
   2  33  -9    4.07    0.90
  -2  33   8    8.47    2.10
  -2  33   8    3.67    3.58
   2  33  -8    8.21    0.98
  -2  33   7   13.68    2.20
  -2  33   7   10.99    2.64
   2  33  -7   11.68    1.05
  -2  33   6   37.84    2.35
  -2  33   6   39.54    2.34
   2  33  -6   39.82    1.33
  -2  33   5   12.06    1.98
   2  33  -5   11.85    1.35
  -2  33   5   12.30    2.27
  -2  33   4   54.85    1.40
   2  33  -4   58.30    1.73
  -2  33   4   52.00    2.47
  -2  33   3   43.96    2.34
   2  33  -3   45.31    1.61
   2  33  -3   45.81    1.44
  -2  33   2   51.39    2.37
  -2  33   2   50.23    1.45
  -2  33   1    5.15    1.04
   2  33  -1    5.72    1.06
  -2  33   0   87.31    1.89
   2  33   0   98.32    1.92
   2  33   1   46.62    1.34
   2  33   1   43.88    2.31
   2  33   1   47.89    1.55
   2  33   2   11.12    1.26
   2  33   2   11.58    0.97
   2  33   3   25.76    1.34
  -2  33  -3   25.50    1.18
   2  33   4    8.80    1.61
   2  33   4    8.25    1.19
  -2  33  -4    8.45    1.04
   2  33   5    6.71    1.13
  -2  33  -5    7.80    1.00
  -2  33  -6   16.95    1.04
   2  33   7    9.90    1.84
  -2  33  -7   10.73    0.94
   2  33   8    8.09    1.80
  -2  33  -8    9.90    0.89
   2  33   9   19.91    1.72
  -2  33  -9   25.56    0.94
   2  33  10   14.21    1.48
   2  33  11    5.17    1.40
  -2  34  14    0.65    1.17
   2  34 -13   11.65    1.59
   2  34 -12    9.81    1.66
   2  34 -12    9.16    0.69
   2  34 -11   10.78    0.80
   2  34 -10    9.99    0.83
   2  34 -10   10.64    2.07
   2  34  -9   22.17    1.00
   2  34  -8    6.46    0.94
  -2  34   8    6.30    2.05
   2  34  -7   19.22    1.06
  -2  34   7   15.85    2.84
  -2  34   7   18.75    2.13
   2  34  -6    2.44    0.99
  -2  34   6    2.02    2.08
  -2  34   6    2.21    2.09
  -2  34   5    7.33    1.87
  -2  34   5    8.07    2.10
  -2  34   4    9.56    2.07
   2  34  -4   11.58    1.31
  -2  34   4   11.14    0.96
   2  34  -3   23.00    1.16
  -2  34   3   19.75    2.13
   2  34  -3   21.75    1.39
  -2  34   3   21.09    1.09
  -2  34   2    7.12    1.00
   2  34  -2    8.49    1.04
  -2  34   1    9.88    1.02
   2  34  -1   11.46    1.05
  -2  34   0    7.35    1.04
   2  34   0    8.76    1.03
   2  34   1   46.77    1.54
  -2  34  -1   42.81    1.33
   2  34   1   46.92    1.31
   2  34   2    0.92    1.52
   2  34   2    4.79    1.17
   2  34   3   67.55    1.64
   2  34   3   50.28    1.87
  -2  34  -4   47.60    1.34
   2  34   4   47.69    1.47
  -2  34  -5   62.20    1.46
  -2  34  -6   21.08    1.01
   2  34   7   38.17    1.90
  -2  34  -7   45.42    1.19
   2  34   8   16.87    1.67
  -2  34  -8   22.21    0.94
   2  34   9    6.28    1.52
  -2  34  -9    8.63    0.79
   2  34  10   11.79    1.44
   2  35 -12   17.83    1.54
   2  35 -12   15.99    0.66
   2  35 -11   47.78    1.97
   2  35 -11   43.52    1.03
   2  35 -10   38.31    1.05
   2  35 -10   40.79    2.03
   2  35  -9   17.34    0.90
   2  35  -8   11.92    0.90
  -2  35   8    8.64    1.98
   2  35  -7   50.23    1.31
  -2  35   7   46.08    2.12
   2  35  -6   75.29    1.63
  -2  35   6   77.95    2.77
  -2  35   5   45.51    2.16
  -2  35   5   39.41    2.14
  -2  35   4   14.32    1.95
   2  35  -4   13.76    1.03
  -2  35   3   14.26    0.99
   2  35  -3   15.94    1.05
  -2  35   2   50.39    1.37
   2  35  -2   56.95    1.44
  -2  35   1   59.77    1.49
   2  35  -1   69.86    1.55
  -2  35   0   12.29    1.01
   2  35   0   14.27    1.01
   2  35   1   42.15    1.44
   2  35   1   43.13    1.21
   2  35   2    7.46    1.17
   2  35   2    3.63    1.45
   2  35   3   10.03    1.14
   2  35   4   17.30    1.21
  -2  35  -4   17.19    1.01
  -2  35  -5   72.23    1.52
  -2  35  -6   29.93    1.06
  -2  35  -7   32.34    1.03
   2  35   7   24.26    1.72
  -2  35  -8   24.14    0.90
   2  35   8   19.45    1.59
  -2  35  -9   36.24    0.93
   2  35   9   27.44    1.52
   2  36 -11    2.02    0.63
   2  36 -10   11.35    0.75
   2  36  -9    2.20    0.77
  -2  36   9    1.08    1.65
   2  36  -8    6.06    0.81
  -2  36   8    5.21    1.76
   2  36  -7   16.26    0.94
  -2  36   7   14.43    1.79
   2  36  -6    1.78    0.87
  -2  36   6    2.14    2.56
  -2  36   6    2.12    1.77
  -2  36   5    3.65    1.98
  -2  36   5    4.53    1.75
   2  36  -4   17.71    1.01
  -2  36   3   34.22    1.11
   2  36  -3   33.63    1.17
  -2  36   2   12.53    0.97
   2  36  -2   13.72    0.99
  -2  36   1    2.71    0.91
   2  36  -1    3.16    0.91
   2  36   0    6.46    1.17
  -2  36   0    6.33    0.92
  -2  36   0    4.07    1.51
   2  36   0    6.42    0.88
   2  36   1   38.44    1.33
  -2  36  -1   34.57    1.13
   2  36   2    6.18    1.11
   2  36   2    4.60    1.43
   2  36   3   11.00    1.11
  -2  36  -4   15.99    0.96
  -2  36  -5   17.86    0.95
  -2  36  -6   97.03    1.73
  -2  36  -7   11.54    0.81
   2  36   7    8.81    1.50
  -2  36  -8   40.51    1.00
   2  36   8   29.72    1.57
   2  37 -11   11.22    0.58
   2  37 -10   54.05    1.08
   2  37  -9   43.98    1.03
  -2  37   9   32.79    1.67
   2  37  -8   12.98    0.82
  -2  37   8    9.38    1.63
   2  37  -7   20.12    0.92
  -2  37   7   15.92    1.66
  -2  37   6   10.02    2.85
   2  37  -6   12.12    0.88
  -2  37   5   45.15    2.32
   2  37  -4    6.45    0.88
   2  37  -3   46.04    1.24
  -2  37   2   23.72    1.02
   2  37  -2   26.62    1.05
  -2  37   1    6.41    0.89
   2  37  -1    7.28    0.87
   2  37   0    3.54    1.11
  -2  37   0    3.18    0.88
   2  37   0    0.93    1.35
  -2  37   0    3.51    1.42
   2  37   0    3.90    0.84
   2  37   1    6.60    1.35
  -2  37  -1    8.07    1.42
   2  37   1   13.73    1.13
  -2  37  -1   11.42    0.93
   2  37   2    1.37    1.08
   2  37   3   39.87    1.29
  -2  37  -4    1.80    0.82
  -2  37  -5   15.03    0.88
  -2  37  -6    4.88    0.77
  -2  37  -7    8.82    0.75
   2  38 -10   10.03    0.59
   2  38  -9    4.47    0.63
  -2  38   9    3.12    1.44
   2  38  -8   16.05    0.78
   2  38  -7   48.52    1.14
  -2  38   6    5.49    2.86
  -2  38   5    7.63    2.24
   2  38  -4    9.57    0.85
   2  38  -3    1.73    0.81
   2  38  -2   15.45    0.91
  -2  38   2   15.64    0.92
   2  38  -1    1.97    0.81
   2  38  -1    0.59    1.21
  -2  38   1    1.84    0.83
  -2  38   0    6.61    1.35
  -2  38   0   10.51    0.88
  -2  38  -1   48.76    1.22
  -2  38  -2   22.61    0.96
  -2  38  -3    5.48    1.19
  -2  38  -4   30.18    1.24
  -2  38  -4   30.51    0.98
  -2  38  -5    2.70    0.74
  -2  38  -6   14.31    1.01
  -2  38  -6   17.77    0.79
  -2  38  -7    9.18    0.87
  -2  38  -7   11.95    0.68
  -2  38  -8   47.57    1.03
   2  39  -9    9.72    0.58
   2  39  -8    2.08    0.60
   2  39  -7    9.58    0.70
  -2  39   5    0.94    2.37
   2  39  -4    0.92    0.75
   2  39  -3    4.89    0.78
   2  39  -2    0.21    1.05
   2  39  -2   11.05    0.81
   2  39  -1   -0.26    1.09
  -2  39   1    1.41    0.78
  -2  39   0    0.99    1.27
  -2  39   0    1.69    0.77
  -2  39  -1   40.33    1.07
  -2  39  -2   12.51    1.16
  -2  39  -2   11.13    0.81
  -2  39  -3   13.59    1.11
  -2  39  -4   17.02    1.09
  -2  39  -4   16.63    0.80
  -2  39  -5   23.22    1.05
  -2  39  -5   28.71    0.86
  -2  39  -6    3.09    0.84
  -2  39  -6    4.12    0.63
  -2  39  -7    2.88    0.75
   2  40  -9    4.18    0.43
   2  40  -8    3.84    0.51
   2  40  -7   10.55    0.63
   2  40  -4    1.34    0.67
  -2  40   4    0.28    1.99
   2  40  -3    0.74    0.95
   2  40  -3   19.19    0.78
   2  40  -2    3.27    0.98
   2  40  -2   21.80    0.79
  -2  40   0    8.81    1.22
  -2  40   0    8.52    0.75
  -2  40  -1   35.39    1.29
  -2  40  -1   32.87    0.95
  -2  40  -2   14.29    1.09
  -2  40  -2   12.37    0.75
  -2  40  -3   25.14    1.09
  -2  40  -4   14.01    0.99
  -2  40  -4   16.95    0.72
  -2  40  -5    5.21    0.83
  -2  40  -6   31.45    0.90
   2  41  -7    3.03    0.46
   2  41  -5    0.53    0.81
   2  41  -5   31.79    0.72
   2  41  -4   -0.26    0.80
   2  41  -4    8.52    0.62
   2  41  -3    1.07    0.79
   2  41  -3    5.61    0.61
  -2  41   0    3.97    1.12
  -2  41  -1    6.36    1.05
  -2  41  -2   10.79    1.01
  -2  41  -3   22.22    0.99
   2  42  -5    6.84    0.63
   2  42  -5    8.48    0.48
   2  42  -4    4.32    0.67
   2  42  -4    6.07    0.49
  -2  42  -1    1.38    0.97
  -2  42  -2   13.14    0.93
  -2  42  -3   42.91    1.08
  -2  43  -1    2.08    0.94
  -3   0  21   -1.20    5.03
  -3   0  20    1.76    5.44
  -3   0  19    7.74    1.25
  -3   0  19    4.56    5.76
  -3   0  18   50.68    1.84
  -3   0  17    3.60    2.32
  -3   0  17    2.53    1.28
  -3   0  17    0.92    5.46
  -3   0  16   43.34    2.95
  -3   0  16   37.44    1.54
  -3   0  16   39.90    5.56
   3   0 -16   39.59    2.52
  -3   0  15    4.01    1.98
   3   0 -15    3.60    1.87
  -3   0  15    2.96    4.84
  -3   0  14   16.58    2.17
  -3   0  14   17.04    1.22
   3   0 -14   18.96    2.25
  -3   0  14   17.07    4.54
   3   0 -13    7.57    2.00
  -3   0  13    8.20    4.20
  -3   0  13    5.28    1.98
  -3   0  12   29.41    2.45
  -3   0  11   20.66    1.88
   3   0 -11   24.00    2.08
  -3   0  10   77.58    2.76
   3   0 -10   85.00    2.76
  -3   0   9   61.73    2.35
   3   0  -9   65.92    2.35
  -3   0   8   10.40    1.53
   3   0  -7  525.74    8.05
   3   0  -6  128.44    2.68
   3   0  -5   44.92    1.53
   3   0  -4   15.32    1.26
   3   0  -3   19.21    1.64
   3   0  -2   -0.87    1.78
   3   0  10    3.75    1.16
   3   0  11    1.63    1.17
   3   0  11    8.48    3.89
   3   0  12   -1.09    4.26
   3   0  13   11.97    4.75
   3   0  14    5.79    4.85
   3   0  15   45.65    5.66
   3   0  16   63.99    5.89
   3   0  17   31.18    5.29
   3   0  18    1.75    4.53
   3   0  19    3.22    4.02
  -3   1  21    6.75    4.60
  -3  -1  21    9.87    4.84
  -3   1  20    2.99    1.10
  -3   1  20    3.31    5.60
  -3  -1  20    2.21    5.70
  -3   1  19  143.93    7.22
  -3  -1  19  145.79    7.02
  -3   1  18  465.04    6.82
  -3  -1  18  451.86    6.72
  -3   1  18  529.15   11.16
  -3  -1  18  538.72   11.17
  -3  -1  17   21.33    2.72
  -3   1  17   18.32    1.43
  -3  -1  17   17.75    1.35
  -3   1  17   18.64    5.58
  -3  -1  17   20.60    5.73
  -3  -1  16   11.57    2.39
  -3  -1  16    9.60    1.24
  -3   1  16    9.85    1.32
   3   1 -16    9.86    2.08
  -3  -1  16    9.61    5.27
  -3   1  16   12.25    5.24
  -3  -1  15   19.95    2.35
  -3   1  15   19.73    1.37
   3   1 -15   23.08    2.27
   3  -1 -15   21.87    2.11
  -3  -1  15   25.60    5.09
  -3   1  15   24.50    4.92
  -3  -1  14   92.96    3.49
  -3   1  14   90.90    1.97
   3  -1 -14  101.90    3.52
  -3   1  14   96.17    5.28
  -3  -1  14   98.34    5.28
  -3  -1  13  176.74    4.64
   3  -1 -13  178.47    4.52
   3   1 -13  188.45    4.71
  -3  -1  13  179.58    5.75
  -3   1  13  173.35    5.70
  -3  -1  12 1088.58   17.05
   3  -1 -12 1134.85   16.83
   3   1 -12 1143.80   17.07
  -3  -1  11   33.40    2.11
   3   1 -11   35.28    2.22
   3  -1 -11   34.14    2.15
  -3  -1  10   31.36    2.02
   3   1 -10   33.65    2.15
  -3  -1   9   48.28    2.14
   3   1  -9   48.64    2.23
   3  -1  -9   48.71    2.08
  -3  -1   8  570.37    9.20
   3   1  -8  587.32    9.05
   3  -1  -8  584.48    8.89
   3   1  -7  483.37    7.49
   3  -1  -7  467.47    7.33
   3  -1  -6  369.50    5.83
   3   1  -6  373.28    5.91
   3   1  -5   38.84    1.51
   3   1  -4   -0.16    1.19
   3  -1  -4    2.07    1.02
   3  -1  -3   49.86    1.82
   3   1  -3   57.91    2.01
   3   1  -2   86.93    3.08
   3  -1  -2  147.86    2.57
   3  -1  10  702.62    9.88
   3   1  10  719.62    9.95
   3  -1  11  379.08    7.67
   3   1  11  398.48    7.69
   3   1  12    0.73    1.25
   3  -1  12   -0.63    4.27
   3   1  12   -1.87    4.03
   3   1  13  218.97    6.84
   3  -1  13  210.21    6.72
   3   1  14  100.56    5.74
   3  -1  14   96.12    5.87
   3  -1  15  493.35   10.64
   3   1  15  488.92   10.62
   3   1  16   16.84    5.36
   3  -1  16   12.22    5.14
   3  -1  17  294.94    8.24
   3   1  17  311.34    8.32
   3   1  18    3.44    4.55
   3  -1  18    8.63    4.65
   3  -1  19   48.23    4.45
  -3   2  21    0.02    4.98
  -3  -2  21    1.10    5.05
  -3   2  20  129.91    6.69
  -3  -2  20  136.80    6.78
  -3   2  19   17.77    1.43
  -3  -2  19   17.30    5.93
  -3   2  19   12.76    5.93
  -3  -2  18   66.85    6.58
  -3   2  18   69.16    6.41
  -3   2  18   64.66    1.98
  -3   2  17   75.00    6.26
  -3  -2  17   71.74    3.61
   3   2 -17   65.99    3.13
  -3  -2  17   67.44    1.80
  -3   2  17   72.07    1.99
  -3  -2  16  196.98    7.05
  -3   2  16  167.81    3.09
  -3   2  16  189.52    7.01
  -3  -2  16  161.95    4.93
   3   2 -16  167.52    4.76
  -3  -2  16  161.47    2.93
  -3  -2  15   21.34    2.36
  -3   2  15   19.95    1.45
   3   2 -15   23.43    2.35
   3  -2 -15   21.84    2.05
  -3   2  15   20.49    5.00
  -3  -2  15   23.65    5.02
  -3  -2  14  279.89    6.22
  -3   2  14  269.39    4.24
   3  -2 -14  299.29    6.01
   3   2 -14  301.01    6.44
  -3   2  14  303.82    7.42
  -3  -2  14  312.52    7.63
  -3  -2  13  261.34    5.78
   3  -2 -13  258.67    5.39
   3   2 -13  269.18    5.84
  -3  -2  13  261.99    6.60
  -3   2  13  247.07    6.48
  -3  -2  12  446.94    8.34
   3   2 -12  460.08    8.48
   3  -2 -12  466.11    8.10
  -3  -2  11   24.71    1.95
   3   2 -11   23.74    2.13
   3  -2 -11   25.18    1.82
  -3  -2  10  260.00    5.28
   3   2 -10  262.33    5.32
   3  -2 -10  258.11    4.94
  -3  -2   9   31.31    1.89
   3   2  -9   32.46    2.02
   3  -2  -9   32.71    1.83
  -3  -2   8   88.81    2.72
   3   2  -8   91.45    2.74
   3   2  -7 2310.60   31.13
   3  -2  -7 2291.24   30.85
   3   2  -6  518.86    7.76
   3  -2  -6  504.18    7.46
   3   2  -5  199.75    3.53
   3  -2  -5  186.62    3.19
   3   2  -4   64.68    1.85
   3   2  -3  155.66    2.91
   3  -2  -3  119.00    2.96
   3   2  -2   -0.65    2.24
   3   2  -1  150.95    2.81
   3  -2   0  245.96    5.70
   3   2  10    8.66    1.25
   3   2  10   12.76    3.49
   3  -2  10   14.52    3.84
   3  -2  11  100.89    4.81
   3   2  11  102.90    4.80
   3   2  12   33.84    4.56
   3   2  12   26.92    1.51
   3  -2  12   31.44    4.55
   3   2  13   60.79    5.03
   3  -2  13   59.03    5.08
   3   2  14   45.11    5.16
   3  -2  14   45.05    5.19
   3   2  15  187.11    7.22
   3  -2  15  183.81    7.10
   3   2  16  340.53    8.97
   3  -2  16  354.41    8.81
   3   2  17   24.01    5.28
   3  -2  17   29.39    5.20
   3   2  18   10.19    4.39
   3  -2  18   11.98    4.72
   3  -2  19   47.38    4.43
   3  -2  20    4.10    2.98
  -3   3  21   -0.73    4.56
  -3   3  21    1.16    1.00
  -3  -3  21    0.55    4.73
  -3   3  20   43.12    5.87
  -3   3  20   39.97    1.49
  -3  -3  20   41.05    6.00
  -3   3  19    3.65    1.37
  -3  -3  19    0.64    5.79
  -3   3  19    1.40    5.76
  -3  -3  18   83.87    6.39
  -3   3  18   73.97    6.53
  -3   3  18   72.87    2.06
  -3   3  17    8.87    1.41
  -3  -3  17    7.83    2.44
  -3   3  17    8.98    2.51
   3   3 -17    8.20    2.08
  -3  -3  17    9.33    5.54
  -3   3  17    7.69    5.57
  -3  -3  16   52.99    5.66
  -3   3  16   47.97    5.70
   3   3 -16   49.20    2.97
  -3  -3  16   44.56    3.01
  -3   3  16   47.44    1.76
  -3  -3  15    4.90    1.97
  -3   3  15    4.42    1.34
   3   3 -15    3.21    1.95
  -3  -3  15    2.99    4.82
  -3   3  15    5.13    4.76
  -3  -3  14   52.00    5.11
  -3   3  14   54.54    4.91
   3   3 -14   58.25    3.05
   3  -3 -14   58.43    2.61
  -3  -3  14   52.50    2.77
  -3   3  14   49.81    1.59
  -3  -3  13   66.84    2.98
  -3   3  13   59.26    1.65
   3   3 -13   72.27    3.23
   3  -3 -13   63.78    2.65
  -3   3  13   64.90    4.46
  -3  -3  12  434.28    8.12
   3   3 -12  455.03    8.38
   3  -3 -12  433.30    7.77
  -3  -3  11    5.05    1.58
   3  -3 -11    3.84    1.44
   3   3 -11    4.29    1.82
  -3  -3  10    3.83    1.52
   3   3 -10    5.53    1.89
   3  -3 -10    5.50    1.42
  -3  -3   9   36.44    1.97
   3   3  -9   40.35    2.21
   3  -3  -9   37.21    1.74
  -3  -3   8   31.75    1.84
   3   3  -8   32.45    1.96
   3  -3  -8   32.76    1.60
   3   3  -7  185.27    3.77
   3  -3  -7  171.75    3.28
   3  -3  -6  102.09    2.26
   3   3  -6  106.51    2.65
   3  -3  -5    1.88    1.08
   3   3  -5    1.77    1.17
   3   3  -4    2.70    1.13
   3  -3  -4    1.81    1.01
   3   3  -3   13.60    1.32
   3   3  -3   10.15    2.27
   3   3  -2   40.40    2.13
  -3   3   1    6.83    1.80
   3   3  -1    2.29    1.31
   3   3  10   58.71    1.71
   3   3  10   62.22    4.07
   3   3  11   51.03    4.39
   3   3  11   38.53    1.58
   3  -3  11   46.71    4.46
   3   3  12   -0.53    1.33
   3   3  12    3.24    4.14
   3  -3  12    1.50    4.31
   3   3  13   35.57    4.91
   3  -3  13   34.14    4.86
   3   3  14   27.05    5.01
   3  -3  14   24.61    5.10
   3  -3  15   13.46    5.27
   3   3  15   21.60    5.54
   3   3  16   42.73    5.52
   3  -3  16   46.09    5.46
   3  -3  17    0.53    5.07
   3   3  17    3.77    5.08
   3   3  18    7.25    4.52
   3  -3  18   12.38    4.69
   3   3  19    8.03    3.90
   3  -3  19   13.37    4.16
   3  -3  20    1.27    2.83
  -3   4  21   17.33    4.74
  -3   4  21   16.74    1.14
  -3  -4  21   10.57    4.79
  -3  -4  20  109.12    6.40
  -3   4  20  106.16    6.38
  -3   4  20   92.84    2.09
  -3  -4  19  164.85    7.04
  -3   4  19  148.75    7.28
  -3   4  18   55.70    6.35
  -3   4  18   53.24    1.90
  -3  -4  18   58.10    6.08
  -3   4  17   88.04    6.48
  -3  -4  17   79.33    3.74
  -3   4  17   80.12    3.74
   3   4 -17   75.93    3.45
  -3   4  17   82.31    2.16
  -3  -4  16  191.78    7.22
  -3   4  16  187.55    7.01
   3   4 -16  169.90    5.00
  -3   4  16  173.31    5.08
  -3  -4  16  174.40    5.11
  -3   4  16  176.68    3.26
  -3   4  15   17.45    2.24
  -3  -4  15   20.16    2.31
  -3   4  15   18.77    1.43
   3   4 -15   21.54    2.40
  -3   4  15   17.15    4.76
  -3  -4  15   22.25    5.04
  -3  -4  14  175.48    6.28
  -3   4  14  146.32    2.71
   3   4 -14  177.10    4.80
  -3   4  14  148.83    4.27
  -3  -4  14  154.08    4.33
  -3   4  14  155.46    6.03
  -3   4  13   45.39    1.51
  -3   4  13   53.28    4.60
  -3   4  13   53.01    2.73
  -3  -4  13   54.87    2.74
   3   4 -13   57.72    2.93
   3  -4 -13   50.49    2.38
  -3  -4  12 1078.86   16.41
  -3   4  12 1071.28   16.39
   3  -4 -12 1030.23   15.73
  -3   4  11   32.29    2.05
  -3  -4  11   33.63    2.05
   3   4 -11   35.85    2.41
   3  -4 -11   31.27    1.81
  -3  -4  10  191.59    4.33
  -3   4  10  197.91    4.37
   3   4 -10  202.52    4.59
   3  -4 -10  187.67    3.89
  -3  -4   9   94.65    2.85
  -3   4   9   96.04    2.83
   3   4  -9   97.72    3.03
   3  -4  -9   92.62    2.46
  -3  -4   8  273.55    5.16
  -3   4   8  273.87    5.12
   3  -4  -8  262.12    4.61
   3   4  -7  457.86    7.39
   3  -4  -6  578.56    8.41
   3   4  -6  630.16    9.01
   3   4  -5  167.79    3.23
   3  -4  -5  158.99    2.74
   3   4  -4   73.24    1.97
   3   4  -3  146.14    2.75
   3  -4  -3  126.31    2.31
   3   4  -2   23.66    1.77
  -3   4   1  143.73    3.20
   3  -4  -1  106.98    3.22
   3  -4   0   -2.23    2.70
   3   4   9  520.08    7.39
   3   4  10   26.07    3.78
   3   4  10   22.80    1.42
   3   4  11   53.78    4.36
   3   4  11   44.30    1.68
   3  -4  11   54.34    4.59
   3   4  12    4.25    1.42
   3  -4  12    4.79    4.43
   3   4  12    3.73    4.08
   3   4  13    9.25    1.55
   3   4  13   11.70    4.65
   3  -4  13   11.20    4.89
   3   4  14   32.72    5.14
   3  -4  14   31.08    5.14
   3   4  15  403.82    9.54
   3  -4  15  393.02    9.37
   3   4  16   45.45    5.51
   3  -4  16   36.71    5.32
   3  -4  17   84.09    5.62
   3   4  17   81.69    5.84
   3   4  18   12.16    4.43
   3  -4  18   18.30    4.53
   3  -4  19  209.07    6.02
   3  -4  20    1.51    2.89
  -3   5  21   14.43    4.49
  -3   5  21   15.38    1.17
  -3  -5  21    9.44    4.80
  -3  -5  20  147.09    6.49
  -3   5  20  131.68    2.55
  -3   5  19   29.05    1.61
  -3  -5  19   30.70    5.98
  -3   5  19   29.08    6.12
  -3   5  18  478.94   11.12
  -3  -5  18  519.06   10.74
  -3  -5  17  156.22    7.07
  -3   5  17  146.69    7.13
  -3  -5  17  132.38    4.54
  -3   5  17  134.22    4.60
   3   5 -17  128.15    4.40
  -3   5  17  142.24    2.84
  -3   5  16    4.96    2.18
  -3  -5  16    5.14    2.19
  -3   5  16    3.84    5.31
  -3  -5  16    5.38    5.26
   3   5 -16    4.45    2.12
  -3   5  16    5.68    1.53
  -3   5  16    5.07    1.38
  -3  -5  15   11.77    2.13
  -3   5  15   10.78    2.12
  -3   5  15    9.86    4.82
  -3  -5  15   11.92    5.12
   3   5 -15   13.12    2.28
  -3   5  15   12.31    1.39
  -3   5  14   28.07    4.70
  -3   5  14   28.28    1.40
   3   5 -14   32.69    2.65
  -3   5  14   28.06    2.22
  -3  -5  14   30.93    2.34
  -3  -5  13    1.66    1.66
  -3   5  13    2.27    1.68
  -3   5  13    2.30    1.15
  -3   5  13    2.18    3.95
   3   5 -13    1.87    1.93
   3  -5 -13    1.96    1.37
  -3  -5  12 1278.92   19.03
  -3   5  12 1283.31   19.04
   3   5 -12 1327.25   19.38
  -3   5  11   69.20    2.61
  -3  -5  11   68.64    2.62
   3   5 -11   73.90    2.97
   3  -5 -11   67.18    2.25
  -3  -5  10   28.27    1.90
  -3   5  10   30.06    1.92
   3  -5 -10   27.29    1.59
   3   5 -10   29.13    2.14
  -3  -5   9  139.24    3.45
  -3   5   9  140.56    3.41
   3   5  -9  144.23    3.64
   3  -5  -9  132.93    2.91
  -3  -5   8  272.85    5.07
  -3   5   8  274.76    5.04
   3   5  -8  274.12    5.15
   3  -5  -7  601.48    8.80
   3   5  -7  668.57    9.68
   3   5  -6  535.39    8.23
   3   5  -5   32.85    1.62
   3   5  -4   17.87    1.34
   3   5  -4   16.87    2.98
   3   5  -3  124.51    2.64
  -3   5   1   33.76    2.46
   3  -5  -1   26.68    2.06
   3  -5   0  204.64    4.07
   3   5   0  193.96    3.79
   3   5   9 1446.56   19.37
   3   5  10   15.38    1.39
   3   5  10   16.48    3.61
   3   5  11  145.45    5.34
   3   5  11  121.66    2.57
   3   5  12   36.03    4.59
   3   5  12   30.44    1.66
   3  -5  12   35.31    4.92
   3   5  13  303.25    7.77
   3  -5  13  304.69    7.71
   3   5  14   13.65    5.07
   3  -5  14   13.28    5.02
   3   5  15  279.44    8.09
   3  -5  15  248.28    7.64
   3   5  16   47.48    5.63
   3  -5  16   48.74    5.55
   3  -5  17  175.27    6.58
   3   5  17  179.56    6.60
   3   5  18   10.02    4.13
   3  -5  18   11.57    4.63
   3  -5  19   11.98    4.05
  -3   6  21    6.63    4.17
  -3   6  21    8.13    1.15
  -3  -6  21    4.60    4.54
  -3   6  20   14.75    5.26
  -3   6  20   13.28    1.36
  -3  -6  20   13.33    5.35
  -3   6  19   -0.96    5.58
  -3   6  19    2.04    1.40
  -3  -6  19   -4.44    5.79
  -3   6  18  116.78    6.97
  -3   6  18  117.56    2.67
  -3  -6  18  129.19    7.00
  -3   6  17   18.20    1.57
  -3   6  17   16.57    2.54
  -3  -6  17   16.67    2.53
   3   6 -17   18.32    2.48
  -3  -6  17   19.36    5.73
  -3   6  17   14.13    5.67
  -3   6  16   25.69    1.57
  -3   6  16   26.66    1.69
  -3  -6  16   31.11    5.69
  -3   6  16   29.35    5.51
   3   6 -16   26.63    2.58
  -3  -6  16   23.73    2.56
  -3   6  16   25.33    2.56
  -3  -6  15    5.81    1.99
  -3   6  15    4.51    1.97
  -3   6  15    6.39    4.90
  -3  -6  15    8.85    5.14
   3   6 -15    3.75    2.09
  -3   6  15    5.22    1.38
  -3  -6  14   16.74    1.99
  -3   6  14   20.33    2.01
  -3   6  14   19.15    4.47
   3   6 -14   21.19    2.37
  -3   6  14   19.49    1.36
  -3  -6  13    7.49    1.74
  -3   6  13    9.31    1.84
  -3   6  13    8.52    4.16
   3   6 -13    8.02    2.04
  -3   6  13    7.22    1.21
   3   6 -12   91.17    3.68
   3  -6 -12   84.05    2.65
  -3  -6  12   82.68    3.20
  -3   6  12   81.44    3.20
  -3   6  12   90.78    4.75
  -3  -6  11    2.05    1.41
  -3   6  11    3.02    1.45
   3  -6 -11    2.25    1.25
   3   6 -11    2.56    1.80
  -3  -6  10   45.77    2.16
  -3   6  10   46.11    2.16
   3   6 -10   47.32    2.48
  -3  -6   9    3.77    1.43
  -3   6   9    4.42    1.41
   3   6  -9    3.46    1.68
  -3  -6   8  135.56    3.28
  -3   6   8  133.82    3.28
   3   6  -8  134.16    3.42
  -3  -6   7   11.89    1.43
  -3   6   7   10.32    1.39
   3   6  -7   12.03    1.66
   3   6  -6   69.50    2.23
   3   6  -5   39.52    1.71
   3   6  -4    8.63    1.26
   3   6  -3  119.09    3.56
  -3   6   1  123.50    3.72
   3  -6  -1  110.04    2.76
  -3   6   0   21.33    2.83
   3  -6   0   19.65    2.03
  -3   6  -1   28.78    3.77
   3   6   9  124.97    4.70
   3   6   9  118.01    2.50
   3   6  10    5.49    1.37
   3   6  10    6.13    3.58
   3   6  11   10.94    1.45
   3   6  11   15.77    4.01
   3   6  12    3.57    1.48
   3   6  12    4.19    4.34
   3  -6  12    2.78    4.50
   3   6  13   10.79    1.67
   3   6  13   11.36    4.85
   3  -6  13    6.60    5.06
   3   6  14   26.24    5.26
   3  -6  14   18.47    5.20
   3   6  15  144.64    6.64
   3  -6  15  130.84    6.49
   3   6  16   34.05    5.38
   3  -6  16   30.83    5.36
   3  -6  17  125.32    6.06
   3   6  17  117.05    5.90
   3   6  18    6.59    3.96
   3  -6  18    5.61    4.32
   3  -6  19   14.69    3.91
  -3   7  21    7.21    1.13
  -3  -7  21    6.79    4.46
  -3   7  20   59.43    5.36
  -3  -7  20   65.97    5.64
  -3   7  20   61.45    1.82
  -3   7  19    4.62    5.56
  -3   7  19    6.96    1.44
  -3  -7  19    5.84    5.56
  -3   7  18  177.08    7.52
  -3   7  18  164.20    3.22
  -3  -7  18  183.15    7.48
  -3   7  17   83.84    6.57
  -3   7  17   76.39    3.61
  -3  -7  17   76.17    3.57
   3   7 -17   78.93    3.60
  -3   7  17   80.13    2.20
  -3   7  16   39.08    1.83
  -3   7  16   34.77    1.70
  -3  -7  16   38.91    5.87
  -3   7  16   39.55    5.76
   3   7 -16   34.09    2.83
  -3  -7  16   34.09    2.73
  -3   7  16   33.33    2.74
  -3  -7  15   19.67    2.25
  -3   7  15   18.35    2.25
  -3   7  15   19.59    5.27
   3   7 -15   21.65    2.49
  -3   7  15   19.44    1.51
  -3   7  14    4.76    1.70
  -3  -7  14    6.90    1.81
  -3   7  14    9.36    4.62
   3   7 -14    7.54    2.15
  -3   7  14    5.79    1.29
  -3   7  13  111.55    5.32
  -3  -7  13  101.95    3.37
  -3   7  13  103.68    3.43
   3   7 -13  110.49    3.87
  -3   7  13   95.29    2.13
   3   7 -12  669.84   11.47
  -3  -7  12  650.95   11.02
  -3   7  12  647.42   11.02
  -3  -7  11   43.24    2.19
  -3   7  11   43.28    2.17
   3   7 -11   44.25    2.58
  -3  -7  10   94.78    2.90
  -3   7  10   97.02    2.91
   3   7 -10  104.58    3.30
  -3  -7   9   39.90    2.01
  -3   7   9   39.93    1.98
   3   7  -9   39.39    2.26
  -3   7   8  426.93    7.23
  -3  -7   8  433.80    7.25
  -3   7   7  475.75    7.61
  -3  -7   7  479.42    7.63
   3   7  -7  485.14    7.82
   3   7  -6  643.51    9.09
   3  -7  -6  573.42    8.11
   3   7  -5   76.49    3.98
   3   7  -4  177.19    4.82
   3   7  -3  493.32    8.42
   3  -7  -1  179.92    3.91
   3   7   0  528.07    7.85
  -3   7  -1  138.13    5.26
   3   7   9 1555.08   22.00
   3   7   9 1495.81   20.21
   3   7  10   66.34    4.32
   3   7  10   66.52    1.94
   3   7  11   81.85    4.69
   3   7  11   73.05    2.07
   3   7  12    0.79    1.50
   3   7  12    4.66    4.40
   3   7  13  370.27    8.60
   3  -7  13  356.65    8.48
   3   7  14  287.05    7.96
   3  -7  14  257.20    7.80
   3   7  15   64.82    5.79
   3  -7  15   54.28    5.73
   3   7  16   48.90    5.39
   3  -7  16   48.38    5.48
   3   7  17  117.37    5.66
   3  -7  17  133.30    5.98
   3   7  18    0.75    3.70
   3  -7  18    0.69    4.55
   3  -7  19   82.23    4.63
  -3   8  21    6.29    1.16
  -3  -8  21    3.31    4.28
  -3   8  20   63.19    5.58
  -3   8  20   67.72    1.85
  -3   8  19   52.62    5.86
  -3   8  19   48.41    1.81
  -3  -8  19   61.97    5.80
  -3   8  18  234.52    8.23
  -3   8  18  227.21    3.99
  -3  -8  17    2.64    2.21
  -3   8  17    0.95    2.15
  -3  -8  17   -0.38    5.57
  -3   8  17    1.70    5.44
   3   8 -17   -0.35    2.10
  -3   8  17    1.33    1.45
  -3   8  16  241.42    4.02
  -3   8  16  233.90    4.03
  -3  -8  16  268.96    8.16
  -3   8  16  259.91    8.29
   3   8 -16  223.28    6.02
  -3   8  16  219.89    5.76
  -3  -8  16  216.94    5.71
  -3   8  15   15.26    2.17
  -3  -8  15   12.22    2.09
  -3   8  15   12.60    5.31
   3   8 -15   14.97    2.37
  -3   8  15   14.34    1.51
  -3   8  14   86.21    5.63
  -3   8  14   69.69    2.94
  -3  -8  14   69.59    2.99
   3   8 -14   81.63    3.55
  -3   8  14   73.64    1.94
  -3   8  13  111.10    5.30
  -3  -8  13   91.57    3.21
  -3   8  13   96.24    3.25
   3   8 -13  107.45    3.84
  -3   8  13   91.61    2.09
   3   8 -12  540.50    9.81
  -3  -8  12  518.64    9.34
  -3   8  12  530.54    9.35
  -3  -8  11   72.13    2.68
  -3   8  11   74.69    2.69
   3   8 -11   78.84    3.10
  -3  -8  10   54.52    2.24
  -3   8  10   55.29    2.26
   3   8 -10   60.05    2.69
  -3  -8   9  214.45    4.41
  -3   8   9  215.19    4.42
   3   8  -9  215.03    4.73
  -3  -8   8   88.49    2.57
  -3   8   8   89.96    2.57
   3   8  -8   88.08    2.85
  -3  -8   7    5.80    1.24
  -3   8   7    6.01    1.25
   3   8  -7    5.63    1.52
   3   8  -5   11.52    3.33
   3   8  -4   20.09    3.03
   3   8  -3   44.29    3.08
   3  -8  -2  162.60    3.34
   3  -8  -1 1211.39   12.43
   3   8  -1 1166.26   13.54
  -3   8   0  265.66    6.33
   3   8   0  270.37    4.79
  -3   8  -1  180.97    5.50
  -3   8  -2  246.60    6.99
   3   8   9  495.51    9.05
   3   8   9  478.92    7.00
   3   8  10   84.27    4.55
   3   8  10   73.62    2.05
   3   8  11    3.47    1.47
   3   8  11    4.15    4.01
   3   8  12   24.22    4.63
   3   8  12   18.73    1.65
   3   8  13   98.52    2.55
   3  -8  13  109.54    6.12
   3   8  14  194.95    7.06
   3  -8  14  191.90    6.95
   3   8  15  163.52    6.70
   3  -8  15  160.90    6.63
   3   8  16  261.05    7.76
   3  -8  16  289.01    7.78
   3  -8  17   32.84    5.10
   3   8  17   28.73    4.57
   3  -8  18    8.12    4.21
   3  -8  19  160.90    5.09
  -3   9  21    3.27    1.13
  -3  -9  21    0.59    4.44
  -3   9  20   49.61    4.95
  -3  -9  20   61.74    5.43
  -3   9  20   57.38    1.75
  -3   9  19   14.29    5.17
  -3   9  19   17.50    1.55
  -3  -9  19   14.66    5.38
  -3   9  18   24.92    5.57
  -3  -9  18   25.78    5.97
  -3   9  18   27.12    1.74
  -3   9  17   82.77    6.39
  -3   9  17   76.72    3.49
  -3  -9  17   73.57    3.45
  -3   9  17   80.05    2.20
  -3  -9  17   88.14    6.46
  -3   9  16  113.71    6.43
  -3  -9  16   92.73    3.72
  -3   9  16   96.94    3.79
   3   9 -16   94.99    3.97
  -3   9  16  106.91    2.54
  -3   9  16  100.33    2.44
  -3   9  15   38.44    5.67
  -3  -9  15   30.98    2.46
  -3   9  15   30.98    2.49
   3   9 -15   31.91    2.75
  -3   9  15   33.05    1.70
  -3  -9  14    6.56    1.81
  -3   9  14    6.97    1.80
  -3   9  14    7.47    4.91
   3   9 -14    6.47    2.12
  -3   9  14    6.89    1.38
  -3  -9  13   72.25    2.81
  -3   9  13   75.03    2.85
  -3   9  13   74.57    1.92
   3   9 -12  145.29    4.35
  -3  -9  12  136.13    3.80
  -3   9  12  134.31    3.79
  -3  -9  11   15.55    1.72
  -3   9  11   15.39    1.69
   3   9 -11   18.27    2.09
  -3  -9  10   70.95    2.45
  -3   9  10   71.05    2.43
   3   9 -10   76.11    2.93
  -3  -9   9   21.37    1.61
  -3   9   9   20.07    1.61
   3   9  -9   20.80    1.95
  -3  -9   8   52.93    2.01
  -3   9   8   52.19    1.98
   3   9  -8   51.96    2.34
  -3  -9   7    6.28    1.30
  -3   9   7    7.21    1.30
   3   9  -6  161.86    5.63
   3   9  -5    8.07    3.26
   3   9  -4   36.73    3.08
   3   9  -3   42.87    3.11
   3   9  -2   72.64    2.44
   3  -9  -2   51.07    2.41
   3   9  -1   10.25    2.07
   3  -9  -1   10.59    2.37
   3   9  -1    5.19    2.41
  -3   9   0   23.38    3.31
   3   9   0   20.08    2.54
  -3   9  -1   19.08    3.62
  -3   9  -2    5.11    4.00
  -3   9  -3  204.85    6.86
   3   9   8   25.78    1.45
   3   9   9   58.97    4.17
   3   9   9   55.14    1.85
   3   9  10   20.53    3.91
   3   9  10   19.78    1.54
   3   9  11   17.65    1.59
   3   9  11   19.90    4.35
   3   9  12    7.42    1.63
   3   9  12   12.08    4.55
   3   9  13  119.59    6.08
   3   9  13   98.35    2.55
   3   9  14   26.35    5.11
   3  -9  14   21.23    5.35
   3   9  15  134.38    6.12
   3  -9  15  126.12    6.44
   3   9  16   20.72    4.80
   3  -9  16   24.78    5.07
   3   9  17    6.04    4.15
   3  -9  17    7.35    4.76
   3  -9  18   13.43    4.23
   3  -9  19    6.72    3.74
  -3  10  21   11.37    1.17
  -3 -10  21    3.84    4.12
  -3  10  20   14.42    1.35
  -3 -10  20   11.98    4.99
  -3  10  19   66.49    5.53
  -3  10  19   76.22    2.07
  -3  10  18   77.00    5.87
  -3  10  18   77.06    3.20
  -3  10  18   79.82    2.26
  -3  10  17   41.24    5.63
  -3  10  17   40.24    1.82
  -3 -10  17   43.47    5.88
  -3  10  16  182.85    7.10
  -3 -10  16  145.10    4.49
  -3  10  16  148.31    4.53
   3  10 -16  152.41    4.88
  -3  10  16  170.55    3.20
  -3  10  16  158.85    3.13
  -3 -10  15  279.19    6.32
  -3  10  15  273.66    6.34
   3  10 -15  285.77    6.81
  -3  10  15  294.41    4.66
  -3 -10  14    7.97    1.89
  -3  10  14    6.92    1.86
  -3  10  14    9.11    4.94
   3  10 -14    8.49    2.22
  -3  10  14    7.53    1.44
  -3  10  13  389.19    8.22
  -3  10  13  286.56    6.04
  -3 -10  13  285.13    6.03
   3  10 -13  352.52    7.19
  -3  10  13  312.38    4.79
  -3 -10  12  117.38    3.42
  -3  10  12  114.53    3.41
  -3 -10  11   22.82    1.83
  -3  10  11   20.54    1.75
   3  10 -11   23.27    2.21
  -3 -10  10    9.94    1.44
  -3  10  10    9.57    1.42
   3  10 -10    8.98    1.83
  -3 -10   9   31.82    1.74
  -3  10   9   30.55    1.77
   3  10  -9   28.28    2.13
  -3 -10   8  160.78    3.45
  -3  10   8  156.25    3.43
  -3 -10   7  188.61    3.74
  -3  10   7  183.20    3.68
   3  10  -7  193.38    6.33
  -3 -10   6  513.46    7.86
  -3  10   6  503.59    7.84
   3  10  -5  149.55    5.08
   3  10  -4   10.42    2.98
   3  10  -3   26.45    1.75
   3  10  -3   32.72    3.44
   3 -10  -2  308.56    5.09
   3  10  -2  359.05    5.83
   3  10  -1  133.58    3.48
   3  10  -1  164.93    3.91
   3  10   0  146.64    3.68
  -3  10   0  140.37    5.10
  -3  10  -1    8.31    3.33
  -3  10  -2   52.39    4.49
  -3  10  -3  308.75    8.63
  -3  10  -4   66.50    5.21
   3  10   8   68.18    1.87
   3  10   9  439.02    6.60
   3  10   9  499.41    9.04
   3  10  10   18.41    1.57
   3  10  10   24.27    4.27
   3  10  11  105.42    2.52
   3  10  11  127.57    5.57
   3  10  12  124.03    2.86
   3  10  12  163.19    6.23
   3  10  13   34.43    1.93
   3  10  13   41.86    5.05
   3 -10  14  580.72   11.72
   3  10  14  614.26   11.76
   3 -10  15  251.48    7.76
   3  10  15  260.40    7.43
   3 -10  16    7.31    4.92
   3  10  16    9.75    4.45
   3 -10  17  162.32    6.05
   3 -10  18   65.56    4.53
   3 -10  19  353.92    7.04
  -3 -11  21   28.56    4.57
  -3  11  21   58.25    1.54
  -3 -11  20   19.63    4.92
  -3  11  20   19.07    1.36
  -3 -11  19   60.66    5.66
  -3  11  19   52.26    1.84
  -3 -11  18    5.26    5.55
  -3  11  18    6.59    1.55
  -3  11  18    4.78    4.99
  -3  11  18    4.90    2.78
  -3  11  17  383.82    9.43
  -3  11  17  366.40    5.81
  -3  11  16   33.87    2.64
  -3 -11  16   34.26    2.57
  -3  11  16   47.79    5.68
   3  11 -16   25.90    5.68
  -3  11  16   40.19    1.96
  -3  11  16   38.56    1.79
   3  11 -16   36.79    2.85
  -3 -11  15   28.93    2.41
  -3  11  15   28.76    2.42
  -3  11  15   36.43    5.46
   3  11 -15   21.00    5.58
   3  11 -15   27.98    2.70
  -3  11  15   30.42    1.73
  -3 -11  14  138.55    4.03
  -3  11  14  138.34    4.04
   3  11 -14  146.50    4.64
  -3  11  14  150.15    2.86
  -3 -11  13  146.48    3.99
  -3  11  13  147.28    3.99
  -3  11  12  225.70    5.03
  -3 -11  12  230.33    5.07
   3  11 -11  305.91    6.43
  -3 -11  11  290.97    5.84
  -3  11  11  290.32    5.82
  -3 -11  10  248.13    4.95
  -3  11  10  247.98    4.94
   3  11 -10  257.87    5.55
  -3 -11   9  479.06    7.82
  -3  11   9  479.26    7.81
  -3 -11   8   35.99    1.71
  -3  11   8   35.94    1.70
   3  11  -8   38.89    4.62
  -3 -11   7  265.56    4.72
  -3  11   7  266.31    4.71
  -3 -11   6  224.57    4.06
  -3  11   6  217.98    4.02
   3  11  -5   94.25    4.41
   3  11  -4   36.77    1.83
   3  11  -4   42.49    3.62
   3  11  -3  316.16    7.00
   3  11  -3  286.72    5.10
   3  11  -2  196.29    4.12
   3 -11  -2  174.59    3.51
   3  11  -1  255.75    4.93
  -3  11   0    9.87    3.90
  -3  11  -1   16.36    3.98
  -3  11  -2  176.98    6.21
  -3  11  -3 1659.72   26.17
  -3  11  -4  212.32    7.55
  -3  11  -5  179.26    7.35
   3  11   9   63.59    1.92
   3  11   9   72.01    4.38
   3  11  10  570.13    8.45
   3  11  10  684.24   11.14
   3  11  11   97.83    2.47
   3  11  11  127.34    5.53
   3  11  12  342.48    5.59
   3  11  12  437.30    8.95
   3  11  13  103.34    2.59
   3  11  13  131.59    5.81
   3  11  14   55.89    5.14
   3 -11  14   46.78    5.60
   3  11  15   21.09    4.74
   3 -11  15   21.93    5.25
   3  11  16   73.93    5.05
   3 -11  16   84.38    5.60
   3 -11  17   56.84    5.07
   3 -11  18   19.73    4.12
   3 -11  19   52.49    3.60
  -3  12  21   18.84    1.19
  -3  12  20    4.41    1.24
  -3 -12  20    1.95    4.45
  -3  12  19   19.25    1.49
  -3 -12  19   21.31    5.39
  -3  12  18   11.69    4.93
  -3  12  18   12.95    1.59
  -3  12  18   11.01    2.65
  -3 -12  18   11.10    5.44
  -3  12  17   14.55    5.08
  -3  12  17   13.78    1.53
  -3  12  17   15.91    2.91
  -3 -12  17   14.77    5.79
  -3  12  16   19.31    1.84
  -3  12  16   19.03    5.26
  -3  12  16   16.50    2.24
   3  12 -16   11.28    5.39
   3  12 -16   16.42    2.47
  -3  12  16   16.74    1.58
  -3  12  15   11.30    2.05
  -3 -12  15   12.76    2.09
  -3  12  15   13.48    5.21
   3  12 -15    9.44    5.13
  -3  12  15   12.76    1.45
  -3  12  15   14.13    1.62
   3  12 -15   11.62    2.24
  -3 -12  14   12.46    1.91
  -3  12  14   13.04    1.95
  -3  12  14   17.91    4.89
   3  12 -14    8.58    5.05
  -3  12  14   13.69    1.52
   3  12 -14   13.73    2.24
  -3 -12  13    8.75    1.75
  -3  12  13    8.66    1.73
  -3  12  13   10.98    4.59
   3  12 -13    4.60    4.61
  -3  12  13    9.00    1.41
   3  12 -13    9.77    2.13
   3  12 -12    4.57    4.41
   3  12 -12    5.62    1.94
  -3 -12  12    5.94    1.43
  -3  12  12    5.11    1.39
  -3  12  12    9.66    4.22
   3  12 -11    2.75    4.16
   3  12 -11    2.78    1.80
  -3 -12  11    3.22    1.38
  -3  12  11    3.38    1.37
  -3  12  11    4.75    3.78
  -3 -12  10   14.24    1.55
  -3  12  10   12.02    1.49
   3  12 -10   14.14    4.37
  -3 -12   9  133.69    3.14
  -3  12   9  129.21    3.11
  -3 -12   8  159.06    3.37
  -3  12   8  151.82    3.31
  -3 -12   7   19.44    1.35
  -3  12   7   17.56    1.29
   3  12  -7   19.16    3.87
  -3 -12   6   30.79    1.43
  -3  12   6   28.33    1.38
   3  12  -6   31.11    4.13
   3  12  -5    6.03    3.31
   3  12  -5    6.18    1.46
   3  12  -4   38.62    1.87
   3  12  -4   38.94    3.69
   3  12  -3    0.79    1.52
   3 -12  -3   -0.92    2.00
   3  12  -3    0.10    3.40
   3  12  -2   62.09    2.56
   3  12  -1   66.04    2.68
   3  12  -1   56.47    2.64
  -3  12   0   85.38    4.83
  -3  12  -1   27.92    3.92
  -3  12  -2    8.49    3.92
  -3  12  -3   19.63    4.55
  -3  12  -4    6.50    4.78
  -3  12  -5   86.44    6.05
  -3  12  -6  198.40    7.94
  -3  12  -7   19.69    5.11
   3  12   8   27.38    3.71
   3  12   9    8.03    3.68
   3  12  10   68.79    4.69
   3  12  10   55.62    1.98
   3  12  11   35.71    1.84
  -3  12 -11   32.29    6.17
   3  12  12   42.23    4.91
   3  12  12   32.16    1.90
  -3  12 -13   11.30    5.85
   3  12  13   17.63    4.66
   3  12  13   12.92    1.76
   3  12  14   31.44    4.83
   3 -12  14   29.74    5.45
   3  12  15   15.13    4.46
   3 -12  15    9.20    5.20
   3 -12  16   27.87    5.04
   3 -12  17   12.15    4.48
   3 -12  18   -0.37    3.68
   3 -12  19   12.82    3.09
  -3  13  21   16.69    1.16
  -3  13  20    8.33    1.23
  -3 -13  20    6.07    4.53
  -3  13  19   37.82    1.64
  -3 -13  19   44.94    5.48
  -3  13  18   54.63    1.92
  -3  13  18   50.56    2.93
  -3  13  17  144.89    3.77
  -3  13  17  152.40    2.99
  -3  13  17  148.26    6.55
  -3  13  16  246.08    4.15
  -3  13  16  243.97    4.10
  -3 -13  15    9.37    2.02
  -3  13  15   10.26    1.99
  -3  13  15    9.22    1.45
  -3  13  15    8.99    1.64
  -3  13  15   11.98    4.97
   3  13 -15   10.24    2.32
   3  13 -15   13.42    5.40
   3  13 -14   15.71    1.25
  -3 -13  14   14.15    1.95
  -3  13  14   14.93    1.98
  -3  13  14   16.19    1.60
   3  13 -14   15.55    2.31
   3  13 -14   14.03    5.21
  -3  13  14   21.65    5.05
   3  13 -13  186.33    3.20
   3  13 -13  192.19    5.10
  -3 -13  13  181.17    4.43
  -3  13  13  178.57    4.42
  -3  13  13  195.83    3.35
   3  13 -13  174.11    8.20
   3  13 -12   28.53    5.05
  -3 -13  12   23.77    1.75
  -3  13  12   24.55    1.78
   3  13 -11   31.77    4.90
  -3 -13  11   29.44    1.80
  -3  13  11   28.43    1.74
  -3  13  11   38.78    4.12
  -3 -13  10  648.81   10.20
  -3  13  10  637.25   10.14
  -3 -13   9  597.96    9.32
  -3  13   9  581.09    9.26
  -3  13   8  577.20    8.98
  -3 -13   8  589.92    9.01
  -3 -13   7   94.54    2.33
  -3  13   7   91.11    2.30
   3  13  -7   89.14    2.80
   3  13  -6  896.21   14.86
   3  13  -6  862.58   12.66
  -3 -13   6  859.28   12.03
   3  13  -5  192.35    3.96
  -3 -13   5  192.18    3.39
  -3  13   5  185.92    3.36
   3  13  -4   84.89    2.54
   3  13  -4   98.03    4.77
   3 -13  -3   88.22    2.38
   3  13  -3   98.67    2.67
   3  13  -2  331.07    6.12
   3  13  -1  329.77    5.78
   3  13  -1  362.76    6.25
  -3  13   0   43.36    4.39
  -3  13  -1   50.50    4.45
  -3  13  -2  128.33    5.78
  -3  13  -3  552.38   11.82
  -3  13  -4   81.01    5.73
  -3  13  -5  479.67   11.93
  -3  13  -6  123.75    7.16
   3  13   7  345.53    5.23
  -3  13  -7  364.00   10.87
   3  13   8  258.79    6.19
  -3  13  -8  218.29    9.03
   3  13   9  123.05    4.87
  -3  13  -9   97.05    7.05
   3  13  10  388.82    8.14
  -3  13 -10  279.25   10.84
   3  13  11  224.99    4.01
  -3  13 -11  194.67    9.51
   3  13  12  264.88    4.54
  -3  13 -12  215.60   10.38
   3  13  13  122.72    2.83
   3  13  13  150.59    5.88
   3 -13  14  148.98    6.70
   3  13  14  158.09    5.87
   3 -13  15   56.79    5.47
   3 -13  16   63.07    5.21
   3 -13  17   17.66    4.45
   3 -13  18    8.68    3.60
   3 -13  19    8.00    3.09
  -3  14  21    4.07    1.04
  -3  14  20   21.91    1.31
  -3 -14  20   14.01    4.33
  -3  14  19   20.65    1.44
  -3 -14  19   23.39    4.89
  -3  14  18   90.72    2.29
  -3  14  18   94.40    3.27
  -3  14  17   17.85    2.90
  -3  14  17   17.72    1.60
  -3  14  16   45.43    2.99
  -3  14  16   48.71    1.86
  -3  14  16   52.06    2.10
  -3  14  15  584.64   10.71
  -3  14  15  415.31    8.33
   3  14 -15  339.87   12.20
  -3  14  15  473.33    6.98
  -3  14  15  488.14    6.97
   3  14 -15  445.88    9.21
   3  14 -14  272.06    4.30
  -3  14  14  258.32    5.75
  -3 -14  14  262.94    5.77
   3  14 -14  277.36    6.55
   3  14 -13  124.56    2.46
   3  14 -13  116.26    7.24
  -3 -14  13  117.45    3.49
  -3  14  13  117.98    3.46
   3  14 -12   16.45    4.89
  -3 -14  12   15.43    1.64
  -3  14  12   16.15    1.60
  -3  14  12   20.91    4.24
  -3 -14  11   55.69    2.13
  -3  14  11   55.22    2.10
  -3 -14  10  243.56    4.83
  -3  14  10  240.72    4.82
  -3 -14   9  161.46    3.52
  -3  14   9  157.07    3.45
   3  14  -9  169.53    6.77
  -3 -14   8  275.46    4.80
   3  14  -8  284.50    5.50
  -3  14   7   45.67    1.62
  -3 -14   7   49.01    1.67
   3  14  -7   45.26    2.19
   3  14  -6   85.35    2.67
  -3 -14   6   91.30    2.11
  -3  14   6   84.69    2.07
   3  14  -5  155.41    3.55
  -3 -14   5  163.02    2.94
  -3  14   5  154.03    2.88
   3  14  -4  142.92    5.42
   3  14  -4  131.58    3.17
   3  14  -3  132.48    3.22
   3  14  -2  175.11    3.79
   3  14  -2  231.83    4.73
   3  14  -1  246.91    4.50
   3  14  -1  252.46    4.98
  -3  14  -1   47.04    4.59
  -3  14  -2   49.09    4.93
  -3  14  -3   89.36    5.35
  -3  14  -4  356.90    9.69
  -3  14  -5  420.48   10.94
  -3  14  -6  328.22   10.14
  -3  14  -7  476.30   12.58
   3  14   7  506.07    8.54
  -3  14  -8   35.97    5.86
   3  14   8   39.13    3.76
   3  14   8   31.38    1.50
   3  14   9    3.69    3.62
  -3  14  -9    1.56    5.13
  -3  14 -10   56.93    6.79
   3  14  10   80.66    4.61
  -3  14 -11  103.90    8.02
   3  14  11  166.77    5.84
  -3  14 -12   14.11    6.01
   3  14  12   17.41    1.76
   3  14  12   20.53    4.51
   3  14  13  122.69    5.56
   3 -14  15   25.88    5.23
   3 -14  16   92.16    5.37
   3 -14  17   23.88    4.22
   3 -14  18    3.36    3.50
  -3  15  21    9.09    1.05
  -3 -15  20    1.96    4.37
  -3  15  20    7.10    1.16
  -3 -15  19    9.92    4.82
  -3  15  19    5.78    2.39
  -3  15  19    7.33    1.30
  -3 -15  18    7.83    5.16
  -3  15  18    6.59    2.79
  -3  15  18    7.39    1.43
  -3  15  17    5.20    2.75
  -3  15  17    7.94    1.51
  -3  15  16   23.71    2.89
  -3  15  16   23.11    1.58
  -3  15  16   24.99    1.86
   3  15 -15   30.09    2.68
  -3  15  15   34.44    1.88
   3  15 -15   28.83    1.43
  -3  15  14   57.99    1.96
  -3  15  14   50.63    2.48
   3  15 -14   53.95    1.68
   3  15 -13   44.16    1.57
   3  15 -13   40.66    5.38
  -3  15  13   42.92    2.24
  -3 -15  13   42.15    2.24
  -3  15  13   48.70    1.77
  -3 -15  12    1.65    1.42
  -3  15  12    1.68    1.34
   3  15 -12    0.65    4.30
   3  15 -11   44.28    1.28
   3  15 -11   36.12    4.95
  -3 -15  11   40.47    1.90
  -3  15  11   38.52    1.87
   3  15 -10   44.89    4.80
  -3 -15  10   46.22    1.88
  -3  15  10   45.27    1.82
   3  15 -10   53.01    1.38
   3  15  -9  107.30    3.33
   3  15  -9  114.33    5.81
  -3 -15   9  105.43    2.69
  -3  15   9  104.12    2.64
   3  15  -8   13.55    1.76
   3  15  -8   10.74    3.85
  -3 -15   8   13.25    1.23
  -3  15   8   12.21    1.14
   3  15  -7    7.18    3.61
   3  15  -7    6.78    1.61
  -3 -15   7    6.18    0.99
  -3  15   7    5.52    0.91
   3  15  -6   16.74    1.67
   3  15  -6   20.02    3.83
  -3 -15   6   17.33    1.12
  -3  15   6   15.47    1.05
   3  15  -5   29.58    1.84
  -3 -15   5   27.97    1.13
  -3  15   5   25.93    1.08
   3  15  -4   41.82    1.98
  -3 -15   4   41.20    1.23
  -3  15   4   38.37    1.17
   3  15  -3    6.21    1.61
   3  15  -2   48.42    2.95
   3  15  -1    4.75    1.86
  -3  15  -1   77.88    5.24
  -3  15  -2  170.62    6.55
  -3  15  -3   15.83    4.37
  -3  15  -4   16.49    4.58
  -3  15  -5   69.35    5.65
   3  15   6   39.56    1.51
  -3  15  -6   48.00    5.45
   3  15   7   14.61    1.30
   3  15   7   12.87    2.36
  -3  15  -8   18.37    5.37
   3  15   8   15.39    1.35
  -3  15  -9    8.96    5.40
   3  15   9    7.78    1.37
   3  15   9   10.49    3.71
  -3  15 -10   22.59    5.85
   3  15  10   31.45    4.05
  -3  15 -11   16.63    5.85
   3  15  11   33.26    4.40
  -3  15 -12    1.88    5.46
   3  15  12    6.12    1.68
   3 -15  15   29.39    5.09
   3 -15  16    8.09    4.54
   3 -15  17    1.88    3.99
   3 -15  18    8.76    3.41
  -3  16  21   55.19    1.41
  -3  16  20    0.82    1.09
  -3 -16  20    0.23    3.84
  -3  16  19   37.11    1.49
  -3  16  19   36.90    2.35
  -3 -16  19   37.84    4.97
  -3  16  18   54.17    1.82
  -3  16  18   53.62    2.85
  -3  16  17  103.05    2.42
  -3  16  17   94.99    3.31
  -3  16  16   58.76    2.14
  -3  16  16   54.33    3.08
  -3  16  15   29.15    2.92
  -3  16  15   28.03    1.80
   3  16 -15   24.69    1.40
   3  16 -14  184.08    3.20
  -3  16  14  198.15    3.41
  -3  16  13   59.42    2.43
   3  16 -13   64.45    1.75
  -3  16  12    3.54    1.34
   3  16 -12    2.26    4.22
   3  16 -12    3.18    1.21
   3  16 -11    8.16    4.27
  -3  16  11    6.09    1.26
   3  16 -11    8.20    0.99
   3  16 -10   36.16    2.33
   3  16 -10   37.61    4.64
  -3  16  10   30.45    1.54
   3  16 -10   36.54    1.24
   3  16  -9  382.72    5.12
   3  16  -9  360.29    6.72
   3  16  -9  363.14    9.48
   3  16  -8  249.25    5.06
   3  16  -8  237.56    7.35
   3  16  -7  419.72    7.11
   3  16  -7  452.78    9.79
   3  16  -6   35.40    1.97
   3  16  -6   38.11    4.01
  -3  16   6   29.53    1.12
   3  16  -5  106.41    2.90
   3  16  -5  113.57    5.33
   3  16  -4  189.88    3.86
   3  16  -4  218.88    6.75
   3  16  -3  388.90    5.97
  -3  16   3  276.64    4.25
   3  16  -2   21.06    2.80
   3  16  -2   30.16    2.20
   3  16  -1  328.22    5.92
  -3  16  -1  358.29    9.48
  -3  16  -2   18.03    4.55
  -3  16  -3  146.16    6.60
  -3  16  -4  156.83    6.75
  -3  16  -5  378.94   10.38
  -3  16  -6  488.99   12.23
   3  16   6  458.33    6.60
   3  16   7  329.72    5.12
   3  16   7  299.13    4.64
  -3  16  -7  326.40   10.24
  -3  16  -7  295.45    4.41
   3  16   7  344.06    4.79
   3  16   8   86.54    2.07
  -3  16  -8   83.22    6.48
   3  16   9   19.05    1.50
  -3  16  -9   17.68    5.33
   3  16  10   87.87    2.27
  -3  16 -10   72.78    6.77
  -3  16 -11  148.59    8.46
  -3  16 -12   10.75    5.33
   3 -16  15  128.35    6.08
   3 -16  16   47.73    4.90
   3 -16  17   37.07    3.94
   3 -16  18   27.68    3.58
  -3  17  20   47.18    1.43
  -3  17  19    6.72    1.20
  -3  17  19    4.56    2.24
  -3 -17  19    5.86    4.44
  -3  17  18   25.16    1.50
  -3  17  18   26.53    2.63
  -3  17  17   17.57    2.75
  -3  17  16   81.33    2.35
  -3  17  16   80.00    3.20
  -3  17  15   32.80    1.85
   3  17 -15   29.01    1.44
  -3  17  15   34.84    2.91
  -3  17  14    4.63    1.31
   3  17 -14    6.30    4.48
   3  17 -14    4.09    1.29
  -3  17  14    5.04    2.74
  -3  17  13   93.43    2.17
   3  17 -13   91.17    2.07
   3  17 -12   23.73    2.21
   3  17 -12   19.77    4.55
   3  17 -12   24.14    1.39
   3  17 -11  440.33    8.21
  -3  17  11  397.42    7.05
   3  17 -11  446.58    6.21
   3  17 -11  401.62   10.94
   3  17 -10  357.08    6.92
  -3  17  10  314.31    5.77
   3  17 -10  363.54    5.13
   3  17 -10  331.47    9.45
  -3  17   9  208.39    4.61
   3  17  -9  225.10    4.98
   3  17  -9  204.62    7.22
   3  17  -9  235.56    3.48
  -3  17   9  185.80    3.79
   3  17  -8  333.37    6.32
  -3  17   8  346.77    4.99
   3  17  -8  332.50    8.85
  -3  17   7   60.35    1.51
   3  17  -7   57.92    2.38
   3  17  -6  199.51    6.52
   3  17  -6  188.72    3.98
   3  17  -5  654.22   10.32
   3  17  -5  689.88   13.20
   3  17  -4  385.67    6.71
   3  17  -3  329.60    6.34
   3  17  -2  132.22    4.32
   3  17  -1   62.57    2.46
  -3  17  -1 1319.11   22.59
  -3  17  -2  100.04    6.02
  -3  17  -3   66.81    5.31
  -3  17  -4  379.79   10.28
  -3  17  -5   50.76    1.35
  -3  17  -5   60.33    5.39
   3  17   6  420.15    5.99
  -3  17  -6  385.31   10.84
   3  17   6  367.18    5.57
  -3  17  -6  364.18    5.40
   3  17   6  408.24    5.65
   3  17   7  130.08    3.06
  -3  17  -7  125.14    7.04
   3  17   7  115.83    2.32
  -3  17  -7  115.05    2.07
   3  17   7  131.53    2.43
   3  17   8  108.90    2.34
   3  17   8  107.42    3.08
  -3  17  -8  106.58    7.05
   3  17   9   49.72    1.76
   3  17   9   48.66    2.58
  -3  17  -9   42.47    5.86
  -3  17 -10   82.22    6.75
   3  17  10   96.65    2.38
  -3  17 -11  110.01    7.63
  -3  17 -12   12.72    5.30
   3 -17  15   17.98    4.86
   3 -17  16    2.25    4.29
   3 -17  17   57.37    4.12
   3 -17  18  110.50    3.75
  -3  18  20    6.26    1.05
  -3  18  19   11.35    2.30
  -3  18  19   11.45    1.21
  -3 -18  19    8.73    4.51
  -3  18  18   12.87    2.38
  -3  18  17    5.37    2.52
  -3  18  16   26.97    1.89
  -3  18  16   28.00    2.97
   3  18 -15   16.16    1.35
  -3  18  15   18.02    1.40
  -3  18  14    6.08    1.32
  -3  18  14    5.94    2.79
   3  18 -14    6.15    1.32
   3  18 -14    0.22    4.02
   3  18 -14    5.35    1.95
  -3  18  13    5.80    1.23
  -3  18  13    2.52    2.66
   3  18 -13    2.83    3.98
   3  18 -13    5.14    1.88
   3  18 -13    5.59    1.28
   3  18 -12    9.12    4.01
   3  18 -12   10.44    1.88
   3  18 -12   10.67    1.28
   3  18 -12   11.11    1.04
   3  18 -11    7.80    3.92
   3  18 -11    7.19    1.83
   3  18 -11    6.38    1.22
   3  18 -11    7.20    1.01
   3  18 -10   18.84    1.09
   3  18 -10   17.12    1.93
   3  18 -10   15.48    4.09
   3  18  -9   38.77    1.28
   3  18  -9   37.51    2.21
   3  18  -9   32.40    4.35
  -3  18   9   37.04    1.25
  -3  18   9   39.71    3.03
   3  18  -8    2.36    3.63
   3  18  -8    3.77    1.56
  -3  18   8    4.54    0.89
   3  18  -8    4.60    0.94
   3  18  -7   45.46    2.24
   3  18  -7   43.28    4.43
  -3  18   7   45.73    1.36
   3  18  -7   46.39    1.35
   3  18  -6   29.11    1.95
   3  18  -6   25.11    4.22
  -3  18   6   27.30    1.15
   3  18  -5   27.83    4.36
   3  18  -5   25.59    1.91
  -3  18   5   26.36    1.16
   3  18  -4   22.84    1.95
  -3  18   4   22.78    1.13
   3  18  -3  244.72    5.33
   3  18  -2    4.28    2.30
  -3  18  -1   34.96    1.29
  -3  18  -2   24.65    1.17
  -3  18  -2   31.44    4.84
  -3  18  -3   23.39    1.15
  -3  18  -3   24.99    4.66
  -3  18  -4    5.39    0.98
  -3  18  -4    5.74    4.36
  -3  18  -4    4.50    0.97
  -3  18  -5    6.15    0.95
  -3  18  -5    7.13    4.45
   3  18   5    5.72    1.13
  -3  18  -5    5.80    0.97
   3  18   5    6.89    1.07
   3  18   5    3.40    2.24
   3  18   6   71.41    1.75
   3  18   6   63.57    1.71
   3  18   6   69.42    2.63
  -3  18  -6   64.64    1.53
  -3  18  -6   71.47    5.84
   3  18   7   14.06    1.23
  -3  18  -7   14.26    4.70
   3  18   7   16.11    1.30
   3  18   7   15.24    2.43
  -3  18  -7   13.59    1.00
  -3  18  -8    7.53    4.70
   3  18   8    4.83    1.32
   3  18   8    5.63    2.49
  -3  18  -8    6.03    0.96
  -3  18  -9   14.67    5.03
   3  18   9   20.84    1.52
   3  18   9   19.06    2.48
  -3  18 -10   10.93    5.24
   3  18  10   15.74    1.57
  -3  18 -11    6.41    5.09
   3  18  11    4.97    1.51
   3 -18  15    5.64    4.70
   3 -18  16    7.90    4.24
   3 -18  17   12.86    3.52
  -3  19  20    8.61    1.02
  -3  19  19   59.87    2.38
  -3 -19  19   48.39    4.44
  -3  19  18   31.02    2.40
  -3 -19  18   40.55    5.25
  -3  19  17   73.42    2.83
  -3  19  16   68.52    1.99
  -3  19  16   68.19    3.02
   3  19 -15   68.23    1.85
  -3  19  15   77.01    1.99
   3  19 -14   37.19    2.59
  -3  19  14   42.59    1.62
   3  19 -14   40.70    1.60
   3  19 -13    9.61    1.95
   3  19 -13    9.65    4.23
  -3  19  13   13.37    1.28
  -3  19  13   10.32    2.70
   3  19 -13   12.27    1.35
   3  19 -12   19.90    1.37
   3  19 -12   19.80    1.14
   3  19 -12   13.68    4.18
   3  19 -12   19.22    2.05
  -3  19  12   21.32    1.49
  -3  19  12   18.41    1.28
  -3  19  12   21.49    2.66
   3  19 -11   78.33    1.75
   3  19 -11   80.88    1.95
   3  19 -10   21.65    1.13
   3  19 -10   17.41    4.11
   3  19 -10   18.64    1.88
   3  19  -9   89.06    1.85
  -3  19   9   87.57    3.42
  -3  19   9   85.50    1.83
   3  19  -9   84.98    2.97
   3  19  -8   35.99    1.26
   3  19  -8   38.28    1.36
  -3  19   8   32.63    1.21
   3  19  -8   35.01    2.14
   3  19  -8   28.94    4.18
  -3  19   8   33.51    2.02
   3  19  -7  170.77    2.85
   3  19  -7  168.54    2.79
   3  19  -7  159.03    6.64
   3  19  -7  165.16    4.06
  -3  19   7  165.41    2.90
  -3  19   6  218.71    3.87
   3  19  -6  218.22    7.43
   3  19  -6  217.17    4.68
  -3  19   6  222.73    3.59
   3  19  -6  222.56    3.50
   3  19  -5  258.97    5.22
  -3  19   5  257.95    4.07
   3  19  -5  259.27    3.97
  -3  19   4  421.45    6.18
   3  19  -4  425.59    7.43
   3  19  -3  258.20    5.86
   3  19  -2   28.71    2.36
  -3  19   1  511.04    7.32
  -3  19   0  285.84    4.43
  -3  19  -1   66.67    1.69
  -3  19  -2   13.31    4.78
  -3  19  -2   10.45    1.05
  -3  19  -3  223.48    3.64
   3  19   3  213.52    3.53
   3  19   3  236.13    3.99
  -3  19  -3  221.42    3.43
  -3  19  -3  238.17    8.48
  -3  19  -4  100.26    2.09
   3  19   4   98.89    2.07
   3  19   4  107.48    2.83
  -3  19  -4  104.92    1.96
  -3  19  -4  104.98    6.28
  -3  19  -5   30.14    1.21
   3  19   5   31.93    1.30
   3  19   5   28.78    1.32
   3  19   5   29.61    2.40
  -3  19  -5   29.70    1.21
  -3  19  -5   33.17    5.08
   3  19   6  152.13    2.65
   3  19   6  139.57    2.65
   3  19   6  153.06    3.33
  -3  19  -6  150.21    7.34
  -3  19  -6  139.40    2.45
   3  19   7  233.91    4.14
  -3  19  -7  198.88    8.43
   3  19   7  209.74    3.52
  -3  19  -7  203.52    3.29
   3  19   7  230.64    3.58
   3  19   8  187.78    3.84
   3  19   8  178.16    3.12
  -3  19  -8  176.46    2.85
   3  19   8  193.60    3.24
   3  19   9   69.56    2.00
   3  19   9   70.05    2.91
  -3  19 -10   24.73    5.25
   3  19  10   28.57    1.64
   3  19  10   29.08    2.51
  -3  19 -11   26.29    5.33
   3 -19  15  167.28    6.09
   3 -19  16   14.22    3.98
   3 -19  17   16.41    3.32
   3  20 -19   50.13    2.09
  -3 -20  19   37.35    4.18
  -3  20  18   16.12    2.33
  -3 -20  18   19.33    4.64
  -3  20  17   71.09    1.85
  -3  20  17   65.66    2.73
  -3  20  16   65.61    2.95
  -3  20  16   68.77    1.91
  -3  20  15    3.65    1.32
   3  20 -15    1.87    1.26
  -3  20  15    6.08    2.74
   3  20 -14   36.65    1.57
  -3  20  14   40.61    1.57
  -3  20  13   66.74    1.93
   3  20 -13   65.41    1.85
  -3  20  13   68.26    1.82
   3  20 -12   34.87    1.31
   3  20 -12   31.39    2.32
  -3  20  12   36.46    1.65
  -3  20  12   34.22    1.42
   3  20 -12   33.76    1.52
   3  20 -11   76.82    1.75
   3  20 -11   69.07    2.96
  -3  20  11   74.35    1.92
  -3  20  11   71.87    1.78
   3  20 -11   74.39    1.90
   3  20 -10   25.36    2.07
   3  20 -10   21.98    4.26
   3  20 -10   26.66    1.18
   3  20 -10   25.11    1.37
   3  20  -9   21.36    1.12
  -3  20   9   20.72    2.85
   3  20  -9   18.88    3.99
   3  20  -9   19.73    1.83
  -3  20   9   20.53    1.03
   3  20  -8   12.13    1.01
   3  20  -8   12.36    1.15
   3  20  -8   10.32    3.91
   3  20  -8   11.69    1.60
  -3  20   8   11.32    0.95
  -3  20   8   12.06    1.95
  -3  20   7   27.79    1.18
   3  20  -7   26.80    1.96
   3  20  -7   29.41    4.41
   3  20  -7   28.69    1.32
   3  20  -7   29.02    1.19
   3  20  -6   51.06    1.42
   3  20  -6   50.59    1.50
  -3  20   6   51.67    2.20
   3  20  -6   50.76    4.81
   3  20  -6   52.07    2.42
  -3  20   6   49.45    1.44
   3  20  -5  176.73    4.24
  -3  20   5  179.86    3.11
   3  20  -5  179.15    3.01
   3  20  -4  482.07    8.48
  -3  20   4  486.23    7.02
   3  20  -3   25.95    1.10
  -3  20   1  102.68    2.12
  -3  20   0   58.10    1.59
  -3  20  -1  132.84    2.52
  -3  20  -1  129.53    2.30
   3  20   2   68.69    1.74
   3  20   2   73.52    2.46
  -3  20  -2   67.61    1.73
  -3  20  -2   68.90    1.59
  -3  20  -3   80.23    1.88
   3  20   3   79.67    1.87
   3  20   3   88.43    2.62
  -3  20  -3   81.36    6.14
  -3  20  -3   82.48    1.74
  -3  20  -4  177.86    3.13
   3  20   4  176.87    3.06
   3  20   4  191.59    3.61
  -3  20  -4  189.09    7.92
  -3  20  -4  182.64    2.93
  -3  20  -5   41.92    1.36
   3  20   5   43.01    1.53
  -3  20  -5   42.22    1.32
  -3  20  -5   41.19    5.18
   3  20   5   45.19    2.48
   3  20   6   30.93    1.41
   3  20   6   31.23    2.54
  -3  20  -6   31.35    1.21
  -3  20  -6   31.58    5.07
   3  20   7    3.56    1.21
   3  20   7    3.62    1.19
   3  20   7    1.76    2.43
  -3  20  -7    3.86    1.00
  -3  20  -7    2.14    4.56
   3  20   8  163.89    3.55
  -3  20  -8  142.66    2.45
  -3  20  -8  122.27    7.30
   3  20   8  152.73    2.80
   3  20   8  139.06    2.67
   3  20   9   13.02    2.54
  -3  20  -9   10.53    4.95
  -3  20 -10   33.06    5.52
   3  20  10   43.66    2.59
   3 -20  15   39.69    4.63
   3 -20  16   90.23    4.42
   3 -20  17   25.64    3.21
  -3  21  19    2.02    1.97
   3  21 -19    2.64    1.93
  -3 -21  18    6.70    4.24
  -3  21  18    4.28    2.27
  -3  21  18    5.51    1.10
  -3  21  17    2.87    1.15
  -3  21  17    3.33    2.30
  -3  21  16   13.68    2.63
  -3  21  16   13.80    1.31
  -3  21  15   61.37    2.96
  -3  21  15   58.23    1.82
  -3  21  14    8.49    1.59
  -3  21  14    9.99    1.29
  -3  21  14   13.20    2.78
   3  21 -14    8.64    1.34
  -3  21  13   24.82    1.37
   3  21 -13   23.55    1.15
   3  21 -13   21.44    2.18
  -3  21  13   25.31    1.59
   3  21 -13   25.07    1.49
  -3  21  12    8.94    2.66
  -3  21  12    7.58    1.16
   3  21 -12    7.39    1.34
   3  21 -12    6.54    1.05
  -3  21  12    7.43    1.39
   3  21 -12    3.48    3.95
   3  21 -12    7.12    1.81
   3  21 -11   26.89    1.44
   3  21 -11   27.59    1.25
  -3  21  11   25.52    1.28
  -3  21  11   27.36    1.48
   3  21 -11   25.06    2.12
   3  21 -10    7.31    1.22
   3  21 -10    5.36    3.87
   3  21 -10    8.85    1.68
   3  21 -10    8.61    1.03
  -3  21  10    7.39    1.01
   3  21  -9    4.89    1.19
  -3  21   9    3.72    2.89
   3  21  -9    4.05    0.98
   3  21  -9    5.00    1.18
   3  21  -9    2.39    3.79
   3  21  -9    4.42    1.58
  -3  21   9    4.31    0.82
  -3  21   8    3.59    0.84
   3  21  -8    3.20    0.93
   3  21  -8    3.56    1.58
   3  21  -8    3.10    3.81
  -3  21   8    4.17    1.94
   3  21  -8    3.53    1.10
  -3  21   7    1.19    0.85
  -3  21   7    3.43    2.10
   3  21  -7    2.22    0.91
   3  21  -7    2.67    1.48
   3  21  -7    1.29    3.81
   3  21  -7    1.89    1.10
  -3  21   6    4.72    0.90
  -3  21   6    4.88    2.01
   3  21  -6    4.55    0.94
   3  21  -6    5.15    1.55
   3  21  -6    5.18    1.13
  -3  21   6    4.19    0.79
  -3  21   5   16.73    1.06
  -3  21   5   18.48    2.05
   3  21  -5   17.50    1.07
  -3  21   5   16.54    0.90
   3  21  -5   16.75    1.99
  -3  21   4   24.56    1.17
  -3  21   4   23.15    0.98
   3  21  -4   26.09    2.49
  -3  21   4   26.23    1.97
   3  21  -3   29.89    1.16
  -3  21   3   29.51    1.08
   3  21  -3   31.40    2.49
   3  21  -3   28.57    2.07
  -3  21   2   41.41    1.25
   3  21  -2   42.67    1.29
  -3  21   1   24.36    1.10
  -3  21   1   23.17    1.17
   3  21  -1   25.21    1.11
  -3  21   0    6.37    0.97
  -3  21   0    5.06    2.06
   3  21   0    6.21    0.88
  -3  21  -1    6.28    1.00
  -3  21  -1    4.72    0.99
  -3  21  -1    4.75    2.05
  -3  21  -2   15.63    1.08
   3  21   2   14.77    1.17
   3  21   2   16.20    2.12
  -3  21  -2   15.24    1.08
  -3  21  -2   14.57    2.03
  -3  21  -3   12.98    1.05
   3  21   3   12.13    1.16
   3  21   3   13.82    2.22
  -3  21  -3   12.16    4.98
  -3  21  -3   13.36    1.06
  -3  21  -3   12.57    2.03
  -3  21  -4   17.10    1.09
   3  21   4   17.87    1.25
   3  21   4   20.97    2.41
  -3  21  -4   16.48    4.89
  -3  21  -4   18.57    1.12
  -3  21  -4   17.79    2.07
  -3  21  -5    2.73    0.87
   3  21   5    2.02    2.26
  -3  21  -5    2.95    1.00
   3  21   5    3.46    1.11
  -3  21  -5    1.16    1.98
  -3  21  -5    4.88    4.43
   3  21   6    9.56    2.43
   3  21   6   10.86    1.19
  -3  21  -6   10.34    4.54
  -3  21  -6   10.88    1.08
  -3  21  -7   23.52    1.17
   3  21   7   25.53    2.74
   3  21   7   24.40    1.37
  -3  21  -7   21.07    4.98
  -3  21  -8   47.17    1.38
   3  21   8   53.37    2.84
   3  21   8   46.99    1.58
  -3  21  -8   42.86    5.70
  -3  21  -9   11.46    1.04
   3  21   9   12.29    2.55
  -3  21  -9   10.52    5.00
   3  21  10    9.52    2.47
  -3  21 -10    8.36    4.81
   3  21  11    6.13    2.30
   3 -21  15   46.60    4.51
   3 -21  16    6.26    3.47
   3 -21  17    8.90    2.78
  -3  22  19   10.54    1.02
  -3  22  19    9.68    1.88
  -3  22  18   14.21    2.01
  -3  22  18   13.91    1.12
  -3 -22  18   13.79    4.09
   3  22 -18   10.40    2.16
  -3  22  17    5.82    2.32
  -3  22  17    6.19    1.15
  -3  22  16   50.77    1.61
  -3  22  16   48.90    2.71
  -3  22  15  253.91    4.13
  -3  22  15  252.26    4.02
  -3  22  14  146.32    2.75
  -3  22  14  147.44    3.63
  -3  22  14  152.99    2.93
  -3  22  13   89.19    2.01
  -3  22  13   88.49    2.16
   3  22 -13   85.62    2.09
   3  22 -12  100.79    2.24
   3  22 -12   97.77    2.04
  -3  22  12  102.56    2.13
  -3  22  12  102.73    2.27
   3  22 -11   48.36    1.68
   3  22 -11   49.39    1.50
   3  22 -11   43.11    2.51
  -3  22  11   49.02    1.68
  -3  22  11   47.78    1.49
   3  22 -10    6.29    1.05
   3  22 -10    5.96    1.25
   3  22 -10    9.10    4.03
  -3  22  10    6.50    1.24
  -3  22  10    6.23    1.01
   3  22 -10    5.48    1.66
   3  22  -9   14.45    4.22
   3  22  -9   13.38    1.82
   3  22  -9   15.93    1.12
   3  22  -9   15.52    1.28
  -3  22   9   15.09    0.96
   3  22  -9   16.24    1.26
  -3  22   9   14.23    3.28
  -3  22   9   13.23    0.99
  -3  22   8    9.77    0.93
   3  22  -8   11.07    1.23
   3  22  -8   10.67    1.04
   3  22  -8   10.73    1.21
   3  22  -8   10.59    1.70
   3  22  -8   10.47    4.15
  -3  22   8   10.68    2.06
   3  22  -7   29.71    1.33
   3  22  -7   29.79    2.02
  -3  22   7   32.90    2.24
   3  22  -7   31.20    1.21
  -3  22   7   29.89    1.20
  -3  22   6    3.65    0.91
  -3  22   6    5.24    2.13
   3  22  -6    3.63    0.92
   3  22  -6    1.93    1.53
   3  22  -6    3.14    1.13
  -3  22   6    2.56    0.84
   3  22  -5   19.87    2.18
  -3  22   5   22.22    2.07
  -3  22   5   22.10    1.13
  -3  22   5   19.40    0.96
   3  22  -5   21.47    1.10
  -3  22   4   61.81    2.25
  -3  22   4   56.11    1.34
  -3  22   4   59.19    1.60
  -3  22   3   45.32    2.09
   3  22  -3   40.43    1.32
   3  22  -3   38.67    2.16
   3  22  -3   41.82    1.28
  -3  22   3   41.60    1.18
   3  22  -3   41.55    2.66
   3  22  -3   39.18    2.41
   3  22  -2  349.87    5.71
   3  22  -2  340.32    5.09
   3  22  -2  343.93    5.15
  -3  22   1   66.14    1.69
   3  22  -1   66.91    2.80
  -3  22   1   62.72    1.50
   3  22  -1   66.29    1.53
  -3  22   0   24.52    1.18
  -3  22   0   24.64    2.06
   3  22   0   24.22    1.04
  -3  22  -1  637.01    9.05
  -3  22  -1  649.55    8.78
  -3  22  -1  657.08    9.07
  -3  22  -2   40.42    1.40
   3  22   2   39.14    1.43
   3  22   2   43.42    2.34
   3  22   2   38.35    1.18
  -3  22  -2   43.87    1.31
  -3  22  -2   38.35    2.22
  -3  22  -3    2.31    0.92
   3  22   3    1.66    1.10
   3  22   3    2.04    2.22
  -3  22  -3    1.75    0.99
  -3  22  -3    1.27    2.04
  -3  22  -4   19.29    1.11
   3  22   4   19.71    1.24
   3  22   4   21.68    2.32
  -3  22  -4   21.03    5.03
  -3  22  -4   20.92    1.15
  -3  22  -4   19.41    2.21
  -3  22  -5   23.80    1.12
   3  22   5   24.19    2.47
  -3  22  -5   23.10    1.21
  -3  22  -5   22.46    5.15
   3  22   5   22.90    1.30
  -3  22  -5   23.29    2.14
   3  22   6    1.57    2.67
  -3  22  -6    4.19    1.08
  -3  22  -6    6.07    4.68
  -3  22  -6    2.51    2.06
   3  22   6    4.68    1.22
  -3  22  -7  226.11    3.57
  -3  22  -7  226.21    4.12
   3  22   7  227.88    3.75
  -3  22  -8   91.75    1.87
   3  22   8   95.34    3.05
  -3  22  -9   29.71    5.39
  -3  22  -9   23.89    2.03
  -3  22  -9   32.84    1.24
   3  22   9   35.80    2.63
   3  22  10   16.93    2.44
  -3  22 -10   12.19    4.68
  -3  22 -10    9.94    1.75
   3  22  11   81.37    2.69
   3 -22  15    9.56    4.03
   3 -22  16   44.73    3.54
  -3  23  19    4.48    0.90
  -3  23  18   56.59    1.47
  -3  23  18   60.21    2.32
   3  23 -17   25.46    2.11
  -3  23  17   28.88    1.26
  -3  23  17   27.06    2.29
  -3  23  16   44.59    1.48
  -3  23  16   44.82    2.59
  -3  23  15   14.42    1.25
  -3  23  15   14.82    2.62
  -3  23  14  101.35    3.20
  -3  23  14  105.88    2.20
  -3  23  14  107.22    2.41
  -3  23  13   91.58    2.17
  -3  23  13   92.71    2.05
  -3  23  12  116.14    2.25
  -3  23  12  112.31    2.36
   3  23 -12  112.01    2.37
  -3  23  11   42.55    1.41
   3  23 -11   42.30    1.45
  -3  23  11   43.82    1.63
   3  23 -11   41.55    1.64
  -3  23  10   17.25    1.10
   3  23 -10   17.77    1.20
   3  23 -10   15.99    1.37
  -3  23  10   16.96    1.31
   3  23 -10   14.15    4.30
   3  23 -10   15.10    1.90
  -3  23   9   23.28    1.06
  -3  23   9   21.55    1.09
   3  23  -9   24.97    1.21
   3  23  -9   22.08    1.37
   3  23  -9   24.77    1.38
   3  23  -9   20.87    1.94
   3  23  -9   18.02    4.41
  -3  23   9   23.44    3.35
   3  23  -8  139.25    3.92
  -3  23   8  146.39    2.68
   3  23  -8  157.14    2.67
   3  23  -8  153.73    2.67
   3  23  -8  149.14    2.72
  -3  23   8  149.31    3.52
  -3  23   8  144.58    2.48
  -3  23   7    1.13    0.85
  -3  23   7    0.72    2.14
   3  23  -7    0.54    0.96
   3  23  -7    0.51    1.17
   3  23  -7    0.65    1.51
  -3  23   6   47.43    1.46
  -3  23   6   50.85    2.31
   3  23  -6   50.86    1.43
   3  23  -6   45.67    1.49
   3  23  -6   45.37    2.46
   3  23  -6   48.08    1.54
  -3  23   6   48.04    1.23
  -3  23   5  255.65    4.17
  -3  23   5  272.77    4.43
   3  23  -5  258.32    4.03
   3  23  -5  249.51    5.84
  -3  23   5  258.82    3.82
   3  23  -5  258.92    4.05
   3  23  -5  266.69    4.04
  -3  23   4   61.70    2.39
   3  23  -4   53.80    1.52
  -3  23   4   59.20    1.61
  -3  23   4   51.92    1.34
   3  23  -4   59.27    2.58
   3  23  -3   17.87    2.44
   3  23  -3   17.76    1.13
   3  23  -3   19.32    2.07
  -3  23   3   18.70    2.00
   3  23  -3   18.16    1.05
  -3  23   3   17.39    1.02
  -3  23   2   86.83    1.72
   3  23  -2   82.46    1.79
   3  23  -2   86.03    2.94
   3  23  -2   81.14    1.77
  -3  23   2   90.98    2.47
  -3  23   1   93.38    2.08
   3  23  -1   94.29    1.89
  -3  23   1   95.53    1.85
   3  23  -1   98.81    3.11
   3  23  -1   89.51    1.84
  -3  23   0   19.52    1.16
   3  23   0   18.85    1.08
   3  23   0   19.02    1.04
   3  23   0   22.40    2.59
  -3  23  -1  386.73    5.71
   3  23   1  374.05    5.54
   3  23   1  370.98    5.42
  -3  23  -2   74.58    1.83
   3  23   2   72.55    1.81
   3  23   2   81.76    2.59
   3  23   2   70.05    1.59
  -3  23  -2   78.10    1.69
  -3  23  -2   71.40    2.54
  -3  23  -3   25.80    1.22
   3  23   3   23.13    1.28
   3  23   3   27.41    2.30
  -3  23  -3   25.33    1.21
  -3  23  -3   23.24    2.30
  -3  23  -4   25.16    1.18
   3  23   4   24.97    1.33
   3  23   4   28.05    2.40
  -3  23  -4   24.65    1.23
  -3  23  -4   23.52    2.21
  -3  23  -5   16.21    1.03
   3  23   5   18.30    2.71
  -3  23  -5   15.74    1.18
  -3  23  -5   15.11    2.22
  -3  23  -5   12.41    5.16
   3  23   5   15.56    1.30
   3  23   6   31.63    2.76
  -3  23  -6   28.43    5.48
  -3  23  -6   27.60    1.29
  -3  23  -6   25.45    2.24
   3  23   6   29.13    1.42
  -3  23  -7  120.19    2.25
  -3  23  -7  115.36    2.98
   3  23   8   43.43    2.69
  -3  23  -8   39.37    1.34
   3  23   9    7.55    2.56
  -3  23  -9    5.18    4.72
  -3  23  -9    8.12    1.06
   3  23  10   25.47    2.45
   3  23  11    4.93    2.17
   3 -23  15    3.55    3.57
   3 -23  16   26.35    3.13
  -3  24  18    2.29    0.94
  -3  24  18    1.69    2.14
   3  24 -18    0.93    1.78
  -3  24  17   10.64    1.08
  -3  24  17   10.13    2.11
   3  24 -17    9.18    2.08
  -3  24  16   12.16    2.27
  -3  24  16   11.19    1.12
  -3  24  15   41.22    2.69
  -3  24  15   42.12    1.44
  -3  24  14    8.35    1.47
  -3  24  14    8.61    2.56
  -3  24  14    7.81    1.15
  -3  24  13   47.61    2.86
  -3  24  13   50.02    1.58
   3  24 -13   48.31    1.67
  -3  24  13   52.04    1.78
  -3  24  12   13.21    1.25
  -3  24  12   12.78    1.42
   3  24 -12   10.48    1.10
   3  24 -12   11.72    1.41
   3  24 -11    9.03    4.32
   3  24 -11   10.03    1.42
   3  24 -11    8.93    1.16
   3  24 -11    8.20    1.90
  -3  24  11   10.23    1.42
  -3  24  11   10.65    1.18
   3  24 -10    3.33    1.68
   3  24 -10    3.78    1.11
   3  24 -10    3.53    1.31
  -3  24  10    3.28    0.97
  -3  24  10    3.23    1.21
   3  24 -10    3.02    4.15
   3  24  -9   10.68    1.77
  -3  24   9   11.29    0.93
  -3  24   9   10.40    0.99
   3  24  -9   12.96    1.14
   3  24  -9   11.77    1.33
  -3  24   9   10.28    3.57
  -3  24   9   10.98    1.19
   3  24  -9   12.73    1.34
  -3  24   8    5.28    2.48
   3  24  -8    6.75    1.06
   3  24  -8    7.73    1.26
  -3  24   8    6.49    0.91
  -3  24   8    5.25    0.91
   3  24  -8    4.78    1.63
   3  24  -7    4.69    1.71
   3  24  -7    6.46    1.01
  -3  24   7    6.01    2.37
   3  24  -7    5.86    1.24
  -3  24   7    5.43    0.93
  -3  24   6   17.04    1.07
  -3  24   6   19.84    2.22
   3  24  -6   18.49    1.14
   3  24  -6   15.41    1.24
   3  24  -6   17.46    2.22
  -3  24   6   15.12    1.00
   3  24  -6   17.43    1.29
   3  24  -5   17.06    1.30
   3  24  -5   20.41    2.53
   3  24  -5   18.02    1.12
   3  24  -5   16.35    1.21
  -3  24   5   18.15    2.23
   3  24  -5   13.25    2.64
  -3  24   5   16.42    0.96
  -3  24   5   15.66    1.10
  -3  24   4    9.94    1.02
   3  24  -4    9.98    1.11
  -3  24   4   10.51    2.09
   3  24  -4    8.62    2.35
  -3  24   4    9.48    0.94
   3  24  -4   12.56    2.44
   3  24  -3   69.68    1.70
  -3  24   3   81.12    2.49
   3  24  -3   72.57    1.69
   3  24  -3   79.15    2.85
   3  24  -3   78.75    2.96
  -3  24   3   70.28    1.58
  -3  24   2    3.48    2.01
  -3  24   2    4.65    0.96
   3  24  -2    5.45    0.94
   3  24  -2    5.34    2.57
   3  24  -2    5.31    1.07
  -3  24   1   19.91    1.15
  -3  24   1   20.86    1.10
   3  24  -1   20.84    1.08
   3  24  -1   24.41    2.53
   3  24  -1   20.55    1.14
  -3  24   0    5.47    0.99
   3  24   0    5.21    0.92
   3  24   0    3.56    2.52
  -3  24  -1    3.24    2.16
   3  24   1   -0.35    2.34
  -3  24  -1    4.17    1.00
   3  24   1    3.87    0.90
  -3  24  -2   28.47    2.23
  -3  24  -2   26.10    1.25
   3  24   2   26.33    1.10
  -3  24  -2   23.81    1.22
  -3  24  -3   17.11    2.23
   3  24   3   15.57    0.99
  -3  24  -3   15.67    1.16
  -3  24  -3   17.17    1.10
   3  24   3   15.31    2.38
  -3  24  -4    8.27    2.17
  -3  24  -4    8.05    1.13
  -3  24  -4    9.25    0.99
   3  24   4   11.34    2.72
  -3  24  -5    6.92    2.27
  -3  24  -5    7.93    1.15
  -3  24  -5    8.89    0.94
   3  24   5    7.72    2.61
  -3  24  -6    1.91    2.24
  -3  24  -6    2.92    4.90
   3  24   6    3.44    2.47
  -3  24  -6    3.51    1.13
  -3  24  -7    7.77    1.16
  -3  24  -7    5.61    2.20
  -3  24  -7    9.57    5.07
   3  24   7    7.25    2.54
  -3  24  -8   10.40    1.14
  -3  24  -8    7.87    2.19
   3  24   8   14.68    2.80
  -3  24  -8    6.24    4.96
  -3  24  -9   27.61    1.22
   3  24   9   29.51    2.59
   3  24  10   22.00    2.35
   3  24  11   12.31    2.18
   3 -24  15   25.27    3.63
   3 -24  16    1.43    2.53
  -3  25  18   29.56    2.03
   3  25 -18   25.94    1.75
   3  25 -17    3.86    1.88
  -3  25  17    4.85    0.97
  -3  25  17    5.97    2.04
   3  25 -16    8.36    1.95
  -3  25  16    8.99    1.04
  -3  25  16    8.92    2.19
  -3  25  15   38.26    2.51
  -3  25  15   42.17    1.38
   3  25 -15   39.92    2.31
  -3  25  14   12.37    2.52
  -3  25  14   11.52    1.14
  -3  25  13   24.33    2.62
   3  25 -13   22.41    1.43
  -3  25  13   24.17    1.25
   3  25 -13   20.57    1.10
  -3  25  13   24.78    1.56
  -3  25  12   45.48    1.48
  -3  25  12   44.05    1.64
   3  25 -12   45.13    1.66
   3  25 -12   42.25    1.39
   3  25 -11  296.63    4.55
   3  25 -11  297.09    4.64
  -3  25  11  294.09    4.57
   3  25 -10   28.13    1.35
   3  25 -10   29.26    1.57
  -3  25  10   27.41    1.27
   3  25 -10   24.63    2.18
  -3  25  10   26.73    1.49
  -3  25   9   67.89    1.56
   3  25  -9   75.16    1.79
   3  25  -9   71.45    1.90
  -3  25   9   68.10    3.95
  -3  25   9   67.79    1.72
   3  25  -9   75.88    1.86
  -3  25   8   29.85    1.20
   3  25  -8   32.60    1.50
   3  25  -8   31.75    1.35
  -3  25   8   28.92    2.52
   3  25  -7   20.95    1.20
   3  25  -7   21.93    1.40
  -3  25   7   20.20    2.52
  -3  25   7   20.71    1.11
   3  25  -6    9.26    2.25
   3  25  -6   10.46    1.09
   3  25  -6    8.63    1.21
   3  25  -6   10.55    1.25
  -3  25   6   12.66    2.45
  -3  25   6   11.13    1.13
  -3  25   6    9.54    0.99
  -3  25   5    5.82    0.97
  -3  25   5    7.61    2.24
   3  25  -5    6.43    1.15
  -3  25   5    6.34    1.00
   3  25  -5    8.27    2.49
   3  25  -5    6.32    1.22
   3  25  -5    3.02    2.58
   3  25  -4    3.00    1.89
   3  25  -4    4.16    1.12
   3  25  -4    4.28    1.20
   3  25  -4    5.57    2.51
  -3  25   4    4.63    2.13
  -3  25   4    5.79    1.00
  -3  25   4    3.40    0.94
   3  25  -3  133.83    3.38
   3  25  -3  127.37    2.37
  -3  25   3  123.74    2.22
   3  25  -3  124.80    2.36
  -3  25   3  137.94    2.93
   3  25  -2   61.40    2.98
   3  25  -2   57.93    1.52
  -3  25   2   56.88    1.46
  -3  25   2   62.30    2.35
   3  25  -2   55.83    2.45
   3  25  -2   56.70    1.56
   3  25  -1  145.94    3.55
   3  25  -1  140.83    2.51
  -3  25   1  138.57    2.46
  -3  25   1  139.16    2.68
   3  25  -1  139.66    2.47
   3  25   0  112.12    2.14
   3  25   0  112.18    2.10
  -3  25   0  114.59    2.35
   3  25   1   51.50    1.43
  -3  25  -1   53.24    1.59
  -3  25  -2  146.99    3.29
  -3  25  -2  142.39    2.72
   3  25   2  142.48    2.53
  -3  25  -2  142.05    2.55
  -3  25  -3   33.40    2.39
  -3  25  -3   34.27    1.36
   3  25   3   32.88    1.25
  -3  25  -3   35.23    1.32
   3  25   3   34.84    2.73
  -3  25  -4  136.88    3.31
  -3  25  -4  139.59    2.56
   3  25   4  140.62    3.43
  -3  25  -4  142.52    2.64
  -3  25  -5   12.84    2.31
  -3  25  -5   14.25    1.24
   3  25   5   13.52    2.45
  -3  25  -5   14.31    1.03
  -3  25  -6   18.67    2.28
  -3  25  -6   19.83    1.25
   3  25   6   19.67    2.52
  -3  25  -7  108.16    2.95
  -3  25  -7  113.15    2.18
   3  25   7  111.39    3.35
  -3  25  -8   46.89    1.44
   3  25   8   49.41    2.76
  -3  25  -8   45.70    2.36
   3  25   9  135.33    3.31
  -3  25  -9  144.47    2.43
   3  25  10   40.06    2.33
  -3  25 -10   45.45    1.28
   3  25  11   22.10    2.01
   3 -25  15   70.01    3.71
   3  26 -18   12.89    1.57
  -3  26  18   17.73    1.91
  -3  26  17   43.36    2.06
   3  26 -16   48.92    2.06
  -3  26  16   51.49    1.37
   3  26 -15   34.69    2.19
  -3  26  15   35.87    1.26
  -3  26  15   35.93    2.36
   3  26 -14   15.76    2.35
  -3  26  14   17.69    1.12
  -3  26  14   19.09    2.41
  -3  26  13   14.60    1.39
   3  26 -13   12.50    0.99
  -3  26  13   14.09    1.11
  -3  26  13   14.97    2.52
   3  26 -12   34.55    1.30
  -3  26  12   36.76    1.55
   3  26 -12   36.80    1.57
  -3  26  12   37.32    1.32
  -3  26  11  108.04    2.12
  -3  26  11  103.57    2.24
   3  26 -11  106.62    2.16
   3  26 -11  109.56    2.37
   3  26 -10  380.50    5.60
   3  26 -10  375.41    5.52
  -3  26  10  383.51    5.43
  -3  26  10  362.22    5.45
  -3  26   9   51.64    1.42
   3  26  -9   52.10    1.72
  -3  26   9   50.76    1.59
   3  26  -9   54.31    1.61
   3  26  -8   24.10    2.28
  -3  26   8   25.11    1.21
   3  26  -8   28.48    1.32
  -3  26   8   28.56    2.52
  -3  26   8   27.44    2.68
  -3  26   8   25.76    1.16
   3  26  -8   29.18    1.47
   3  26  -7   10.25    2.33
   3  26  -7   11.93    1.19
   3  26  -7   11.68    1.36
  -3  26   7   11.56    2.41
  -3  26   7   10.61    0.98
  -3  26   7    9.91    0.97
   3  26  -6   36.74    1.38
  -3  26   6   38.15    2.54
   3  26  -6   36.02    1.49
   3  26  -6   35.65    1.50
  -3  26   6   32.49    1.20
  -3  26   6   32.97    1.28
  -3  26   5    4.51    0.95
   3  26  -5    3.53    2.58
   3  26  -5    3.15    1.20
  -3  26   5    3.02    1.06
   3  26  -5    3.53    1.18
  -3  26   4   65.86    1.63
  -3  26   4   73.45    2.75
   3  26  -4   67.77    1.74
   3  26  -4   71.28    2.92
   3  26  -4   68.16    1.81
  -3  26   4   76.27    2.23
  -3  26   4   65.69    1.74
   3  26  -3    4.87    1.13
  -3  26   3    3.70    2.15
  -3  26   3    3.35    1.02
   3  26  -3    5.36    2.63
   3  26  -3    5.37    1.01
   3  26  -2  131.70    2.42
   3  26  -2  134.88    3.60
  -3  26   2  128.80    2.32
   3  26  -2  127.36    3.11
  -3  26   2  133.43    3.14
   3  26  -2  131.35    2.41
  -3  26   1   34.77    1.31
   3  26  -1   36.25    1.31
  -3  26   1   35.74    1.38
   3  26  -1   38.19    2.88
   3  26  -1   37.00    1.37
   3  26   0   74.38    1.74
   3  26   0   75.78    1.76
   3  26   0   73.37    3.01
  -3  26   0   71.30    1.84
   3  26   1   14.15    1.15
  -3  26  -1   12.99    1.09
  -3  26  -2    1.09    1.07
   3  26   2    1.51    1.03
  -3  26  -2    1.87    0.94
  -3  26  -2    1.81    2.30
  -3  26  -3    2.84    1.15
   3  26   3    2.14    0.90
   3  26   3    2.07    2.39
  -3  26  -3    2.45    0.93
  -3  26  -3    1.21    2.36
  -3  26  -4   62.36    1.71
  -3  26  -4   64.15    1.66
   3  26   4   63.97    2.69
  -3  26  -4   61.61    2.68
   3  26   4   62.10    1.93
   3  26   5   31.20    2.53
  -3  26  -5   32.78    2.38
  -3  26  -5   33.71    1.38
   3  26   6   10.63    2.65
  -3  26  -6   12.89    1.21
   3  26   7   19.03    2.69
  -3  26  -7   16.25    2.25
  -3  26  -7   17.95    1.23
   3  26   8  372.99    5.90
  -3  26  -8  361.64    5.79
   3  26   9   44.06    2.41
  -3  26  -9   48.22    1.36
   3  26  10    3.32    2.10
  -3  26 -10    3.81    0.93
   3  26  11   28.72    2.00
   3  26  12    2.18    1.76
   3 -26  15   27.44    2.82
  -3  27  17   12.20    1.82
   3  27 -17   11.39    1.86
  -3  27  16    7.77    1.91
   3  27 -16    6.90    1.83
  -3  27  15    0.66    2.11
   3  27 -15    0.47    1.99
  -3  27  14   15.52    2.32
   3  27 -14   15.80    2.25
   3  27 -13    0.89    0.88
   3  27 -13    1.39    2.32
  -3  27  13    2.07    2.33
   3  27 -12   16.77    2.47
   3  27 -12   15.00    1.08
  -3  27  12   17.09    1.36
  -3  27  12   15.38    1.06
   3  27 -12   15.92    1.39
   3  27 -11   19.48    2.65
   3  27 -11   19.71    1.45
  -3  27  11   17.41    1.32
  -3  27  11   16.61    1.07
   3  27 -11   17.08    1.18
  -3  27  10   17.76    1.06
   3  27 -10   17.77    1.23
   3  27 -10   19.25    1.50
  -3  27   9   30.25    1.38
  -3  27   9   27.12    4.51
   3  27  -9   35.41    1.40
   3  27  -9   33.75    1.59
   3  27  -8   55.26    1.62
  -3  27   8   51.30    2.83
  -3  27   8   47.97    1.52
   3  27  -8   54.47    1.71
  -3  27   8   51.39    3.33
  -3  27   7   30.90    1.22
   3  27  -7   37.37    1.57
  -3  27   7   37.01    2.57
   3  27  -7   35.42    1.42
  -3  27   7   34.00    1.29
  -3  27   6   21.07    1.10
  -3  27   6   23.90    2.41
   3  27  -6   23.73    1.44
   3  27  -6   21.75    1.45
  -3  27   6   21.59    1.15
   3  27  -6   23.94    1.31
  -3  27   5   10.15    1.05
   3  27  -5   10.89    1.34
   3  27  -5   10.63    1.34
  -3  27   5   12.05    2.43
   3  27  -5   12.36    2.75
  -3  27   5   10.45    1.05
   3  27  -4   17.73    1.30
   3  27  -4   18.84    2.81
   3  27  -4   18.14    1.36
  -3  27   4   15.48    2.37
  -3  27   4   15.37    1.09
  -3  27   4   15.10    1.11
   3  27  -3   22.57    1.21
   3  27  -3   21.38    1.31
  -3  27   3   21.66    2.41
  -3  27   3   19.05    1.18
   3  27  -3   20.72    1.38
   3  27  -3   21.08    2.80
   3  27  -2    6.20    1.21
  -3  27   2    4.60    2.29
   3  27  -2    4.64    2.38
   3  27  -2    6.62    2.86
  -3  27   2    4.22    1.04
   3  27  -2    5.77    1.06
   3  27  -1    7.88    1.11
  -3  27   1    5.20    1.08
   3  27  -1    8.55    2.93
  -3  27   1    6.09    0.99
   3  27  -1    6.19    1.20
  -3  27   0   25.83    1.23
   3  27   0   28.24    1.28
  -3  27   0   25.64    1.24
  -3  27  -1    2.27    0.93
   3  27   1    1.73    1.02
  -3  27  -2   18.59    1.14
   3  27   2   20.10    1.10
  -3  27  -2   17.73    1.28
   3  27   3    9.95    0.95
  -3  27  -3    8.38    1.22
  -3  27  -3    9.02    2.37
  -3  27  -3    9.46    1.02
   3  27   3    9.68    2.33
  -3  27  -4   50.08    1.57
   3  27   4   47.65    2.67
  -3  27  -4   51.71    2.57
   3  27   4   51.92    1.91
  -3  27  -5    3.48    1.15
   3  27   5    2.19    2.62
  -3  27  -5    2.76    2.27
   3  27   6   16.23    2.67
  -3  27  -6   17.09    2.27
  -3  27  -6   16.51    1.24
   3  27   7  122.01    3.21
  -3  27  -7  121.12    3.05
  -3  27  -7  123.59    2.30
   3  27   8   40.13    2.46
  -3  27  -8   39.20    2.27
  -3  27  -8   42.68    1.35
   3  27   9   56.20    2.39
  -3  27  -9   58.01    1.44
   3  27  10   30.05    2.02
  -3  27 -10   36.62    1.15
   3  27  11    2.74    1.90
   3 -27  14   16.79    3.41
  -3  28  17   15.77    1.65
   3  28 -17   11.37    1.84
  -3  28  16    3.55    1.89
   3  28 -16    3.86    1.64
  -3  28  15   34.56    2.15
   3  28 -15   31.00    2.01
  -3  28  14   29.40    2.24
   3  28 -14   31.23    2.29
   3  28 -13    6.20    2.24
   3  28 -13    3.89    0.87
   3  28 -12   11.23    2.46
  -3  28  12   10.46    1.28
   3  28 -12    8.29    0.99
   3  28 -11   71.73    1.88
  -3  28  11   71.64    1.79
   3  28 -11   67.07    1.66
   3  28 -10   28.50    1.50
  -3  28  10   27.66    1.30
   3  28 -10   27.95    1.28
  -3  28   9    9.31    1.12
  -3  28   9    8.35    4.30
   3  28  -9   11.20    1.18
   3  28  -8   73.97    1.83
  -3  28   8   64.69    1.65
   3  28  -8   77.54    1.92
  -3  28   8   69.01    3.39
  -3  28   8   74.49    3.05
  -3  28   7  169.44    3.79
   3  28  -7  168.53    3.01
   3  28  -7  173.33    2.97
   3  28  -7  171.17    2.96
  -3  28   6   88.01    2.93
   3  28  -6   85.59    2.04
  -3  28   6   79.40    1.75
   3  28  -6   84.05    2.07
  -3  28   6   79.80    1.91
   3  28  -6   87.95    1.98
  -3  28   5  423.45    6.06
  -3  28   5  449.24    6.58
   3  28  -5  437.56    6.30
   3  28  -5  436.58    6.29
   3  28  -5  452.24    7.00
  -3  28   5  410.18    6.36
   3  28  -4   10.20    1.30
   3  28  -4    9.69    2.77
   3  28  -4    8.20    1.31
  -3  28   4    9.14    2.34
  -3  28   4    8.64    1.01
  -3  28   4    8.80    1.05
   3  28  -3   30.81    1.36
  -3  28   3   26.46    1.25
   3  28  -3   30.59    2.95
   3  28  -3   28.32    1.50
  -3  28   3   29.41    2.46
   3  28  -3   31.98    1.47
  -3  28   2   12.28    2.34
   3  28  -2   12.52    1.16
  -3  28   2    9.64    1.15
   3  28  -2   11.52    2.88
   3  28  -2   11.04    1.28
   3  28  -1   19.11    2.92
   3  28  -1   24.21    1.33
   3  28  -1   25.61    1.28
  -3  28   1   22.54    1.20
  -3  28   1   21.82    1.24
   3  28   0   29.38    1.28
  -3  28   0   27.99    1.28
  -3  28   0   24.98    1.29
   3  28   1    9.66    1.05
  -3  28  -1    9.29    1.04
   3  28   2   19.32    1.12
  -3  28  -2   20.65    1.15
  -3  28  -2   17.92    1.27
   3  28   3   38.30    1.32
  -3  28  -3   34.67    1.42
  -3  28  -3   38.21    1.39
   3  28   4   69.92    2.98
   3  28   4   73.44    2.26
  -3  28  -4   67.45    1.78
   3  28   5   39.24    2.67
  -3  28  -5   41.13    2.48
  -3  28  -5   42.94    1.47
   3  28   6  266.07    4.67
  -3  28  -6  272.29    4.69
  -3  28  -6  272.99    4.12
   3  28   7  150.64    3.40
  -3  28  -7  153.56    3.34
  -3  28  -7  162.19    2.67
   3  28   8    2.75    2.23
  -3  28  -8    2.43    2.01
  -3  28  -8    4.95    1.04
   3  28   9   24.19    2.13
  -3  28  -9   24.98    1.11
   3  28  10   33.71    2.01
   3  28  11   27.52    1.74
   3 -28  14    5.89    2.73
  -3  29  17    8.66    1.55
   3  29 -16   15.52    1.63
  -3  29  16   14.51    1.75
   3  29 -15    3.76    1.75
  -3  29  15    4.14    1.87
   3  29 -14   34.22    2.08
  -3  29  14   34.07    2.14
   3  29 -13   43.41    2.35
   3  29 -13   36.28    1.11
   3  29 -12   72.94    2.65
   3  29 -12   64.82    1.51
   3  29 -11   13.98    1.07
  -3  29  11   15.37    1.20
   3  29 -10    3.66    1.04
  -3  29  10    3.47    1.15
   3  29 -10    2.86    1.30
  -3  29   9  195.84    3.07
   3  29  -9  205.15    3.24
   3  29  -8   68.61    1.74
  -3  29   8   68.17    2.82
  -3  29   8   68.10    3.35
   3  29  -8   71.98    1.86
   3  29  -7    2.01    1.36
   3  29  -7    2.93    1.36
   3  29  -7    3.14    1.14
  -3  29   7    0.61    2.60
  -3  29   6  301.21    5.14
   3  29  -6  290.20    4.53
   3  29  -6  295.83    4.52
   3  29  -6  284.83    4.49
  -3  29   6  281.53    4.29
   3  29  -5  219.74    3.59
  -3  29   5  212.73    4.13
   3  29  -5  214.24    3.60
  -3  29   5  204.51    3.60
  -3  29   5  214.78    3.38
   3  29  -4  146.25    2.64
  -3  29   4  141.24    3.31
   3  29  -4  146.38    3.78
   3  29  -4  138.57    2.66
  -3  29   4  134.63    2.63
  -3  29   4  134.60    2.42
  -3  29   3  160.58    3.51
   3  29  -3  170.85    2.94
   3  29  -3  173.85    2.96
   3  29  -3  161.37    4.03
  -3  29   3  159.76    2.75
  -3  29   2   47.76    2.49
   3  29  -2   56.84    1.60
  -3  29   2   50.43    1.49
   3  29  -2   46.93    2.96
   3  29  -2   57.61    1.64
  -3  29   1    9.18    1.13
  -3  29   1   10.15    1.05
   3  29  -1    7.47    2.74
   3  29  -1   11.19    1.14
  -3  29   0   52.65    1.57
  -3  29   0   56.88    1.63
  -3  29  -1  255.08    4.23
   3  29   1  267.22    4.06
  -3  29  -2   36.34    1.44
   3  29   2   39.01    1.40
   3  29   3  263.34    4.02
  -3  29  -3  270.84    4.08
   3  29   3  258.91    4.37
  -3  29  -4   59.78    1.63
   3  29   4   58.96    1.98
   3  29   5   37.48    2.46
  -3  29  -5   40.13    1.42
   3  29   6    3.94    2.26
  -3  29  -6    4.46    1.10
   3  29   7  176.30    3.58
  -3  29  -7  192.66    3.01
   3  29   8   12.11    2.00
  -3  29  -8   12.00    1.03
   3  29   9    3.19    1.90
  -3  29  -9    3.29    0.92
   3  29  10   14.67    1.76
   3  29  11   13.80    1.68
   3 -29  14    8.01    2.37
  -3  30  16   23.57    1.64
   3  30 -16   18.69    1.51
  -3  30  15   10.36    1.79
   3  30 -15    9.58    1.66
   3  30 -14    3.87    1.80
  -3  30  14    3.81    1.92
   3  30 -13   15.18    2.06
   3  30 -13   11.43    0.83
   3  30 -12   27.94    2.30
   3  30 -12   23.26    1.05
   3  30 -11    7.59    0.96
   3  30 -10   16.80    1.12
  -3  30   9    2.97    2.38
   3  30  -9    3.56    1.05
  -3  30   8   30.20    3.27
  -3  30   8   26.04    2.42
   3  30  -8   27.93    1.29
  -3  30   7   26.55    2.44
   3  30  -7   27.88    1.33
   3  30  -7   27.22    1.50
   3  30  -7   28.37    1.50
   3  30  -6   25.45    1.49
   3  30  -6   25.58    1.34
   3  30  -6   24.63    1.49
  -3  30   6   23.23    1.16
  -3  30   6   20.47    2.51
  -3  30   5   41.92    2.75
   3  30  -5   45.79    1.66
   3  30  -5   44.69    2.99
   3  30  -5   44.10    1.71
  -3  30   5   40.76    1.42
   3  30  -4   91.93    2.05
  -3  30   4   92.23    3.10
   3  30  -4   93.99    2.12
  -3  30   4   90.32    1.98
   3  30  -4   87.21    3.33
   3  30  -4   90.39    2.15
   3  30  -3    2.73    1.11
   3  30  -3    2.96    2.78
   3  30  -3    1.08    1.32
  -3  30   3    3.41    2.44
  -3  30   2   45.51    1.47
   3  30  -2   38.05    2.95
  -3  30   2   40.47    2.45
  -3  30   1   31.25    1.31
  -3  30   1   31.59    1.34
  -3  30   0   16.19    1.14
  -3  30   0   14.92    1.22
   3  30   1   81.06    1.92
   3  30   1   80.74    2.08
   3  30   2   62.42    1.86
   3  30   2   63.82    1.61
  -3  30  -2   60.97    1.64
   3  30   3   26.73    1.75
   3  30   3   29.08    1.50
  -3  30  -3   27.47    1.33
   3  30   3   25.39    1.12
   3  30   4   19.90    1.40
   3  30   4   19.60    2.31
  -3  30  -4   21.57    1.26
   3  30   5    6.54    1.28
   3  30   5    6.69    2.21
  -3  30  -5    6.63    1.12
   3  30   6   15.85    1.29
  -3  30  -6   17.42    1.14
   3  30   7    8.41    2.03
  -3  30  -7   10.29    1.04
   3  30   8    0.80    1.93
  -3  30  -8    2.02    0.93
   3  30   9    0.20    1.71
  -3  30  -9    1.57    0.87
   3  30  10    6.18    1.66
   3  30  11    4.54    1.65
  -3  31  16    5.72    1.44
   3  31 -16    4.52    1.26
  -3  31  15    8.42    1.65
   3  31 -15    7.13    1.55
  -3  31  14   25.30    1.86
   3  31 -14   25.79    1.83
   3  31 -13    2.21    0.72
   3  31 -13    2.79    1.97
   3  31 -12    2.68    0.83
   3  31 -12    3.41    2.11
   3  31 -11    2.43    0.90
   3  31 -10    8.06    0.99
  -3  31   9   44.29    2.47
   3  31  -9   50.10    1.45
   3  31  -8   15.71    1.16
  -3  31   8   16.73    3.44
   3  31  -7   26.83    1.48
   3  31  -7   25.94    1.28
  -3  31   7   24.05    2.39
   3  31  -6    4.38    1.36
   3  31  -6    4.53    1.12
  -3  31   6    2.32    2.34
   3  31  -5   88.87    2.10
   3  31  -5   91.19    3.27
  -3  31   5   86.21    1.79
  -3  31   5   83.98    2.85
  -3  31   4   48.57    2.61
   3  31  -4   50.54    1.57
   3  31  -4   49.18    1.75
  -3  31   4   47.29    1.45
   3  31  -4   47.57    2.99
   3  31  -3    8.75    2.72
  -3  31   3    9.36    1.90
   3  31  -3    8.93    1.38
  -3  31   3    7.55    1.15
   3  31  -3    9.13    1.16
  -3  31   3    8.25    2.36
   3  31  -2   53.13    3.02
  -3  31   2   67.41    1.65
   3  31  -2   74.62    1.76
  -3  31   2   48.90    2.48
   3  31  -1   77.23    1.82
  -3  31   1   69.06    1.72
   3  31   0  130.93    2.40
  -3  31   0  119.06    2.32
   3  31   1   43.52    1.41
   3  31   1   43.59    1.64
   3  31   2   12.09    1.03
   3  31   2   13.07    1.37
   3  31   3   53.69    1.88
   3  31   3   57.70    1.72
  -3  31  -3   52.78    1.55
   3  31   4   46.73    1.61
   3  31   4   44.73    2.40
  -3  31  -4   45.59    1.44
   3  31   5  102.32    2.17
   3  31   5   98.39    2.76
   3  31   6   25.01    1.29
   3  31   6   25.34    2.12
  -3  31  -6   27.75    1.18
   3  31   7   10.01    1.95
  -3  31  -7   11.88    1.00
   3  31   8   38.62    1.98
  -3  31  -8   46.29    1.24
   3  31   9   11.12    1.79
  -3  31  -9   13.72    0.89
   3  31  10    2.39    1.76
  -3  32  15   33.21    1.54
   3  32 -15   28.21    1.46
   3  32 -14   22.08    1.73
   3  32 -13    0.30    0.67
   3  32 -13    0.29    1.85
   3  32 -12    7.83    0.81
   3  32 -11   13.27    0.93
   3  32 -10   10.65    0.96
  -3  32   9    7.29    2.21
   3  32  -9    8.55    1.02
  -3  32   8   45.40    2.47
   3  32  -8   46.04    1.41
   3  32  -7   68.74    1.70
  -3  32   7   65.80    2.66
   3  32  -6   34.97    1.55
   3  32  -6   34.53    1.36
  -3  32   6   30.75    2.36
   3  32  -5   33.30    1.54
   3  32  -5   36.10    2.73
  -3  32   5   31.53    1.21
  -3  32   5   30.77    2.42
  -3  32   4  171.15    3.60
   3  32  -4  192.42    3.14
   3  32  -4  184.48    3.18
  -3  32   4  182.46    2.92
   3  32  -4  160.42    3.97
  -3  32   3   52.77    2.49
   3  32  -3   73.80    1.76
  -3  32   3   66.25    1.60
   3  32  -3   46.05    2.94
   3  32  -3   69.44    1.89
  -3  32   2    3.20    1.08
   3  32  -2    3.62    1.11
  -3  32   2    1.43    1.75
   3  32  -1   27.65    1.29
  -3  32   1   24.52    1.26
   3  32   0   52.33    1.49
  -3  32   0   46.35    1.47
   3  32   1   25.17    1.19
   3  32   1   25.46    1.43
   3  32   2  100.51    1.94
   3  32   2   96.88    2.33
   3  32   3   33.68    1.47
  -3  32  -3   33.27    1.30
   3  32   4   81.99    1.92
  -3  32  -4   82.01    1.77
   3  32   5   30.58    1.35
   3  32   5   29.38    2.09
  -3  32  -5   31.27    1.22
   3  32   6   10.27    1.91
  -3  32  -6   11.75    1.01
   3  32   7   17.46    1.88
  -3  32  -7   20.64    1.04
   3  32   8   33.06    1.85
  -3  32  -8   38.99    1.14
   3  32  10    8.65    1.46
  -3  33  15    4.27    1.15
   3  33 -15    4.02    1.19
   3  33 -14   22.61    1.54
   3  33 -13   26.64    1.80
   3  33 -13   21.98    0.77
   3  33 -12   23.10    0.88
   3  33 -12   25.28    1.94
   3  33 -11    4.99    0.81
   3  33 -10   20.93    1.01
  -3  33   9   61.95    2.40
   3  33  -9   65.88    1.53
  -3  33   8   16.48    2.18
   3  33  -8   18.52    1.09
   3  33  -7    4.34    1.05
  -3  33   7    4.76    2.14
   3  33  -6    9.82    1.32
  -3  33   6    8.81    2.21
   3  33  -5    9.06    1.33
   3  33  -5   10.03    2.52
  -3  33   5    8.48    0.98
  -3  33   5    8.50    2.19
  -3  33   4    7.06    2.17
   3  33  -4    9.45    1.13
  -3  33   4    8.71    1.03
   3  33  -4    4.17    2.48
   3  33  -4    8.85    1.34
  -3  33   3    4.83    1.01
   3  33  -3    5.63    1.12
  -3  33   3    3.94    1.72
   3  33  -3    4.58    1.33
   3  33  -2   23.12    1.22
  -3  33   2   19.08    1.15
  -3  33   1    2.20    1.03
   3  33  -1    2.84    1.03
  -3  33   1    1.18    1.61
   3  33   0   14.14    1.08
  -3  33   0   11.54    1.10
   3  33   1   68.40    1.60
   3  33   1   71.35    1.81
   3  33   2   54.43    1.85
   3  33   2   59.54    1.67
   3  33   3   13.12    1.26
  -3  33  -3   11.62    1.08
   3  33   4   63.81    1.68
  -3  33  -4   65.84    1.54
   3  33   5    3.61    1.14
   3  33   5    3.87    1.87
  -3  33  -5    3.97    0.96
   3  33   6    8.54    1.84
  -3  33  -6   10.40    0.97
   3  33   7    4.50    1.78
  -3  33  -7    3.59    0.88
   3  33   8   47.91    1.87
  -3  33  -8   56.00    1.26
   3  33   9    0.59    1.46
   3  34 -14    2.11    1.20
   3  34 -13   27.09    1.61
   3  34 -12   -0.01    0.66
   3  34 -12    2.85    1.68
   3  34 -11   43.01    1.09
   3  34 -10   15.07    0.90
   3  34  -9   14.92    0.96
  -3  34   8   18.18    2.14
   3  34  -8   20.83    1.07
  -3  34   7   17.05    2.06
   3  34  -7   20.88    1.12
  -3  34   7   17.95    3.03
  -3  34   6   12.63    1.99
   3  34  -5   23.65    2.37
  -3  34   5   24.12    2.17
   3  34  -4   49.02    1.58
  -3  34   4   46.71    1.33
   3  34  -4   49.67    1.44
   3  34  -3   68.95    1.78
  -3  34   3   64.11    1.53
   3  34  -3   67.79    1.64
  -3  34   2   44.67    1.34
   3  34  -2   50.82    1.42
  -3  34   1   23.54    1.15
   3  34  -1   29.62    1.19
  -3  34   0   92.21    1.91
   3  34   0  101.36    1.93
   3  34   1   66.62    1.73
   3  34   1   59.01    1.45
   3  34   2   19.08    1.30
   3  34   3   27.62    1.35
  -3  34  -3   27.47    1.17
   3  34   4   42.13    1.46
  -3  34  -4   43.10    1.28
   3  34   5    5.28    1.80
  -3  34  -5    4.36    0.94
   3  34   6   43.92    1.92
  -3  34  -6   48.66    1.26
  -3  34  -7   26.25    1.00
   3  35 -13    8.35    1.25
   3  35 -12   14.20    1.50
   3  35 -12   13.48    0.68
   3  35 -11   23.81    0.85
  -3  35  10    9.19    1.73
   3  35 -10   11.03    0.82
  -3  35   9    7.50    1.92
   3  35  -9    6.66    0.85
  -3  35   8    8.26    1.86
   3  35  -8    8.96    0.92
  -3  35   7    6.34    2.11
   3  35  -7    6.89    0.94
  -3  35   7    3.74    3.18
  -3  35   6   66.26    2.18
   3  35  -5   17.67    1.30
   3  35  -4   12.83    1.04
   3  35  -4   12.77    1.28
   3  35  -3    7.69    1.00
  -3  35   3    6.52    0.96
  -3  35   3    6.66    1.68
   3  35  -3    6.98    1.23
  -3  35   2    4.15    0.95
   3  35  -2    5.34    0.98
  -3  35   2    3.37    1.56
   3  35  -1   19.41    1.06
  -3  35   1   18.47    1.06
   3  35   0   96.52    1.84
  -3  35   0   94.39    1.85
   3  35   1   65.89    1.67
   3  35   2   13.50    1.20
  -3  35  -3   21.39    1.06
   3  35   3   23.35    1.26
  -3  35  -4  103.99    1.90
   3  35   4  102.56    2.00
  -3  35  -5   20.01    1.00
  -3  35  -6    5.25    0.85
  -3  35  -7   51.58    1.20
  -3  35  -8   19.52    0.94
   3  36 -12   27.93    0.70
   3  36 -11    5.59    0.64
  -3  36  10   10.87    1.73
   3  36 -10   19.38    0.82
  -3  36   9   20.89    1.81
   3  36  -9   34.38    1.00
  -3  36   8    7.54    1.79
   3  36  -8   13.95    0.90
   3  36  -7   19.40    0.98
  -3  36   7    6.12    3.26
   3  36  -4   13.62    0.99
   3  36  -4   13.91    1.23
   3  36  -3   14.60    1.02
  -3  36   3   13.93    0.96
  -3  36   3   15.76    1.66
   3  36  -3   15.40    1.23
  -3  36   2    6.44    0.94
   3  36  -2    9.31    0.96
  -3  36   2    5.72    1.54
  -3  36   1    9.69    0.96
   3  36  -1   10.40    0.93
  -3  36   1    7.35    1.47
  -3  36   0    1.89    1.39
  -3  36   0    3.18    0.91
   3  36   1   14.38    1.17
  -3  36  -1   12.70    0.97
   3  36   2   16.38    1.19
  -3  36  -3   25.36    1.04
   3  36   3   25.92    1.20
  -3  36  -4    4.43    0.86
  -3  36  -5   14.94    0.91
  -3  36  -6    2.36    0.78
  -3  36  -7   16.62    0.96
   3  37 -11   16.67    0.63
  -3  37  11    2.32    1.28
   3  37 -10   49.07    1.05
   3  37  -9   14.85    0.79
   3  37  -8   39.87    1.07
   3  37  -7    9.53    0.84
   3  37  -4   16.93    0.97
   3  37  -3   41.38    1.21
   3  37  -3   43.96    1.40
  -3  37   2   42.49    1.17
   3  37  -2   42.15    1.18
  -3  37   1   50.02    1.33
   3  37  -1   55.64    1.28
  -3  37   0    0.08    1.31
  -3  37   0    0.15    0.85
  -3  37  -1   21.63    1.01
   3  37   1   28.28    1.22
  -3  37  -2    9.88    1.22
   3  37   2    9.19    1.07
  -3  37  -3   36.36    1.34
  -3  37  -3   37.00    1.09
   3  37   3   36.30    1.19
  -3  37  -4   39.59    1.10
  -3  37  -4   35.31    1.28
  -3  37  -5    1.40    0.76
  -3  37  -5    1.77    0.99
  -3  37  -6   15.64    0.98
  -3  37  -7    4.02    0.78
   3  38 -10   13.59    0.63
   3  38  -9   28.22    0.82
   3  38  -8   57.05    1.18
   3  38  -7   16.62    0.83
   3  38  -5   18.72    0.89
   3  38  -4    4.20    0.80
   3  38  -3   32.79    1.04
   3  38  -2   31.29    1.02
  -3  38   2   35.96    1.61
  -3  38   1    2.25    1.33
  -3  38   1    3.24    0.81
  -3  38   0    1.77    1.26
  -3  38   0    1.69    0.81
   3  38   0    1.59    1.02
  -3  38  -1    5.75    1.21
  -3  38  -1    4.07    0.82
   3  38   1    5.28    1.03
  -3  38  -2    1.63    1.13
   3  38   2    1.83    0.98
  -3  38  -3   15.53    1.11
  -3  38  -4    7.85    1.01
  -3  38  -4    9.78    0.77
  -3  38  -5    9.37    0.93
  -3  38  -6    6.63    0.83
   3  39 -10    1.27    0.41
   3  39  -9    1.12    0.52
   3  39  -8    3.63    0.60
   3  39  -7   44.87    1.03
   3  39  -5    8.18    0.74
   3  39  -4   29.71    0.94
   3  39  -3   16.47    0.83
  -3  39   2   31.02    1.56
   3  39  -2   26.88    0.90
  -3  39   1    9.35    1.33
  -3  39   0   15.38    1.27
  -3  39  -1   29.83    1.28
  -3  39  -2   18.95    1.15
  -3  39  -3    1.20    0.98
  -3  39  -4    4.31    0.92
  -3  39  -5    5.88    0.84
   3  40  -9    1.42    0.39
   3  40  -8    8.85    0.54
   3  40  -5    1.78    0.63
   3  40  -4   18.90    0.77
   3  40  -3    0.92    0.63
  -3  40   2   36.59    1.59
  -3  40   1   10.12    1.29
  -3  40   0    9.82    1.20
  -3  40  -1    8.77    1.09
  -3  40  -2   11.80    1.04
  -3  40  -3    6.28    0.93
  -3  40  -4   25.07    0.99
   3  41  -5   16.75    0.63
   3  41  -4    1.85    0.54
  -3  41   2   12.18    1.68
  -3  41   1    2.40    1.26
  -3  41   0    1.60    1.14
  -3  41  -1    0.80    1.02
  -3  41  -2   23.37    1.06
  -3  41  -3   23.23    0.95
   3  42  -5    1.18    0.37
  -3  42   2    2.00    1.60
  -3  42   1    3.49    1.44
  -3  42   0    7.09    1.29
  -3  42  -1    9.58    1.12
  -4   0  20  191.81    6.88
  -4   0  19  407.28    6.11
  -4   0  19  465.62   10.01
  -4   0  18   92.30    2.19
  -4   0  18   94.54    4.14
  -4   0  17  117.68    6.06
  -4   0  17  116.97    4.36
  -4   0  17  109.08    2.43
  -4   0  16  329.88    7.32
  -4   0  16  350.08    8.41
   4   0 -16  336.17    7.08
  -4   0  15    6.45    4.37
  -4   0  15    8.92    2.16
   4   0 -15    7.99    1.92
  -4   0  14  245.78    5.92
   4   0 -14  245.87    5.54
  -4   0  13  387.50    7.99
  -4   0  13  409.27    7.98
  -4   0  12   57.31    2.78
   4   0 -12   59.19    2.64
  -4   0  11   11.13    1.82
   4   0 -11   11.33    1.78
  -4   0  10 1130.68   16.77
   4   0 -10 1097.27   16.26
  -4   0   9    2.02    1.45
   4   0  -9    1.70    1.47
   4   0  -8   56.30    2.09
   4   0  -7   12.62    1.52
   4   0  -6  507.42    7.66
   4   0  -5  173.35    3.27
   4   0  -4 1209.64   16.90
   4   0  -3 2058.93   27.76
   4   0  -1  991.73   13.82
   4   0   9  478.00    8.60
   4   0  10  203.97    5.62
   4   0  11  142.87    5.20
   4   0  12  351.07    7.97
   4   0  13   45.43    4.74
   4   0  14  305.54    7.90
   4   0  15  187.08    6.70
   4   0  16  423.02    9.27
   4   0  17   22.66    4.34
  -4   1  20   25.60    5.70
  -4   1  20   21.86    1.36
  -4   1  19   15.38    1.50
  -4  -1  19   14.46    1.38
  -4  -1  18    6.93    2.53
  -4  -1  18    6.22    1.30
  -4   1  18    6.35    1.39
  -4   1  18   -2.97    5.50
  -4  -1  18   -2.68    5.40
  -4  -1  17    0.97    2.25
  -4  -1  17    0.15    5.01
  -4   1  17   -0.74    5.05
  -4  -1  17    2.80    1.30
   4   1 -16   37.95    2.76
  -4  -1  16   34.85    2.72
  -4  -1  16   38.79    5.09
  -4   1  16   39.06    1.61
   4  -1 -15   13.71    1.96
   4   1 -15   12.81    2.09
  -4  -1  15   12.85    2.29
  -4  -1  15   10.22    4.61
  -4   1  15   10.46    4.51
  -4   1  15   12.23    1.28
   4   1 -14   25.79    2.39
   4  -1 -14   22.83    2.17
  -4  -1  14   23.10    2.44
  -4  -1  14   16.98    4.24
  -4   1  14   20.44    1.27
   4  -1 -13   45.55    2.57
  -4  -1  13   39.93    2.59
  -4  -1  13   39.03    4.20
  -4   1  13   36.13    1.42
  -4  -1  12   11.64    1.94
   4   1 -12   14.85    2.10
   4  -1 -12   12.81    1.95
  -4  -1  11    2.12    1.58
   4   1 -11    3.87    1.68
   4  -1 -11    4.49    1.65
  -4  -1  10   72.16    2.81
   4  -1 -10   80.25    2.64
   4   1 -10   71.38    2.85
  -4  -1   9   20.24    1.82
   4   1  -9   20.37    1.76
   4  -1  -9   21.21    1.65
   4   1  -8    7.56    1.64
   4   1  -7   10.90    1.46
   4  -1  -7   11.48    1.29
   4   1  -6   46.46    1.83
   4   1  -5    4.87    1.29
   4   1  -4   55.84    2.13
   4   1  -3   48.54    2.26
   4   1  -2  177.05    3.29
   4   1   9  296.52    6.44
   4   1  10   39.60    3.75
   4  -1  10   35.42    3.81
   4  -1  11   10.80    3.98
   4   1  11   14.94    3.96
   4   1  12   13.83    4.26
   4  -1  12   12.00    4.26
   4   1  13    2.63    4.31
   4  -1  13    2.28    4.35
   4   1  14   14.45    4.75
   4  -1  14   11.39    4.72
   4  -1  15   -4.07    5.25
   4   1  15   -4.60    5.19
   4  -1  16  180.63    6.48
   4   1  16  171.80    6.49
   4   1  17   18.21    4.36
   4  -1  17   23.53    4.60
   4  -1  18   11.54    3.95
   4   1  18    9.49    3.57
  -4   2  21   12.37    1.07
  -4   2  20   70.50    1.89
  -4   2  19  109.46    6.71
  -4  -2  19  107.66    6.64
  -4   2  19  102.11    2.39
  -4   2  18   58.60    1.91
  -4  -2  18   55.49    1.72
  -4  -2  18   57.91    3.54
  -4   2  18   62.68    5.84
  -4  -2  18   57.95    6.00
  -4  -2  17    0.85    2.21
  -4   2  17   -0.77    5.00
  -4  -2  17    0.56    5.08
  -4  -2  17    2.04    1.22
   4   2 -16    6.47    2.05
  -4  -2  16    3.30    2.05
  -4  -2  16    4.71    4.89
  -4   2  16    1.01    4.81
  -4   2  16    5.69    1.40
   4   2 -15    8.65    2.13
  -4   2  15    5.82    4.50
  -4  -2  15    7.39    4.48
  -4  -2  15    7.53    2.14
   4  -2 -14    3.01    1.67
   4   2 -14    4.66    1.98
  -4  -2  14    4.41    2.00
  -4   2  14   -0.83    4.25
  -4  -2  14   -2.06    4.14
  -4   2  14    2.52    1.18
  -4  -2  13   22.75    3.99
  -4   2  13   18.55    4.00
  -4  -2  13   24.32    2.29
   4   2 -13   29.75    2.56
  -4  -2  12   23.20    2.13
   4  -2 -12   25.41    2.04
   4   2 -12   24.46    2.25
  -4  -2  11    4.13    1.63
   4  -2 -11    4.39    1.48
   4   2 -11    4.09    1.77
  -4  -2  10    8.50    1.71
   4   2 -10   10.34    1.83
  -4  -2   9   34.39    2.06
   4  -2  -9   33.43    1.69
   4   2  -9   34.26    2.01
   4   2  -8   17.91    1.70
   4  -2  -8   16.91    1.41
   4   2  -7   18.82    1.67
   4  -2  -7   17.05    1.33
   4   2  -6    4.80    1.35
   4   2  -5    7.91    1.36
   4  -2  -5    8.39    1.44
   4   2  -4    9.14    1.52
   4  -2  -3    6.21    1.10
   4   2  -3    3.30    2.12
   4   2  -2   59.06    1.94
   4  -2  -1   42.82    2.36
   4  -2   0   32.05    2.54
   4  -2   9   93.32    4.09
   4   2   9   83.85    3.97
   4   2  10   27.09    3.71
   4   2  11   33.30    4.26
   4  -2  11   36.31    4.26
   4  -2  12    2.11    4.19
   4   2  12    1.43    4.15
   4   2  13    2.21    4.33
   4  -2  13    6.55    4.57
   4  -2  14   50.22    5.20
   4  -2  15   87.62    5.56
   4  -2  16   99.96    5.70
   4   2  16   88.85    5.79
   4   2  17   12.23    4.11
   4  -2  17   13.23    4.28
  -4   3  21   28.98    1.27
  -4  -3  20  809.31   14.06
  -4   3  20  838.64   14.06
  -4   3  19  567.36   11.28
  -4   3  19  512.82    7.54
  -4   3  18  378.64    9.21
  -4  -3  18  393.61    9.28
   4   3 -17   24.30    2.44
  -4   3  17   19.01    5.22
  -4  -3  17   18.16    5.00
  -4  -3  17   22.18    2.64
  -4   3  17   21.00    2.63
  -4   3  16   35.60    1.68
  -4   3  16   29.67    4.89
   4   3 -16   35.74    2.72
  -4  -3  16   27.67    5.00
  -4  -3  16   30.67    2.66
  -4   3  15  226.92    3.72
  -4   3  15  235.11    6.92
   4   3 -15  245.56    5.94
  -4  -3  15  238.33    6.76
  -4  -3  15  245.40    5.96
  -4   3  14   25.36    1.35
  -4   3  14   25.53    4.16
  -4  -3  14   25.11    4.60
  -4  -3  14   28.96    2.56
   4  -3 -14   27.35    2.02
   4   3 -14   29.62    2.55
  -4   3  13  521.48    9.42
   4  -3 -13  503.70    8.65
  -4  -3  13  520.36    9.39
  -4  -3  12  139.90    4.05
   4   3 -12  141.00    4.12
  -4  -3  11   52.19    2.52
   4   3 -11   53.68    2.62
  -4  -3  10  158.92    4.01
   4  -3 -10  146.73    3.40
   4   3 -10  159.55    3.97
  -4  -3   9  116.23    3.30
   4   3  -9  117.60    3.29
   4   3  -8  640.12    9.45
   4  -3  -8  566.73    8.74
   4   3  -7  719.99   10.32
   4  -3  -7  656.76    9.77
   4  -3  -6  117.70    2.55
   4   3  -6  130.04    2.97
   4   3  -5  113.47    2.69
   4  -3  -5  103.81    2.50
   4   3  -4  171.46    3.50
   4  -3  -4  165.15    3.17
   4   3  -3  115.62    3.44
   4   3  -2  905.48   12.85
   4  -3  -1  198.76    3.85
   4  -3   0  661.63    9.39
  -4   3   0  603.66    9.76
   4  -3   9  213.07    5.44
   4   3  10   38.40    3.77
   4  -3  10   43.47    3.90
   4   3  11   83.24    4.62
   4  -3  11   80.23    4.80
   4  -3  12    6.16    4.14
   4   3  12    9.96    4.07
   4   3  13   47.91    4.88
   4  -3  13   53.53    4.83
   4  -3  14  312.40    7.93
   4   3  14  315.76    8.05
   4   3  15  506.59   10.50
   4  -3  15  487.01   10.12
   4  -3  16  181.82    6.36
   4   3  16  180.70    6.55
   4   3  17    2.08    4.14
   4  -3  17   -0.64    4.46
   4  -3  18   73.13    4.19
  -4   4  21    8.03    1.13
  -4   4  20  138.01    2.71
  -4   4  20  126.04    6.35
  -4   4  19   10.96    1.57
  -4   4  18    9.48    1.52
  -4  -4  18    4.59    5.35
  -4   4  18    1.87    5.68
   4   4 -17   10.82    2.23
  -4  -4  17    7.05    4.98
  -4   4  17    9.29    5.04
  -4  -4  17   11.17    2.40
  -4   4  17    9.96    2.36
   4   4 -16    2.70    2.08
  -4  -4  16    2.82    2.05
  -4   4  16    2.61    2.03
  -4  -4  16    6.81    4.96
  -4   4  16    0.05    4.77
  -4   4  16    3.44    1.45
  -4   4  15   30.63    1.52
  -4   4  15   30.76    4.72
   4   4 -15   34.29    2.80
  -4  -4  15   29.64    4.72
  -4  -4  15   31.79    2.60
  -4   4  15   33.00    2.59
   4   4 -14   17.36    2.36
  -4  -4  14   18.38    2.33
  -4   4  14   18.57    2.26
  -4   4  14   15.43    4.15
  -4  -4  14   12.94    4.47
  -4   4  14   15.33    1.32
   4  -4 -13   48.13    2.29
   4   4 -13   46.16    2.89
  -4  -4  13   45.00    2.64
  -4   4  13   43.87    2.62
  -4   4  13   38.88    3.99
  -4  -4  12   18.74    2.03
  -4   4  12   20.01    2.08
   4   4 -12   19.23    2.33
   4  -4 -12   19.62    1.70
  -4  -4  11    2.61    1.60
  -4   4  11    0.78    1.57
   4  -4 -11    2.41    1.30
   4   4 -11    2.35    1.80
  -4  -4  10    1.44    1.52
  -4   4  10    1.19    1.51
   4   4 -10    0.78    1.77
  -4  -4   9   11.38    1.70
  -4   4   9   10.46    1.62
   4  -4  -9   10.43    1.31
   4   4  -9   10.49    1.78
   4   4  -8   12.77    1.82
   4  -4  -8   11.36    1.18
   4   4  -7   69.85    2.43
   4  -4  -7   66.77    1.84
   4  -4  -6   15.17    1.38
   4   4  -6   16.30    1.64
   4   4  -5    5.15    1.42
   4   4  -4   12.68    1.50
   4   4  -4   11.61    1.84
   4   4  -3    5.56    2.02
   4   4  -2   60.15    2.14
   4  -4  -1   37.74    2.28
  -4   4   0   25.49    2.56
   4  -4   0   27.30    2.41
   4   4   8   67.21    1.88
   4  -4  10   -3.00    4.16
   4  -4  11   26.73    4.25
   4   4  11   30.32    4.00
   4  -4  12   12.47    4.28
   4   4  12   10.77    4.41
   4  -4  13   31.86    4.72
   4   4  13   30.17    4.76
   4  -4  14  124.15    5.85
   4   4  14  115.93    5.85
   4  -4  15  114.90    5.80
   4   4  15  104.07    6.13
   4   4  16   59.61    5.28
   4  -4  16   52.55    5.15
   4  -4  17   39.06    4.45
   4  -4  18   25.03    3.91
  -4   5  22    1.74    0.89
  -4   5  21    6.17    1.15
  -4   5  20   18.26    1.53
  -4   5  20   14.05    4.80
  -4  -5  20   14.05    5.35
  -4   5  19   33.65    1.75
  -4   5  19   38.03    5.61
  -4   5  18   32.06    1.80
  -4   5  18   28.24    5.62
   4   5 -17   23.70    2.60
  -4  -5  17   22.62    2.61
  -4   5  17   22.61    2.67
  -4   5  17   26.03    5.27
  -4  -5  17   23.04    5.20
  -4   5  17   24.85    1.69
  -4   5  16   18.61    1.56
  -4   5  16   21.56    5.09
   4   5 -16   17.71    2.54
  -4  -5  16   15.01    5.06
  -4   5  16   17.01    2.41
  -4  -5  16   17.99    2.40
  -4   5  15   23.86    1.49
  -4   5  15   27.59    4.64
   4   5 -15   28.09    2.68
  -4  -5  15   25.78    4.72
  -4  -5  15   24.51    2.42
  -4   5  15   25.42    2.45
   4   5 -14   25.25    2.53
  -4  -5  14   26.41    2.44
  -4   5  14   26.39    2.43
  -4   5  14   21.38    4.32
  -4   5  14   22.13    1.38
   4   5 -13   29.20    2.55
  -4  -5  13   29.62    2.29
  -4   5  13   27.93    2.31
  -4   5  13   24.39    4.07
  -4  -5  12   44.87    2.47
  -4   5  12   40.71    2.46
   4  -5 -12   40.40    1.95
   4   5 -12   45.84    2.81
  -4  -5  11   31.91    2.15
  -4   5  11   31.00    2.14
   4   5 -11   31.39    2.41
  -4   5  10   85.74    2.99
  -4  -5  10   82.97    2.91
   4   5 -10   88.21    3.17
  -4  -5   9   43.43    2.22
  -4   5   9   42.86    2.14
   4   5  -9   43.81    2.37
   4   5  -8   19.71    1.92
   4   5  -7    9.91    1.69
   4   5  -6   34.46    1.87
   4   5  -5    3.71    1.48
   4   5  -4   37.96    1.83
   4   5  -3   39.89    2.37
   4   5  -1   62.85    2.62
   4  -5  -1   47.26    2.59
  -4   5   0   66.98    3.10
   4   5   0   68.13    2.96
   4  -5   0   75.41    2.94
   4   5   8  125.03    2.56
   4   5   9   68.43    2.01
   4   5   9   58.12    3.90
   4  -5  10   44.73    4.16
   4   5  10   52.40    4.12
   4  -5  11   18.93    4.16
   4   5  11   23.70    3.99
   4  -5  12    1.02    4.47
   4   5  12    1.26    4.29
   4  -5  13   11.01    4.49
   4   5  13    5.33    4.45
   4  -5  14   69.06    5.26
   4  -5  15  179.04    6.54
   4   5  15  179.11    6.83
   4  -5  16  103.21    5.69
   4  -5  17   68.54    4.74
   4  -5  18    2.40    3.74
  -4   6  22    6.02    0.95
  -4   6  21   14.30    1.22
  -4   6  20  107.29    2.36
  -4  -6  20   93.98    5.65
  -4   6  20   94.83    5.36
  -4   6  19  632.78   11.96
  -4  -6  19  649.83   11.95
  -4  -6  18  633.26   11.81
  -4   6  18  616.16   12.04
   4   6 -17    7.87    2.30
  -4  -6  17    8.05    2.31
  -4   6  17    7.05    2.33
  -4  -6  17   10.06    4.97
  -4   6  17   11.56    5.08
  -4   6  17    9.01    1.61
  -4   6  16  297.30    4.69
  -4   6  16  307.28    8.19
   4   6 -16  306.63    7.13
  -4  -6  16  307.44    8.02
  -4  -6  16  285.98    6.72
  -4   6  16  292.94    6.82
  -4   6  15  123.85    2.53
  -4   6  15  130.02    5.77
   4   6 -15  134.87    4.51
  -4  -6  15  115.31    5.80
  -4  -6  15  116.82    3.99
  -4   6  15  117.70    4.03
   4   6 -14   58.08    3.19
  -4   6  14   47.55    4.55
  -4   6  14   49.96    1.68
  -4  -6  14   52.06    2.90
  -4   6  14   53.85    2.91
   4   6 -13   16.98    2.37
  -4  -6  13   15.77    2.02
  -4   6  13   14.10    2.03
  -4   6  13   15.89    4.12
  -4  -6  12  215.77    5.08
  -4   6  12  214.84    5.10
   4   6 -12  229.20    5.50
  -4  -6  11   23.64    1.99
  -4   6  11   23.07    1.97
   4  -6 -11   18.83    1.41
   4   6 -11   23.59    2.26
  -4  -6  10 1199.58   16.89
  -4   6  10 1210.86   16.94
   4   6 -10 1238.18   17.16
  -4  -6   9   58.34    2.40
  -4   6   9   59.49    2.40
   4  -6  -9   51.35    1.67
   4   6  -9   60.56    2.59
   4   6  -8  563.02    9.14
   4   6  -7  480.32    7.83
   4   6  -6  110.50    2.88
   4   6  -6  102.47    4.05
   4   6  -5   39.08    1.90
   4   6  -5   38.39    3.12
   4   6  -4  939.65   14.32
   4   6  -4 1030.80   14.14
   4  -6  -2 4748.84   62.33
   4   6  -1 2657.38   34.87
   4  -6  -1 2575.89   34.77
  -4   6   0 1504.34   21.49
   4   6   0 1519.81   20.82
  -4   6  -1  431.10    8.47
   4   6   8  553.79    7.95
   4   6   9  147.86    2.94
   4   6  10    7.58    3.75
   4  -6  11   70.35    4.88
   4   6  11   68.74    4.60
   4  -6  12  306.28    7.66
   4   6  12  324.99    7.87
   4  -6  13   33.43    4.72
   4   6  13   30.95    4.67
   4  -6  14  434.00    9.36
   4   6  14  448.48    9.71
   4  -6  15  559.03   10.93
   4   6  15  552.96   10.97
   4   6  16  722.60   12.93
   4  -6  16  808.32   13.30
   4   6  17  121.29    4.75
   4  -6  17  139.14    5.30
   4  -6  18   33.17    3.97
  -4   7  22    8.77    0.97
  -4   7  21    2.34    1.17
  -4   7  20    4.67    1.40
  -4  -7  20   -0.27    4.72
  -4   7  20   -1.53    4.43
  -4   7  19   11.73    1.61
  -4  -7  19    8.52    5.37
  -4   7  19   -0.09    5.42
  -4   7  18   37.96    1.84
  -4  -7  18   37.13    5.69
  -4   7  18   30.19    5.49
   4   7 -17   16.41    2.48
  -4   7  17   15.74    2.49
  -4  -7  17   15.88    2.43
  -4   7  17   19.30    5.18
  -4  -7  17   14.32    5.15
  -4   7  17   18.15    1.70
  -4   7  17   17.10    1.59
  -4   7  16   81.87    2.18
  -4   7  16   88.84    5.76
   4   7 -16   83.30    3.85
  -4  -7  16   71.83    5.74
  -4  -7  16   76.12    3.46
  -4   7  16   77.04    3.50
   4   7 -15   13.19    2.46
  -4  -7  15   10.38    2.01
  -4   7  15   10.96    2.07
  -4   7  15   13.72    4.63
  -4   7  15   12.10    1.48
   4   7 -14   64.09    3.33
  -4   7  14   65.91    4.84
  -4   7  14   58.61    1.81
  -4  -7  14   64.14    3.08
  -4   7  14   65.11    3.07
   4   7 -13   11.66    2.26
  -4  -7  13    9.68    1.85
  -4   7  13   10.69    1.91
  -4   7  13   11.48    4.08
  -4  -7  12   23.46    2.05
  -4   7  12   23.45    2.07
   4   7 -12   25.45    2.46
  -4  -7  11    2.27    1.49
  -4   7  11    1.51    1.52
   4   7 -11    1.97    1.90
  -4  -7  10   30.28    2.02
  -4   7  10   30.17    2.02
   4   7 -10   32.45    2.39
  -4  -7   9   10.22    1.59
  -4   7   9   10.40    1.61
   4   7  -9   11.10    1.88
   4   7  -8    1.50    1.69
   4   7  -7   11.78    1.71
   4   7  -6   15.45    1.63
   4   7  -5   15.03    1.58
   4   7  -5   15.10    2.73
   4  -7  -2  244.16    4.42
   4   7  -1   27.52    2.68
   4  -7  -1   30.17    3.13
  -4   7   0   28.19    3.01
   4   7   0   23.57    3.04
  -4   7  -2   17.69    3.73
   4   7   8  100.09    2.38
   4   7   9   95.80    2.36
   4   7   9   81.67    4.24
   4   7  10   57.98    4.27
   4   7  11   30.17    4.39
   4  -7  12   21.05    4.67
   4   7  12   21.48    4.57
   4  -7  13    3.96    4.42
   4   7  13   -0.94    4.53
   4  -7  14  228.66    7.04
   4   7  14  246.73    7.25
   4  -7  15  374.63    8.67
   4   7  15  379.78    8.62
   4  -7  16   72.24    5.00
   4   7  16   64.83    4.73
   4  -7  17   86.70    4.86
   4  -7  18   24.22    3.73
  -4   8  22   10.30    1.02
  -4   8  21   34.88    1.42
  -4   8  20   75.91    2.05
  -4   8  19   11.62    4.86
  -4   8  19    7.67    1.58
  -4  -8  19   13.08    5.27
  -4   8  18   21.44    1.70
  -4  -8  18   23.81    5.52
  -4   8  18   24.38    5.10
  -4   8  17    1.52    1.63
  -4   8  17    0.94    1.47
  -4   8  17    2.60    4.79
   4   8 -17    0.65    2.09
  -4  -8  17   -2.96    4.94
  -4  -8  17   -0.69    2.09
  -4   8  17    1.77    2.10
   4   8 -16    3.31    2.31
  -4  -8  16    3.49    2.05
  -4   8  16    2.17    2.07
  -4   8  16    5.77    4.88
  -4  -8  16   -0.56    5.37
  -4   8  16    3.68    1.53
   4   8 -15   42.55    3.08
  -4   8  15   47.30    5.11
  -4  -8  15   35.95    2.50
  -4   8  15   38.23    2.55
  -4   8  15   42.13    1.77
   4   8 -14   48.17    3.07
  -4   8  14   45.39    2.70
  -4  -8  14   44.43    2.67
  -4   8  14   43.43    1.70
  -4   8  13   10.87    4.22
  -4  -8  13   11.63    1.89
  -4   8  13   11.45    1.95
   4   8 -13   12.97    2.29
   4   8 -12   86.51    3.58
  -4  -8  12   84.69    3.07
  -4   8  12   84.93    3.08
  -4   8  12   92.91    4.64
  -4  -8  11   16.07    1.75
  -4   8  11   15.00    1.77
   4   8 -11   17.84    2.18
  -4  -8  10   21.12    1.79
  -4   8  10   21.84    1.85
   4   8 -10   25.02    2.25
  -4  -8   9   45.02    2.18
  -4   8   9   45.33    2.18
   4   8  -9   44.14    2.44
   4   8  -8   35.72    2.20
   4   8  -7   29.83    1.95
   4   8  -6    8.33    1.56
   4   8  -6    8.61    2.93
   4   8  -5   28.47    2.79
   4   8  -4    2.23    2.44
   4  -8  -2   24.57    2.47
   4   8  -1   17.27    2.58
   4  -8  -1   25.11    3.24
   4   8   0    4.33    3.20
  -4   8  -1   15.24    3.25
  -4   8  -2   33.23    4.06
  -4   8  -3  160.08    5.97
   4   8   7   24.00    1.54
   4   8   8   93.37    2.33
   4   8   9   12.42    1.60
   4   8   9   11.30    3.62
   4   8  11   12.10    4.31
   4  -8  12    7.41    4.57
   4   8  12    6.11    4.33
   4   8  13   11.70    4.35
   4  -8  13   20.53    4.71
   4   8  14   17.63    4.60
   4  -8  14   20.17    4.83
   4   8  15   49.96    4.91
   4  -8  15   65.45    5.20
   4  -8  16   79.37    5.10
   4   8  16   81.28    4.70
   4  -8  17    3.74    3.88
   4  -8  18   -0.49    3.98
  -4   9  22   46.73    1.32
  -4   9  21  136.78    2.52
  -4   9  20  305.51    4.77
  -4   9  19  494.98    7.30
  -4   9  19  457.39    9.97
  -4   9  18   33.82    1.78
  -4  -9  18   40.37    5.40
  -4   9  18   33.44    5.07
  -4   9  17   19.75    1.77
  -4   9  17   20.00    1.62
  -4   9  17   16.64    4.94
  -4  -9  17   18.43    5.17
  -4  -9  17   16.98    2.37
  -4   9  17   20.25    2.45
  -4   9  16    2.78    1.53
  -4   9  16    0.13    4.86
   4   9 -16    1.73    2.21
  -4  -9  16   -1.59    5.15
  -4  -9  16    2.98    1.96
  -4   9  16    2.90    1.99
   4   9 -15  325.90    7.41
  -4   9  15  346.97    8.37
  -4   9  15  314.71    4.90
  -4  -9  15  280.89    6.48
  -4   9  15  288.51    6.58
   4   9 -14   60.84    3.28
  -4   9  14   57.97    5.05
  -4   9  14   54.05    1.82
  -4  -9  14   51.83    2.72
  -4   9  14   52.52    2.77
   4   9 -13   79.89    3.56
  -4   9  13   84.13    4.80
  -4  -9  13   74.24    3.09
  -4   9  13   81.69    3.16
   4   9 -12  607.91   10.51
  -4   9  12  621.90   10.46
  -4  -9  12  548.69    9.70
  -4   9  12  547.47    9.70
  -4  -9  11   33.49    2.06
  -4   9  11   32.78    2.04
   4   9 -11   35.82    2.52
  -4  -9  10  340.75    6.40
  -4   9  10  339.35    6.41
   4   9 -10  347.60    6.81
  -4  -9   9  732.15   11.39
  -4   9   9  733.70   11.41
   4   9  -9  725.66   11.66
   4   9  -8  276.76    7.42
  -4   9   8  290.93    5.47
  -4  -9   8  290.61    5.45
   4   9  -8  297.90    5.76
   4   9  -7  735.61   11.29
   4   9  -7  736.94   12.95
   4   9  -6  305.07    6.77
   4   9  -5  547.33    9.62
   4  -9  -2   97.88    3.37
   4   9  -1  128.21    2.88
   4  -9  -1  114.62    3.30
   4   9   0   86.57    3.34
  -4   9   0   86.55    3.84
  -4   9  -1   32.17    3.39
  -4   9  -2   39.62    4.04
  -4   9  -3  324.04    8.49
  -4   9  -4  457.53   10.30
   4   9   7   28.11    1.59
   4   9   8  258.48    4.24
   4   9   8  233.35    6.19
   4   9   9   57.15    2.02
   4   9  10   79.18    4.68
   4   9  11  467.94    9.55
   4   9  12   50.24    4.78
   4  -9  12   50.49    4.98
   4   9  13    9.11    4.38
   4  -9  13    8.46    4.59
   4   9  14  140.02    5.64
   4  -9  14  129.73    5.91
   4   9  15  183.22    5.94
   4  -9  15  196.34    6.46
   4  -9  16   18.37    4.62
   4  -9  17   58.57    4.36
   4  -9  18   51.12    4.12
  -4  10  22   14.33    1.02
   4 -10 -22   14.88    1.35
  -4  10  21    0.19    1.17
  -4  10  20   17.50    1.50
  -4  10  19   49.74    2.94
  -4  10  19   48.11    1.93
  -4  10  18    2.89    1.50
  -4 -10  18    2.84    5.03
  -4  10  18    3.65    4.58
  -4  10  17   19.21    4.86
  -4 -10  17   17.02    2.31
  -4  10  17   15.94    2.35
  -4 -10  17   22.01    5.20
  -4  10  17   19.19    1.79
  -4  10  17   19.07    1.62
  -4  10  16   17.92    2.32
  -4 -10  16   15.52    2.22
  -4  10  16   21.01    4.94
   4  10 -16   19.01    2.59
  -4  10  16   18.15    1.67
  -4 -10  15    3.32    1.90
  -4  10  15    5.32    1.94
  -4  10  15    6.31    4.74
   4  10 -15    2.26    2.34
  -4  10  15    4.13    1.58
   4  10 -15    6.70    4.79
  -4  10  14   18.92    4.65
  -4 -10  14   15.15    1.95
  -4  10  14   16.67    2.02
  -4  10  14   18.35    1.52
   4  10 -14   18.40    2.50
   4  10 -13   29.49    2.61
  -4 -10  13   28.59    2.19
  -4  10  13   26.60    2.20
  -4  10  13   29.23    4.15
   4  10 -12   20.37    2.40
  -4 -10  12   18.91    1.93
  -4  10  12   18.97    1.94
  -4  10  12   21.19    3.89
  -4 -10  11   39.27    2.14
  -4  10  11   37.20    2.10
   4  10 -11   43.02    2.67
   4  10 -10  144.62    4.08
  -4 -10  10  142.45    3.63
  -4  10  10  140.92    3.64
   4  10  -9    7.21    1.89
  -4 -10   9    8.76    1.51
  -4  10   9    7.73    1.52
   4  10  -9    7.25    3.77
  -4 -10   8  117.85    3.06
  -4  10   8  116.77    3.06
   4  10  -8  111.59    3.39
   4  10  -7   36.52    3.72
   4  10  -5   28.25    3.08
   4  10  -4   14.08    3.14
   4 -10  -3    8.25    2.38
   4 -10  -2   18.51    2.67
   4  10  -2   22.20    2.40
   4  10  -1   17.07    2.65
   4  10  -1   36.14    2.03
  -4  10   0   13.51    3.17
   4  10   0    7.06    2.81
  -4  10  -1   38.82    3.57
  -4  10  -2   17.10    3.82
  -4  10  -3  130.49    6.03
  -4  10  -4  187.81    6.95
  -4  10  -5  341.15    9.43
   4  10   7   59.90    1.92
   4  10   8   96.74    4.33
   4  10   8   96.84    2.41
   4  10   9   54.10    4.05
   4  10   9   51.62    1.97
   4  10  10  125.98    5.28
   4  10  11   23.01    4.42
   4  10  12   10.90    4.28
  -4  10 -12    6.08    5.29
   4 -10  13   22.17    4.70
   4  10  13   21.16    4.30
   4 -10  14   87.23    5.45
   4  10  14   77.15    4.92
   4 -10  15   33.24    4.84
   4  10  15   37.47    4.33
   4 -10  16   61.38    4.82
   4 -10  17   -3.53    3.76
   4 -10  18    6.89    3.56
  -4  11  22    4.49    0.94
  -4  11  21   16.74    1.22
  -4  11  20    3.78    1.32
  -4 -11  19   24.27    5.11
  -4  11  19   32.15    2.95
  -4  11  19   27.34    1.67
  -4  11  18   70.59    2.11
  -4  11  18   65.10    5.12
  -4 -11  18   76.92    5.69
  -4  11  17    1.06    4.47
  -4 -11  17    5.45    5.34
  -4  11  17    4.18    1.51
  -4  11  17    5.05    1.74
  -4 -11  16   87.29    3.52
  -4  11  16   86.05    3.55
  -4  11  16  101.50    5.62
   4  11 -16   91.93    3.99
  -4  11  16   96.81    2.39
  -4  11  15   21.21    4.75
  -4  11  15   22.54    1.72
   4  11 -15   24.02    2.70
   4  11 -15   12.30    4.90
  -4 -11  15   20.56    2.20
  -4  11  15   19.33    2.23
  -4 -11  14   17.81    1.96
  -4  11  14   17.10    1.96
  -4  11  14   22.85    4.52
   4  11 -14   19.85    2.54
  -4  11  14   20.21    1.58
   4  11 -14   14.97    4.80
   4  11 -13   63.97    3.26
  -4 -11  13   57.41    2.67
  -4  11  13   57.18    2.69
   4  11 -12   37.21    2.65
   4  11 -12   31.33    4.65
  -4 -11  12   37.57    2.21
  -4  11  12   37.01    2.20
  -4  11  12   38.96    4.06
   4  11 -11   20.13    2.26
  -4 -11  11   17.74    1.71
  -4  11  11   16.28    1.69
   4  11 -11   18.69    4.05
   4  11 -10  144.05    4.13
  -4  11  10  137.95    3.58
  -4 -11  10  142.36    3.59
   4  11  -9  122.10    3.59
  -4 -11   9  114.40    3.09
  -4  11   9  112.87    3.09
   4  11  -9  108.97    5.36
  -4 -11   8  120.20    3.05
  -4  11   8  116.49    3.05
   4  11  -7  136.15    5.14
   4  11  -6   72.84    3.81
   4  11  -5  133.27    4.53
   4  11  -4   13.56    1.82
   4  11  -3    8.97    2.27
   4 -11  -3    2.34    2.44
   4  11  -2  136.44    3.89
   4  11  -2  146.78    3.60
   4 -11  -2  141.22    3.64
   4  11  -1   45.30    2.10
   4  11  -1   29.96    3.25
  -4  11   0   48.97    3.90
  -4  11  -1   34.86    3.97
  -4  11  -2   47.76    4.12
  -4  11  -3   97.72    5.44
  -4  11  -4   88.46    5.65
  -4  11  -5    3.71    4.43
  -4  11  -6   36.24    5.16
  -4  11  -7   30.65    5.02
   4  11   8   65.26    3.98
   4  11   8   75.75    2.17
   4  11   9   92.23    4.54
   4  11   9   93.58    2.43
   4  11  10   26.42    4.17
  -4  11 -10   15.46    5.38
   4  11  11   34.28    4.43
  -4  11 -11   22.10    5.59
   4  11  12    6.74    4.12
  -4  11 -12    1.20    5.23
   4 -11  13   62.05    5.28
   4  11  13   54.08    4.56
   4  11  14   13.76    4.10
   4 -11  15   12.09    4.50
   4 -11  16   20.00    4.31
   4 -11  17    3.35    3.57
   4 -11  18   11.00    3.59
  -4  12  22   11.88    0.97
  -4  12  21   48.18    1.48
  -4  12  20   44.74    1.65
  -4  12  19  120.33    3.41
  -4  12  19  118.40    2.64
  -4 -12  19  127.46    5.98
  -4  12  18  123.37    2.72
  -4 -12  18  133.65    6.20
  -4  12  17   21.75    4.58
  -4 -12  17   20.26    5.32
  -4  12  17   25.09    1.87
  -4  12  17   23.00    1.68
  -4 -12  16  107.48    3.77
  -4  12  16  108.29    3.87
  -4  12  16  122.89    5.74
   4  12 -16  114.61    4.35
  -4  12  16  124.79    2.66
  -4 -12  15   74.34    3.14
  -4  12  15   74.74    3.18
  -4  12  15   86.34    5.23
   4  12 -15   82.88    3.81
  -4  12  15   85.42    2.26
  -4 -12  14  181.20    4.67
  -4  12  14  176.23    4.60
  -4  12  14  225.25    6.54
   4  12 -14  215.97    5.74
  -4  12  14  206.13    3.52
   4  12 -14  152.98    7.71
   4  12 -13   37.78    2.80
   4  12 -13   29.15    4.80
  -4 -12  13   30.22    2.12
  -4  12  13   31.14    2.18
  -4  12  13   37.89    4.39
   4  12 -12   51.70    2.92
   4  12 -12   40.26    4.94
  -4 -12  12   45.70    2.37
  -4  12  12   46.80    2.37
  -4  12  12   49.59    4.24
   4  12 -11  218.07    5.22
   4  12 -11  174.58    7.03
  -4 -12  11  193.68    4.43
  -4  12  11  194.48    4.41
  -4  12  11  210.56    5.54
  -4 -12  10  552.31    8.99
  -4  12  10  535.55    8.95
  -4 -12   9   45.81    2.03
  -4  12   9   45.19    2.01
  -4 -12   8   60.41    2.18
  -4  12   8   60.18    2.22
  -4 -12   7 1064.24   15.06
  -4  12   7 1049.13   15.03
   4  12  -6  719.89   12.53
   4  12  -5   77.74    2.66
   4  12  -5   74.14    4.06
   4  12  -4  231.74    4.70
   4 -12  -4  216.91    4.21
   4 -12  -3   65.37    2.93
   4  12  -3   88.26    3.44
   4  12  -2   26.24    2.97
   4  12  -2   27.66    2.56
   4  12  -1  377.22    6.17
   4  12  -1  318.90    6.37
  -4  12   0  820.05   14.18
  -4  12  -1  597.43   11.25
  -4  12  -2  328.65    8.10
  -4  12  -3  391.38    9.48
  -4  12  -4  275.56    8.20
  -4  12  -5   12.20    4.59
  -4  12  -6  825.45   17.75
   4  12   6  947.02   12.84
  -4  12  -7  293.30    9.64
   4  12   7  324.17    6.77
  -4  12  -8  214.95    8.98
   4  12   8  283.42    6.42
  -4  12  -9    6.21    4.91
   4  12   9    6.92    3.64
   4  12   9    6.70    1.69
   4  12  10  486.81    9.05
  -4  12 -10  349.30   11.91
   4  12  11  109.00    5.07
  -4  12 -11   67.17    6.90
   4  12  12  169.22    5.61
  -4  12 -12   91.92    7.69
   4  12  13   93.24    4.95
   4 -12  13   93.38    5.67
   4 -12  14   47.51    5.08
   4 -12  15   95.92    5.34
   4 -12  16  210.62    6.15
   4 -12  17   16.90    3.60
   4 -12  18   21.91    3.05
  -4  13  22   27.44    1.05
  -4  13  21    0.90    1.06
  -4  13  20    7.89    1.32
  -4  13  19   25.31    1.60
  -4  13  19   27.65    2.88
  -4 -13  19   20.59    4.90
  -4  13  18   19.62    1.59
  -4  13  18   17.98    2.98
  -4 -13  18   21.48    5.09
  -4  13  17   37.68    1.81
  -4 -13  17   37.85    5.54
  -4  13  17   41.77    2.03
   4  13 -16    2.85    2.21
   4  13 -16    4.21    4.40
  -4  13  16    3.55    1.48
  -4  13  16    3.16    1.66
  -4  13  16    3.56    1.90
   4  13 -15   11.20    1.32
  -4  13  15   14.12    4.37
  -4 -13  15   11.95    1.97
  -4  13  15   12.19    1.97
  -4  13  15   11.70    1.66
   4  13 -15   14.28    2.46
   4  13 -15    9.79    4.60
  -4  13  14   23.17    4.37
  -4 -13  14   16.62    1.95
  -4  13  14   17.48    2.01
  -4  13  14   20.07    1.64
   4  13 -14   19.22    2.52
   4  13 -14   14.80    4.77
   4  13 -13   12.49    2.30
   4  13 -13   12.98    4.58
  -4 -13  13   10.65    1.69
  -4  13  13   11.19    1.69
  -4  13  13   16.01    4.15
   4  13 -12   31.94    2.57
   4  13 -12   29.72    4.61
  -4 -13  12   31.21    2.05
  -4  13  12   30.29    2.00
  -4  13  12   34.01    3.91
   4  13 -11   58.47    4.95
  -4 -13  11   69.55    2.55
  -4  13  11   62.43    2.47
  -4  13  11   72.76    4.03
  -4 -13  10   55.98    2.22
  -4  13  10   58.28    2.24
   4  13 -10   55.78    4.71
  -4 -13   9   15.85    1.48
  -4  13   9   16.30    1.52
   4  13  -9   11.34    3.57
  -4 -13   8  187.35    3.85
  -4  13   8  181.72    3.81
  -4 -13   7  159.62    3.40
  -4  13   7  157.18    3.41
   4  13  -6   42.13    3.69
   4  13  -6   46.78    2.32
   4  13  -5   66.47    2.51
   4  13  -5   68.52    4.22
   4  13  -4   20.47    2.01
   4 -13  -4    8.77    2.39
   4  13  -3    9.79    2.45
   4 -13  -3    9.16    2.39
   4  13  -2   76.76    3.55
   4  13  -2  126.34    3.55
   4  13  -1   23.81    1.85
   4  13  -1   18.98    3.44
  -4  13   0    6.85    3.92
  -4  13  -1   13.42    3.80
  -4  13  -2  112.22    5.35
  -4  13  -3  171.56    6.25
  -4  13  -4  120.75    5.90
  -4  13  -5   19.77    4.60
   4  13   6  291.61    4.55
  -4  13  -6  245.37    8.77
  -4  13  -7   51.07    5.78
   4  13   7   61.83    3.85
  -4  13  -8   25.22    5.54
   4  13   8   24.29    3.50
  -4  13  -9   55.36    6.31
   4  13   9   80.49    4.41
   4  13  10    8.39    3.83
  -4  13 -10    2.59    5.31
   4  13  11   39.40    4.27
  -4  13 -11   21.64    5.80
   4  13  12   57.53    4.48
  -4  13 -12   26.03    5.81
   4 -13  13   52.35    5.28
   4 -13  14   78.86    5.37
   4 -13  15   51.21    5.00
   4 -13  16   22.90    4.09
   4 -13  17   25.53    3.82
  -4  14  22    2.63    0.82
  -4  14  21    1.55    1.05
  -4  14  20    8.85    2.29
  -4  14  20    7.61    1.26
  -4 -14  19   34.25    4.81
  -4  14  19   32.31    1.65
  -4  14  19   35.40    2.77
  -4 -14  18   89.91    5.60
  -4  14  18   82.99    3.31
  -4  14  18   84.58    2.22
  -4  14  17   46.04    1.87
  -4  14  17   47.34    2.08
  -4  14  16   43.30    1.96
  -4  14  16   42.20    1.82
  -4  14  15  100.98    3.55
   4  14 -15  105.84    2.26
   4  14 -14   13.56    2.39
   4  14 -14   12.45    4.37
  -4  14  14   12.30    1.63
  -4 -14  14   12.39    1.84
  -4  14  14   11.73    1.86
   4  14 -13   32.16    2.66
   4  14 -13   21.80    4.54
  -4 -14  13   28.10    1.92
  -4  14  13   25.03    1.88
   4  14 -12    2.04    3.92
  -4  14  12    2.91    1.38
  -4 -14  12    2.95    1.45
   4  14 -11   69.94    1.67
  -4 -14  11   71.49    2.55
  -4  14  11   68.83    2.54
   4  14 -10   47.32    4.58
  -4  14  10   46.07    2.00
  -4 -14  10   47.32    2.03
   4  14  -9   12.97    3.54
  -4 -14   9   13.63    1.39
  -4  14   9   11.77    1.36
  -4 -14   8  159.55    3.41
  -4  14   8  149.98    3.36
   4  14  -7   18.12    1.92
   4  14  -7   19.51    3.47
  -4 -14   7   19.83    1.43
  -4  14   7   17.27    1.37
   4  14  -6   37.47    2.18
   4  14  -6   38.02    3.75
   4  14  -5   36.33    3.69
   4  14  -5   40.85    2.19
   4  14  -4   24.76    2.09
   4  14  -3   57.02    3.20
   4  14  -2    1.17    2.03
   4  14  -2   -1.57    2.64
  -4  14  -1   19.08    4.10
  -4  14  -2   50.38    4.55
  -4  14  -3  104.28    5.42
  -4  14  -4   44.40    4.87
  -4  14  -5    0.94    4.15
  -4  14  -6   48.17    5.37
   4  14   7   46.04    1.79
  -4  14  -7   33.08    5.11
  -4  14  -8   36.62    5.58
   4  14   9   15.41    3.71
  -4  14  -9   11.58    4.98
  -4  14 -10   58.68    6.48
  -4  14 -11   11.36    5.04
  -4  14 -12    4.27    4.89
   4 -14  14   17.07    4.68
   4 -14  15   37.81    4.76
   4 -14  16   35.31    4.09
   4 -14  17    3.95    3.35
  -4  15  21    4.49    1.03
  -4  15  20   39.45    1.49
  -4  15  20   40.33    2.63
  -4 -15  19    7.99    4.45
  -4  15  19   11.02    2.52
  -4  15  19   10.24    1.40
  -4 -15  18   82.68    5.45
  -4  15  18   77.56    3.31
  -4  15  18   77.32    2.14
  -4  15  17  219.99    4.61
  -4  15  17  217.46    3.87
  -4  15  17  231.94    3.99
  -4  15  16   26.31    1.82
   4  15 -15   62.39    1.79
   4  15 -15   68.34    3.44
  -4  15  15   73.36    2.18
  -4  15  15   56.08    2.79
   4  15 -14  229.15    3.79
   4  15 -14  232.31    5.94
   4  15 -13    8.00    4.05
  -4  15  13    8.22    1.54
   4  15 -12   18.11    4.08
  -4 -15  12   20.49    1.68
  -4  15  12   20.60    1.65
   4  15 -12   23.34    1.15
   4  15 -11   62.97    1.60
  -4 -15  11   61.23    2.38
  -4  15  11   61.59    2.36
  -4  15  10  587.20    9.43
   4  15 -10  563.80   12.35
  -4 -15   9  150.35    3.32
  -4  15   9  143.07    3.26
  -4 -15   8  194.45    3.79
  -4  15   8  177.66    3.70
   4  15  -8  191.08    4.46
   4  15  -8  183.27    6.18
  -4 -15   7  635.54    9.27
  -4  15   7  589.22    9.20
   4  15  -7  571.95   11.66
   4  15  -7  644.20   10.11
  -4 -15   6  925.63   12.87
  -4  15   6  863.28   12.78
   4  15  -6  929.16   13.67
   4  15  -6  877.04   15.40
   4  15  -5  373.02    8.74
   4  15  -5  385.64    6.81
   4  15  -4  219.97    4.89
   4  15  -3  114.01    3.48
   4  15  -3   70.84    3.84
   4  15  -2    1.24    1.89
   4  15  -2    0.05    3.07
  -4  15  -1 1368.11   22.20
  -4  15  -2 2289.91   34.22
  -4  15  -3 1396.20   23.05
  -4  15  -4  134.72    6.00
  -4  15  -5   61.28    5.37
  -4  15  -6  397.40   10.51
  -4  15  -6  349.60    4.94
  -4  15  -7  124.34    6.79
  -4  15  -8   18.99    4.93
   4  15   8   22.25    1.34
  -4  15  -9   94.11    6.83
  -4  15 -10   11.79    5.13
  -4  15 -11  134.36    7.78
   4 -15  14   17.43    4.65
   4 -15  15    4.80    4.12
   4 -15  16   61.77    4.32
   4 -15  17   42.84    3.47
  -4  16  21    8.79    1.00
  -4  16  20    6.14    2.30
  -4  16  20    4.28    1.16
  -4  16  19    5.09    2.43
  -4  16  19    4.59    1.27
  -4 -16  18   24.63    4.89
  -4  16  18   21.51    2.77
  -4  16  18   23.31    1.62
  -4  16  17   15.20    3.00
  -4  16  17   15.22    1.87
  -4  16  16   18.69    1.79
   4  16 -16   14.77    1.34
  -4  16  16   19.55    3.02
   4  16 -15   10.33    4.18
  -4  16  15   15.54    1.68
   4  16 -15   13.66    1.35
  -4  16  14   51.01    1.95
   4  16 -14   46.39    1.68
  -4  16  13    6.40    1.54
   4  16 -13    2.94    3.87
   4  16 -12    6.17    1.01
   4  16 -12    6.63    3.90
  -4  16  12    6.89    1.36
   4  16 -11   82.59    1.83
  -4  16  11   72.59    2.43
   4  16 -10   81.98    3.18
   4  16 -10   85.83    1.87
  -4  16   9   10.57    1.02
  -4  16   9    7.62    1.11
   4  16  -9    5.96    3.52
   4  16  -9    8.56    1.75
  -4  16   8   74.30    1.76
  -4  16   8   62.40    1.96
   4  16  -8   70.42    2.75
   4  16  -8   62.66    4.35
  -4  16   7   65.08    1.95
   4  16  -7   71.03    2.79
  -4  16   6   74.07    2.01
   4  16  -6   74.38    4.64
   4  16  -6   79.46    2.93
  -4  16   5   45.13    1.49
   4  16  -5   49.69    2.48
   4  16  -4    9.37    2.19
   4  16  -3    6.19    2.77
   4  16  -3    8.03    2.25
   4  16  -2   49.33    3.29
   4  16  -2   52.67    2.58
  -4  16  -1   78.59    5.24
  -4  16  -2   51.41    4.81
  -4  16  -3   47.69    4.93
  -4  16  -4  118.65    2.34
  -4  16  -4  111.84    5.95
  -4  16  -5   11.98    0.97
  -4  16  -5    9.87    4.09
   4  16   5   13.31    1.21
  -4  16  -6   19.95    1.03
  -4  16  -6   19.64    4.43
   4  16   6   23.07    1.34
  -4  16  -7   39.76    5.29
  -4  16  -7   37.08    1.17
   4  16   7   40.41    1.51
  -4  16  -8   23.58    5.04
   4  16   8   30.73    1.49
  -4  16  -9   58.60    5.87
  -4  16 -10   59.96    6.11
  -4  16 -11   35.92    5.54
   4 -16  14  102.35    5.17
   4 -16  15   43.25    4.35
   4 -16  16    0.59    3.62
   4 -16  17   31.82    3.36
  -4  17  21    6.86    0.94
  -4  17  20    2.49    1.08
  -4  17  19    0.03    2.71
  -4  17  19    0.62    1.23
  -4 -17  18    5.02    4.61
  -4  17  18    4.65    2.90
  -4  17  17   25.93    1.90
  -4  17  17   26.52    3.03
  -4  17  16   79.56    3.37
  -4  17  16   73.38    2.27
  -4  17  15   32.52    1.81
  -4  17  15   32.26    1.63
   4  17 -15   28.91    1.49
   4  17 -14   69.93    5.46
   4  17 -14  121.21    2.44
   4  17 -13   28.41    4.29
   4  17 -13   47.26    1.69
   4  17 -12   62.64    1.60
   4  17 -12   42.63    4.52
  -4  17  11   17.77    1.37
   4  17 -11   22.80    1.19
   4  17 -11   17.42    3.78
   4  17 -11   22.15    2.17
  -4  17  10   15.25    1.26
   4  17 -10   14.53    3.63
   4  17 -10   18.26    2.04
   4  17 -10   18.24    1.13
   4  17  -9   45.83    2.43
   4  17  -9   38.99    4.21
  -4  17   9   39.85    1.65
  -4  17   9   45.07    1.40
   4  17  -8   50.19    2.44
   4  17  -8   42.84    3.95
  -4  17   8   38.52    1.52
  -4  17   8   50.22    1.49
  -4  17   7   16.96    1.06
  -4  17   7   22.69    1.19
   4  17  -7   20.89    2.07
   4  17  -7   20.45    3.71
  -4  17   7   21.83    1.69
   4  17  -6  213.29    6.83
   4  17  -6  224.47    4.80
   4  17  -5   85.66    3.12
  -4  17   5  101.08    2.06
  -4  17   4   67.92    1.74
   4  17  -4   60.58    3.16
   4  17  -3   10.74    2.56
   4  17  -3   17.91    2.77
  -4  17   2   20.78    1.19
   4  17  -2   17.88    1.95
  -4  17   1   10.01    1.10
  -4  17   0   68.85    1.79
  -4  17  -1  463.00    6.81
  -4  17  -2  139.88    6.45
  -4  17  -2  148.31    2.75
  -4  17  -3  259.91    4.15
   4  17   3  247.22    4.01
  -4  17  -3  264.87    3.84
  -4  17  -3  239.73    7.94
  -4  17  -4   60.21    1.66
  -4  17  -4   56.46    5.07
  -4  17  -4   61.87    1.47
   4  17   4   60.31    1.68
  -4  17  -5   20.43    4.39
  -4  17  -5   21.07    1.08
   4  17   5   21.03    2.49
   4  17   5   21.50    1.29
  -4  17  -6    7.97    4.19
   4  17   6   10.27    2.47
   4  17   6   10.11    1.27
  -4  17  -6    8.72    0.97
  -4  17  -7   30.09    1.17
   4  17   7   38.97    2.67
   4  17   7   33.07    1.48
  -4  17  -7   31.98    4.88
   4  17   8   11.09    1.32
  -4  17  -8    7.21    4.45
  -4  17  -9   19.32    4.74
  -4  17 -10   10.49    4.64
  -4  17 -11   55.86    5.91
   4 -17  14    5.81    4.23
   4 -17  15   19.58    4.06
   4 -17  16   29.58    3.59
   4 -17  17    2.33    2.80
  -4  18  21   34.85    1.12
  -4  18  20   17.93    2.08
  -4  18  20   16.68    1.14
  -4  18  19   58.76    2.63
  -4 -18  18   34.88    4.76
  -4  18  18   34.95    2.61
  -4  18  17  107.54    2.59
  -4  18  17  109.47    3.49
  -4  18  16  716.05    9.60
  -4  18  16  715.47    9.91
   4  18 -15   17.55    1.41
  -4  18  15   20.45    1.51
  -4  18  15   20.85    2.95
  -4  18  14   18.82    1.46
   4  18 -14   18.41    1.44
   4  18 -13   48.70    1.45
   4  18 -13   48.77    2.86
   4  18 -13   51.47    1.74
   4  18 -12   36.56    2.53
   4  18 -12   39.32    1.37
   4  18 -11    9.47    3.67
   4  18 -11   10.50    1.91
   4  18 -11   13.90    1.10
   4  18 -10   57.95    2.73
   4  18 -10   65.79    1.66
  -4  18  10   61.56    1.61
   4  18  -9   18.76    1.95
   4  18  -9   20.72    3.75
   4  18  -9   18.46    1.15
  -4  18   9   19.59    1.10
   4  18  -8   84.06    3.01
  -4  18   8   86.33    1.94
  -4  18   7  163.78    2.92
  -4  18   7  164.21    2.95
  -4  18   6  406.76    5.93
  -4  18   6  392.83    5.70
  -4  18   5 1391.44   18.59
   4  18  -5 1328.39   20.12
  -4  18   4  318.73    4.77
   4  18  -4  247.47    6.37
   4  18  -3  631.05   10.86
  -4  18   2  256.63    4.12
   4  18  -2  250.27    5.14
  -4  18   1  570.94    8.19
  -4  18   0  493.51    7.19
  -4  18  -1 1371.48   18.26
  -4  18  -1 1388.18   18.63
   4  18   2  166.34    3.43
  -4  18  -2  158.27    2.89
   4  18   2  146.60    2.78
  -4  18  -2  161.05    2.62
  -4  18  -2  149.59    6.75
   4  18   3   88.35    2.79
  -4  18  -3   85.75    1.99
   4  18   3   81.47    1.93
  -4  18  -3   84.30    1.77
  -4  18  -3   79.90    5.52
   4  18   4   87.66    2.90
  -4  18  -4   89.04    1.99
  -4  18  -4   88.12    1.80
  -4  18  -4   85.58    5.62
   4  18   4   84.08    1.97
  -4  18  -5   24.73    1.15
  -4  18  -5   23.04    4.38
   4  18   5   25.01    2.49
   4  18   5   25.75    1.37
  -4  18  -6  183.59    2.97
   4  18   6  191.47    3.29
   4  18   7   96.02    2.18
  -4  18  -7   91.59    1.84
  -4  18  -8   21.06    4.71
   4  18   8   33.97    1.50
  -4  18  -9   15.71    4.60
   4  18   9   21.80    1.41
  -4  18 -10   10.51    4.54
   4 -18  14   43.88    4.69
   4 -18  15   46.04    4.33
   4 -18  16   24.75    3.47
  -4  19  21   40.19    1.10
  -4  19  19   33.54    2.51
  -4  19  18   34.31    2.64
  -4  19  17   26.25    1.61
  -4  19  17   29.85    2.90
  -4  19  16   85.62    2.17
   4  19 -16   74.20    1.99
  -4  19  15   68.02    1.95
   4  19 -15   64.10    1.85
   4  19 -14   53.53    1.76
  -4  19  14   56.80    1.79
   4  19 -14   51.02    2.95
   4  19 -13    5.20    1.33
   4  19 -13    2.56    3.71
   4  19 -13    2.54    1.93
  -4  19  13    6.01    2.74
   4  19 -13    4.35    1.06
   4  19 -12    5.83    3.64
   4  19 -12    4.26    1.88
   4  19 -12    5.87    1.05
   4  19 -12    5.09    1.34
   4  19 -11    0.26    1.01
   4  19 -11    1.50    3.40
   4  19 -11    0.66    1.67
   4  19 -10   24.38    1.22
   4  19 -10   22.44    2.11
  -4  19  10   23.08    1.14
  -4  19   9    0.63    0.86
   4  19  -9    0.69    0.97
   4  19  -9    1.50    1.60
   4  19  -9    1.20    3.40
   4  19  -8   15.64    1.12
  -4  19   8   15.25    1.10
   4  19  -8   14.77    1.87
   4  19  -8   12.06    3.64
  -4  19   7   29.65    1.27
   4  19  -7   25.29    4.06
   4  19  -7   29.98    2.17
  -4  19   6   20.54    1.49
  -4  19   6   20.35    1.20
   4  19  -6   17.35    2.01
  -4  19   5   89.46    2.05
  -4  19   5   89.76    2.06
  -4  19   4  131.40    2.51
   4  19  -4  130.75    2.38
   4  19  -3   58.27    1.57
   4  19  -3   55.09    2.94
  -4  19   2   63.79    1.72
   4  19  -2   63.64    1.68
   4  19  -2   67.90    2.69
  -4  19   1   49.08    1.54
   4  19  -1   52.74    1.53
  -4  19   0   59.48    1.67
   4  19   0   59.49    2.38
  -4  19  -1   42.29    1.34
   4  19   1   43.94    2.38
  -4  19  -1   40.64    1.50
   4  19   2   18.39    1.27
  -4  19  -2   21.01    1.16
   4  19   2   19.50    2.27
  -4  19  -2   21.51    1.22
   4  19   3   56.80    2.62
   4  19   3   52.45    1.61
  -4  19  -3   56.43    1.48
  -4  19  -3   52.19    1.60
   4  19   4   65.10    2.73
   4  19   4   62.33    1.74
  -4  19  -4   63.47    1.56
  -4  19  -4   60.44    1.66
   4  19   5   22.90    2.56
   4  19   5   21.52    1.35
  -4  19  -5   21.95    1.14
  -4  19  -5   20.52    1.14
   4  19   6   -0.36    2.54
  -4  19  -6    1.51    1.01
   4  19   6    1.25    1.21
  -4  19  -6    4.26    4.11
  -4  19  -7    2.96    1.00
  -4  19  -7    6.97    4.31
   4  19   7    3.97    1.31
   4  19   7    2.42    2.60
  -4  19  -8    5.73    1.02
   4  19   8    7.28    1.33
   4  19   8    8.77    2.65
  -4  19  -8    5.84    4.40
  -4  19  -9    7.65    4.50
  -4  19 -10   34.04    5.16
   4 -19  14   40.53    4.51
   4 -19  15   33.40    3.87
   4 -19  16   27.71    3.27
   4  20 -20    1.49    1.63
  -4  20  19   12.65    2.24
  -4  20  18   13.55    1.27
  -4  20  18   14.64    2.54
  -4  20  17   37.12    2.86
  -4  20  17   38.67    1.60
   4  20 -16   83.62    2.04
  -4  20  16   95.08    2.23
  -4  20  15   59.21    1.82
   4  20 -15   53.85    1.75
  -4  20  14   28.95    1.51
   4  20 -14   29.98    1.54
   4  20 -13   43.75    2.82
  -4  20  13   47.96    1.85
  -4  20  13   46.85    1.62
   4  20 -13   42.96    1.46
   4  20 -13   47.61    1.72
   4  20 -12   63.87    3.07
   4  20 -12   65.67    1.69
   4  20 -12   67.59    1.92
   4  20 -11   35.47    2.47
   4  20 -11   38.78    1.39
   4  20 -10   -0.13    3.54
   4  20 -10    2.57    1.01
   4  20 -10    2.48    1.67
   4  20  -9    6.10    1.05
   4  20  -9    5.51    1.69
   4  20  -9    5.21    3.52
  -4  20   9    5.30    0.93
  -4  20   8   23.54    2.17
   4  20  -8   18.03    3.91
   4  20  -8   22.50    2.04
   4  20  -8   23.51    1.20
  -4  20   8   21.30    1.17
  -4  20   7   25.54    2.13
   4  20  -7   25.18    2.06
   4  20  -7   27.01    1.25
  -4  20   7   27.56    1.26
  -4  20   6   33.07    1.08
  -4  20   6   33.11    2.09
  -4  20   6   32.94    1.35
  -4  20   6   35.81    1.60
   4  20  -6   36.69    2.39
   4  20  -5    6.53    2.28
  -4  20   5    6.44    1.98
  -4  20   5    8.55    1.36
  -4  20   5    8.96    1.08
  -4  20   5    5.58    0.87
  -4  20   4   29.52    1.29
  -4  20   4   27.16    1.06
   4  20  -3   39.57    1.39
  -4  20   3   37.89    1.21
   4  20  -3   41.39    2.50
   4  20  -2   43.39    1.48
  -4  20   2   41.63    1.45
  -4  20   2   41.38    1.27
  -4  20   1  227.81    3.80
   4  20   0   27.70    2.18
  -4  20   0   28.19    1.29
   4  20   0   26.62    1.16
  -4  20  -1   89.34    2.11
   4  20   1   92.67    2.68
  -4  20  -1   94.29    1.91
   4  20   2   29.19    1.43
  -4  20  -2   32.26    1.35
   4  20   2   29.71    2.32
  -4  20  -2   32.55    1.30
   4  20   3  217.48    3.96
  -4  20  -3  183.00    7.76
   4  20   3  198.17    3.44
  -4  20  -3  199.06    3.49
  -4  20  -3  213.28    3.28
   4  20   4   11.01    2.41
  -4  20  -4   11.28    4.40
   4  20   4   11.22    1.26
  -4  20  -4   11.03    1.06
  -4  20  -4   11.30    1.10
   4  20   5   37.87    2.60
   4  20   5   36.52    1.56
  -4  20  -5   34.59    1.35
  -4  20  -5   38.70    1.32
  -4  20  -6    5.68    1.06
   4  20   6    5.59    1.26
   4  20   6    4.26    2.70
  -4  20  -6    4.50    4.06
  -4  20  -7    5.36    1.06
   4  20   7    6.16    1.31
   4  20   7    4.68    2.60
  -4  20  -7    3.21    4.19
  -4  20  -8   25.00    1.19
   4  20   8   30.09    2.69
   4  20   8   28.87    1.55
   4  20   9   59.21    1.76
   4  20   9   65.61    2.74
   4 -20  14   18.35    4.31
   4 -20  15   30.94    3.74
   4 -20  16    2.45    2.83
  -4  21  19   23.32    1.17
  -4  21  19   25.20    2.12
  -4  21  18   63.82    1.68
  -4  21  18   59.21    2.54
  -4  21  17   35.57    1.52
  -4  21  17   35.75    2.67
  -4  21  16   57.93    1.84
  -4  21  16   60.60    2.97
  -4  21  15   47.09    1.64
   4  21 -15   44.40    1.67
  -4  21  14   36.48    1.54
   4  21 -14   36.20    1.59
   4  21 -13  210.31    5.52
  -4  21  13  254.46    4.00
  -4  21  13  241.57    3.85
   4  21 -13  221.68    3.69
   4  21 -13  235.79    3.85
   4  21 -12   43.67    2.68
  -4  21  12   47.43    1.77
   4  21 -12   43.83    1.47
   4  21 -12   45.59    1.70
   4  21 -11   84.48    1.91
   4  21 -11   86.04    2.09
  -4  21  10   12.68    1.01
   4  21 -10   14.33    1.15
   4  21 -10   12.25    1.91
   4  21 -10   12.68    3.83
   4  21  -9    6.60    1.06
   4  21  -9    7.49    1.74
  -4  21   9    6.58    0.98
   4  21  -9    3.99    3.72
  -4  21   8   16.23    2.24
   4  21  -8   13.78    1.82
  -4  21   8   15.52    1.10
   4  21  -8   16.21    1.15
   4  21  -8   15.48    1.23
   4  21  -7   13.47    1.10
   4  21  -7   13.05    1.22
  -4  21   7   12.56    2.13
   4  21  -7   11.66    1.87
  -4  21   7   12.32    1.07
  -4  21   6   61.00    1.69
  -4  21   6   63.27    2.42
   4  21  -6   60.80    1.63
  -4  21   6   59.87    1.39
  -4  21   6   63.16    1.91
   4  21  -6   58.90    2.96
  -4  21   5  167.92    3.28
  -4  21   5  161.25    2.96
  -4  21   5  158.14    2.57
  -4  21   5  164.92    2.86
   4  21  -4   79.84    3.59
  -4  21   4   90.71    2.06
  -4  21   4  100.25    2.56
  -4  21   4   90.81    2.03
  -4  21   4   86.37    1.72
   4  21  -3  162.46    2.77
   4  21  -3  157.81    2.75
  -4  21   3  155.56    2.54
   4  21  -2    7.63    1.14
   4  21  -2    7.65    0.99
  -4  21   2    7.18    0.97
  -4  21   2    8.48    1.08
   4  21  -1  126.66    2.36
  -4  21   1  127.05    2.53
   4  21   0   85.90    1.84
  -4  21   0   87.19    2.05
   4  21   0   87.05    2.58
   4  21   1  541.96    7.97
  -4  21  -1  598.02    7.92
  -4  21  -1  554.56    8.22
   4  21   1  581.38    8.20
   4  21   2  144.54    2.57
   4  21   2  148.80    2.82
  -4  21  -2  152.34    2.86
   4  21   3   21.07    1.37
  -4  21  -3   22.01    1.22
  -4  21  -3   22.37    1.22
   4  21   3   23.59    2.42
   4  21   4   67.76    2.73
  -4  21  -4   71.16    1.67
   4  21   4   66.43    1.87
  -4  21  -4   65.40    1.73
   4  21   5   15.82    2.58
  -4  21  -5   19.42    1.20
   4  21   5   19.46    1.43
  -4  21  -5   15.55    4.52
  -4  21  -5   17.18    1.12
  -4  21  -6   13.27    1.15
   4  21   6   15.04    2.66
   4  21   6   15.46    1.45
  -4  21  -6   14.00    4.58
  -4  21  -7   49.87    1.47
   4  21   7   54.90    2.95
   4  21   7   52.88    1.79
   4  21   8  102.20    2.24
   4  21   8  105.04    3.06
   4  21   9   80.03    1.94
   4  21   9   89.68    2.85
   4 -21  14    3.71    3.68
   4 -21  15    5.76    3.54
  -4  22  20    1.31    0.76
  -4  22  19    1.63    0.96
  -4  22  19    4.31    2.12
   4  22 -19    0.76    1.87
  -4  22  18    6.16    2.17
  -4  22  18    5.32    1.10
  -4  22  17   43.49    2.64
  -4  22  17   41.72    1.50
  -4  22  16    8.88    2.66
  -4  22  16    8.12    1.28
   4  22 -15   19.93    1.41
  -4  22  15   22.44    1.39
  -4  22  15   24.37    2.79
   4  22 -14   42.93    1.66
  -4  22  14   46.11    1.81
  -4  22  14   44.40    1.60
  -4  22  13   30.09    1.45
  -4  22  13   31.72    1.71
   4  22 -13   29.85    1.57
   4  22 -13   27.16    1.30
  -4  22  12   85.89    2.13
  -4  22  12   81.59    1.93
   4  22 -12   80.85    2.06
   4  22 -12   80.38    1.90
   4  22 -11    4.60    1.36
   4  22 -11    5.50    1.13
   4  22 -11    4.29    3.72
   4  22 -11    4.03    1.87
   4  22 -10    2.80    1.29
   4  22 -10    4.19    3.70
   4  22 -10    3.50    1.09
   4  22 -10    3.69    1.75
  -4  22  10    3.88    0.92
   4  22  -9   23.65    1.32
   4  22  -9   19.82    2.03
  -4  22   9   22.82    1.19
   4  22  -9   24.13    1.24
  -4  22   8    4.37    0.98
  -4  22   8    5.04    2.32
   4  22  -8    6.08    1.06
   4  22  -8    5.16    1.77
   4  22  -8    5.82    1.19
   4  22  -7   19.45    1.19
   4  22  -7   16.32    2.08
  -4  22   7   20.47    2.24
   4  22  -7   19.93    1.35
  -4  22   7   18.12    1.14
  -4  22   6   17.49    1.16
  -4  22   6   18.27    2.24
   4  22  -6   18.04    1.16
   4  22  -6   13.39    2.41
  -4  22   6   15.70    1.00
  -4  22   6   17.19    1.64
  -4  22   5   75.50    1.89
  -4  22   5   79.90    2.53
  -4  22   5   72.57    1.57
  -4  22   5   76.52    1.97
  -4  22   4   12.08    1.12
  -4  22   4   13.10    2.15
  -4  22   4   14.76    1.44
  -4  22   4   12.07    0.98
   4  22  -4   12.63    2.22
  -4  22   3   23.77    1.10
   4  22  -3   25.32    1.21
   4  22  -3   24.44    2.07
   4  22  -2    0.92    2.24
  -4  22   2    2.88    0.97
  -4  22   2    3.65    1.02
   4  22  -2    3.09    1.14
   4  22  -2    3.37    0.97
   4  22  -1   62.90    1.56
  -4  22   1   62.96    1.71
   4  22   0   41.14    1.34
  -4  22   0   39.37    1.47
   4  22   0   43.92    2.35
  -4  22  -1   24.65    1.30
   4  22   1   26.77    2.37
   4  22   1   23.06    1.13
  -4  22  -1   24.81    1.23
  -4  22  -2   12.40    1.11
   4  22   2   13.37    1.31
   4  22   2   15.31    2.34
   4  22   2   12.66    0.98
  -4  22  -2   14.17    1.16
   4  22   3   38.73    2.51
  -4  22  -3   37.20    1.39
   4  22   3   36.92    1.55
  -4  22  -3   38.52    1.36
   4  22   4   23.64    2.57
  -4  22  -4   25.38    1.25
   4  22   4   27.02    1.47
  -4  22  -4   23.74    2.32
  -4  22  -4   27.24    1.31
  -4  22  -5   18.98    1.24
   4  22   5   20.42    1.47
  -4  22  -5   18.85    1.13
   4  22   6   79.94    2.07
  -4  22  -6   77.33    1.79
   4  22   7   29.72    2.69
   4  22   7   28.77    1.56
  -4  22  -7   27.31    1.29
   4  22   8   27.55    1.48
  -4  22  -8   26.10    1.24
   4  22   8   30.74    2.63
   4  22   9   58.06    2.68
   4 -22  14   13.74    3.84
   4 -22  15    9.94    3.35
  -4  23  19    9.29    0.93
  -4  23  19   11.98    1.97
  -4  23  18   26.32    1.18
   4  23 -18   23.50    1.93
  -4  23  17   30.94    1.33
  -4  23  17   32.07    2.45
  -4  23  16   34.13    1.45
  -4  23  16   38.52    2.72
  -4  23  15   27.76    1.42
  -4  23  15   28.27    1.72
   4  23 -15   24.23    1.40
  -4  23  14   68.57    1.78
  -4  23  14   74.53    3.05
  -4  23  14   70.41    1.98
   4  23 -14   69.25    1.87
  -4  23  13   65.03    1.75
  -4  23  13   67.63    1.97
   4  23 -13   67.39    1.90
   4  23 -12   14.33    1.21
  -4  23  12   14.73    1.22
  -4  23  12   15.40    1.51
   4  23 -12   13.19    4.01
   4  23 -12   14.49    2.07
   4  23 -12   15.69    1.46
  -4  23  11  222.40    3.54
   4  23 -11  227.17    3.70
   4  23 -11  221.42    3.60
   4  23 -10   22.09    1.26
   4  23 -10   21.11    1.45
   4  23 -10   17.37    2.05
  -4  23  10   20.53    1.14
  -4  23  10   20.36    1.11
   4  23  -9    5.96    1.09
   4  23  -9    5.46    1.32
  -4  23   9    5.39    2.56
   4  23  -9    5.40    1.80
  -4  23   9    5.10    0.98
   4  23  -8   75.79    1.86
  -4  23   8   71.39    1.84
   4  23  -8   74.95    1.82
   4  23  -7   21.60    2.36
  -4  23   7   26.42    2.43
   4  23  -7   24.13    1.24
  -4  23   7   23.00    1.22
   4  23  -7   23.14    1.39
  -4  23   6    6.84    1.64
   4  23  -6    4.10    2.58
  -4  23   6    6.11    2.22
   4  23  -6    5.86    1.08
  -4  23   6    5.54    1.02
  -4  23   6    5.30    0.95
  -4  23   5  176.60    3.53
  -4  23   5  166.66    3.10
  -4  23   5  169.83    2.74
  -4  23   5  179.91    3.09
   4  23  -4    6.12    1.95
  -4  23   4    5.98    1.04
  -4  23   4    5.20    2.06
  -4  23   4    6.10    1.45
   4  23  -4    3.96    2.31
  -4  23   4    5.31    0.97
  -4  23   3  122.90    2.16
   4  23  -3  124.19    2.33
   4  23  -2   45.44    1.43
  -4  23   2   44.36    1.34
  -4  23   2   45.50    1.52
  -4  23   1   85.03    2.00
   4  23  -1   86.47    1.85
  -4  23   1   85.02    1.78
   4  23  -1   80.06    1.80
   4  23   0   71.67    1.68
  -4  23   0   68.35    1.83
  -4  23  -1  144.45    2.86
   4  23   1  159.41    3.34
   4  23   1  143.86    2.63
  -4  23  -1  158.33    2.65
  -4  23  -2   19.70    1.21
   4  23   2   20.34    1.36
   4  23   2   21.81    2.40
   4  23   2   19.43    1.06
  -4  23  -2   21.82    1.27
   4  23   3   78.91    2.86
  -4  23  -3   73.46    1.89
   4  23   3   75.32    1.96
  -4  23  -3   80.80    1.83
  -4  23  -3   72.55    2.67
   4  23   4   16.97    1.42
  -4  23  -4   17.83    1.26
  -4  23  -4   15.54    1.13
   4  23   5   65.89    1.90
  -4  23  -5   64.08    1.70
  -4  23  -5   63.08    1.68
   4  23   5   65.93    3.00
  -4  23  -6   22.70    1.29
   4  23   6   26.08    2.66
   4  23   6   22.03    1.46
  -4  23  -7   41.91    1.44
   4  23   7   40.97    2.76
   4  23   7   42.21    1.66
  -4  23  -8   42.51    1.39
   4  23   8   43.29    2.69
  -4  23  -9   13.62    1.07
   4  23   9   14.09    2.40
   4  23  10    0.34    2.06
   4 -23  14   12.60    3.54
   4 -23  15   11.42    2.90
  -4  24  19    7.17    0.83
  -4  24  19    9.86    1.69
   4  24 -18   36.78    1.89
  -4  24  18   44.62    1.28
   4  24 -17   16.40    1.94
  -4  24  17   20.67    1.16
  -4  24  17   21.96    2.27
  -4  24  16  174.36    2.98
  -4  24  16  181.83    3.71
  -4  24  15  110.49    3.21
  -4  24  15  107.46    2.23
  -4  24  15  117.05    2.48
   4  24 -14    4.80    0.97
  -4  24  14    5.95    2.59
  -4  24  14    5.79    1.46
  -4  24  14    6.11    1.20
   4  24 -14    5.18    1.30
   4  24 -13   26.83    1.24
  -4  24  13   29.01    1.34
  -4  24  13   30.69    1.60
   4  24 -13   28.66    1.53
   4  24 -12   24.00    1.29
  -4  24  12   25.19    1.56
  -4  24  12   23.42    1.28
   4  24 -12   24.23    1.52
  -4  24  11  166.34    2.88
   4  24 -11  169.57    3.07
   4  24 -11  167.57    2.97
  -4  24  11  169.54    3.03
   4  24 -10   19.89    1.26
   4  24 -10   19.66    1.43
  -4  24  10   16.59    1.10
   4  24 -10   16.25    2.12
  -4  24  10   17.25    1.10
  -4  24   9   35.63    1.35
  -4  24   9   38.14    2.73
   4  24  -9   38.59    1.49
   4  24  -9   38.16    1.42
   4  24  -9   35.37    1.58
  -4  24   9   33.89    1.22
   4  24  -8   29.98    1.36
   4  24  -8   29.30    1.45
  -4  24   8   25.66    1.06
  -4  24   8   32.39    2.61
   4  24  -8   22.59    2.46
  -4  24   8   28.66    1.31
  -4  24   7    5.25    1.03
  -4  24   7    7.34    2.44
   4  24  -7    5.08    1.10
   4  24  -7    3.39    2.27
   4  24  -7    4.47    1.23
   4  24  -6   61.29    1.65
   4  24  -6   57.59    1.73
  -4  24   6   63.65    2.12
   4  24  -6   56.71    1.73
  -4  24   6   61.26    2.57
  -4  24   6   54.39    1.45
  -4  24   6   58.44    1.69
  -4  24   5  183.27    3.31
  -4  24   5  193.46    3.68
  -4  24   5  185.62    2.94
   4  24  -5  167.87    4.84
  -4  24   5  201.54    3.31
   4  24  -5  155.74    3.93
   4  24  -5  186.85    3.21
   4  24  -4   33.27    2.34
  -4  24   4   32.87    1.37
  -4  24   4   38.03    1.72
  -4  24   4   35.04    2.29
   4  24  -4   33.99    1.42
   4  24  -4   34.95    1.35
  -4  24   4   33.62    1.24
   4  24  -3   96.06    2.04
  -4  24   3   95.18    2.66
   4  24  -3   98.51    2.04
  -4  24   3   93.50    1.88
  -4  24   2   68.05    1.80
   4  24  -2   62.36    1.66
   4  24  -2   65.72    1.66
  -4  24   2   66.31    1.58
  -4  24   1  123.26    2.44
   4  24  -1  114.80    2.17
   4  24  -1  120.51    2.24
  -4  24   1  119.16    2.17
   4  24   0   48.84    1.43
  -4  24   0   47.29    1.56
  -4  24  -1   19.34    1.24
   4  24   1   23.06    2.40
   4  24   1   20.66    1.12
  -4  24  -1   21.44    1.30
  -4  24  -2    6.69    1.05
   4  24   2    8.00    1.28
   4  24   2    7.28    2.50
   4  24   2    7.40    1.02
  -4  24  -2    7.63    1.19
  -4  24  -3   58.00    1.65
  -4  24  -3   58.22    1.72
   4  24   3   57.62    1.82
   4  24   4   30.29    2.73
   4  24   4   31.81    1.56
  -4  24  -4   31.08    1.42
  -4  24  -4   30.86    1.33
   4  24   5    2.37    2.63
  -4  24  -5   -1.68    2.20
   4  24   5    2.13    1.30
  -4  24  -5    2.14    0.93
  -4  24  -5    1.97    1.19
   4  24   6  169.10    3.13
   4  24   6  176.51    3.79
  -4  24  -6  170.82    2.91
   4  24   7  134.16    3.51
  -4  24  -7  134.78    2.42
  -4  24  -8  128.65    2.31
   4  24   8  128.21    3.27
   4  24   9  145.76    3.22
   4  24  10   35.00    2.10
   4 -24  14   50.22    3.49
  -4  25  18   15.40    1.92
   4  25 -18   10.72    1.58
  -4  25  18   13.40    0.93
  -4  25  17   39.51    2.27
  -4  25  17   37.47    1.23
  -4  25  16   14.22    2.41
  -4  25  16   13.45    1.10
   4  25 -16   11.47    2.08
  -4  25  15    2.16    2.45
  -4  25  15    2.13    1.09
  -4  25  15    2.27    1.40
   4  25 -14   20.10    1.38
   4  25 -14   17.57    1.04
  -4  25  14   20.58    1.24
  -4  25  14   23.24    2.58
  -4  25  14   24.02    1.57
  -4  25  13   26.70    1.30
  -4  25  13   26.83    1.49
   4  25 -13   23.71    1.48
   4  25 -12   24.69    1.27
  -4  25  12   23.72    1.24
  -4  25  12   24.67    1.52
   4  25 -12   26.30    1.53
   4  25 -11   42.96    1.52
  -4  25  11   44.39    1.67
  -4  25  11   41.81    1.41
   4  25 -11   44.67    1.72
   4  25 -10  183.15    3.12
   4  25 -10  184.62    3.20
  -4  25  10  180.17    3.10
   4  25  -9   10.82    1.31
   4  25  -9   10.63    1.18
  -4  25   9   10.85    2.53
  -4  25   9    9.34    0.95
  -4  25   9    9.76    1.02
   4  25  -9    9.96    2.17
   4  25  -8   46.56    1.55
   4  25  -8   46.73    1.64
  -4  25   8   49.18    2.70
  -4  25   8   44.88    1.50
   4  25  -7   13.04    1.23
   4  25  -7   11.81    1.36
   4  25  -7   11.72    1.35
  -4  25   7   13.21    2.52
  -4  25   7   11.22    1.13
   4  25  -6   57.06    2.88
   4  25  -6   66.59    1.83
  -4  25   6   71.94    2.29
   4  25  -6   66.24    1.81
  -4  25   6   72.00    2.80
   4  25  -6   69.67    1.76
  -4  25   6   64.78    1.79
  -4  25   6   61.51    1.56
  -4  25   5   26.96    1.23
   4  25  -5   26.98    1.39
  -4  25   5   28.56    2.43
   4  25  -5   26.13    2.32
  -4  25   5   30.35    1.88
  -4  25   5   25.01    1.30
   4  25  -4   10.08    2.50
  -4  25   4   16.95    1.67
   4  25  -4   16.85    1.18
   4  25  -4   16.81    1.26
   4  25  -4   16.35    1.88
  -4  25   4   14.67    2.23
  -4  25   4   15.06    1.15
  -4  25   4   14.86    1.12
   4  25  -3   40.67    1.41
   4  25  -3   39.30    1.44
  -4  25   3   35.39    2.26
  -4  25   3   38.13    1.31
  -4  25   2   29.22    1.27
   4  25  -2   28.34    1.31
   4  25  -2   31.22    1.29
  -4  25   2   29.88    1.37
   4  25  -1    1.65    1.12
  -4  25   1    1.60    1.09
  -4  25   1    1.49    1.01
   4  25  -1    2.05    1.01
   4  25  -1   -0.94    2.50
   4  25   0   35.69    1.32
  -4  25   0   34.57    1.42
   4  25   1   20.62    2.62
  -4  25  -1   17.60    1.25
  -4  25  -1   17.24    1.21
   4  25   1   18.13    1.16
   4  25   2   10.93    2.61
  -4  25  -2    8.76    1.21
   4  25   2    8.59    1.35
  -4  25  -2    9.04    1.10
   4  25   2    8.53    1.07
   4  25   3   87.23    2.15
   4  25   3   90.50    3.05
  -4  25  -3   93.37    2.04
  -4  25  -3   86.22    2.07
   4  25   4   71.57    1.96
  -4  25  -4   67.85    1.79
   4  25   4   70.18    2.88
  -4  25  -4   69.25    1.78
  -4  25  -5   18.43    1.12
  -4  25  -5   19.80    1.29
  -4  25  -6   77.74    1.85
   4  25   6   80.13    3.20
  -4  25  -7   74.23    1.76
   4  25   7   76.21    2.89
  -4  25  -8  103.45    1.99
   4  25   8   95.15    2.89
   4  25   9    1.80    2.15
   4  25  10   13.76    1.92
   4 -25  14    4.57    2.93
  -4  26  18    2.62    1.71
   4  26 -18   -1.09    1.70
  -4  26  17    2.31    1.98
   4  26 -17    0.87    1.79
  -4  26  16    1.25    2.15
   4  26 -16    1.30    1.88
   4  26 -15    2.55    2.07
  -4  26  15    3.13    2.33
  -4  26  15    2.98    0.99
   4  26 -14   54.46    1.63
  -4  26  14   55.04    1.48
   4  26 -13    8.45    1.02
  -4  26  13    9.63    1.08
  -4  26  13    9.87    1.35
   4  26 -13   10.79    1.33
   4  26 -12   56.66    1.59
  -4  26  12   60.40    1.61
  -4  26  12   62.12    1.75
   4  26 -12   63.49    1.84
   4  26 -11   92.40    2.05
  -4  26  11   95.14    2.13
  -4  26  11   92.27    1.96
   4  26 -11   93.72    2.21
   4  26 -10  116.22    2.32
   4  26 -10  117.04    2.42
  -4  26  10  111.95    2.29
   4  26  -9   26.71    1.45
   4  26  -9   28.52    1.37
  -4  26   9   29.84    2.81
  -4  26   9   25.94    1.23
   4  26  -8   87.78    1.98
   4  26  -8   86.05    2.01
  -4  26   8   86.26    2.95
  -4  26   8   79.88    1.93
   4  26  -7  131.38    2.49
   4  26  -7  126.68    2.53
  -4  26   7  132.68    3.29
   4  26  -7  129.67    2.50
  -4  26   7  124.30    2.53
   4  26  -6    2.46    2.09
  -4  26   6    3.01    1.07
   4  26  -6    5.40    1.31
   4  26  -6    5.44    1.15
  -4  26   6    6.06    2.53
   4  26  -6    3.31    2.64
  -4  26   6    3.32    1.95
   4  26  -6    4.37    1.33
  -4  26   6    4.97    1.08
   4  26  -5   38.97    1.54
  -4  26   5   41.39    2.50
  -4  26   5   36.46    1.34
   4  26  -5   34.46    2.28
  -4  26   5   35.71    1.45
  -4  26   5   41.12    2.01
   4  26  -5   39.99    1.60
   4  26  -4   47.13    1.57
  -4  26   4   43.43    2.44
  -4  26   4   50.44    1.96
  -4  26   4   45.61    1.42
   4  26  -4   48.77    1.54
  -4  26   3    0.25    2.18
   4  26  -3    1.00    1.15
  -4  26   3    0.32    1.05
   4  26  -3   -1.12    2.68
   4  26  -3    1.32    1.06
   4  26  -2   94.77    2.03
  -4  26   2   91.41    2.13
  -4  26   2   95.67    1.92
   4  26  -2   98.97    2.04
   4  26  -1   51.52    1.57
  -4  26   1   49.70    1.62
  -4  26   1   50.63    1.52
   4  26  -1   54.56    1.55
   4  26   0   44.50    1.46
  -4  26   0   40.94    1.53
  -4  26  -1   10.96    1.27
  -4  26  -1   10.80    1.14
   4  26   1   12.25    1.13
   4  26   1   12.11    2.51
  -4  26  -2   39.75    1.52
  -4  26  -2   38.56    1.47
   4  26   2   38.25    1.35
   4  26   2   41.23    2.63
  -4  26  -3   82.17    2.01
  -4  26  -3   85.85    1.95
   4  26   3   84.25    2.90
  -4  26  -4   16.51    1.16
  -4  26  -4   16.32    1.32
   4  26   4   16.68    2.59
  -4  26  -5   66.16    1.71
   4  26   5   71.19    3.14
  -4  26  -5   66.34    1.75
   4  26   6  133.92    3.45
  -4  26  -6  139.30    2.51
   4  26   7   25.34    2.48
  -4  26  -7   24.66    1.28
   4  26   8   60.37    2.54
  -4  26  -8   66.74    1.59
   4  26   9   45.14    2.18
   4  26  10   20.59    1.92
   4 -26  13   12.38    3.43
   4 -26  14   19.95    2.84
   4  27 -18    2.90    1.34
  -4  27  18    5.66    1.52
   4  27 -17   35.38    1.81
  -4  27  17   46.97    1.98
  -4  27  16    9.08    2.07
   4  27 -16    7.26    1.84
  -4  27  15    6.92    2.20
   4  27 -15    6.97    2.01
   4  27 -14    1.69    0.83
  -4  27  14    2.82    1.35
   4  27 -14    4.14    2.12
   4  27 -13   43.44    1.55
  -4  27  13   47.84    1.64
   4  27 -12   36.63    1.34
   4  27 -12   39.77    1.61
   4  27 -11   17.64    1.21
  -4  27  11   18.68    1.31
   4  27 -11   18.82    1.46
   4  27 -10   23.28    1.32
  -4  27  10   22.06    1.36
  -4  27  10   21.93    2.75
   4  27 -10   22.30    1.50
   4  27  -9    4.24    2.57
   4  27  -9    6.18    1.19
   4  27  -9    5.92    1.34
  -4  27   9    5.32    2.67
  -4  27   9    5.44    1.18
   4  27  -8   19.34    1.32
  -4  27   8   22.91    2.79
   4  27  -8   19.16    1.43
  -4  27   8   20.76    1.20
   4  27  -7  218.13    3.60
  -4  27   7  216.55    4.17
   4  27  -7  220.75    3.57
   4  27  -7  220.45    3.56
  -4  27   7  207.27    3.61
  -4  27   6   38.93    1.50
   4  27  -6   40.74    1.62
   4  27  -6   40.03    1.50
  -4  27   6   41.71    2.19
  -4  27   6   33.76    1.31
  -4  27   6   41.44    2.59
   4  27  -6   39.12    1.59
   4  27  -5  123.78    2.46
  -4  27   5  120.20    2.20
  -4  27   5  118.33    2.50
   4  27  -5  121.88    2.44
  -4  27   5  122.89    3.15
   4  27  -4   31.03    1.38
  -4  27   4   32.75    1.91
   4  27  -4   27.01    1.53
  -4  27   4   29.09    1.32
   4  27  -4   30.68    1.46
  -4  27   4   29.42    2.50
   4  27  -3   69.79    1.77
  -4  27   3   74.72    2.14
  -4  27   3   67.67    1.66
   4  27  -3   70.61    1.80
   4  27  -2   44.39    1.55
  -4  27   2   45.83    1.60
   4  27  -2   47.17    1.52
  -4  27   2   44.34    1.46
   4  27  -1   55.23    1.61
  -4  27   1   50.29    1.67
  -4  27   1   51.88    1.58
   4  27  -1   54.90    1.59
  -4  27   0   92.23    2.20
   4  27   0  101.45    2.10
   4  27   1   12.21    1.14
  -4  27  -1   10.70    1.26
  -4  27  -1   12.02    1.15
   4  27   2  126.31    2.37
   4  27   2  129.35    3.26
  -4  27  -2  130.87    2.43
  -4  27  -2  121.72    2.56
   4  27   3   89.87    3.03
  -4  27  -3   93.20    2.01
  -4  27  -3   86.38    2.05
   4  27   4  160.72    3.85
  -4  27  -4  165.10    2.82
  -4  27  -4  155.14    2.91
  -4  27  -5   53.06    1.60
   4  27   5   51.72    2.81
  -4  27  -6   40.01    1.45
  -4  27  -7   66.61    1.63
   4  27   7   62.44    2.53
  -4  27  -8    6.65    1.02
   4  27   8    5.34    2.11
   4  27   9   14.54    1.95
   4  27  10    2.40    1.88
   4 -27  13   40.80    3.36
   4  28 -17    1.30    1.52
  -4  28  17    3.38    1.71
   4  28 -16   12.96    1.68
  -4  28  16   17.75    1.93
   4  28 -15    6.82    1.88
  -4  28  15   10.73    2.06
   4  28 -14   10.05    2.03
   4  28 -14    8.35    0.82
   4  28 -13   17.77    1.02
  -4  28  13   25.39    1.39
   4  28 -12   43.28    1.57
  -4  28  12   45.01    1.53
   4  28 -11   12.14    1.12
  -4  28  11   13.62    1.21
   4  28 -11   14.23    1.42
   4  28 -10   20.15    1.26
  -4  28  10   19.98    1.25
  -4  28  10   19.02    2.59
   4  28 -10   20.09    1.48
   4  28  -9  127.55    2.49
  -4  28   9  130.15    3.44
   4  28  -9  133.38    2.55
  -4  28   9  129.65    2.41
  -4  28   8    9.19    1.05
  -4  28   8   10.20    2.59
   4  28  -8    9.94    1.37
  -4  28   8    8.98    1.11
   4  28  -8   10.93    1.23
  -4  28   7   19.23    1.21
  -4  28   7   16.97    2.73
   4  28  -7   19.29    1.48
   4  28  -7   20.35    1.50
   4  28  -7   20.67    1.34
  -4  28   6   25.78    1.34
   4  28  -6   28.25    1.56
  -4  28   6   26.05    2.55
   4  28  -6   29.08    1.54
  -4  28   6   33.04    2.39
   4  28  -6   29.71    1.42
  -4  28   5   12.87    1.22
   4  28  -5   13.59    1.37
  -4  28   5   10.87    2.35
  -4  28   5   13.92    1.89
  -4  28   5   10.48    1.14
   4  28  -5   12.25    1.40
   4  28  -4   48.75    1.57
  -4  28   4   53.63    2.02
   4  28  -4   48.01    1.70
  -4  28   4   46.02    1.44
  -4  28   4   42.07    2.45
   4  28  -4   50.91    1.65
   4  28  -3   94.33    2.02
  -4  28   3   90.56    2.31
  -4  28   3   87.80    1.87
   4  28  -3   93.39    2.03
   4  28  -2    3.54    1.13
  -4  28   2    3.50    1.13
  -4  28   2    3.15    1.07
   4  28  -2    2.93    1.22
   4  28  -1   13.81    1.25
   4  28  -1   14.65    1.21
  -4  28   1   13.16    1.22
  -4  28   1   13.80    1.20
  -4  28   0   12.45    1.18
   4  28   0   11.41    1.17
  -4  28  -1  218.80    3.83
   4  28   1  228.64    3.64
   4  28   2   39.30    1.44
   4  28   2   39.67    2.80
  -4  28  -2   42.69    1.50
  -4  28  -2   42.99    1.55
  -4  28  -3   84.84    2.04
  -4  28  -3   88.76    2.01
   4  28   4   11.03    2.55
  -4  28  -4   12.45    1.27
   4  28   5   98.75    2.97
  -4  28  -5  105.63    2.12
  -4  28  -6    6.70    1.14
   4  28   7   65.18    2.49
  -4  28  -7   69.88    1.62
   4  28   8   41.43    2.21
  -4  28  -8   44.88    1.31
   4  28   9   10.37    1.99
   4  28  10    1.74    1.64
  -4  29  17    3.55    1.42
   4  29 -17    1.15    1.36
   4  29 -16    2.40    1.52
  -4  29  16    7.71    1.78
   4  29 -15    8.52    1.79
   4  29 -14   10.78    0.78
   4  29 -14   11.17    1.94
   4  29 -13   31.70    1.10
  -4  29  12    5.15    1.20
   4  29 -12    4.76    0.97
   4  29 -12    5.34    1.22
   4  29 -11   78.17    1.93
  -4  29  11   75.55    1.76
   4  29 -10   24.80    1.27
  -4  29  10   24.85    1.21
  -4  29  10   23.65    2.47
  -4  29   9   -0.20    2.43
   4  29  -9    2.41    1.13
  -4  29   9    1.40    1.03
  -4  29   8   27.78    2.59
   4  29  -8   29.41    1.55
   4  29  -8   27.15    1.48
  -4  29   8   25.41    1.21
   4  29  -8   29.72    1.40
  -4  29   7   14.53    2.52
   4  29  -7   15.77    1.43
  -4  29   7   12.57    1.12
   4  29  -7   14.24    1.41
   4  29  -7   16.54    1.29
   4  29  -6   92.57    2.13
  -4  29   6   96.89    2.83
   4  29  -6   95.72    2.13
  -4  29   5  185.17    3.25
  -4  29   5  189.63    2.98
  -4  29   4   36.04    2.04
   4  29  -4   29.43    1.53
  -4  29   4   29.85    1.36
   4  29  -4   31.04    1.41
  -4  29   4   24.30    2.44
   4  29  -4   31.12    1.50
   4  29  -3   14.34    2.73
  -4  29   3   32.23    1.36
   4  29  -3   35.63    1.43
  -4  29   3   10.42    2.30
   4  29  -3   35.26    1.50
   4  29  -2    5.01    1.15
  -4  29   2    4.72    1.08
  -4  29   2    4.44    1.14
  -4  29   2    3.08    1.62
   4  29  -2    3.32    2.58
   4  29  -2    5.03    1.23
  -4  29   1   33.73    1.42
  -4  29   1   34.34    1.41
   4  29   0   46.28    1.57
  -4  29   0   40.65    1.51
   4  29   1   52.67    1.63
  -4  29  -1   47.19    1.60
  -4  29  -2   43.01    1.51
   4  29   2   39.92    1.41
  -4  29  -2   42.07    1.52
   4  29   2   41.82    2.79
  -4  29  -3  181.57    3.33
   4  29   3  189.69    3.88
  -4  29  -4   25.13    1.33
   4  29   4   19.02    2.39
  -4  29  -5   86.80    1.87
   4  29   5   78.83    2.69
  -4  29  -6   15.74    1.16
  -4  29  -7   16.09    1.10
   4  29   7   14.97    2.08
   4  29   8    6.99    1.86
   4  29   9   40.40    1.93
  -4  30  17    0.24    1.18
   4  30 -16    8.15    1.55
  -4  30  16   18.15    1.61
   4  30 -15    6.73    1.66
   4  30 -14    2.61    0.68
   4  30 -14    3.37    1.77
   4  30 -13    3.83    0.81
[truncated: 383,144 more chars]
