# Supplementary material for: Strong optical anisotropy in one-dimensional phosphorus wavy tubes
Source: Nat Commun. 2026 Feb 28;17:3286. doi: 10.1038/s41467-026-70129-4 (PMC13066532; doi:10.1038/s41467-026-70129-4)
Supplement: Supplementary file 7 — Source Data [file 41467_2026_70129_MOESM7_ESM.xlsx]

## Sheet: 1f
2 Theta (degree)	ICSD-2322552	2 Theta (degree)	wtP micro-power	2 Theta (degree)	wtP crystal flakes
10	0.000696698	10	0.02456	10	0.02056
10.05	0.00174	10.01	0.02568	10.01	0.02056
10.1	0.0005725	10.02	0.0238	10.02	0.01725
10.15	0.000892596	10.03	0.02398	10.03	0.02271
10.2	0.000244877	10.04	0.02207	10.04	0.01595
10.25	0.000775147	10.05	0.02198	10.05	0.01823
10.3	0.000745109	10.06	0.02315	10.06	0.01805
10.35	0.00377	10.07	0.02475	10.07	0.01622
10.4	0.00365	10.08	0.0231	10.08	0.01645
10.45	0.01859	10.09	0.02558	10.09	0.01897
10.5	0.0043	10.1	0.0247	10.1	0.02429
10.55	0.000967439	10.11	0.02164	10.11	0.01957
10.6	0.000419501	10.12	0.02363	10.12	0.01731
10.65	0.000153074	10.13	0.02336	10.13	0.02083
10.7	9.34354e-05	10.14	0.02423	10.14	0.01532
10.75	6.36873e-05	10.15	0.02259	10.15	0.01703
10.8	4.34585e-05	10.16	0.02128	10.16	0.01391
10.85	4.07544e-05	10.17	0.02308	10.17	0.02607
10.9	3.57352e-05	10.18	0.02317	10.18	0.02009
10.95	4.34589e-05	10.19	0.02393	10.19	0.0149
11	6.27265e-05	10.2	0.02308	10.2	0.02015
11.05	9.28765e-05	10.21	0.02331	10.21	0.01722
11.1	0.000150997	10.22	0.02222	10.22	0.02008
11.15	0.000299329	10.23	0.02388	10.23	0.01766
11.2	0.00122	10.24	0.02178	10.24	0.01864
11.25	0.00725	10.25	0.02269	10.25	0.01591
11.3	0.01299	10.26	0.02582	10.26	0.01714
11.35	0.00275	10.27	0.02319	10.27	0.01575
11.4	0.00301	10.28	0.02467	10.28	0.0149
11.45	0.000819591	10.29	0.02474	10.29	0.01935
11.5	0.000181331	10.3	0.02304	10.3	0.02318
11.55	0.00010066	10.31	0.02331	10.31	0.01916
11.6	6.59054e-05	10.32	0.02343	10.32	0.01777
11.65	4.63616e-05	10.33	0.02291	10.33	0.01232
11.7	2.65573e-05	10.34	0.02226	10.34	0.02274
11.75	7.29044e-06	10.35	0.0239	10.35	0.01527
11.8	4.14399e-06	10.36	0.02304	10.36	0.01767
11.85	6.3e-07	10.37	0.02224	10.37	0.01531
11.9	0	10.38	0.02241	10.38	0.01551
11.95	0	10.39	0.02223	10.39	0.01708
12	0	10.4	0.02312	10.4	0.01566
12.05	0	10.41	0.02135	10.41	0.02407
12.1	9.18107e-06	10.42	0.02181	10.42	0.01821
12.15	8.57363e-05	10.43	0.02458	10.43	0.0175
12.2	0.000130522	10.44	0.02215	10.44	0.0196
12.25	0.000178318	10.45	0.02296	10.45	0.02233
12.3	0.000259168	10.46	0.02541	10.46	0.02258
12.35	0.00040727	10.47	0.02327	10.47	0.01992
12.4	0.000713152	10.48	0.02071	10.48	0.01152
12.45	0.00157	10.49	0.02398	10.49	0.01959
12.5	0.00997	10.5	0.02035	10.5	0.01869
12.55	0.05543	10.51	0.02097	10.51	0.01866
12.6	0.0185	10.52	0.0229	10.52	0.00989
12.65	0.00318	10.53	0.02259	10.53	0.00764
12.7	0.00352	10.54	0.02416	10.54	0.01506
12.75	0.00479	10.55	0.02328	10.55	0.01368
12.8	0.000757077	10.56	0.0237	10.56	0.01631
12.85	0.000311214	10.57	0.02114	10.57	0.01873
12.9	0.00019808	10.58	0.02114	10.58	0.01832
12.95	0.000134126	10.59	0.02129	10.59	0.01335
13	4.22124e-05	10.6	0.02177	10.6	0.02176
13.05	1.67521e-05	10.61	0.02243	10.61	0.01633
13.1	1.15543e-05	10.62	0.02217	10.62	0.01888
13.15	5.92427e-05	10.63	0.02084	10.63	0.01678
13.2	9.51835e-05	10.64	0.02079	10.64	0.01061
13.25	0.000127279	10.65	0.01982	10.65	0.01507
13.3	0.000179087	10.66	0.02103	10.66	0.01222
13.35	0.000271438	10.67	0.01841	10.67	0.01465
13.4	0.000456851	10.68	0.01969	10.68	0.02004
13.45	0.000922211	10.69	0.02011	10.69	0.01853
13.5	0.00298	10.7	0.02211	10.7	0.01266
13.55	0.04137	10.71	0.02161	10.71	0.01711
13.6	0.025	10.72	0.02124	10.72	0.01936
13.65	0.00221	10.73	0.02206	10.73	0.02006
13.7	0.000826498	10.74	0.02227	10.74	0.01869
13.75	0.00118	10.75	0.01929	10.75	0.01222
13.8	0.000927032	10.76	0.01981	10.76	0.01138
13.85	0.000269779	10.77	0.01988	10.77	0.0105
13.9	0.000159349	10.78	0.01919	10.78	0.01911
13.95	0.000152836	10.79	0.01978	10.79	0.01327
14	0.00016164	10.8	0.02171	10.8	0.01447
14.05	0.00025344	10.81	0.02083	10.81	0.02087
14.1	0.00102	10.82	0.02092	10.82	0.01981
14.15	0.00421	10.83	0.02326	10.83	0.01831
14.2	0.00145	10.84	0.021	10.84	0.01361
14.25	0.00155	10.85	0.02358	10.85	0.01969
14.3	0.00243	10.86	0.02062	10.86	0.02008
14.35	0.01714	10.87	0.01963	10.87	0.0142
14.4	0.03625	10.88	0.01989	10.88	0.01361
14.45	0.0277	10.89	0.01852	10.89	0.01529
14.5	0.03501	10.9	0.0209	10.9	0.01616
14.55	0.00924	10.91	0.02257	10.91	0.01199
14.6	0.0022	10.92	0.02189	10.92	0.01454
14.65	0.00294	10.93	0.02231	10.93	0.01772
14.7	0.01084	10.94	0.02073	10.94	0.01267
14.75	0.03344	10.95	0.02174	10.95	0.02268
14.8	0.00774	10.96	0.02065	10.96	0.01491
14.85	0.00125	10.97	0.02071	10.97	0.0161
14.9	0.000703605	10.98	0.02119	10.98	0.01383
14.95	0.000685546	10.99	0.02025	10.99	0.01713
15	0.00265	11	0.02079	11	0.02216
15.05	0.01523	11.01	0.01954	11.01	0.01608
15.1	0.00712	11.02	0.02157	11.02	0.01329
15.15	0.00721	11.03	0.021	11.03	0.0138
15.2	0.00665	11.04	0.02052	11.04	0.01807
15.25	0.00863	11.05	0.01948	11.05	0.01741
15.3	0.01865	11.06	0.019	11.06	0.01939
15.35	0.05512	11.07	0.02225	11.07	0.01448
15.4	0.54989	11.08	0.01958	11.08	0.01386
15.45	0.26597	11.09	0.02132	11.09	0.01503
15.5	0.04574	11.1	0.01901	11.1	0.01486
15.55	0.09612	11.11	0.02132	11.11	0.01628
15.6	1	11.12	0.02021	11.12	0.01728
15.65	0.49059	11.13	0.01969	11.13	0.01322
15.7	0.04618	11.14	0.01903	11.14	0.01742
15.75	0.01746	11.15	0.02084	11.15	0.01886
15.8	0.00978	11.16	0.02233	11.16	0.01201
15.85	0.00597	11.17	0.02001	11.17	0.01405
15.9	0.00416	11.18	0.0209	11.18	0.0105
15.95	0.00365	11.19	0.02165	11.19	0.01596
16	0.00382	11.2	0.02109	11.2	0.01564
16.05	0.00383	11.21	0.01971	11.21	0.01264
16.1	0.00674	11.22	0.01954	11.22	0.0159
16.15	0.02833	11.23	0.02009	11.23	0.01785
16.2	0.19647	11.24	0.01849	11.24	0.0166
16.25	0.08149	11.25	0.01851	11.25	0.01422
16.3	0.0294	11.26	0.01912	11.26	0.01542
16.35	0.17638	11.27	0.01869	11.27	0.01104
16.4	0.17213	11.28	0.01946	11.28	0.012
16.45	0.14132	11.29	0.02096	11.29	0.016
16.5	0.02718	11.3	0.0185	11.3	0.01719
16.55	0.00633	11.31	0.02103	11.31	0.01732
16.6	0.00334	11.32	0.01822	11.32	0.0118
16.65	0.00194	11.33	0.02098	11.33	0.01554
16.7	0.00128	11.34	0.01925	11.34	0.0147
16.75	0.00129	11.35	0.01991	11.35	0.01328
16.8	0.00137	11.36	0.01818	11.36	0.01695
16.85	0.000628347	11.37	0.0201	11.37	0.01172
16.9	0.000395772	11.38	0.02031	11.38	0.01524
16.95	0.000614567	11.39	0.01842	11.39	0.01391
17	0.00396	11.4	0.01732	11.4	0.02318
17.05	0.0066	11.41	0.0203	11.41	0.0211
17.1	0.00161	11.42	0.01964	11.42	0.01702
17.15	0.0002665	11.43	0.01941	11.43	0.01642
17.2	0.000117299	11.44	0.02123	11.44	0.01082
17.25	6.76959e-05	11.45	0.01826	11.45	0.01529
17.3	4.89659e-05	11.46	0.01905	11.46	0.01566
17.35	4.29179e-05	11.47	0.01955	11.47	0.01507
17.4	4.93179e-05	11.48	0.01794	11.48	0.01208
17.45	0.000142466	11.49	0.01901	11.49	0.01378
17.5	0.000831366	11.5	0.01913	11.5	0.01238
17.55	0.000431125	11.51	0.01868	11.51	0.013
17.6	0.000184903	11.52	0.01765	11.52	0.01164
17.65	0.000143936	11.53	0.01963	11.53	0.01294
17.7	0.00117	11.54	0.01984	11.54	0.01449
17.75	0.00105	11.55	0.02	11.55	0.01681
17.8	0.000477194	11.56	0.01805	11.56	0.01371
17.85	0.000149795	11.57	0.01953	11.57	0.01683
17.9	3.06749e-05	11.58	0.01683	11.58	0.01402
17.95	2.36258e-05	11.59	0.01795	11.59	0.01616
18	2.59543e-05	11.6	0.01701	11.6	0.01199
18.05	3.65421e-05	11.61	0.01883	11.61	0.0119
18.1	5.30673e-05	11.62	0.01803	11.62	0.00771
18.15	8.23374e-05	11.63	0.01798	11.63	0.01226
18.2	0.000127671	11.64	0.01818	11.64	0.0125
18.25	0.000199824	11.65	0.01901	11.65	0.01452
18.3	0.000434855	11.66	0.01823	11.66	0.01226
18.35	0.00405	11.67	0.01871	11.67	0.01743
18.4	0.00598	11.68	0.01665	11.68	0.01494
18.45	0.00526	11.69	0.01951	11.69	0.01535
18.5	0.00674	11.7	0.0179	11.7	0.01735
18.55	0.0026	11.71	0.01759	11.71	0.01182
18.6	0.00645	11.72	0.01744	11.72	0.01222
18.65	0.00446	11.73	0.01702	11.73	0.01564
18.7	0.000802478	11.74	0.01926	11.74	0.01474
18.75	0.000258079	11.75	0.01775	11.75	0.01462
18.8	0.000125973	11.76	0.01719	11.76	0.01229
18.85	0.000107684	11.77	0.02109	11.77	0.01373
18.9	0.000126915	11.78	0.01895	11.78	0.01382
18.95	7.12932e-05	11.79	0.01775	11.79	0.01127
19	0.000105678	11.8	0.0185	11.8	0.01345
19.05	8.85608e-05	11.81	0.01918	11.81	0.00946
19.1	0.000130465	11.82	0.01823	11.82	0.01335
19.15	0.000238771	11.83	0.01932	11.83	0.01277
19.2	0.0003188	11.84	0.01688	11.84	0.014
19.25	0.000324299	11.85	0.01641	11.85	0.01375
19.3	0.000504789	11.86	0.01554	11.86	0.01234
19.35	0.00256	11.87	0.01855	11.87	0.01441
19.4	0.01743	11.88	0.0165	11.88	0.0137
19.45	0.00916	11.89	0.0151	11.89	0.01213
19.5	0.000969785	11.9	0.01687	11.9	0.01654
19.55	0.000347046	11.91	0.01754	11.91	0.01279
19.6	0.000173589	11.92	0.01849	11.92	0.01421
19.65	0.000116315	11.93	0.01672	11.93	0.01074
19.7	0.000211022	11.94	0.01685	11.94	0.01211
19.75	0.000141878	11.95	0.01672	11.95	0.01127
19.8	0.000110003	11.96	0.01685	11.96	0.00612
19.85	9.89537e-05	11.97	0.01803	11.97	0.01035
19.9	3.42001e-05	11.98	0.0183	11.98	0.01244
19.95	7.07665e-06	11.99	0.01801	11.99	0.01285
20	8.06589e-06	12	0.0179	12	0.0111
20.05	9.03155e-06	12.01	0.0179	12.01	0.01557
20.1	2.33683e-05	12.02	0.0169	12.02	0.01212
20.15	0.000228018	12.03	0.01612	12.03	0.01076
20.2	0.000154767	12.04	0.01775	12.04	0.01539
20.25	8.996e-05	12.05	0.01765	12.05	0.01116
20.3	0.000115166	12.06	0.0172	12.06	0.00612
20.35	0.000305203	12.07	0.01644	12.07	0.01441
20.4	0.000225018	12.08	0.01732	12.08	0.01199
20.45	0.000187739	12.09	0.01764	12.09	0.01551
20.5	0.001	12.1	0.01684	12.1	0.01368
20.55	0.00212	12.11	0.01894	12.11	0.01344
20.6	0.00244	12.12	0.01781	12.12	0.01541
20.65	0.00401	12.13	0.01841	12.13	0.01368
20.7	0.0062	12.14	0.01765	12.14	0.01386
20.75	0.00937	12.15	0.01714	12.15	0.01288
20.8	0.00444	12.16	0.01548	12.16	0.00666
20.85	0.000553842	12.17	0.01676	12.17	0.01705
20.9	0.00027021	12.18	0.01551	12.18	0.01033
20.95	0.000305759	12.19	0.01652	12.19	0.01111
21	0.00031617	12.2	0.01647	12.2	0.01235
21.05	0.000424695	12.21	0.01619	12.21	0.01201
21.1	0.000907587	12.22	0.01612	12.22	0.01281
21.15	0.00861	12.23	0.01859	12.23	0.01647
21.2	0.00894	12.24	0.0186	12.24	0.01065
21.25	0.00358	12.25	0.01659	12.25	0.01456
21.3	0.000777806	12.26	0.01785	12.26	0.0096
21.35	0.000827783	12.27	0.01657	12.27	0.0113
21.4	0.000915947	12.28	0.01679	12.28	0.01261
21.45	0.00314	12.29	0.01666	12.29	0.01065
21.5	0.00202	12.3	0.01767	12.3	0.01044
21.55	0.000654228	12.31	0.01813	12.31	0.01169
21.6	0.000406674	12.32	0.01775	12.32	0.01419
21.65	0.00063301	12.33	0.01607	12.33	0.01661
21.7	0.00137	12.34	0.0157	12.34	0.01531
21.75	0.00101	12.35	0.0168	12.35	0.00871
21.8	0.00183	12.36	0.01675	12.36	0.01079
21.85	0.0072	12.37	0.01478	12.37	0.01036
21.9	0.00424	12.38	0.01666	12.38	0.00823
21.95	0.00263	12.39	0.01746	12.39	0.01171
22	0.00327	12.4	0.01716	12.4	0.01271
22.05	0.00163	12.41	0.0171	12.41	0.01278
22.1	0.000279863	12.42	0.01842	12.42	0.01368
22.15	0.000189922	12.43	0.01745	12.43	0.01313
22.2	0.000241608	12.44	0.01853	12.44	0.01391
22.25	0.000851289	12.45	0.01671	12.45	0.01149
22.3	0.0053	12.46	0.01751	12.46	0.01241
22.35	0.00329	12.47	0.01739	12.47	0.00937
22.4	0.00461	12.48	0.01636	12.48	0.00866
22.45	0.00376	12.49	0.01604	12.49	0.01384
22.5	0.00186	12.5	0.01586	12.5	0.01164
22.55	0.000332073	12.51	0.01752	12.51	0.00983
22.6	0.000398489	12.52	0.0153	12.52	0.00834
22.65	0.000482717	12.53	0.01604	12.53	0.01199
22.7	0.000609283	12.54	0.01433	12.54	0.00916
22.75	0.00192	12.55	0.01686	12.55	0.01202
22.8	0.00212	12.56	0.01857	12.56	0.01341
22.85	0.00774	12.57	0.01812	12.57	0.01344
22.9	0.00548	12.58	0.01811	12.58	0.0106
22.95	0.01166	12.59	0.01732	12.59	0.01558
23	0.01442	12.6	0.0175	12.6	0.01437
23.05	0.00778	12.61	0.01801	12.61	0.01387
23.1	0.00222	12.62	0.01716	12.62	0.01827
23.15	0.000963512	12.63	0.01784	12.63	0.0127
23.2	0.000546834	12.64	0.01645	12.64	0.01315
23.25	0.000256832	12.65	0.01903	12.65	0.01709
23.3	0.000111323	12.66	0.01755	12.66	0.01566
23.35	7.83989e-05	12.67	0.01597	12.67	0.01354
23.4	6.03879e-05	12.68	0.01769	12.68	0.01547
23.45	9.65494e-05	12.69	0.01743	12.69	0.01883
23.5	0.000156774	12.7	0.01695	12.7	0.01488
23.55	0.000136038	12.71	0.01842	12.71	0.01366
23.6	0.000357799	12.72	0.01759	12.72	0.01247
23.65	0.000616541	12.73	0.01722	12.73	0.00782
23.7	0.00109	12.74	0.01674	12.74	0.00688
23.75	0.00178	12.75	0.01929	12.75	0.01436
23.8	0.00124	12.76	0.01719	12.76	0.01483
23.85	0.000246169	12.77	0.01704	12.77	0.0079
23.9	0.00020957	12.78	0.01784	12.78	0.00718
23.95	0.000484743	12.79	0.01608	12.79	0.01184
24	0.000946893	12.8	0.01966	12.8	0.01245
24.05	0.00113	12.81	0.01638	12.81	0.00739
24.1	0.00158	12.82	0.01681	12.82	0.0075
24.15	0.00758	12.83	0.01636	12.83	0.01098
24.2	0.00433	12.84	0.01695	12.84	0.00878
24.25	0.00254	12.85	0.01603	12.85	0.0085
24.3	0.01108	12.86	0.01858	12.86	0.01008
24.35	0.00961	12.87	0.0164	12.87	0.01416
24.4	0.00624	12.88	0.01843	12.88	0.01342
24.45	0.00225	12.89	0.01628	12.89	0.02255
24.5	0.00138	12.9	0.01744	12.9	0.01073
24.55	0.00044941	12.91	0.01811	12.91	0.01333
24.6	0.00166	12.92	0.01661	12.92	0.00899
24.65	0.00174	12.93	0.01636	12.93	0.01256
24.7	0.00223	12.94	0.01692	12.94	0.00946
24.75	0.00155	12.95	0.0161	12.95	0.01064
24.8	0.00149	12.96	0.01688	12.96	0.00933
24.85	0.000822556	12.97	0.0196	12.97	0.01213
24.9	0.000373629	12.98	0.01509	12.98	0.01445
24.95	0.000313788	12.99	0.01796	12.99	0.0109
25	0.000475743	13	0.01957	13	0.01109
25.05	0.0041	13.01	0.0173	13.01	0.01124
25.1	0.00358	13.02	0.01712	13.02	0.01228
25.15	0.0027	13.03	0.01805	13.03	0.01346
25.2	0.00269	13.04	0.01791	13.04	0.0091
25.25	0.00727	13.05	0.01732	13.05	0.01164
25.3	0.01273	13.06	0.01679	13.06	0.0124
25.35	0.01802	13.07	0.01889	13.07	0.00853
25.4	0.0102	13.08	0.02001	13.08	0.0092
25.45	0.0053	13.09	0.01987	13.09	0.01159
25.5	0.001	13.1	0.01906	13.1	0.01301
25.55	0.00207	13.11	0.01959	13.11	0.01822
25.6	0.00159	13.12	0.0185	13.12	0.01195
25.65	0.00106	13.13	0.01944	13.13	0.01014
25.7	0.000952149	13.14	0.01991	13.14	0.00937
25.75	0.00379	13.15	0.01894	13.15	0.01573
25.8	0.00552	13.16	0.01978	13.16	0.01342
25.85	0.00312	13.17	0.02191	13.17	0.01575
25.9	0.000972176	13.18	0.01929	13.18	0.01382
25.95	0.000326672	13.19	0.02124	13.19	0.01804
26	0.000613199	13.2	0.01928	13.2	0.01381
26.05	0.00348	13.21	0.01938	13.21	0.00888
26.1	0.0024	13.22	0.02132	13.22	0.0187
26.15	0.00454	13.23	0.02241	13.23	0.01665
26.2	0.00393	13.24	0.02119	13.24	0.01342
26.25	0.00878	13.25	0.02079	13.25	0.01024
26.3	0.00672	13.26	0.02068	13.26	0.01187
26.35	0.00314	13.27	0.02091	13.27	0.01171
26.4	0.000744787	13.28	0.02064	13.28	0.01414
26.45	0.000378512	13.29	0.02168	13.29	0.0175
26.5	0.000404389	13.3	0.0238	13.3	0.01206
26.55	0.000514101	13.31	0.02412	13.31	0.01253
26.6	0.000647188	13.32	0.02386	13.32	0.01051
26.65	0.000922803	13.33	0.02222	13.33	0.01301
26.7	0.00183	13.34	0.02321	13.34	0.00862
26.75	0.00296	13.35	0.02438	13.35	0.01353
26.8	0.01626	13.36	0.02472	13.36	0.01523
26.85	0.03365	13.37	0.02488	13.37	0.0123
26.9	0.03214	13.38	0.02699	13.38	0.01648
26.95	0.13386	13.39	0.02708	13.39	0.0168
27	0.05772	13.4	0.02561	13.4	0.01324
27.05	0.04057	13.41	0.02497	13.41	0.01542
27.1	0.00685	13.42	0.0253	13.42	0.01437
27.15	0.00458	13.43	0.02711	13.43	0.02436
27.2	0.00525	13.44	0.02684	13.44	0.02529
27.25	0.01074	13.45	0.02621	13.45	0.02643
27.3	0.10235	13.46	0.02714	13.46	0.01987
27.35	0.05391	13.47	0.02634	13.47	0.0206
27.4	0.08715	13.48	0.02989	13.48	0.02812
27.45	0.09902	13.49	0.03095	13.49	0.02168
27.5	0.04779	13.5	0.03371	13.5	0.02678
27.55	0.02288	13.51	0.03442	13.51	0.03206
27.6	0.00968	13.52	0.03548	13.52	0.03634
27.65	0.00519	13.53	0.0355	13.53	0.03719
27.7	0.00953	13.54	0.03824	13.54	0.04529
27.75	0.01929	13.55	0.04284	13.55	0.06228
27.8	0.03447	13.56	0.04777	13.56	0.07335
27.85	0.02177	13.57	0.05429	13.57	0.10326
27.9	0.01752	13.58	0.05616	13.58	0.15358
27.95	0.0083	13.59	0.05879	13.59	0.21483
28	0.0047	13.6	0.05924	13.6	0.30809
28.05	0.00363	13.61	0.06036	13.61	0.3652
28.1	0.00212	13.62	0.0599	13.62	0.39393
28.15	0.00094429	13.63	0.05557	13.63	0.39531
28.2	0.00279	13.64	0.05374	13.64	0.33479
28.25	0.00294	13.65	0.05051	13.65	0.2621
28.3	0.0135	13.66	0.04558	13.66	0.20454
28.35	0.00833	13.67	0.04094	13.67	0.15733
28.4	0.03628	13.68	0.03784	13.68	0.11589
28.45	0.01452	13.69	0.03477	13.69	0.07222
28.5	0.01628	13.7	0.03316	13.7	0.05807
28.55	0.00342	13.71	0.03247	13.71	0.03549
28.6	0.0031	13.72	0.0307	13.72	0.03346
28.65	0.00387	13.73	0.02984	13.73	0.02449
28.7	0.01055	13.74	0.02927	13.74	0.02041
28.75	0.03751	13.75	0.02873	13.75	0.02669
28.8	0.03305	13.76	0.0274	13.76	0.0268
28.85	0.06749	13.77	0.02947	13.77	0.02767
28.9	0.03513	13.78	0.03066	13.78	0.02331
28.95	0.01984	13.79	0.02988	13.79	0.01725
29	0.00975	13.8	0.02586	13.8	0.01839
29.05	0.01243	13.81	0.0288	13.81	0.01835
29.1	0.00596	13.82	0.02804	13.82	0.01705
29.15	0.00588	13.83	0.02509	13.83	0.01952
29.2	0.02275	13.84	0.02695	13.84	0.01493
29.25	0.04339	13.85	0.02715	13.85	0.0188
29.3	0.03234	13.86	0.02496	13.86	0.0157
29.35	0.02501	13.87	0.02494	13.87	0.01467
29.4	0.01967	13.88	0.02621	13.88	0.01732
29.45	0.01786	13.89	0.02385	13.89	0.01483
29.5	0.01149	13.9	0.02119	13.9	0.01548
29.55	0.08515	13.91	0.02177	13.91	0.01272
29.6	0.03699	13.92	0.02172	13.92	0.0177
29.65	0.03383	13.93	0.02129	13.93	0.01467
29.7	0.00819	13.94	0.02369	13.94	0.01628
29.75	0.0235	13.95	0.02359	13.95	0.00921
29.8	0.01703	13.96	0.0199	13.96	0.01182
29.85	0.02489	13.97	0.02161	13.97	0.01449
29.9	0.00726	13.98	0.02096	13.98	0.01276
29.95	0.00336	13.99	0.02107	13.99	0.01125
30	0.0024	14	0.02106	14	0.01737
30.05	0.01077	14.01	0.02076	14.01	0.01029
30.1	0.01914	14.02	0.01955	14.02	0.01484
30.15	0.01303	14.03	0.02241	14.03	0.01421
30.2	0.01726	14.04	0.01856	14.04	0.00971
30.25	0.03286	14.05	0.02093	14.05	0.01201
30.3	0.02214	14.06	0.01972	14.06	0.00926
30.35	0.0133	14.07	0.01961	14.07	0.01182
30.4	0.00468	14.08	0.02041	14.08	0.01164
30.45	0.00252	14.09	0.02084	14.09	0.01493
30.5	0.00397	14.1	0.02156	14.1	0.01488
30.55	0.01712	14.11	0.02144	14.11	0.01112
30.6	0.00688	14.12	0.01987	14.12	0.01198
30.65	0.0061	14.13	0.02107	14.13	0.01201
30.7	0.00295	14.14	0.01843	14.14	0.01205
30.75	0.00321	14.15	0.01926	14.15	0.01416
30.8	0.00736	14.16	0.01738	14.16	0.01376
30.85	0.00605	14.17	0.01937	14.17	0.01111
30.9	0.00942	14.18	0.0199	14.18	0.01315
30.95	0.00515	14.19	0.01921	14.19	0.00879
31	0.0069	14.2	0.01825	14.2	0.01173
31.05	0.01899	14.21	0.01768	14.21	0.01416
31.1	0.05364	14.22	0.01834	14.22	0.01135
31.15	0.03584	14.23	0.0177	14.23	0.00674
31.2	0.02642	14.24	0.01815	14.24	0.01039
31.25	0.01573	14.25	0.01853	14.25	0.01332
31.3	0.01761	14.26	0.01834	14.26	0.01308
31.35	0.01291	14.27	0.01844	14.27	0.01311
31.4	0.02356	14.28	0.01736	14.28	0.01403
31.45	0.03268	14.29	0.01762	14.29	0.01257
31.5	0.17334	14.3	0.01778	14.3	0.00592
31.55	0.05257	14.31	0.01819	14.31	0.00998
31.6	0.06263	14.32	0.01895	14.32	0.01583
31.65	0.00843	14.33	0.01997	14.33	0.01457
31.7	0.00802	14.34	0.01929	14.34	0.01557
31.75	0.00579	14.35	0.01835	14.35	0.01018
31.8	0.00812	14.36	0.01997	14.36	0.01815
31.85	0.04314	14.37	0.01826	14.37	0.01342
31.9	0.04881	14.38	0.01859	14.38	0.01016
31.95	0.10761	14.39	0.01842	14.39	0.01462
32	0.02975	14.4	0.01856	14.4	0.01705
32.05	0.03229	14.41	0.01911	14.41	0.0188
32.1	0.00684	14.42	0.01961	14.42	0.01843
32.15	0.00781	14.43	0.02268	14.43	0.01926
32.2	0.00632	14.44	0.02104	14.44	0.01903
32.25	0.00316	14.45	0.02076	14.45	0.02701
32.3	0.00219	14.46	0.01869	14.46	0.02685
32.35	0.00212	14.47	0.02183	14.47	0.02812
32.4	0.00298	14.48	0.02076	14.48	0.0238
32.45	0.01329	14.49	0.02221	14.49	0.02919
32.5	0.00578	14.5	0.02014	14.5	0.02791
32.55	0.01274	14.51	0.02221	14.51	0.02718
32.6	0.00366	14.52	0.02207	14.52	0.02377
32.65	0.00508	14.53	0.02225	14.53	0.02246
32.7	0.02019	14.54	0.01797	14.54	0.02827
32.75	0.02284	14.55	0.01973	14.55	0.02239
32.8	0.01962	14.56	0.01912	14.56	0.02133
32.85	0.00761	14.57	0.01906	14.57	0.02091
32.9	0.00949	14.58	0.01827	14.58	0.01429
32.95	0.0055	14.59	0.02017	14.59	0.0149
33	0.01094	14.6	0.02019	14.6	0.01488
33.05	0.02882	14.61	0.01928	14.61	0.01447
33.1	0.01388	14.62	0.01874	14.62	0.02375
33.15	0.02632	14.63	0.01995	14.63	0.01972
33.2	0.03096	14.64	0.01861	14.64	0.0139
33.25	0.01829	14.65	0.01782	14.65	0.01738
33.3	0.01811	14.66	0.01882	14.66	0.01484
33.35	0.0294	14.67	0.02083	14.67	0.02026
33.4	0.01827	14.68	0.02062	14.68	0.0165
33.45	0.0133	14.69	0.01962	14.69	0.01928
33.5	0.0087	14.7	0.01901	14.7	0.01411
33.55	0.00911	14.71	0.01934	14.71	0.01334
33.6	0.00573	14.72	0.01797	14.72	0.01239
33.65	0.01366	14.73	0.01884	14.73	0.01789
33.7	0.01334	14.74	0.02121	14.74	0.01261
33.75	0.01447	14.75	0.02014	14.75	0.01079
33.8	0.01241	14.76	0.02142	14.76	0.01287
33.85	0.02552	14.77	0.0219	14.77	0.01303
33.9	0.03127	14.78	0.01847	14.78	0.01278
33.95	0.06052	14.79	0.02228	14.79	0.01371
34	0.06494	14.8	0.02041	14.8	0.01623
34.05	0.30786	14.81	0.02266	14.81	0.01108
34.1	0.09951	14.82	0.02219	14.82	0.01455
34.15	0.14381	14.83	0.02233	14.83	0.01174
34.2	0.02809	14.84	0.02292	14.84	0.00873
34.25	0.10047	14.85	0.0236	14.85	0.0121
34.3	0.06248	14.86	0.02182	14.86	0.01293
34.35	0.07535	14.87	0.02337	14.87	0.0144
34.4	0.04205	14.88	0.02453	14.88	0.01079
34.45	0.0333	14.89	0.02355	14.89	0.01161
34.5	0.0414	14.9	0.02463	14.9	0.01738
34.55	0.04479	14.91	0.02707	14.91	0.01273
34.6	0.02127	14.92	0.02634	14.92	0.01958
34.65	0.01568	14.93	0.02688	14.93	0.01624
34.7	0.00623	14.94	0.0272	14.94	0.01116
34.75	0.01304	14.95	0.02725	14.95	0.01372
34.8	0.00871	14.96	0.02645	14.96	0.01509
34.85	0.019	14.97	0.02847	14.97	0.016
34.9	0.00846	14.98	0.02635	14.98	0.02063
34.95	0.01284	14.99	0.03092	14.99	0.01404
35	0.00797	15	0.03425	15	0.00959
35.05	0.01059	15.01	0.03047	15.01	0.01249
35.1	0.0184	15.02	0.03327	15.02	0.01237
35.15	0.03476	15.03	0.03452	15.03	0.01316
35.2	0.02629	15.04	0.03498	15.04	0.0184
35.25	0.02093	15.05	0.03637	15.05	0.01422
35.3	0.0204	15.06	0.04133	15.06	0.01614
35.35	0.04008	15.07	0.04701	15.07	0.01484
35.4	0.01807	15.08	0.04795	15.08	0.01011
35.45	0.01941	15.09	0.04933	15.09	0.01752
35.5	0.01434	15.1	0.05228	15.1	0.01209
35.55	0.02422	15.11	0.05605	15.11	0.01505
35.6	0.02664	15.12	0.05773	15.12	0.01511
35.65	0.01649	15.13	0.06623	15.13	0.01737
35.7	0.00993	15.14	0.07082	15.14	0.02639
35.75	0.00387	15.15	0.07628	15.15	0.01987
35.8	0.00811	15.16	0.08068	15.16	0.01903
35.85	0.00632	15.17	0.08684	15.17	0.02037
35.9	0.00589	15.18	0.0959	15.18	0.02141
35.95	0.00423	15.19	0.10296	15.19	0.02437
36	0.01062	15.2	0.11684	15.2	0.02216
36.05	0.01001	15.21	0.12583	15.21	0.02006
36.1	0.01198	15.22	0.13554	15.22	0.03169
36.15	0.00846	15.23	0.16314	15.23	0.02992
36.2	0.00411	15.24	0.1828	15.24	0.03157
36.25	0.00265	15.25	0.20834	15.25	0.0284
36.3	0.00613	15.26	0.24095	15.26	0.0365
36.35	0.00222	15.27	0.27647	15.27	0.04157
36.4	0.00465	15.28	0.30968	15.28	0.05583
36.45	0.0041	15.29	0.35877	15.29	0.0569
36.5	0.00658	15.3	0.39824	15.3	0.05155
36.55	0.00701	15.31	0.43791	15.31	0.07293
36.6	0.00627	15.32	0.47817	15.32	0.08293
36.65	0.00994	15.33	0.48879	15.33	0.08801
36.7	0.00514	15.34	0.5	15.34	0.12392
36.75	0.00619	15.35	0.49255	15.35	0.14792
36.8	0.00854	15.36	0.47226	15.36	0.16075
36.85	0.01565	15.37	0.43614	15.37	0.16392
36.9	0.0266	15.38	0.40735	15.38	0.17452
36.95	0.01635	15.39	0.37613	15.39	0.1652
37	0.01562	15.4	0.34842	15.4	0.14633
37.05	0.01441	15.41	0.319	15.41	0.12541
37.1	0.00759	15.42	0.29607	15.42	0.10846
37.15	0.01457	15.43	0.28618	15.43	0.08017
37.2	0.01637	15.44	0.26612	15.44	0.08034
37.25	0.02292	15.45	0.26857	15.45	0.07535
37.3	0.02277	15.46	0.26223	15.46	0.06631
37.35	0.01668	15.47	0.26634	15.47	0.05675
37.4	0.00923	15.48	0.27206	15.48	0.0594
37.45	0.00611	15.49	0.28971	15.49	0.05282
37.5	0.00339	15.5	0.30432	15.5	0.04791
37.55	0.00409	15.51	0.32632	15.51	0.05746
37.6	0.00898	15.52	0.34998	15.52	0.05923
37.65	0.01268	15.53	0.39585	15.53	0.06525
37.7	0.0061	15.54	0.4448	15.54	0.07725
37.75	0.00795	15.55	0.50518	15.55	0.09447
37.8	0.00262	15.56	0.56134	15.56	0.10603
37.85	0.00263	15.57	0.64864	15.57	0.12266
37.9	0.00351	15.58	0.73006	15.58	0.15973
37.95	0.0036	15.59	0.82289	15.59	0.18986
38	0.00326	15.6	0.89928	15.6	0.24656
38.05	0.01111	15.61	0.9698	15.61	0.31459
38.1	0.01093	15.62	1	15.62	0.4066
38.15	0.0067	15.63	0.98772	15.63	0.48831
38.2	0.0098	15.64	0.95993	15.64	0.57289
38.25	0.00819	15.65	0.87169	15.65	0.64759
38.3	0.00576	15.66	0.79097	15.66	0.65361
38.35	0.0078	15.67	0.67751	15.67	0.64517
38.4	0.01022	15.68	0.56524	15.68	0.53776
38.45	0.00582	15.69	0.46544	15.69	0.43738
38.5	0.00513	15.7	0.38239	15.7	0.38087
38.55	0.00257	15.71	0.29739	15.71	0.28399
38.6	0.00266	15.72	0.24777	15.72	0.20585
38.65	0.00159	15.73	0.19906	15.73	0.14727
38.7	0.00351	15.74	0.16718	15.74	0.1148
38.75	0.00771	15.75	0.14619	15.75	0.07366
38.8	0.00772	15.76	0.12054	15.76	0.05825
38.85	0.00808	15.77	0.10775	15.77	0.05117
38.9	0.00496	15.78	0.09415	15.78	0.04921
38.95	0.00553	15.79	0.0869	15.79	0.04749
39	0.00749	15.8	0.08009	15.8	0.04078
39.05	0.00453	15.81	0.07455	15.81	0.03093
39.1	0.01093	15.82	0.06863	15.82	0.02851
39.15	0.00848	15.83	0.06274	15.83	0.03365
39.2	0.00696	15.84	0.06109	15.84	0.02621
39.25	0.00681	15.85	0.06081	15.85	0.02949
39.3	0.00607	15.86	0.05663	15.86	0.02058
39.35	0.00581	15.87	0.05355	15.87	0.01873
39.4	0.0139	15.88	0.04948	15.88	0.0227
39.45	0.00488	15.89	0.04909	15.89	0.01938
39.5	0.00906	15.9	0.04516	15.9	0.01773
39.55	0.00576	15.91	0.04508	15.91	0.01734
39.6	0.00326	15.92	0.04437	15.92	0.01673
39.65	0.00356	15.93	0.04672	15.93	0.01786
39.7	0.00678	15.94	0.04505	15.94	0.01787
39.75	0.00388	15.95	0.04126	15.95	0.01415
39.8	0.00574	15.96	0.04027	15.96	0.01733
39.85	0.01077	15.97	0.04104	15.97	0.02051
39.9	0.00341	15.98	0.04307	15.98	0.01668
39.95	0.00527	15.99	0.03877	15.99	0.02025
40	0.00231	16	0.04018	16	0.01684
40.05	0.00208	16.01	0.0438	16.01	0.01921
40.1	0.00179	16.02	0.04215	16.02	0.02659
40.15	0.00242	16.03	0.04078	16.03	0.01503
40.2	0.00152	16.04	0.04338	16.04	0.01615
40.25	0.00151	16.05	0.04142	16.05	0.02089
40.3	0.00402	16.06	0.04386	16.06	0.01908
40.35	0.00809	16.07	0.0429	16.07	0.01613
40.4	0.00402	16.08	0.04659	16.08	0.02037
40.45	0.01032	16.09	0.04694	16.09	0.02799
40.5	0.0122	16.1	0.04698	16.1	0.02085
40.55	0.01018	16.11	0.04982	16.11	0.01859
40.6	0.00648	16.12	0.05157	16.12	0.02661
40.65	0.00527	16.13	0.05192	16.13	0.0215
40.7	0.00193	16.14	0.05192	16.14	0.02366
40.75	0.00254	16.15	0.05477	16.15	0.02267
40.8	0.01429	16.16	0.05853	16.16	0.02162
40.85	0.01423	16.17	0.05778	16.17	0.02268
40.9	0.00846	16.18	0.05918	16.18	0.02514
40.95	0.01359	16.19	0.06028	16.19	0.03274
41	0.01456	16.2	0.05812	16.2	0.02264
41.05	0.00806	16.21	0.05744	16.21	0.02478
41.1	0.00888	16.22	0.05991	16.22	0.02843
41.15	0.00544	16.23	0.05976	16.23	0.02351
41.2	0.0033	16.24	0.0573	16.24	0.0316
41.25	0.00436	16.25	0.06108	16.25	0.02426
41.3	0.00694	16.26	0.05962	16.26	0.03251
41.35	0.00713	16.27	0.05702	16.27	0.03468
41.4	0.00637	16.28	0.05673	16.28	0.03052
41.45	0.00484	16.29	0.05888	16.29	0.03276
41.5	0.00692	16.3	0.06207	16.3	0.02879
41.55	0.00981	16.31	0.0616	16.31	0.03224
41.6	0.01194	16.32	0.05549	16.32	0.04011
41.65	0.01013	16.33	0.05862	16.33	0.04205
41.7	0.01229	16.34	0.05608	16.34	0.04577
41.75	0.02147	16.35	0.05903	16.35	0.04183
41.8	0.01017	16.36	0.06159	16.36	0.05901
41.85	0.02272	16.37	0.05878	16.37	0.06002
41.9	0.01099	16.38	0.05699	16.38	0.06432
41.95	0.01667	16.39	0.05721	16.39	0.07396
42	0.00893	16.4	0.05611	16.4	0.07766
42.05	0.00785	16.41	0.06019	16.41	0.07602
42.1	0.01498	16.42	0.05943	16.42	0.0895
42.15	0.02122	16.43	0.05535	16.43	0.09053
42.2	0.01281	16.44	0.05427	16.44	0.08379
42.25	0.01795	16.45	0.05256	16.45	0.08071
42.3	0.0082	16.46	0.05275	16.46	0.06703
42.35	0.00629	16.47	0.05299	16.47	0.06848
42.4	0.00339	16.48	0.0505	16.48	0.05171
42.45	0.00288	16.49	0.04998	16.49	0.04735
42.5	0.00613	16.5	0.05227	16.5	0.0531
42.55	0.00435	16.51	0.04796	16.51	0.03837
42.6	0.0062	16.52	0.04889	16.52	0.03235
42.65	0.01131	16.53	0.04923	16.53	0.03624
42.7	0.00729	16.54	0.0494	16.54	0.02997
42.75	0.00694	16.55	0.04644	16.55	0.03102
42.8	0.01136	16.56	0.04734	16.56	0.03106
42.85	0.01321	16.57	0.04673	16.57	0.02209
42.9	0.0111	16.58	0.04549	16.58	0.02334
42.95	0.01051	16.59	0.04555	16.59	0.01804
43	0.00751	16.6	0.04214	16.6	0.01749
43.05	0.00945	16.61	0.04346	16.61	0.02155
43.1	0.00559	16.62	0.04289	16.62	0.01978
43.15	0.00685	16.63	0.04241	16.63	0.02609
43.2	0.00908	16.64	0.04254	16.64	0.02565
43.25	0.00291	16.65	0.04386	16.65	0.01726
43.3	0.00584	16.66	0.03764	16.66	0.0228
43.35	0.00391	16.67	0.03866	16.67	0.01888
43.4	0.00263	16.68	0.03981	16.68	0.01775
43.45	0.00311	16.69	0.03987	16.69	0.0263
43.5	0.00367	16.7	0.03352	16.7	0.01875
43.55	0.00247	16.71	0.03614	16.71	0.01761
43.6	0.0052	16.72	0.03312	16.72	0.01573
43.65	0.00471	16.73	0.03225	16.73	0.01503
43.7	0.00331	16.74	0.03035	16.74	0.01243
43.75	0.00527	16.75	0.03025	16.75	0.01181
43.8	0.00528	16.76	0.02733	16.76	0.01246
43.85	0.00342	16.77	0.02746	16.77	0.02015
43.9	0.005	16.78	0.02705	16.78	0.01595
43.95	0.00363	16.79	0.02439	16.79	0.00874
44	0.00579	16.8	0.0253	16.8	0.00806
44.05	0.0047	16.81	0.02656	16.81	0.01134
44.1	0.00414	16.82	0.02474	16.82	0.01216
44.15	0.01041	16.83	0.02409	16.83	0.01473
44.2	0.00648	16.84	0.02531	16.84	0.01203
44.25	0.00851	16.85	0.02568	16.85	0.00708
44.3	0.01078	16.86	0.02526	16.86	0.01699
44.35	0.011	16.87	0.02676	16.87	0.0108
44.4	0.00926	16.88	0.02622	16.88	0.01239
44.45	0.01361	16.89	0.02457	16.89	0.01311
44.5	0.01121	16.9	0.02241	16.9	0.00595
44.55	0.00921	16.91	0.02232	16.91	0.00969
44.6	0.01456	16.92	0.02098	16.92	0.0118
44.65	0.01065	16.93	0.0207	16.93	0.00657
44.7	0.00998	16.94	0.02046	16.94	0.01543
44.75	0.01036	16.95	0.01851	16.95	0.01288
44.8	0.00468	16.96	0.01872	16.96	0.0105
44.85	0.00471	16.97	0.01987	16.97	0.01065
44.9	0.00351	16.98	0.01844	16.98	0.00565
44.95	0.00296	16.99	0.01869	16.99	0.0085
45	0.00194	17	0.01598	17	0.00852
45.05	0.00248	17.01	0.01693	17.01	0.01685
45.1	0.00435	17.02	0.01787	17.02	0.01292
45.15	0.00398	17.03	0.0168	17.03	0.00986
45.2	0.00413	17.04	0.01814	17.04	0.00949
45.25	0.01008	17.05	0.01622	17.05	0.0096
45.3	0.00636	17.06	0.01813	17.06	0.0078
45.35	0.00601	17.07	0.01616	17.07	0.00862
45.4	0.00691	17.08	0.01842	17.08	0.00368
45.45	0.00672	17.09	0.01752	17.09	0.00741
45.5	0.00539	17.1	0.0164	17.1	0.00898
45.55	0.00308	17.11	0.01799	17.11	0.0071
45.6	0.00459	17.12	0.01642	17.12	0.00989
45.65	0.00293	17.13	0.01693	17.13	0.00527
45.7	0.00255	17.14	0.01567	17.14	0.00777
45.75	0.00333	17.15	0.01574	17.15	0.00964
45.8	0.00513	17.16	0.01585	17.16	0.00946
45.85	0.00615	17.17	0.01723	17.17	0.0076
45.9	0.0047	17.18	0.01772	17.18	0.00745
45.95	0.0066	17.19	0.01491	17.19	0.0058
46	0.00666	17.2	0.01712	17.2	0.01065
46.05	0.01006	17.21	0.01438	17.21	0.01032
46.1	0.00867	17.22	0.01491	17.22	0.00922
46.15	0.00506	17.23	0.017	17.23	0.00794
46.2	0.01085	17.24	0.01416	17.24	0.00608
46.25	0.01324	17.25	0.016	17.25	0.00837
46.3	0.00885	17.26	0.01487	17.26	0.00653
46.35	0.00776	17.27	0.01671	17.27	0.00819
46.4	0.00987	17.28	0.01589	17.28	0.00756
46.45	0.005	17.29	0.01464	17.29	0.01147
46.5	0.00518	17.3	0.01359	17.3	0.01456
46.55	0.00524	17.31	0.01322	17.31	0.01098
46.6	0.0033	17.32	0.01444	17.32	0.00949
46.65	0.00524	17.33	0.01494	17.33	0.00544
46.7	0.00416	17.34	0.0135	17.34	0.00444
46.75	0.00295	17.35	0.01356	17.35	0.00489
46.8	0.00465	17.36	0.01435	17.36	0.00476
46.85	0.0055	17.37	0.01309	17.37	0.00904
46.9	0.00907	17.38	0.01489	17.38	0.01064
46.95	0.00706	17.39	0.0131	17.39	0.01154
47	0.00906	17.4	0.0134	17.4	0.00856
47.05	0.01994	17.41	0.01159	17.41	0.01106
47.1	0.00857	17.42	0.01171	17.42	0.01175
47.15	0.00867	17.43	0.01172	17.43	0.00877
47.2	0.00716	17.44	0.01362	17.44	0.00536
47.25	0.00352	17.45	0.01359	17.45	0.0049
47.3	0.00605	17.46	0.0127	17.46	0.01061
47.35	0.00791	17.47	0.01372	17.47	0.00427
47.4	0.00337	17.48	0.01331	17.48	0.00399
47.45	0.00595	17.49	0.01337	17.49	0.0119
47.5	0.00273	17.5	0.01162	17.5	0.01242
47.55	0.0024	17.51	0.01321	17.51	0.00581
47.6	0.00418	17.52	0.01434	17.52	0.00853
47.65	0.00263	17.53	0.01419	17.53	0.00733
47.7	0.00484	17.54	0.01255	17.54	0.00898
47.75	0.00288	17.55	0.01284	17.55	0.00895
47.8	0.00422	17.56	0.01232	17.56	0.00881
47.85	0.00567	17.57	0.01217	17.57	0.00675
47.9	0.00265	17.58	0.01173	17.58	0.01118
47.95	0.00428	17.59	0.01155	17.59	0.00556
48	0.00548	17.6	0.01219	17.6	0.00826
48.05	0.00679	17.61	0.0128	17.61	0.00641
48.1	0.00421	17.62	0.01129	17.62	0.00475
48.15	0.00525	17.63	0.0114	17.63	0.00816
48.2	0.0074	17.64	0.01052	17.64	0.00901
48.25	0.01277	17.65	0.01134	17.65	0.00711
48.3	0.0072	17.66	0.01118	17.66	0.00807
48.35	0.00634	17.67	0.01174	17.67	0.00582
48.4	0.00768	17.68	0.01312	17.68	0.01212
48.45	0.00445	17.69	0.01137	17.69	0.01072
48.5	0.00725	17.7	0.01115	17.7	0.01095
48.55	0.00591	17.71	0.01006	17.71	0.01092
48.6	0.0073	17.72	0.01198	17.72	0.00696
48.65	0.01063	17.73	0.01302	17.73	0.0075
48.7	0.00878	17.74	0.01139	17.74	0.00706
48.75	0.01185	17.75	0.01235	17.75	0.00698
48.8	0.01057	17.76	0.0123	17.76	0.00705
48.85	0.00954	17.77	0.01057	17.77	0.01279
48.9	0.01121	17.78	0.01028	17.78	0.00966
48.95	0.00648	17.79	0.01023	17.79	0.00622
49	0.00881	17.8	0.01203	17.8	0.00834
49.05	0.01681	17.81	0.01201	17.81	0.01131
49.1	0.01409	17.82	0.01129	17.82	0.00819
49.15	0.01045	17.83	0.01035	17.83	0.00661
49.2	0.01392	17.84	0.01112	17.84	0.00942
49.25	0.01179	17.85	0.01152	17.85	0.00633
49.3	0.01071	17.86	0.01092	17.86	0.00941
49.35	0.00984	17.87	0.01252	17.87	0.01389
49.4	0.01281	17.88	0.01048	17.88	0.00711
49.45	0.01068	17.89	0.01152	17.89	0.00588
49.5	0.01121	17.9	0.01175	17.9	0.00684
49.55	0.02625	17.91	0.01042	17.91	0.00792
49.6	0.01323	17.92	0.01127	17.92	0.00928
49.65	0.01043	17.93	0.01122	17.93	0.00697
49.7	0.01218	17.94	0.01082	17.94	0.00701
49.75	0.00711	17.95	0.01062	17.95	0.00638
49.8	0.01133	17.96	0.01073	17.96	0.01261
49.85	0.01302	17.97	0.0111	17.97	0.00939
49.9	0.00689	17.98	0.01244	17.98	0.00835
49.95	0.01526	17.99	0.01169	17.99	0.00978
50	0.01539	18	0.01101	18	0.00577
		18.01	0.01073	18.01	0.00923
		18.02	0.00994	18.02	0.00908
		18.03	0.00978	18.03	0.0065
		18.04	0.00965	18.04	0.00925
		18.05	0.01063	18.05	0.01029
		18.06	0.01149	18.06	0.01019
		18.07	0.01022	18.07	0.00469
		18.08	0.00997	18.08	0.00946
		18.09	0.00955	18.09	0.01172
		18.1	0.00888	18.1	0.01124
		18.11	0.01086	18.11	0.00685
		18.12	0.01077	18.12	0.00935
		18.13	0.01131	18.13	0.00745
		18.14	0.01176	18.14	0.00921
		18.15	0.01177	18.15	0.01014
		18.16	0.01009	18.16	0.00777
		18.17	0.01106	18.17	0.0041
		18.18	0.00935	18.18	0.00953
		18.19	0.01071	18.19	0.00991
		18.2	0.01064	18.2	0.00447
		18.21	0.00981	18.21	0.0078
		18.22	0.01047	18.22	0.00726
		18.23	0.01101	18.23	0.00437
		18.24	0.01018	18.24	0.00911
		18.25	0.00989	18.25	0.01277
		18.26	0.01008	18.26	0.00637
		18.27	0.01096	18.27	0.00915
		18.28	0.01027	18.28	0.00783
		18.29	0.0093	18.29	0.00832
		18.3	0.00973	18.3	0.00864
		18.31	0.01058	18.31	0.00834
		18.32	0.0101	18.32	0.00719
		18.33	0.01024	18.33	0.00742
		18.34	0.00975	18.34	0.00795
		18.35	0.0088	18.35	0.00645
		18.36	0.0094	18.36	0.01108
		18.37	0.01011	18.37	0.00652
		18.38	0.0094	18.38	0.00457
		18.39	0.00994	18.39	0.00609
		18.4	0.01058	18.4	0.00345
		18.41	0.01164	18.41	0.00462
		18.42	0.00883	18.42	0.01037
		18.43	0.01053	18.43	0.00479
		18.44	0.01067	18.44	0.00247
		18.45	0.00893	18.45	0.00388
		18.46	0.00849	18.46	0.0076
		18.47	0.00897	18.47	0.00469
		18.48	0.00899	18.48	0.00248
		18.49	0.00894	18.49	0.00537
		18.5	0.00934	18.5	0.01194
		18.51	0.00968	18.51	0.0081
		18.52	0.00943	18.52	0.00953
		18.53	0.00929	18.53	0.00939
		18.54	0.00916	18.54	0.0061
		18.55	0.01002	18.55	0.00512
		18.56	0.0088	18.56	0.00818
		18.57	0.01064	18.57	0.00716
		18.58	0.0095	18.58	0.00357
		18.59	0.00769	18.59	0.0115
		18.6	0.01007	18.6	0.00869
		18.61	0.00975	18.61	0.01313
		18.62	0.00818	18.62	0.00922
		18.63	0.00946	18.63	0.00827
		18.64	0.00887	18.64	0.0085
		18.65	0.00995	18.65	0.00408
		18.66	0.00977	18.66	0.00865
		18.67	0.00752	18.67	0.00693
		18.68	0.00835	18.68	0.0086
		18.69	0.00808	18.69	0.00586
		18.7	0.0106	18.7	0.0071
		18.71	0.01033	18.71	0.01093
		18.72	0.00805	18.72	0.00762
		18.73	0.00951	18.73	0.0128
		18.74	0.00873	18.74	0.00737
		18.75	0.00913	18.75	0.00787
		18.76	0.01016	18.76	0.01039
		18.77	0.00944	18.77	0.01064
		18.78	0.0082	18.78	0.00667
		18.79	0.00861	18.79	0.01178
		18.8	0.00904	18.8	0.00189
		18.81	0.00941	18.81	0.00407
		18.82	0.00822	18.82	0.01046
		18.83	0.00964	18.83	0.01011
		18.84	0.01002	18.84	0.01143
		18.85	0.0105	18.85	0.00744
		18.86	0.00921	18.86	0.00802
		18.87	0.00938	18.87	0.00712
		18.88	0.00811	18.88	0.00497
		18.89	0.01	18.89	0.00342
		18.9	0.00845	18.9	0.00624
		18.91	0.0102	18.91	0.00812
		18.92	0.0081	18.92	0.00741
		18.93	0.0089	18.93	0.00689
		18.94	0.00962	18.94	0.00649
		18.95	0.01006	18.95	0.00366
		18.96	0.00951	18.96	0.00648
		18.97	0.00767	18.97	0.00349
		18.98	0.00853	18.98	0.00541
		18.99	0.0092	18.99	0.01105
		19	0.01019	19	0.00622
		19.01	0.00906	19.01	0.00759
		19.02	0.00765	19.02	0.00797
		19.03	0.0082	19.03	0.00532
		19.04	0.00858	19.04	0.00537
		19.05	0.00832	19.05	0.00454
		19.06	0.00939	19.06	0.00822
		19.07	0.0085	19.07	0.00912
		19.08	0.00991	19.08	0.00731
		19.09	0.00949	19.09	0.00666
		19.1	0.00855	19.1	0.01
		19.11	0.00978	19.11	0.00898
		19.12	0.00932	19.12	0.00585
		19.13	0.00902	19.13	0.00232
		19.14	0.00927	19.14	0.00475
		19.15	0.00863	19.15	0.00425
		19.16	0.00806	19.16	0.00308
		19.17	0.01048	19.17	0.00417
		19.18	0.00912	19.18	0.00568
		19.19	0.0084	19.19	0.00685
		19.2	0.00725	19.2	0.00491
		19.21	0.00836	19.21	0.00335
		19.22	0.00743	19.22	0.00495
		19.23	0.00785	19.23	0.00306
		19.24	0.00797	19.24	0.00378
		19.25	0.0092	19.25	0.00715
		19.26	0.00856	19.26	0.01253
		19.27	0.00867	19.27	0.00798
		19.28	0.00741	19.28	0.00506
		19.29	0.00828	19.29	0.00367
		19.3	0.00756	19.3	0.00683
		19.31	0.00775	19.31	0.00718
		19.32	0.00866	19.32	0.00566
		19.33	0.00805	19.33	0.00987
		19.34	0.00841	19.34	0.00548
		19.35	0.00727	19.35	0.00545
		19.36	0.00688	19.36	0.00721
		19.37	0.00832	19.37	0.00706
		19.38	0.00861	19.38	0.01016
		19.39	0.00731	19.39	0.00436
		19.4	0.00791	19.4	0.00622
		19.41	0.00781	19.41	0.00532
		19.42	0.00645	19.42	0.00683
		19.43	0.00662	19.43	0.00251
		19.44	0.00884	19.44	0.00659
		19.45	0.00907	19.45	0.00611
		19.46	0.00725	19.46	0.01002
		19.47	0.00718	19.47	0.00443
		19.48	0.00816	19.48	0.00653
		19.49	0.00638	19.49	0.00712
		19.5	0.00718	19.5	0.00583
		19.51	0.008	19.51	0.00828
		19.52	0.00731	19.52	0.005
		19.53	0.00694	19.53	0.00536
		19.54	0.00781	19.54	0.00486
		19.55	0.00831	19.55	0.00327
		19.56	0.00902	19.56	0.00475
		19.57	0.0082	19.57	0.00735
		19.58	0.00666	19.58	0.00695
		19.59	0.00699	19.59	0.00976
		19.6	0.00811	19.6	0.00615
		19.61	0.00836	19.61	0.00499
		19.62	0.00809	19.62	0.00625
		19.63	0.00641	19.63	0.00785
		19.64	0.00724	19.64	0.00452
		19.65	0.00844	19.65	0.00538
		19.66	0.0078	19.66	0.0102
		19.67	0.00806	19.67	0.00679
		19.68	0.00923	19.68	0.0073
		19.69	0.00671	19.69	0.0098
		19.7	0.00805	19.7	0.00375
		19.71	0.00673	19.71	7.41621E-4
		19.72	0.00777	19.72	0.00273
		19.73	0.00797	19.73	0.00194
		19.74	0.00892	19.74	0.00884
		19.75	0.00774	19.75	0.00593
		19.76	0.00781	19.76	0.00747
		19.77	0.00836	19.77	0.00461
		19.78	0.00993	19.78	0.00691
		19.79	0.00886	19.79	0.00621
		19.8	0.00728	19.8	0.00471
		19.81	0.00659	19.81	0.01095
		19.82	0.00685	19.82	0.00946
		19.83	0.00816	19.83	0.0064
		19.84	0.00756	19.84	0.00239
		19.85	0.00798	19.85	0.00678
		19.86	0.00821	19.86	0.00497
		19.87	0.00791	19.87	0.00806
		19.88	0.00822	19.88	0.0037
		19.89	0.00658	19.89	0.00703
		19.9	0.00792	19.9	0.00636
		19.91	0.00747	19.91	0.00438
		19.92	0.00744	19.92	0.00461
		19.93	0.00698	19.93	0.00427
		19.94	0.00773	19.94	0.00923
		19.95	0.00796	19.95	0.0065
		19.96	0.00819	19.96	0.00714
		19.97	0.00805	19.97	0.00727
		19.98	0.00901	19.98	0.00732
		19.99	0.00911	19.99	0.01021
		20	0.01006	20	0.0109
		20.01	0.00727	20.01	0.00804
		20.02	0.00918	20.02	0.00685
		20.03	0.0087	20.03	0.00373
		20.04	0.00833	20.04	0.00851
		20.05	0.00927	20.05	0.00536
		20.06	0.00818	20.06	0.00559
		20.07	0.00755	20.07	0.00301
		20.08	0.00907	20.08	0.00892
		20.09	0.00964	20.09	0.00575
		20.1	0.0093	20.1	0.00803
		20.11	0.00806	20.11	0.00743
		20.12	0.00858	20.12	0.00646
		20.13	0.00856	20.13	0.00608
		20.14	0.01049	20.14	0.00654
		20.15	0.00923	20.15	0.00546
		20.16	0.00887	20.16	0.01036
		20.17	0.00886	20.17	0.00815
		20.18	0.01008	20.18	0.00934
		20.19	0.00951	20.19	0.00327
		20.2	0.00993	20.2	0.00665
		20.21	0.00909	20.21	0.00776
		20.22	0.00978	20.22	0.00615
		20.23	0.01044	20.23	0.00478
		20.24	0.01131	20.24	0.00963
		20.25	0.01058	20.25	0.00573
		20.26	0.01075	20.26	0.00524
		20.27	0.01065	20.27	0.00905
		20.28	0.01011	20.28	0.00604
		20.29	0.01106	20.29	0.00543
		20.3	0.01091	20.3	0.00844
		20.31	0.01027	20.31	0.00479
		20.32	0.01083	20.32	0.00423
		20.33	0.01146	20.33	0.00701
		20.34	0.01127	20.34	0.01038
		20.35	0.01026	20.35	0.0076
		20.36	0.01034	20.36	0.00672
		20.37	0.01157	20.37	0.0046
		20.38	0.01093	20.38	0.00631
		20.39	0.01051	20.39	0.00806
		20.4	0.01087	20.4	0.00516
		20.41	0.00931	20.41	0.00218
		20.42	0.01104	20.42	0.00591
		20.43	0.00899	20.43	0.00723
		20.44	0.01018	20.44	0.01033
		20.45	0.00955	20.45	0.00786
		20.46	0.00963	20.46	0.00616
		20.47	0.00797	20.47	0.00481
		20.48	0.00946	20.48	0.00852
		20.49	0.00811	20.49	0.00895
		20.5	0.01022	20.5	0.00809
		20.51	0.00892	20.51	0.00922
		20.52	0.01025	20.52	0.00368
		20.53	0.00948	20.53	0.00625
		20.54	0.00909	20.54	0.0104
		20.55	0.00997	20.55	0.00614
		20.56	0.01011	20.56	0.01043
		20.57	0.00954	20.57	0.01001
		20.58	0.00985	20.58	0.00795
		20.59	0.00901	20.59	0.00816
		20.6	0.00907	20.6	0.00795
		20.61	0.00822	20.61	0.00689
		20.62	0.00921	20.62	0.01054
		20.63	0.01119	20.63	0.0115
		20.64	0.0099	20.64	0.00943
		20.65	0.00869	20.65	0.01491
		20.66	0.01099	20.66	0.0093
		20.67	0.01094	20.67	0.0172
		20.68	0.01051	20.68	0.01038
		20.69	0.01005	20.69	0.00959
		20.7	0.01227	20.7	0.01652
		20.71	0.01184	20.71	0.01142
		20.72	0.01198	20.72	0.01379
		20.73	0.01254	20.73	0.01457
		20.74	0.01208	20.74	0.01228
		20.75	0.01318	20.75	0.01239
		20.76	0.01277	20.76	0.00742
		20.77	0.01295	20.77	0.00704
		20.78	0.01278	20.78	0.01209
		20.79	0.01278	20.79	0.01948
		20.8	0.01405	20.8	0.01453
		20.81	0.01385	20.81	0.01261
		20.82	0.01421	20.82	0.01836
		20.83	0.01526	20.83	0.02418
		20.84	0.01487	20.84	0.02036
		20.85	0.01479	20.85	0.01492
		20.86	0.01491	20.86	0.02039
		20.87	0.01525	20.87	0.01358
		20.88	0.0161	20.88	0.01757
		20.89	0.01613	20.89	0.0158
		20.9	0.01682	20.9	0.01292
		20.91	0.01695	20.91	0.01404
		20.92	0.01717	20.92	0.0159
		20.93	0.01884	20.93	0.01174
		20.94	0.01718	20.94	0.01848
		20.95	0.01656	20.95	0.01389
		20.96	0.01853	20.96	0.01991
		20.97	0.01771	20.97	0.01845
		20.98	0.01842	20.98	0.01863
		20.99	0.01779	20.99	0.01705
		21	0.01802	21	0.01991
		21.01	0.01798	21.01	0.01874
		21.02	0.0167	21.02	0.01794
		21.03	0.01632	21.03	0.01843
		21.04	0.01608	21.04	0.0156
		21.05	0.01344	21.05	0.01208
		21.06	0.01562	21.06	0.0127
		21.07	0.01421	21.07	0.01437
		21.08	0.01447	21.08	0.0115
		21.09	0.01169	21.09	0.01428
		21.1	0.01427	21.1	0.01066
		21.11	0.01169	21.11	0.0151
		21.12	0.0127	21.12	0.01329
		21.13	0.01217	21.13	0.01422
		21.14	0.01273	21.14	0.00827
		21.15	0.01071	21.15	0.00666
		21.16	0.01138	21.16	0.01209
		21.17	0.01132	21.17	0.01224
		21.18	0.01029	21.18	0.00975
		21.19	0.01054	21.19	0.00996
		21.2	0.01066	21.2	0.01019
		21.21	0.00924	21.21	0.01053
		21.22	0.00858	21.22	0.01435
		21.23	0.00956	21.23	0.01315
		21.24	0.00828	21.24	0.01027
		21.25	0.0084	21.25	0.01478
		21.26	0.00824	21.26	0.01491
		21.27	0.00978	21.27	0.01816
		21.28	0.00869	21.28	0.01309
		21.29	0.00811	21.29	0.00907
		21.3	0.00815	21.3	0.00838
		21.31	0.00717	21.31	0.00999
		21.32	0.00817	21.32	0.01417
		21.33	0.00835	21.33	0.0159
		21.34	0.00811	21.34	0.00695
		21.35	0.00803	21.35	0.01165
		21.36	0.00718	21.36	0.00976
		21.37	0.00749	21.37	0.01455
		21.38	0.0071	21.38	0.00898
		21.39	0.00656	21.39	0.0076
		21.4	0.00713	21.4	0.00881
		21.41	0.00659	21.41	0.01053
		21.42	0.00725	21.42	0.00736
		21.43	0.00743	21.43	0.0081
		21.44	0.0071	21.44	0.01065
		21.45	0.00721	21.45	0.00547
		21.46	0.00723	21.46	0.00292
		21.47	0.00745	21.47	0.00174
		21.48	0.0058	21.48	0.00521
		21.49	0.00646	21.49	0.00541
		21.5	0.00785	21.5	0.00627
		21.51	0.00641	21.51	0.00595
		21.52	0.00693	21.52	0.0065
		21.53	0.00705	21.53	0.00748
		21.54	0.00758	21.54	0.00721
		21.55	0.0078	21.55	0.00604
		21.56	0.0075	21.56	0.00828
		21.57	0.0064	21.57	0.00965
		21.58	0.00709	21.58	0.00981
		21.59	0.0057	21.59	0.0053
		21.6	0.00675	21.6	0.00654
		21.61	0.00595	21.61	0.0082
		21.62	0.00726	21.62	0.00402
		21.63	0.00628	21.63	0.00818
		21.64	0.00613	21.64	0.00567
		21.65	0.00743	21.65	0.0069
		21.66	0.00581	21.66	0.00301
		21.67	0.00745	21.67	0.00746
		21.68	0.00787	21.68	0.00715
		21.69	0.00714	21.69	0.00729
		21.7	0.00653	21.7	0.00784
		21.71	0.00618	21.71	0.00522
		21.72	0.00711	21.72	0.00915
		21.73	0.00731	21.73	0.01035
		21.74	0.00782	21.74	0.00665
		21.75	0.00739	21.75	0.007
		21.76	0.00719	21.76	0.01119
		21.77	0.00776	21.77	0.00878
		21.78	0.00584	21.78	0.00694
		21.79	0.00792	21.79	0.00575
		21.8	0.00788	21.8	0.00691
		21.81	0.00555	21.81	0.00496
		21.82	0.00578	21.82	0.00434
		21.83	0.00607	21.83	0.01408
		21.84	0.00655	21.84	0.01103
		21.85	0.00708	21.85	0.01007
		21.86	0.00645	21.86	0.01185
		21.87	0.00644	21.87	0.00843
		21.88	0.00614	21.88	0.01407
		21.89	0.00667	21.89	0.01433
		21.9	0.00689	21.9	0.0143
		21.91	0.00682	21.91	0.0147
		21.92	0.00759	21.92	0.01298
		21.93	0.00801	21.93	0.00905
		21.94	0.0067	21.94	0.00711
		21.95	0.00664	21.95	0.01192
		21.96	0.00786	21.96	0.01434
		21.97	0.00758	21.97	0.0111
		21.98	0.0075	21.98	0.01246
		21.99	0.00598	21.99	0.01189
		22	0.00689	22	0.01212
		22.01	0.00769	22.01	0.01274
		22.02	0.00745	22.02	0.00638
		22.03	0.00683	22.03	0.01032
		22.04	0.00786	22.04	0.00753
		22.05	0.00687	22.05	0.01011
		22.06	0.00753	22.06	0.01344
		22.07	0.00699	22.07	0.00843
		22.08	0.00794	22.08	0.01154
		22.09	0.00754	22.09	0.00672
		22.1	0.00693	22.1	0.00945
		22.11	0.0066	22.11	0.00857
		22.12	0.00729	22.12	0.00597
		22.13	0.00786	22.13	0.01039
		22.14	0.00751	22.14	0.0058
		22.15	0.00652	22.15	0.01116
		22.16	0.00755	22.16	0.01247
		22.17	0.00655	22.17	0.00869
		22.18	0.00733	22.18	0.00765
		22.19	0.00902	22.19	0.01281
		22.2	0.00655	22.2	0.00885
		22.21	0.00895	22.21	0.01
		22.22	0.00839	22.22	0.00977
		22.23	0.00875	22.23	0.00915
		22.24	0.00973	22.24	0.01248
		22.25	0.00889	22.25	0.00494
		22.26	0.00912	22.26	0.00648
		22.27	0.00921	22.27	0.008
		22.28	0.00798	22.28	0.01211
		22.29	0.00901	22.29	0.01297
		22.3	0.00758	22.3	0.0109
		22.31	0.00981	22.31	0.00731
		22.32	0.00845	22.32	0.00774
		22.33	0.01017	22.33	0.01624
		22.34	0.00953	22.34	0.01736
		22.35	0.00953	22.35	0.01703
		22.36	0.00876	22.36	0.01572
		22.37	0.00767	22.37	0.01652
		22.38	0.00827	22.38	0.01307
		22.39	0.00816	22.39	0.01008
		22.4	0.00922	22.4	0.01315
		22.41	0.00757	22.41	0.01393
		22.42	0.00841	22.42	0.01354
		22.43	0.00735	22.43	0.01454
		22.44	0.00871	22.44	0.01392
		22.45	0.00715	22.45	0.01309
		22.46	0.00833	22.46	0.011
		22.47	0.00765	22.47	0.01439
		22.48	0.00708	22.48	0.01158
		22.49	0.00617	22.49	0.01225
		22.5	0.00595	22.5	0.00943
		22.51	0.00739	22.51	0.0059
		22.52	0.00661	22.52	0.01058
		22.53	0.00818	22.53	0.00625
		22.54	0.00734	22.54	0.00963
		22.55	0.00665	22.55	0.00987
		22.56	0.00655	22.56	0.00973
		22.57	0.00696	22.57	0.01363
		22.58	0.00788	22.58	0.00621
		22.59	0.00692	22.59	0.00543
		22.6	0.00614	22.6	0.00831
		22.61	0.00645	22.61	0.00327
		22.62	0.00625	22.62	0.01187
		22.63	0.00692	22.63	0.00936
		22.64	0.00784	22.64	0.00664
		22.65	0.00545	22.65	0.00608
		22.66	0.00675	22.66	0.00726
		22.67	0.00598	22.67	0.00695
		22.68	0.00749	22.68	0.00536
		22.69	0.00709	22.69	0.00873
		22.7	0.0061	22.7	0.00917
		22.71	0.00575	22.71	0.00763
		22.72	0.00828	22.72	0.0056
		22.73	0.00691	22.73	0.00418
		22.74	0.00737	22.74	0.00564
		22.75	0.00661	22.75	0.00187
		22.76	0.0067	22.76	0.00631
		22.77	0.00736	22.77	0.01037
		22.78	0.00563	22.78	0.00817
		22.79	0.00691	22.79	0.00942
		22.8	0.00669	22.8	0.00311
		22.81	0.00694	22.81	0.00595
		22.82	0.00686	22.82	0.0056
		22.83	0.00481	22.83	0.00589
		22.84	0.00595	22.84	0.0067
		22.85	0.00652	22.85	0.00493
		22.86	0.00587	22.86	0.00757
		22.87	0.00727	22.87	0.00757
		22.88	0.00692	22.88	0.00623
		22.89	0.00704	22.89	0.00431
		22.9	0.0068	22.9	0.00733
		22.91	0.00687	22.91	0.00835
		22.92	0.00735	22.92	0.00544
		22.93	0.00687	22.93	0.00748
		22.94	0.00635	22.94	0.00877
		22.95	0.0062	22.95	0.00902
		22.96	0.0064	22.96	0.00526
		22.97	0.00624	22.97	0.00469
		22.98	0.00623	22.98	0.00798
		22.99	0.00727	22.99	0.00674
		23	0.00734	23	0.00934
		23.01	0.00677	23.01	0.00714
		23.02	0.00702	23.02	0.00817
		23.03	0.00729	23.03	0.00795
		23.04	0.00674	23.04	0.01169
		23.05	0.00794	23.05	0.00883
		23.06	0.00688	23.06	0.01241
		23.07	0.0072	23.07	0.0076
		23.08	0.00627	23.08	0.00733
		23.09	0.00688	23.09	0.00677
		23.1	0.00612	23.1	0.00837
		23.11	0.00598	23.11	0.00776
		23.12	0.00699	23.12	0.00498
		23.13	0.00648	23.13	0.00892
		23.14	0.00653	23.14	0.00949
		23.15	0.00721	23.15	0.01301
		23.16	0.00733	23.16	0.00565
		23.17	0.00632	23.17	0.00683
		23.18	0.00701	23.18	0.01113
		23.19	0.00728	23.19	0.0055
		23.2	0.00647	23.2	0.00859
		23.21	0.00659	23.21	0.00979
		23.22	0.00697	23.22	0.0094
		23.23	0.00666	23.23	0.00798
		23.24	0.00774	23.24	0.00726
		23.25	0.00565	23.25	0.00398
		23.26	0.00583	23.26	0.00658
		23.27	0.00563	23.27	0.00708
		23.28	0.00621	23.28	0.00961
		23.29	0.00714	23.29	0.00775
		23.3	0.00658	23.3	0.00875
		23.31	0.00755	23.31	0
		23.32	0.00722	23.32	0.00786
		23.33	0.00689	23.33	0.00577
		23.34	0.0054	23.34	0.00627
		23.35	0.00717	23.35	0.00134
		23.36	0.00679	23.36	0.00262
		23.37	0.007	23.37	0.00934
		23.38	0.00593	23.38	0.00926
		23.39	0.00551	23.39	0.00668
		23.4	0.00666	23.4	0.00857
		23.41	0.00745	23.41	0.00999
		23.42	0.00673	23.42	0.00558
		23.43	0.00739	23.43	0.00873
		23.44	0.00659	23.44	0.00791
		23.45	0.00585	23.45	0.00537
		23.46	0.00626	23.46	0.00767
		23.47	0.0072	23.47	0.00707
		23.48	0.00672	23.48	0.00614
		23.49	0.00724	23.49	0.00785
		23.5	0.00788	23.5	0.00546
		23.51	0.00777	23.51	0.00563
		23.52	0.00689	23.52	0.00584
		23.53	0.00934	23.53	0.01171
		23.54	0.0086	23.54	0.00469
		23.55	0.00662	23.55	0.01091
		23.56	0.00792	23.56	0.0045
		23.57	0.00852	23.57	0.00741
		23.58	0.00935	23.58	0.00734
		23.59	0.00858	23.59	0.00781
		23.6	0.00819	23.6	0.00826
		23.61	0.0093	23.61	0.00463
		23.62	0.00711	23.62	0.00748
		23.63	0.0097	23.63	0.00966
		23.64	0.00959	23.64	0.00488
		23.65	0.00851	23.65	0.01063
		23.66	0.00879	23.66	0.00761
		23.67	0.00899	23.67	0.0035
		23.68	0.00942	23.68	0.0071
		23.69	0.00964	23.69	0.00641
		23.7	0.00882	23.7	0.00806
		23.71	0.00903	23.71	0.01232
		23.72	0.00942	23.72	0.00936
		23.73	0.01098	23.73	0.0079
		23.74	0.00967	23.74	0.00669
		23.75	0.00901	23.75	0.00527
		23.76	0.00953	23.76	0.00783
		23.77	0.01186	23.77	0.00588
		23.78	0.01131	23.78	0.00871
		23.79	0.01192	23.79	0.00859
		23.8	0.01428	23.8	0.00618
		23.81	0.01066	23.81	0.0098
		23.82	0.01132	23.82	0.01052
		23.83	0.01199	23.83	0.00558
		23.84	0.01146	23.84	0.01137
		23.85	0.01261	23.85	0.00389
		23.86	0.01375	23.86	0.00644
		23.87	0.01228	23.87	0.00996
		23.88	0.01166	23.88	0.00525
		23.89	0.01131	23.89	0.00772
		23.9	0.01263	23.9	0.00761
		23.91	0.01239	23.91	0.00877
		23.92	0.01005	23.92	0.00585
		23.93	0.00924	23.93	0.01083
		23.94	0.00947	23.94	0.00944
		23.95	0.00857	23.95	0.00483
		23.96	0.00953	23.96	0.00635
		23.97	0.0104	23.97	0.00344
		23.98	0.00924	23.98	0.00752
		23.99	0.00942	23.99	0.01106
		24	0.00868	24	0.00451
		24.01	0.00946	24.01	0.00862
		24.02	0.00761	24.02	0.00416
		24.03	0.00744	24.03	0.01271
		24.04	0.00789	24.04	0.00756
		24.05	0.00561	24.05	0.00571
		24.06	0.00839	24.06	0.0074
		24.07	0.00837	24.07	0.01337
		24.08	0.00787	24.08	0.01232
		24.09	0.00742	24.09	0.01021
		24.1	0.00608	24.1	0.01096
		24.11	0.00699	24.11	0.01308
		24.12	0.00784	24.12	0.00851
		24.13	0.00725	24.13	0.00806
		24.14	0.0067	24.14	0.01595
		24.15	0.00664	24.15	0.01796
		24.16	0.00724	24.16	0.01039
		24.17	0.0083	24.17	0.01216
		24.18	0.00817	24.18	0.0143
		24.19	0.00773	24.19	0.01697
		24.2	0.00702	24.2	0.01628
		24.21	0.00757	24.21	0.015
		24.22	0.00828	24.22	0.01327
		24.23	0.0067	24.23	0.00716
		24.24	0.00844	24.24	0.01187
		24.25	0.00701	24.25	0.01215
		24.26	0.00754	24.26	0.01302
		24.27	0.00742	24.27	0.00862
		24.28	0.00619	24.28	0.01281
		24.29	0.00787	24.29	0.01122
		24.3	0.00739	24.3	0.01283
		24.31	0.00651	24.31	0.01018
		24.32	0.00674	24.32	0.00599
		24.33	0.0077	24.33	0.00792
		24.34	0.00692	24.34	0.00536
		24.35	0.00585	24.35	0.01251
		24.36	0.00672	24.36	0.012
		24.37	0.00655	24.37	0.01229
		24.38	0.00664	24.38	0.00528
		24.39	0.00737	24.39	0.00843
		24.4	0.0076	24.4	0.01217
		24.41	0.00645	24.41	0.01104
		24.42	0.00645	24.42	0.00982
		24.43	0.00591	24.43	0.01222
		24.44	0.00604	24.44	0.00735
		24.45	0.00761	24.45	0.00803
		24.46	0.0067	24.46	0.00871
		24.47	0.00598	24.47	0.01004
		24.48	0.00598	24.48	0.00952
		24.49	0.00665	24.49	0.0094
		24.5	0.00614	24.5	0.00282
		24.51	0.00637	24.51	0.00383
		24.52	0.00626	24.52	0.00354
		24.53	0.0066	24.53	0.00738
		24.54	0.00702	24.54	0.00887
		24.55	0.00621	24.55	0.00471
		24.56	0.0063	24.56	0.00573
		24.57	0.0065	24.57	0.01047
		24.58	0.0069	24.58	0.01061
		24.59	0.00585	24.59	0.00946
		24.6	0.00634	24.6	0.0039
		24.61	0.00517	24.61	0.01138
		24.62	0.00644	24.62	0.00979
		24.63	0.00552	24.63	0.00853
		24.64	0.00843	24.64	0.00926
		24.65	0.00804	24.65	0.00708
		24.66	0.00642	24.66	0.01252
		24.67	0.00493	24.67	0.01097
		24.68	0.00551	24.68	0.01205
		24.69	0.00642	24.69	0.00969
		24.7	0.00656	24.7	0.00884
		24.71	0.00607	24.71	0.00951
		24.72	0.00649	24.72	0.01118
		24.73	0.00654	24.73	0.01403
		24.74	0.00554	24.74	0.01626
		24.75	0.00566	24.75	0.00596
		24.76	0.00612	24.76	0.01289
		24.77	0.00605	24.77	0.00842
		24.78	0.00558	24.78	0.00497
		24.79	0.0068	24.79	0.00538
		24.8	0.00681	24.8	0.00464
		24.81	0.00661	24.81	0.00501
		24.82	0.00608	24.82	0.00356
		24.83	0.00643	24.83	0.01082
		24.84	0.00737	24.84	0.00627
		24.85	0.0064	24.85	0.0098
		24.86	0.00733	24.86	0.01018
		24.87	0.00744	24.87	0.00637
		24.88	0.00676	24.88	0.00783
		24.89	0.00658	24.89	0.00607
		24.9	0.00602	24.9	0.00709
		24.91	0.00586	24.91	0.00734
		24.92	0.0069	24.92	0.008
		24.93	0.00594	24.93	0.00456
		24.94	0.00804	24.94	0.00863
		24.95	0.00727	24.95	0.00671
		24.96	0.00587	24.96	0.0078
		24.97	0.00542	24.97	0.0105
		24.98	0.00676	24.98	0.00979
		24.99	0.00658	24.99	0.00867
		25	0.0079	25	0.00659
		25.01	0.00833	25.01	0.00877
		25.02	0.00762	25.02	0.0065
		25.03	0.00764	25.03	0.00648
		25.04	0.00771	25.04	0.00514
		25.05	0.00819	25.05	0.00936
		25.06	0.00688	25.06	0.01043
		25.07	0.00784	25.07	0.00643
		25.08	0.00741	25.08	0.00456
		25.09	0.00684	25.09	0.003
		25.1	0.00738	25.1	0.00511
		25.11	0.00645	25.11	0.00462
		25.12	0.00682	25.12	0.0076
		25.13	0.00759	25.13	0.014
		25.14	0.00764	25.14	0.00666
		25.15	0.00716	25.15	0.01209
		25.16	0.00713	25.16	0.01113
		25.17	0.00643	25.17	0.01122
		25.18	0.00687	25.18	0.00701
		25.19	0.00671	25.19	0.00688
		25.2	0.00756	25.2	0.00949
		25.21	0.00765	25.21	0.01095
		25.22	0.00632	25.22	0.00706
		25.23	0.00716	25.23	0.00904
		25.24	0.00659	25.24	0.00699
		25.25	0.00701	25.25	0.00551
		25.26	0.00838	25.26	0.00772
		25.27	0.00719	25.27	0.00818
		25.28	0.0066	25.28	0.00614
		25.29	0.00703	25.29	0.00349
		25.3	0.00739	25.3	0.00795
		25.31	0.0067	25.31	0.00828
		25.32	0.00649	25.32	0.00783
		25.33	0.00748	25.33	0.00885
		25.34	0.00575	25.34	0.01133
		25.35	0.00688	25.35	0.0051
		25.36	0.00756	25.36	0.00866
		25.37	0.00585	25.37	0.00755
		25.38	0.00733	25.38	0.01213
		25.39	0.00712	25.39	0.01014
		25.4	0.00654	25.4	0.00809
		25.41	0.00783	25.41	0.00943
		25.42	0.00647	25.42	0.01448
		25.43	0.00501	25.43	0.01276
		25.44	0.00664	25.44	0.01402
		25.45	0.00472	25.45	0.01012
		25.46	0.00599	25.46	0.00748
		25.47	0.00624	25.47	0.01013
		25.48	0.00516	25.48	0.0063
		25.49	0.00651	25.49	0.00775
		25.5	0.00563	25.5	0.00339
		25.51	0.00529	25.51	0.006
		25.52	0.00563	25.52	0.00519
		25.53	0.00607	25.53	0.00541
		25.54	0.00726	25.54	0.00741
		25.55	0.00609	25.55	0.01094
		25.56	0.0059	25.56	0.0088
		25.57	0.00561	25.57	0.00541
		25.58	0.0065	25.58	0.01082
		25.59	0.0056	25.59	0.00756
		25.6	0.00688	25.6	0.00846
		25.61	0.00568	25.61	0.00856
		25.62	0.00642	25.62	0.00567
		25.63	0.00653	25.63	0.00658
		25.64	0.00724	25.64	0.00775
		25.65	0.00661	25.65	0.01125
		25.66	0.00671	25.66	0.00887
		25.67	0.00626	25.67	0.0054
		25.68	0.00555	25.68	0.00741
		25.69	0.00604	25.69	0.01093
		25.7	0.00597	25.7	0.00611
		25.71	0.00654	25.71	0.00287
		25.72	0.0061	25.72	0.00446
		25.73	0.00612	25.73	0.00833
		25.74	0.00514	25.74	0.00805
		25.75	0.00585	25.75	0.00766
		25.76	0.00664	25.76	0.00742
		25.77	0.00655	25.77	0.00627
		25.78	0.00587	25.78	0.00457
		25.79	0.00654	25.79	0.00918
		25.8	0.00634	25.8	0.00726
		25.81	0.00514	25.81	0.00859
		25.82	0.00628	25.82	0.00882
		25.83	0.00525	25.83	0.01026
		25.84	0.00641	25.84	0.00361
		25.85	0.00606	25.85	0.00773
		25.86	0.00726	25.86	0.00757
		25.87	0.00727	25.87	0.00752
		25.88	0.00653	25.88	0.00304
		25.89	0.00546	25.89	0.0065
		25.9	0.00659	25.9	0.00945
		25.91	0.0073	25.91	0.00456
		25.92	0.00597	25.92	0.00886
		25.93	0.00603	25.93	0.00706
		25.94	0.00726	25.94	0.00624
		25.95	0.00851	25.95	0.00263
		25.96	0.00824	25.96	0.00296
		25.97	0.00852	25.97	0.00416
		25.98	0.00905	25.98	0.00593
		25.99	0.00818	25.99	0.00695
		26	0.0079	26	0.01125
		26.01	0.00794	26.01	0.00822
		26.02	0.00735	26.02	0.01298
		26.03	0.00744	26.03	0.00857
		26.04	0.00722	26.04	0.01031
		26.05	0.00888	26.05	0.00658
		26.06	0.00757	26.06	0.00698
		26.07	0.00764	26.07	0.00937
		26.08	0.0093	26.08	0.00862
		26.09	0.00847	26.09	0.008
		26.1	0.00788	26.1	0.00694
		26.11	0.00664	26.11	0.00492
		26.12	0.00695	26.12	0.01194
		26.13	0.00728	26.13	0.01211
		26.14	0.00741	26.14	0.00734
		26.15	0.00813	26.15	0.005
		26.16	0.00706	26.16	0.01063
		26.17	0.00818	26.17	0.00818
		26.18	0.00845	26.18	0.00293
		26.19	0.00923	26.19	0.00681
		26.2	0.0085	26.2	0.0074
		26.21	0.00776	26.21	0.00296
		26.22	0.0069	26.22	0.00642
		26.23	0.00912	26.23	0.00617
		26.24	0.00698	26.24	0.01003
		26.25	0.01011	26.25	0.00794
		26.26	0.00769	26.26	0.01011
		26.27	0.00755	26.27	0.00984
		26.28	0.008	26.28	0.00871
		26.29	0.00744	26.29	0.00594
		26.3	0.00882	26.3	0.01096
		26.31	0.00911	26.31	0.00859
		26.32	0.00839	26.32	0.00824
		26.33	0.01036	26.33	0.00844
		26.34	0.00893	26.34	0.01086
		26.35	0.00991	26.35	0.00586
		26.36	0.00855	26.36	0.01061
		26.37	0.01	26.37	0.00973
		26.38	0.00976	26.38	0.01226
		26.39	0.00885	26.39	0.01409
		26.4	0.00907	26.4	0.00954
		26.41	0.009	26.41	0.00585
		26.42	0.00762	26.42	0.00604
		26.43	0.00873	26.43	0.00905
		26.44	0.00919	26.44	0.01316
		26.45	0.01074	26.45	0.01179
		26.46	0.01031	26.46	0.01237
		26.47	0.00933	26.47	0.00918
		26.48	0.01026	26.48	0.00965
		26.49	0.01069	26.49	0.01338
		26.5	0.01076	26.5	0.01847
		26.51	0.01049	26.51	0.0104
		26.52	0.01227	26.52	0.00687
		26.53	0.01239	26.53	0.00929
		26.54	0.0123	26.54	0.01306
		26.55	0.01188	26.55	0.01305
		26.56	0.01353	26.56	0.0139
		26.57	0.01372	26.57	0.01285
		26.58	0.01272	26.58	0.01488
		26.59	0.01408	26.59	0.01286
		26.6	0.01481	26.6	0.00695
		26.61	0.01493	26.61	0.01592
		26.62	0.0156	26.62	0.01321
		26.63	0.01816	26.63	0.0132
		26.64	0.01808	26.64	0.01767
		26.65	0.01769	26.65	0.01269
		26.66	0.01742	26.66	0.01331
		26.67	0.01784	26.67	0.0163
		26.68	0.01923	26.68	0.01346
		26.69	0.02096	26.69	0.01079
		26.7	0.02234	26.7	0.01175
		26.71	0.02652	26.71	0.01187
		26.72	0.02685	26.72	0.01387
		26.73	0.02977	26.73	0.01502
		26.74	0.0305	26.74	0.01876
		26.75	0.03004	26.75	0.01015
		26.76	0.03338	26.76	0.01683
		26.77	0.03976	26.77	0.01954
		26.78	0.04255	26.78	0.02372
		26.79	0.04744	26.79	0.01795
		26.8	0.05533	26.8	0.0188
		26.81	0.0567	26.81	0.01524
		26.82	0.06132	26.82	0.01636
		26.83	0.06883	26.83	0.02243
		26.84	0.07654	26.84	0.02373
		26.85	0.08888	26.85	0.01969
		26.86	0.10555	26.86	0.02363
		26.87	0.11021	26.87	0.03014
		26.88	0.12012	26.88	0.03413
		26.89	0.12622	26.89	0.03605
		26.9	0.13603	26.9	0.04027
		26.91	0.14385	26.91	0.04023
		26.92	0.14419	26.92	0.04663
		26.93	0.14119	26.93	0.05745
		26.94	0.13906	26.94	0.04859
		26.95	0.13758	26.95	0.05433
		26.96	0.13343	26.96	0.05541
		26.97	0.12715	26.97	0.0551
		26.98	0.11455	26.98	0.0431
		26.99	0.11099	26.99	0.04378
		27	0.10388	27	0.04401
		27.01	0.09594	27.01	0.04013
		27.02	0.08807	27.02	0.03554
		27.03	0.08153	27.03	0.03439
		27.04	0.0765	27.04	0.0336
		27.05	0.07272	27.05	0.03443
		27.06	0.0655	27.06	0.03167
		27.07	0.05866	27.07	0.03634
		27.08	0.05592	27.08	0.02435
		27.09	0.05276	27.09	0.0293
		27.1	0.05018	27.1	0.02907
		27.11	0.04664	27.11	0.02934
		27.12	0.04773	27.12	0.02887
		27.13	0.04748	27.13	0.02597
		27.14	0.04594	27.14	0.02905
		27.15	0.04784	27.15	0.03082
		27.16	0.04681	27.16	0.02936
		27.17	0.04255	27.17	0.03536
		27.18	0.04359	27.18	0.03796
		27.19	0.04243	27.19	0.03845
		27.2	0.04219	27.2	0.03377
		27.21	0.04461	27.21	0.04294
		27.22	0.04406	27.22	0.05115
		27.23	0.04591	27.23	0.054
		27.24	0.04616	27.24	0.06183
		27.25	0.04884	27.25	0.05966
		27.26	0.05127	27.26	0.06868
		27.27	0.05288	27.27	0.07801
		27.28	0.05669	27.28	0.08744
		27.29	0.06026	27.29	0.08862
		27.3	0.0609	27.3	0.10951
		27.31	0.06286	27.31	0.13425
		27.32	0.06947	27.32	0.15227
		27.33	0.0742	27.33	0.22468
		27.34	0.07874	27.34	0.26949
		27.35	0.08712	27.35	0.37695
		27.36	0.09274	27.36	0.47683
		27.37	0.10646	27.37	0.57924
		27.38	0.11583	27.38	0.69223
		27.39	0.12419	27.39	0.80541
		27.4	0.12881	27.4	0.87769
		27.41	0.13555	27.41	0.93368
		27.42	0.13942	27.42	0.98675
		27.43	0.14445	27.43	1
		27.44	0.14402	27.44	0.92636
		27.45	0.14631	27.45	0.85545
		27.46	0.14087	27.46	0.7467
		27.47	0.13758	27.47	0.65428
		27.48	0.13183	27.48	0.61543
		27.49	0.12249	27.49	0.54343
		27.5	0.11504	27.5	0.49024
		27.51	0.10234	27.51	0.42523
		27.52	0.09494	27.52	0.3375
		27.53	0.09158	27.53	0.25285
		27.54	0.07807	27.54	0.21394
		27.55	0.07854	27.55	0.154
		27.56	0.06911	27.56	0.13098
		27.57	0.0654	27.57	0.11868
		27.58	0.06183	27.58	0.09469
		27.59	0.05511	27.59	0.08494
		27.6	0.05291	27.6	0.0812
		27.61	0.05075	27.61	0.06942
		27.62	0.05097	27.62	0.05628
		27.63	0.04814	27.63	0.05832
		27.64	0.04538	27.64	0.04282
		27.65	0.04763	27.65	0.0429
		27.66	0.04538	27.66	0.04035
		27.67	0.04837	27.67	0.04096
		27.68	0.04743	27.68	0.04143
		27.69	0.04422	27.69	0.03903
		27.7	0.04822	27.7	0.03329
		27.71	0.0471	27.71	0.03932
		27.72	0.04991	27.72	0.03369
		27.73	0.05106	27.73	0.02874
		27.74	0.04863	27.74	0.0319
		27.75	0.04979	27.75	0.04597
		27.76	0.05154	27.76	0.04835
		27.77	0.05261	27.77	0.04762
		27.78	0.05093	27.78	0.0446
		27.79	0.05421	27.79	0.05466
		27.8	0.05553	27.8	0.0711
		27.81	0.05388	27.81	0.07359
		27.82	0.05953	27.82	0.0738
		27.83	0.06024	27.83	0.07876
		27.84	0.06149	27.84	0.08822
		27.85	0.06219	27.85	0.10875
		27.86	0.06647	27.86	0.13237
		27.87	0.06527	27.87	0.13861
		27.88	0.06671	27.88	0.16176
		27.89	0.0692	27.89	0.17276
		27.9	0.06556	27.9	0.1561
		27.91	0.06423	27.91	0.15226
		27.92	0.06326	27.92	0.14753
		27.93	0.06433	27.93	0.13627
		27.94	0.06256	27.94	0.13214
		27.95	0.06319	27.95	0.14097
		27.96	0.06046	27.96	0.12034
		27.97	0.05726	27.97	0.11062
		27.98	0.05592	27.98	0.10155
		27.99	0.05231	27.99	0.08749
		28	0.04787	28	0.08247
		28.01	0.04824	28.01	0.07652
		28.02	0.04228	28.02	0.05504
		28.03	0.04429	28.03	0.03997
		28.04	0.04395	28.04	0.04382
		28.05	0.04045	28.05	0.04595
		28.06	0.03984	28.06	0.04026
		28.07	0.03988	28.07	0.03959
		28.08	0.03997	28.08	0.03788
		28.09	0.03906	28.09	0.03137
		28.1	0.04039	28.1	0.028
		28.11	0.04241	28.11	0.03057
		28.12	0.04067	28.12	0.02983
		28.13	0.03953	28.13	0.02801
		28.14	0.04019	28.14	0.02235
		28.15	0.0373	28.15	0.02731
		28.16	0.03872	28.16	0.01739
		28.17	0.03842	28.17	0.01652
		28.18	0.03736	28.18	0.02308
		28.19	0.04121	28.19	0.02092
		28.2	0.03977	28.2	0.01721
		28.21	0.04	28.21	0.02561
		28.22	0.04114	28.22	0.02384
		28.23	0.0399	28.23	0.02308
		28.24	0.03814	28.24	0.03123
		28.25	0.03835	28.25	0.02132
		28.26	0.03869	28.26	0.0229
		28.27	0.03896	28.27	0.0223
		28.28	0.04219	28.28	0.02216
		28.29	0.03832	28.29	0.02017
		28.3	0.03985	28.3	0.02302
		28.31	0.03998	28.31	0.02308
		28.32	0.04015	28.32	0.02219
		28.33	0.03723	28.33	0.0244
		28.34	0.04143	28.34	0.0243
		28.35	0.0392	28.35	0.02224
		28.36	0.04053	28.36	0.02417
		28.37	0.03898	28.37	0.02839
		28.38	0.03926	28.38	0.03005
		28.39	0.03996	28.39	0.02856
		28.4	0.04348	28.4	0.026
		28.41	0.04176	28.41	0.02738
		28.42	0.04479	28.42	0.03671
		28.43	0.04356	28.43	0.037
		28.44	0.04841	28.44	0.03464
		28.45	0.04971	28.45	0.03612
		28.46	0.05018	28.46	0.04565
		28.47	0.0543	28.47	0.05749
		28.48	0.06088	28.48	0.06103
		28.49	0.05738	28.49	0.06774
		28.5	0.05694	28.5	0.0628
		28.51	0.06339	28.51	0.07699
		28.52	0.06491	28.52	0.07621
		28.53	0.06643	28.53	0.05932
		28.54	0.06512	28.54	0.065
		28.55	0.06647	28.55	0.06126
		28.56	0.06087	28.56	0.05726
		28.57	0.06266	28.57	0.05574
		28.58	0.05609	28.58	0.07012
		28.59	0.06167	28.59	0.04835
		28.6	0.05598	28.6	0.05512
		28.61	0.05221	28.61	0.03861
		28.62	0.04681	28.62	0.04092
		28.63	0.04614	28.63	0.04008
		28.64	0.04641	28.64	0.03278
		28.65	0.04064	28.65	0.02922
		28.66	0.04104	28.66	0.03345
		28.67	0.0398	28.67	0.02389
		28.68	0.03672	28.68	0.02695
		28.69	0.03573	28.69	0.02613
		28.7	0.03669	28.7	0.02883
		28.71	0.03218	28.71	0.02358
		28.72	0.03268	28.72	0.02485
		28.73	0.03158	28.73	0.01886
		28.74	0.02987	28.74	0.01895
		28.75	0.02904	28.75	0.02477
		28.76	0.02881	28.76	0.02412
		28.77	0.02885	28.77	0.02667
		28.78	0.02759	28.78	0.02656
		28.79	0.0276	28.79	0.02721
		28.8	0.02539	28.8	0.02659
		28.81	0.02603	28.81	0.02637
		28.82	0.0252	28.82	0.03087
		28.83	0.02787	28.83	0.03689
		28.84	0.02648	28.84	0.03943
		28.85	0.02633	28.85	0.03329
		28.86	0.02423	28.86	0.03138
		28.87	0.02635	28.87	0.02979
		28.88	0.02641	28.88	0.03234
		28.89	0.02665	28.89	0.02842
		28.9	0.02321	28.9	0.03112
		28.91	0.02769	28.91	0.03406
		28.92	0.02599	28.92	0.03956
		28.93	0.02249	28.93	0.037
		28.94	0.02659	28.94	0.03429
		28.95	0.02337	28.95	0.03186
		28.96	0.02313	28.96	0.03427
		28.97	0.02354	28.97	0.0277
		28.98	0.02318	28.98	0.03268
		28.99	0.02213	28.99	0.03364
		29	0.02376	29	0.03221
		29.01	0.02207	29.01	0.03496
		29.02	0.02158	29.02	0.0254
		29.03	0.02205	29.03	0.02661
		29.04	0.02288	29.04	0.02687
		29.05	0.02339	29.05	0.02572
		29.06	0.02001	29.06	0.0329
		29.07	0.02272	29.07	0.03155
		29.08	0.02257	29.08	0.02693
		29.09	0.0227	29.09	0.02836
		29.1	0.02109	29.1	0.02584
		29.11	0.02183	29.11	0.02544
		29.12	0.02081	29.12	0.02405
		29.13	0.02181	29.13	0.01993
		29.14	0.02299	29.14	0.0306
		29.15	0.02171	29.15	0.0244
		29.16	0.0201	29.16	0.02697
		29.17	0.02263	29.17	0.03033
		29.18	0.02313	29.18	0.03349
		29.19	0.02056	29.19	0.02687
		29.2	0.02277	29.2	0.03666
		29.21	0.02458	29.21	0.03616
		29.22	0.02358	29.22	0.04121
		29.23	0.02398	29.23	0.04006
		29.24	0.02167	29.24	0.04961
		29.25	0.02176	29.25	0.05506
		29.26	0.02222	29.26	0.05375
		29.27	0.02618	29.27	0.06047
		29.28	0.023	29.28	0.05459
		29.29	0.02243	29.29	0.05105
		29.3	0.0211	29.3	0.04387
		29.31	0.02054	29.31	0.04371
		29.32	0.01995	29.32	0.04481
		29.33	0.02169	29.33	0.03793
		29.34	0.02013	29.34	0.04452
		29.35	0.02071	29.35	0.04024
		29.36	0.02111	29.36	0.02587
		29.37	0.01938	29.37	0.03237
		29.38	0.01862	29.38	0.02856
		29.39	0.02042	29.39	0.02904
		29.4	0.01716	29.4	0.02696
		29.41	0.01773	29.41	0.02419
		29.42	0.01796	29.42	0.02393
		29.43	0.01791	29.43	0.02209
		29.44	0.01887	29.44	0.01855
		29.45	0.01761	29.45	0.0195
		29.46	0.01812	29.46	0.02607
		29.47	0.01729	29.47	0.02323
		29.48	0.01684	29.48	0.02147
		29.49	0.01724	29.49	0.02378
		29.5	0.01829	29.5	0.01891
		29.51	0.01796	29.51	0.01895
		29.52	0.01781	29.52	0.02326
		29.53	0.01836	29.53	0.02078
		29.54	0.01624	29.54	0.02211
		29.55	0.01972	29.55	0.02107
		29.56	0.01651	29.56	0.01956
		29.57	0.01794	29.57	0.02015
		29.58	0.01855	29.58	0.02047
		29.59	0.01626	29.59	0.02271
		29.6	0.01613	29.6	0.01848
		29.61	0.01721	29.61	0.01817
		29.62	0.01519	29.62	0.0177
		29.63	0.01636	29.63	0.02246
		29.64	0.02017	29.64	0.02035
		29.65	0.01667	29.65	0.02419
		29.66	0.0182	29.66	0.02342
		29.67	0.01749	29.67	0.02226
		29.68	0.0166	29.68	0.01699
		29.69	0.0178	29.69	0.02391
		29.7	0.01767	29.7	0.0179
		29.71	0.01931	29.71	0.02284
		29.72	0.01752	29.72	0.02053
		29.73	0.01576	29.73	0.02085
		29.74	0.01782	29.74	0.02196
		29.75	0.01905	29.75	0.01788
		29.76	0.02003	29.76	0.02206
		29.77	0.01733	29.77	0.02142
		29.78	0.01584	29.78	0.017
		29.79	0.01641	29.79	0.01907
		29.8	0.01735	29.8	0.01907
		29.81	0.01723	29.81	0.01769
		29.82	0.01657	29.82	0.01765
		29.83	0.01732	29.83	0.01831
		29.84	0.01544	29.84	0.01912
		29.85	0.01653	29.85	0.01666
		29.86	0.01623	29.86	0.01303
		29.87	0.0133	29.87	0.01363
		29.88	0.01585	29.88	0.00835
		29.89	0.01527	29.89	0.01287
		29.9	0.01511	29.9	0.01907
		29.91	0.01458	29.91	0.01528
		29.92	0.01456	29.92	0.01162
		29.93	0.01579	29.93	0.01519
		29.94	0.01564	29.94	0.0151
		29.95	0.01585	29.95	0.00832
		29.96	0.01294	29.96	0.01707
		29.97	0.01359	29.97	0.01853
		29.98	0.01368	29.98	0.01307
[truncated: 2,002 more rows]

## Sheet: 1g
Band-index	Energy (eV)		Band-index	Energy (eV)		Band-index	Energy (eV)		Band-index	Energy (eV)		Band-index	Energy (eV)		Band-index	Energy (eV)		Band-index	Energy (eV)
0	-17.442	G	0	-17.4293	X	0	-17.3424	A	0	-17.3501	Z	0	-17.442	G	0	-17.3442	Y	0	-17.3499	D
0.00228	-17.4419		0.00637	-17.4283		0.00228	-17.3429		0.00637	-17.3519		0.00428	-17.4413		0.00637	-17.346		0.00485	-17.3495
0.00455	-17.4417		0.01273	-17.427		0.00455	-17.3434		0.01273	-17.3563		0.00857	-17.4402		0.01273	-17.3488		0.0097	-17.3496
0.00683	-17.4414		0.0191	-17.4253		0.00683	-17.3438		0.0191	-17.3623		0.01285	-17.4388		0.0191	-17.3514		0.01455	-17.35
0.0091	-17.4411		0.02547	-17.4232		0.0091	-17.3443		0.02547	-17.3691		0.01713	-17.4369		0.02547	-17.3538		0.0194	-17.3506
0.01138	-17.4408		0.03183	-17.4209		0.01138	-17.3448		0.03183	-17.3761		0.02142	-17.4347		0.03183	-17.3559		0.02425	-17.3512
0.01365	-17.4404		0.0382	-17.4181		0.01365	-17.3452		0.0382	-17.3833		0.0257	-17.4321		0.0382	-17.3576		0.0291	-17.3519
0.01593	-17.44		0.04457	-17.415		0.01593	-17.3456		0.04457	-17.3904		0.02999	-17.4291		0.04457	-17.3592		0.03395	-17.3524
0.0182	-17.4396		0.05093	-17.4115		0.0182	-17.3461		0.05093	-17.3964		0.03427	-17.4258		0.05093	-17.3604		0.0388	-17.3528
0.02048	-17.4391		0.0573	-17.4078		0.02048	-17.3465		0.0573	-17.4016		0.03855	-17.4221		0.0573	-17.3612		0.04365	-17.3529
0.02275	-17.4385		0.06367	-17.4037		0.02275	-17.3469		0.06367	-17.4066		0.04284	-17.418		0.06367	-17.3619		0.04851	-17.3529
0.02503	-17.438		0.07003	-17.3994		0.02503	-17.3472		0.07003	-17.4114		0.04712	-17.4136		0.07003	-17.3622		0.05335	-17.3526
0.0273	-17.4374		0.0764	-17.3948		0.0273	-17.3476		0.0764	-17.4159		0.0514	-17.4087		0.0764	-17.3623		0.05821	-17.3521
0.02958	-17.4367		0.08277	-17.3899		0.02958	-17.3479		0.08277	-17.4201		0.05569	-17.4036		0.08277	-17.3622		0.06306	-17.3513
0.03186	-17.436		0.08913	-17.3849		0.03186	-17.3483		0.08913	-17.424		0.05997	-17.398		0.08913	-17.3619		0.06791	-17.3503
0.03413	-17.4353		0.0955	-17.3791		0.03413	-17.3486		0.0955	-17.4275		0.06425	-17.3922		0.0955	-17.3609		0.07276	-17.3492
0.03641	-17.4346		0.10187	-17.3723		0.03641	-17.3489		0.10187	-17.4306		0.06854	-17.386		0.10187	-17.3589		0.07761	-17.3479
0.03868	-17.4337		0.10823	-17.3655		0.03868	-17.3491		0.10823	-17.4335		0.07282	-17.3794		0.10823	-17.3567		0.08246	-17.3466
0.04096	-17.4329		0.1146	-17.359		0.04096	-17.3494		0.1146	-17.4359		0.07711	-17.3725		0.1146	-17.3547		0.08731	-17.3453
0.04323	-17.4321		0.12096	-17.3528		0.04323	-17.3496		0.12096	-17.438		0.08139	-17.3654		0.12096	-17.3528		0.09216	-17.3441
0.04551	-17.4312		0.12733	-17.3475		0.04551	-17.3498		0.12733	-17.4398		0.08567	-17.358		0.12733	-17.3513		0.09701	-17.3432
0.04778	-17.4303		0.1337	-17.3438		0.04778	-17.35		0.1337	-17.4411		0.08996	-17.3505		0.1337	-17.3503		0.10186	-17.3426
0.05006	-17.4293	X	0.14007	-17.3424	A	0.05006	-17.3501	Z	0.14007	-17.442	G	0.09424	-17.3442	Y	0.14007	-17.3499	D	0.10671	-17.3424	Z
0	-17.405	G	0	-17.4292	X	0	-17.3423	A	0	-17.3328	Z	0	-17.405	G	0	-17.3411	Y	0	-17.3318	D
0.00228	-17.405		0.00637	-17.4282		0.00228	-17.3416		0.00637	-17.3331		0.00428	-17.4043		0.00637	-17.3377		0.00485	-17.3312
0.00455	-17.4052		0.01273	-17.4269		0.00455	-17.3408		0.01273	-17.3347		0.00857	-17.4032		0.01273	-17.3334		0.0097	-17.3307
0.00683	-17.4057		0.0191	-17.4252		0.00683	-17.3401		0.0191	-17.3378		0.01285	-17.4018		0.0191	-17.3298		0.01455	-17.3304
0.0091	-17.4063		0.02547	-17.4232		0.0091	-17.3393		0.02547	-17.3422		0.01713	-17.4		0.02547	-17.3277		0.0194	-17.3305
0.01138	-17.4071		0.03183	-17.4207		0.01138	-17.3387		0.03183	-17.3475		0.02142	-17.3978		0.03183	-17.3273		0.02425	-17.3308
0.01365	-17.4081		0.0382	-17.418		0.01365	-17.338		0.0382	-17.3532		0.0257	-17.3952		0.0382	-17.3279		0.0291	-17.3315
0.01593	-17.4092		0.04457	-17.4149		0.01593	-17.3374		0.04457	-17.3591		0.02999	-17.3923		0.04457	-17.3288		0.03395	-17.3323
0.0182	-17.4104		0.05093	-17.4115		0.0182	-17.3367		0.05093	-17.3641		0.03427	-17.3891		0.05093	-17.3298		0.0388	-17.3333
0.02048	-17.4116		0.0573	-17.4077		0.02048	-17.3361		0.0573	-17.3686		0.03855	-17.3855		0.0573	-17.3308		0.04365	-17.3343
0.02275	-17.4129		0.06367	-17.4037		0.02275	-17.3355		0.06367	-17.3729		0.04284	-17.3815		0.06367	-17.3317		0.04851	-17.3353
0.02503	-17.4142		0.07003	-17.3993		0.02503	-17.335		0.07003	-17.3771		0.04712	-17.3772		0.07003	-17.3325		0.05335	-17.3362
0.0273	-17.4156		0.0764	-17.3947		0.0273	-17.3345		0.0764	-17.381		0.0514	-17.3726		0.0764	-17.3332		0.05821	-17.337
0.02958	-17.417		0.08277	-17.3898		0.02958	-17.3341		0.08277	-17.3848		0.05569	-17.3676		0.08277	-17.3338		0.06306	-17.3377
0.03186	-17.4184		0.08913	-17.3848		0.03186	-17.3337		0.08913	-17.3882		0.05997	-17.3623		0.08913	-17.3344		0.06791	-17.3383
0.03413	-17.4198		0.0955	-17.3791		0.03413	-17.3334		0.0955	-17.3914		0.06425	-17.3567		0.0955	-17.3345		0.07276	-17.3387
0.03641	-17.4212		0.10187	-17.3722		0.03641	-17.3331		0.10187	-17.3943		0.06854	-17.3509		0.10187	-17.3336		0.07761	-17.3391
0.03868	-17.4226		0.10823	-17.3654		0.03868	-17.3329		0.10823	-17.3969		0.07282	-17.3449		0.10823	-17.3329		0.08246	-17.3394
0.04096	-17.4239		0.1146	-17.3588		0.04096	-17.3327		0.1146	-17.3992		0.07711	-17.3389		0.1146	-17.3324		0.08731	-17.3397
0.04323	-17.4253		0.12096	-17.3527		0.04323	-17.3326		0.12096	-17.4012		0.08139	-17.3334		0.12096	-17.332		0.09216	-17.34
0.04551	-17.4266		0.12733	-17.3474		0.04551	-17.3326		0.12733	-17.4028		0.08567	-17.3307		0.12733	-17.3319		0.09701	-17.3405
0.04778	-17.4279		0.1337	-17.3437		0.04778	-17.3327		0.1337	-17.4041		0.08996	-17.3346		0.1337	-17.3318		0.10186	-17.3412
0.05006	-17.4292	X	0.14007	-17.3423	A	0.05006	-17.3328	Z	0.14007	-17.405	G	0.09424	-17.3411	Y	0.14007	-17.3318	D	0.10671	-17.3423	Z
0	-17.3673	G	0	-17.3247	X	0	-17.2897	A	0	-17.2954	Z	0	-17.3673	G	0	-17.3124	Y	0	-17.2886	D
0.00228	-17.367		0.00637	-17.3237		0.00228	-17.2903		0.00637	-17.2944		0.00428	-17.3666		0.00637	-17.3122		0.00485	-17.2875
0.00455	-17.3664		0.01273	-17.3225		0.00455	-17.2909		0.01273	-17.2918		0.00857	-17.3654		0.01273	-17.3125		0.0097	-17.2859
0.00683	-17.3655		0.0191	-17.321		0.00683	-17.2914		0.0191	-17.2919		0.01285	-17.364		0.0191	-17.3122		0.01455	-17.2838
0.0091	-17.3644		0.02547	-17.3192		0.0091	-17.2919		0.02547	-17.2979		0.01713	-17.3622		0.02547	-17.3102		0.0194	-17.2819
0.01138	-17.363		0.03183	-17.3172		0.01138	-17.2924		0.03183	-17.3049		0.02142	-17.36		0.03183	-17.3063		0.02425	-17.281
0.01365	-17.3614		0.0382	-17.3148		0.01365	-17.2928		0.0382	-17.3119		0.0257	-17.3575		0.0382	-17.3012		0.0291	-17.2809
0.01593	-17.3597		0.04457	-17.3122		0.01593	-17.2931		0.04457	-17.3188		0.02999	-17.3545		0.04457	-17.2957		0.03395	-17.2807
0.0182	-17.3579		0.05093	-17.3093		0.0182	-17.2935		0.05093	-17.3245		0.03427	-17.3513		0.05093	-17.2914		0.0388	-17.2804
0.02048	-17.3559		0.0573	-17.3062		0.02048	-17.2937		0.0573	-17.3294		0.03855	-17.3477		0.0573	-17.29		0.04365	-17.2797
0.02275	-17.3538		0.06367	-17.3029		0.02275	-17.294		0.06367	-17.3342		0.04284	-17.3437		0.06367	-17.29		0.04851	-17.2788
0.02503	-17.3516		0.07003	-17.2994		0.02503	-17.2942		0.07003	-17.3386		0.04712	-17.3393		0.07003	-17.2902		0.05335	-17.2776
0.0273	-17.3494		0.0764	-17.2957		0.0273	-17.2944		0.0764	-17.3428		0.0514	-17.3347		0.0764	-17.2901		0.05821	-17.2763
0.02958	-17.3471		0.08277	-17.2919		0.02958	-17.2945		0.08277	-17.3467		0.05569	-17.3297		0.08277	-17.29		0.06306	-17.275
0.03186	-17.3447		0.08913	-17.2882		0.03186	-17.2947		0.08913	-17.3502		0.05997	-17.3244		0.08913	-17.2896		0.06791	-17.2741
0.03413	-17.3423		0.0955	-17.2841		0.03413	-17.2948		0.0955	-17.3535		0.06425	-17.3188		0.0955	-17.2886		0.07276	-17.2743
0.03641	-17.3399		0.10187	-17.2796		0.03641	-17.2948		0.10187	-17.3565		0.06854	-17.313		0.10187	-17.2865		0.07761	-17.2764
0.03868	-17.3374		0.10823	-17.2767		0.03868	-17.2949		0.10823	-17.3591		0.07282	-17.3072		0.10823	-17.2847		0.08246	-17.2796
0.04096	-17.3349		0.1146	-17.2771		0.04096	-17.295		0.1146	-17.3614		0.07711	-17.3031		0.1146	-17.2847		0.08731	-17.2829
0.04323	-17.3323		0.12096	-17.2806		0.04323	-17.2951		0.12096	-17.3634		0.08139	-17.3084		0.12096	-17.2861		0.09216	-17.2858
0.04551	-17.3298		0.12733	-17.285		0.04551	-17.2952		0.12733	-17.365		0.08567	-17.3143		0.12733	-17.2875		0.09701	-17.288
0.04778	-17.3272		0.1337	-17.2884		0.04778	-17.2953		0.1337	-17.3663		0.08996	-17.3139		0.1337	-17.2883		0.10186	-17.2893
0.05006	-17.3247	X	0.14007	-17.2898	A	0.05006	-17.2954	Z	0.14007	-17.3673	G	0.09424	-17.3124	Y	0.14007	-17.2886	D	0.10671	-17.2897	Z
0	-17.2704	G	0	-17.3246	X	0	-17.2896	A	0	-17.2672	Z	0	-17.2704	G	0	-17.2971	Y	0	-17.2746	D
0.00228	-17.2707		0.00637	-17.3237		0.00228	-17.2887		0.00637	-17.2733		0.00428	-17.2697		0.00637	-17.2954		0.00485	-17.2745
0.00455	-17.2717		0.01273	-17.3225		0.00455	-17.2877		0.01273	-17.28		0.00857	-17.2687		0.01273	-17.2921		0.0097	-17.2751
0.00683	-17.2733		0.0191	-17.321		0.00683	-17.2867		0.0191	-17.2822		0.01285	-17.2674		0.0191	-17.2883		0.01455	-17.2757
0.0091	-17.2751		0.02547	-17.3192		0.0091	-17.2856		0.02547	-17.277		0.01713	-17.2658		0.02547	-17.2854		0.0194	-17.2752
0.01138	-17.2773		0.03183	-17.3171		0.01138	-17.2846		0.03183	-17.27		0.02142	-17.2639		0.03183	-17.2848		0.02425	-17.2727
0.01365	-17.2797		0.0382	-17.3148		0.01365	-17.2835		0.0382	-17.2625		0.0257	-17.2617		0.0382	-17.2855		0.0291	-17.2685
0.01593	-17.2822		0.04457	-17.3121		0.01593	-17.2823		0.04457	-17.2552		0.02999	-17.2592		0.04457	-17.286		0.03395	-17.2632
0.0182	-17.2848		0.05093	-17.3093		0.0182	-17.2811		0.05093	-17.2484		0.03427	-17.2566		0.05093	-17.2851		0.0388	-17.2574
0.02048	-17.2875		0.0573	-17.3062		0.02048	-17.2799		0.0573	-17.2459		0.03855	-17.2539		0.0573	-17.2811		0.04365	-17.2515
0.02275	-17.2902		0.06367	-17.3028		0.02275	-17.2787		0.06367	-17.2472		0.04284	-17.2512		0.06367	-17.2761		0.04851	-17.2462
0.02503	-17.293		0.07003	-17.2993		0.02503	-17.2775		0.07003	-17.2496		0.04712	-17.2489		0.07003	-17.2719		0.05335	-17.2464
0.0273	-17.2958		0.0764	-17.2956		0.0273	-17.2762		0.0764	-17.2522		0.0514	-17.2481		0.0764	-17.2699		0.05821	-17.2511
0.02958	-17.2986		0.08277	-17.2919		0.02958	-17.2749		0.08277	-17.2548		0.05569	-17.2508		0.08277	-17.2703		0.06306	-17.2563
0.03186	-17.3015		0.08913	-17.2881		0.03186	-17.2736		0.08913	-17.2573		0.05997	-17.258		0.08913	-17.2728		0.06791	-17.2613
0.03413	-17.3043		0.0955	-17.284		0.03413	-17.2723		0.0955	-17.2596		0.06425	-17.2675		0.0955	-17.2759		0.07276	-17.2655
0.03641	-17.3072		0.10187	-17.2795		0.03641	-17.271		0.10187	-17.2618		0.06854	-17.2777		0.10187	-17.2783		0.07761	-17.2691
0.03868	-17.3101		0.10823	-17.2766		0.03868	-17.2696		0.10823	-17.2638		0.07282	-17.2876		0.10823	-17.2803		0.08246	-17.2728
0.04096	-17.313		0.1146	-17.277		0.04096	-17.2682		0.1146	-17.2655		0.07711	-17.2954		0.1146	-17.2804		0.08731	-17.277
0.04323	-17.3159		0.12096	-17.2806		0.04323	-17.2669		0.12096	-17.2671		0.08139	-17.293		0.12096	-17.2786		0.09216	-17.2811
0.04551	-17.3188		0.12733	-17.2849		0.04551	-17.2666		0.12733	-17.2684		0.08567	-17.2896		0.12733	-17.2767		0.09701	-17.2848
0.04778	-17.3217		0.1337	-17.2883		0.04778	-17.2669		0.1337	-17.2695		0.08996	-17.2936		0.1337	-17.2752		0.10186	-17.2876
0.05006	-17.3246	X	0.14007	-17.2896	A	0.05006	-17.2672	Z	0.14007	-17.2704	G	0.09424	-17.2971	Y	0.14007	-17.2746	D	0.10671	-17.2897	Z
0	-17.2505	G	0	-17.2068	X	0	-17.2418	A	0	-17.264	Z	0	-17.2505	G	0	-17.2751	Y	0	-17.2674	D
0.00228	-17.25		0.00637	-17.206		0.00228	-17.2432		0.00637	-17.2597		0.00428	-17.2498		0.00637	-17.2753		0.00485	-17.2661
0.00455	-17.2489		0.01273	-17.205		0.00455	-17.2446		0.01273	-17.2565		0.00857	-17.2489		0.01273	-17.2765		0.0097	-17.2638
0.00683	-17.2472		0.0191	-17.204		0.00683	-17.246		0.0191	-17.2517		0.01285	-17.2476		0.0191	-17.2778		0.01455	-17.2609
0.0091	-17.2452		0.02547	-17.2029		0.0091	-17.2476		0.02547	-17.2461		0.01713	-17.246		0.02547	-17.2776		0.0194	-17.2575
0.01138	-17.243		0.03183	-17.2017		0.01138	-17.2491		0.03183	-17.2403		0.02142	-17.2442		0.03183	-17.2746		0.02425	-17.2537
0.01365	-17.2407		0.0382	-17.2006		0.01365	-17.2505		0.0382	-17.2359		0.0257	-17.2421		0.0382	-17.2699		0.0291	-17.2494
0.01593	-17.2384		0.04457	-17.1995		0.01593	-17.2521		0.04457	-17.2358		0.02999	-17.2398		0.04457	-17.265		0.03395	-17.245
0.0182	-17.236		0.05093	-17.1987		0.0182	-17.2536		0.05093	-17.2367		0.03427	-17.2374		0.05093	-17.2603		0.0388	-17.2406
0.02048	-17.2336		0.0573	-17.1987		0.02048	-17.255		0.0573	-17.235		0.03855	-17.2349		0.0573	-17.2563		0.04365	-17.2376
0.02275	-17.2313		0.06367	-17.2006		0.02275	-17.2565		0.06367	-17.2329		0.04284	-17.2326		0.06367	-17.2534		0.04851	-17.2394
0.02503	-17.229		0.07003	-17.2057		0.02503	-17.2579		0.07003	-17.233		0.04712	-17.2311		0.07003	-17.2522		0.05335	-17.239
0.0273	-17.2267		0.0764	-17.2134		0.0273	-17.2592		0.0764	-17.2344		0.0514	-17.2316		0.0764	-17.2521		0.05821	-17.2372
0.02958	-17.2244		0.08277	-17.2223		0.02958	-17.2605		0.08277	-17.2363		0.05569	-17.2349		0.08277	-17.2529		0.06306	-17.2392
0.03186	-17.2222		0.08913	-17.2315		0.03186	-17.2617		0.08913	-17.2383		0.05997	-17.2383		0.08913	-17.2546		0.06791	-17.2438
0.03413	-17.2201		0.0955	-17.2401		0.03413	-17.2628		0.0955	-17.2403		0.06425	-17.2433		0.0955	-17.2566		0.07276	-17.2483
0.03641	-17.218		0.10187	-17.2468		0.03641	-17.2638		0.10187	-17.2423		0.06854	-17.2502		0.10187	-17.2582		0.07761	-17.251
0.03868	-17.216		0.10823	-17.2517		0.03868	-17.2647		0.10823	-17.2441		0.07282	-17.2583		0.10823	-17.2602		0.08246	-17.2514
0.04096	-17.214		0.1146	-17.2529		0.04096	-17.2654		0.1146	-17.2458		0.07711	-17.2668		0.1146	-17.2622		0.08731	-17.2501
0.04323	-17.2121		0.12096	-17.2506		0.04323	-17.266		0.12096	-17.2473		0.08139	-17.2751		0.12096	-17.2641		0.09216	-17.2478
0.04551	-17.2103		0.12733	-17.2468		0.04551	-17.2656		0.12733	-17.2486		0.08567	-17.2807		0.12733	-17.2657		0.09701	-17.2452
0.04778	-17.2085		0.1337	-17.2434		0.04778	-17.2645		0.1337	-17.2496		0.08996	-17.2779		0.1337	-17.2669		0.10186	-17.2431
0.05006	-17.2068	X	0.14007	-17.2419	A	0.05006	-17.264	Z	0.14007	-17.2505	G	0.09424	-17.2752	Y	0.14007	-17.2674	D	0.10671	-17.2419	Z
0	-17.1858	G	0	-17.2067	X	0	-17.2418	A	0	-17.2607	Z	0	-17.1858	G	0	-17.2627	Y	0	-17.2481	D
0.00228	-17.1857		0.00637	-17.2059		0.00228	-17.2404		0.00637	-17.2576		0.00428	-17.1852		0.00637	-17.2608		0.00485	-17.2465
0.00455	-17.1857		0.01273	-17.205		0.00455	-17.2391		0.01273	-17.25		0.00857	-17.1844		0.01273	-17.257		0.0097	-17.2431
0.00683	-17.1858		0.0191	-17.2039		0.00683	-17.2382		0.0191	-17.2424		0.01285	-17.1836		0.0191	-17.2526		0.01455	-17.2385
0.0091	-17.1861		0.02547	-17.2028		0.0091	-17.2375		0.02547	-17.2352		0.01713	-17.1828		0.02547	-17.2477		0.0194	-17.233
0.01138	-17.1864		0.03183	-17.2016		0.01138	-17.2374		0.03183	-17.2288		0.02142	-17.1823		0.03183	-17.2427		0.02425	-17.227
0.01365	-17.1868		0.0382	-17.2005		0.01365	-17.2377		0.0382	-17.2245		0.0257	-17.1828		0.0382	-17.2376		0.0291	-17.2249
0.01593	-17.1873		0.04457	-17.1993		0.01593	-17.2384		0.04457	-17.2215		0.02999	-17.1852		0.04457	-17.233		0.03395	-17.2274
0.0182	-17.188		0.05093	-17.1986		0.0182	-17.2393		0.05093	-17.2192		0.03427	-17.1904		0.05093	-17.2287		0.0388	-17.2304
0.02048	-17.1887		0.0573	-17.1985		0.02048	-17.2406		0.0573	-17.2171		0.03855	-17.198		0.0573	-17.2255		0.04365	-17.2329
0.02275	-17.1895		0.06367	-17.2004		0.02275	-17.2419		0.06367	-17.2126		0.04284	-17.2068		0.06367	-17.2271		0.04851	-17.2315
0.02503	-17.1905		0.07003	-17.2055		0.02503	-17.2434		0.07003	-17.2054		0.04712	-17.2156		0.07003	-17.229		0.05335	-17.2304
0.0273	-17.1915		0.0764	-17.2133		0.0273	-17.245		0.0764	-17.1973		0.0514	-17.2224		0.0764	-17.2298		0.05821	-17.2314
0.02958	-17.1926		0.08277	-17.2221		0.02958	-17.2466		0.08277	-17.1897		0.05569	-17.2251		0.08277	-17.2294		0.06306	-17.2329
0.03186	-17.1938		0.08913	-17.2313		0.03186	-17.2483		0.08913	-17.1842		0.05997	-17.2261		0.08913	-17.2289		0.06791	-17.234
0.03413	-17.1952		0.0955	-17.2399		0.03413	-17.25		0.0955	-17.1819		0.06425	-17.2267		0.0955	-17.2311		0.07276	-17.235
0.03641	-17.1966		0.10187	-17.2467		0.03641	-17.2517		0.10187	-17.1815		0.06854	-17.228		0.10187	-17.2344		0.07761	-17.236
0.03868	-17.1981		0.10823	-17.2516		0.03868	-17.2534		0.10823	-17.1819		0.07282	-17.2314		0.10823	-17.2377		0.08246	-17.2369
0.04096	-17.1997		0.1146	-17.2528		0.04096	-17.2551		0.1146	-17.1826		0.07711	-17.2368		0.1146	-17.2409		0.08731	-17.2377
0.04323	-17.2013		0.12096	-17.2506		0.04323	-17.2568		0.12096	-17.1834		0.08139	-17.2436		0.12096	-17.2438		0.09216	-17.2384
0.04551	-17.2031		0.12733	-17.2468		0.04551	-17.2584		0.12733	-17.1842		0.08567	-17.2511		0.12733	-17.2461		0.09701	-17.2392
0.04778	-17.2049		0.1337	-17.2433		0.04778	-17.2599		0.1337	-17.185		0.08996	-17.2584		0.1337	-17.2476		0.10186	-17.2402
0.05006	-17.2067	X	0.14007	-17.2418	A	0.05006	-17.2607	Z	0.14007	-17.1858	G	0.09424	-17.2628	Y	0.14007	-17.2481	D	0.10671	-17.2418	Z
0	-17.1282	G	0	-17.1227	X	0	-17.2169	A	0	-17.2036	Z	0	-17.1282	G	0	-17.196	Y	0	-17.2197	D
0.00228	-17.1281		0.00637	-17.1232		0.00228	-17.2181		0.00637	-17.205		0.00428	-17.1297		0.00637	-17.196		0.00485	-17.2192
0.00455	-17.1279		0.01273	-17.126		0.00455	-17.2191		0.01273	-17.2082		0.00857	-17.134		0.01273	-17.1973		0.0097	-17.2192
0.00683	-17.1277		0.0191	-17.1306		0.00683	-17.2198		0.0191	-17.2124		0.01285	-17.1398		0.0191	-17.1997		0.01455	-17.2197
0.0091	-17.1276		0.02547	-17.1366		0.0091	-17.2202		0.02547	-17.2167		0.01713	-17.1461		0.02547	-17.2029		0.0194	-17.2207
0.01138	-17.1274		0.03183	-17.1435		0.01138	-17.2201		0.03183	-17.2204		0.02142	-17.1526		0.03183	-17.2068		0.02425	-17.2221
0.01365	-17.1272		0.0382	-17.1511		0.01365	-17.2197		0.0382	-17.2214		0.0257	-17.1586		0.0382	-17.211		0.0291	-17.2198
0.01593	-17.127		0.04457	-17.1592		0.01593	-17.2189		0.04457	-17.2184		0.02999	-17.1634		0.04457	-17.2155		0.03395	-17.2134
0.0182	-17.1267		0.05093	-17.1673		0.0182	-17.2178		0.05093	-17.2118		0.03427	-17.1669		0.05093	-17.2198		0.0388	-17.208
0.02048	-17.1265		0.0573	-17.1749		0.02048	-17.2166		0.0573	-17.2031		0.03855	-17.1712		0.0573	-17.2234		0.04365	-17.2089
0.02275	-17.1262		0.06367	-17.181		0.02275	-17.2152		0.06367	-17.194		0.04284	-17.1772		0.06367	-17.2224		0.04851	-17.2108
0.02503	-17.126		0.07003	-17.184		0.02503	-17.2138		0.07003	-17.185		0.04712	-17.1837		0.07003	-17.2205		0.05335	-17.2113
0.0273	-17.1257		0.0764	-17.1848		0.0273	-17.2124		0.0764	-17.1766		0.0514	-17.1898		0.0764	-17.2189		0.05821	-17.2116
0.02958	-17.1255		0.08277	-17.1848		0.02958	-17.2109		0.08277	-17.1725		0.05569	-17.1945		0.08277	-17.2207		0.06306	-17.2084
0.03186	-17.1252		0.08913	-17.1853		0.03186	-17.2096		0.08913	-17.169		0.05997	-17.1973		0.08913	-17.2251		0.06791	-17.2032
0.03413	-17.1249		0.0955	-17.1869		0.03413	-17.2082		0.0955	-17.1631		0.06425	-17.1982		0.0955	-17.2257		0.07276	-17.2035
0.03641	-17.1246		0.10187	-17.1899		0.03641	-17.207		0.10187	-17.1558		0.06854	-17.1981		0.10187	-17.2238		0.07761	-17.2061
0.03868	-17.1243		0.10823	-17.1947		0.03868	-17.206		0.10823	-17.1485		0.07282	-17.1973		0.10823	-17.2223		0.08246	-17.2088
0.04096	-17.124		0.1146	-17.2002		0.04096	-17.205		0.1146	-17.1417		0.07711	-17.1959		0.1146	-17.2213		0.08731	-17.2115
0.04323	-17.1237		0.12096	-17.2058		0.04323	-17.2043		0.12096	-17.1358		0.08139	-17.195		0.12096	-17.2205		0.09216	-17.2139
0.04551	-17.1234		0.12733	-17.2111		0.04551	-17.2038		0.12733	-17.1313		0.08567	-17.195		0.12733	-17.22		0.09701	-17.2158
0.04778	-17.1231		0.1337	-17.2152		0.04778	-17.2036		0.1337	-17.1287		0.08996	-17.1955		0.1337	-17.2198		0.10186	-17.2169
0.05006	-17.1228	X	0.14007	-17.2169	A	0.05006	-17.2036	Z	0.14007	-17.1282	G	0.09424	-17.196	Y	0.14007	-17.2197	D	0.10671	-17.2169	Z
0	-17.1121	G	0	-17.1227	X	0	-17.2169	A	0	-17.1888	Z	0	-17.1121	G	0	-17.1876	Y	0	-17.194	D
0.00228	-17.112		0.00637	-17.1232		0.00228	-17.2153		0.00637	-17.1885		0.00428	-17.1138		0.00637	-17.1873		0.00485	-17.1937
0.00455	-17.1121		0.01273	-17.1259		0.00455	-17.2136		0.01273	-17.1888		0.00857	-17.1185		0.01273	-17.188		0.0097	-17.194
0.00683	-17.1123		0.0191	-17.1305		0.00683	-17.2119		0.0191	-17.1907		0.01285	-17.1247		0.0191	-17.1897		0.01455	-17.1947
0.0091	-17.1126		0.02547	-17.1365		0.0091	-17.2101		0.02547	-17.1935		0.01713	-17.1314		0.02547	-17.1921		0.0194	-17.1956
0.01138	-17.113		0.03183	-17.1435		0.01138	-17.2083		0.03183	-17.1963		0.02142	-17.1383		0.03183	-17.195		0.02425	-17.1965
0.01365	-17.1134		0.0382	-17.151		0.01365	-17.2066		0.0382	-17.1979		0.0257	-17.1453		0.0382	-17.198		0.0291	-17.1979
0.01593	-17.1138		0.04457	-17.1591		0.01593	-17.2049		0.04457	-17.1972		0.02999	-17.1521		0.04457	-17.201		0.03395	-17.2005
0.0182	-17.1143		0.05093	-17.1672		0.0182	-17.2031		0.05093	-17.1927		0.03427	-17.1581		0.05093	-17.2038		0.0388	-17.2034
0.02048	-17.1149		0.0573	-17.1749		0.02048	-17.2014		0.0573	-17.1864		0.03855	-17.1621		0.0573	-17.206		0.04365	-17.2019
0.02275	-17.1154		0.06367	-17.1809		0.02275	-17.1998		0.06367	-17.1803		0.04284	-17.1644		0.06367	-17.2076		0.04851	-17.205
0.02503	-17.116		0.07003	-17.184		0.02503	-17.1983		0.07003	-17.1758		0.04712	-17.1676		0.07003	-17.2105		0.05335	-17.2084
0.0273	-17.1166		0.0764	-17.1847		0.0273	-17.1968		0.0764	-17.1728		0.0514	-17.172		0.0764	-17.2148		0.05821	-17.2066
0.02958	-17.1172		0.08277	-17.1848		0.02958	-17.1954		0.08277	-17.1661		0.05569	-17.1767		0.08277	-17.2153		0.06306	-17.2033
0.03186	-17.1178		0.08913	-17.1852		0.03186	-17.1941		0.08913	-17.1577		0.05997	-17.1812		0.08913	-17.2121		0.06791	-17.2015
0.03413	-17.1184		0.0955	-17.1869		0.03413	-17.1928		0.0955	-17.1493		0.06425	-17.1849		0.0955	-17.2076		0.07276	-17.1965
0.03641	-17.119		0.10187	-17.1899		0.03641	-17.1917		0.10187	-17.1413		0.06854	-17.1871		0.10187	-17.2025		0.07761	-17.1928
0.03868	-17.1196		0.10823	-17.1946		0.03868	-17.1908		0.10823	-17.1338		0.07282	-17.188		0.10823	-17.1992		0.08246	-17.1944
0.04096	-17.1202		0.1146	-17.2001		0.04096	-17.19		0.1146	-17.1269		0.07711	-17.1882		0.1146	-17.1971		0.08731	-17.1991
0.04323	-17.1208		0.12096	-17.2057		0.04323	-17.1894		0.12096	-17.1208		0.08139	-17.1877		0.12096	-17.1956		0.09216	-17.2045
0.04551	-17.1214		0.12733	-17.211		0.04551	-17.189		0.12733	-17.1159		0.08567	-17.1868		0.12733	-17.1947		0.09701	-17.2097
0.04778	-17.1221		0.1337	-17.2152		0.04778	-17.1889		0.1337	-17.1128		0.08996	-17.187		0.1337	-17.1942		0.10186	-17.214
0.05006	-17.1227	X	0.14007	-17.2168	A	0.05006	-17.1888	Z	0.14007	-17.1121	G	0.09424	-17.1876	Y	0.14007	-17.194	D	0.10671	-17.2169	Z
0	-17.1065	G	0	-17.101	X	0	-17.1575	A	0	-17.1732	Z	0	-17.1065	G	0	-17.1836	Y	0	-17.1695	D
0.00228	-17.1063		0.00637	-17.1008		0.00228	-17.1578		0.00637	-17.1734		0.00428	-17.1079		0.00637	-17.1833		0.00485	-17.1688
0.00455	-17.106		0.01273	-17.1018		0.00455	-17.1581		0.01273	-17.1727		0.00857	-17.1119		0.01273	-17.1836		0.0097	-17.1686
0.00683	-17.1057		0.0191	-17.1038		0.00683	-17.1586		0.0191	-17.1702		0.01285	-17.117		0.0191	-17.1841		0.01455	-17.1701
0.0091	-17.1053		0.02547	-17.1067		0.0091	-17.1591		0.02547	-17.1665		0.01713	-17.1226		0.02547	-17.1847		0.0194	-17.1745
0.01138	-17.1048		0.03183	-17.1105		0.01138	-17.1596		0.03183	-17.1621		0.02142	-17.1284		0.03183	-17.1857		0.02425	-17.1801
0.01365	-17.1044		0.0382	-17.1149		0.01365	-17.1603		0.0382	-17.161		0.0257	-17.1341		0.0382	-17.1883		0.0291	-17.1853
0.01593	-17.104		0.04457	-17.1201		0.01593	-17.161		0.04457	-17.1629		0.02999	-17.1398		0.04457	-17.1918		0.03395	-17.1889
0.0182	-17.1036		0.05093	-17.1257		0.0182	-17.1618		0.05093	-17.1637		0.03427	-17.1453		0.05093	-17.1958		0.0388	-17.1914
0.02048	-17.1032		0.0573	-17.1319		0.02048	-17.1627		0.0573	-17.1635		0.03855	-17.1506		0.0573	-17.2001		0.04365	-17.1946
0.02275	-17.1029		0.06367	-17.1384		0.02275	-17.1636		0.06367	-17.1624		0.04284	-17.1555		0.06367	-17.2042		0.04851	-17.1931
0.02503	-17.1025		0.07003	-17.1452		0.02503	-17.1645		0.07003	-17.1593		0.04712	-17.1599		0.07003	-17.2061		0.05335	-17.1915
0.0273	-17.1023		0.0764	-17.152		0.0273	-17.1655		0.0764	-17.1541		0.0514	-17.1639		0.0764	-17.2056		0.05821	-17.1915
0.02958	-17.102		0.08277	-17.1587		0.02958	-17.1665		0.08277	-17.1474		0.05569	-17.1679		0.08277	-17.2043		0.06306	-17.1917
0.03186	-17.1017		0.08913	-17.1646		0.03186	-17.1675		0.08913	-17.1406		0.05997	-17.1716		0.08913	-17.2026		0.06791	-17.1899
0.03413	-17.1015		0.0955	-17.1682		0.03413	-17.1685		0.0955	-17.1338		0.06425	-17.175		0.0955	-17.1999		0.07276	-17.1854
0.03641	-17.1014		0.10187	-17.1684		0.03641	-17.1695		0.10187	-17.1274		0.06854	-17.178		0.10187	-17.1951		0.07761	-17.1807
0.03868	-17.1013		0.10823	-17.1669		0.03868	-17.1704		0.10823	-17.1215		0.07282	-17.1806		0.10823	-17.1884		0.08246	-17.1767
0.04096	-17.1012		0.1146	-17.1647		0.04096	-17.1713		0.1146	-17.1163		0.07711	-17.1824		0.1146	-17.181		0.08731	-17.1713
0.04323	-17.1011		0.12096	-17.1623		0.04323	-17.172		0.12096	-17.112		0.08139	-17.1838		0.12096	-17.1743		0.09216	-17.1661
0.04551	-17.101		0.12733	-17.16		0.04551	-17.1726		0.12733	-17.1087		0.08567	-17.1844		0.12733	-17.1707		0.09701	-17.1617
0.04778	-17.101		0.1337	-17.1582		0.04778	-17.173		0.1337	-17.1067		0.08996	-17.1837		0.1337	-17.1698		0.10186	-17.1586
0.05006	-17.101	X	0.14007	-17.1575	A	0.05006	-17.1732	Z	0.14007	-17.1065	G	0.09424	-17.1836	Y	0.14007	-17.1695	D	0.10671	-17.1575	Z
0	-17.0993	G	0	-17.1009	X	0	-17.1575	A	0	-17.16	Z	0	-17.0993	G	0	-17.1802	Y	0	-17.1613	D
0.00228	-17.0991		0.00637	-17.1007		0.00228	-17.1569		0.00637	-17.159		0.00428	-17.0988		0.00637	-17.1795		0.00485	-17.1615
0.00455	-17.099		0.01273	-17.1016		0.00455	-17.1565		0.01273	-17.1571		0.00857	-17.0996		0.01273	-17.1794		0.0097	-17.1632
0.00683	-17.0989		0.0191	-17.1037		0.00683	-17.1562		0.0191	-17.1564		0.01285	-17.1024		0.0191	-17.1803		0.01455	-17.1655
0.0091	-17.0988		0.02547	-17.1066		0.0091	-17.1559		0.02547	-17.1574		0.01713	-17.1066		0.02547	-17.1819		0.0194	-17.1674
0.01138	-17.0988		0.03183	-17.1104		0.01138	-17.1557		0.03183	-17.1591		0.02142	-17.1117		0.03183	-17.1839		0.02425	-17.1703
0.01365	-17.0987		0.0382	-17.1149		0.01365	-17.1555		0.0382	-17.1574		0.0257	-17.1182		0.0382	-17.1851		0.0291	-17.1748
0.01593	-17.0987		0.04457	-17.12		0.01593	-17.1554		0.04457	-17.1528		0.02999	-17.1264		0.04457	-17.1856		0.03395	-17.1804
0.0182	-17.0987		0.05093	-17.1257		0.0182	-17.1555		0.05093	-17.1472		0.03427	-17.1347		0.05093	-17.1857		0.0388	-17.1856
0.02048	-17.0988		0.0573	-17.1319		0.02048	-17.1556		0.0573	-17.1411		0.03855	-17.1419		0.0573	-17.1854		0.04365	-17.1874
0.02275	-17.0988		0.06367	-17.1383		0.02275	-17.1558		0.06367	-17.1352		0.04284	-17.1474		0.06367	-17.1845		0.04851	-17.1866
0.02503	-17.0988		0.07003	-17.1451		0.02503	-17.156		0.07003	-17.1297		0.04712	-17.151		0.07003	-17.1833		0.05335	-17.184
0.0273	-17.0989		0.0764	-17.152		0.0273	-17.1563		0.0764	-17.1244		0.0514	-17.1532		0.0764	-17.182		0.05821	-17.1812
0.02958	-17.099		0.08277	-17.1586		0.02958	-17.1567		0.08277	-17.1196		0.05569	-17.1557		0.08277	-17.1808		0.06306	-17.1794
0.03186	-17.0992		0.08913	-17.1645		0.03186	-17.1571		0.08913	-17.1152		0.05997	-17.161		0.08913	-17.1798		0.06791	-17.1787
0.03413	-17.0993		0.0955	-17.1682		0.03413	-17.1575		0.0955	-17.1115		0.06425	-17.1665		0.0955	-17.1784		0.07276	-17.1793
0.03641	-17.0995		0.10187	-17.1684		0.03641	-17.158		0.10187	-17.1083		0.06854	-17.1708		0.10187	-17.176		0.07761	-17.1787
0.03868	-17.0997		0.10823	-17.1669		0.03868	-17.1584		0.10823	-17.1058		0.07282	-17.1738		0.10823	-17.1738		0.08246	-17.1736
0.04096	-17.0999		0.1146	-17.1647		0.04096	-17.1589		0.1146	-17.1036		0.07711	-17.1758		0.1146	-17.1719		0.08731	-17.1682
0.04323	-17.1001		0.12096	-17.1622		0.04323	-17.1593		0.12096	-17.102		0.08139	-17.1771		0.12096	-17.1701		0.09216	-17.1635
0.04551	-17.1003		0.12733	-17.1599		0.04551	-17.1596		0.12733	-17.1008		0.08567	-17.1782		0.12733	-17.1665		0.09701	-17.1599
0.04778	-17.1006		0.1337	-17.1581		0.04778	-17.1599		0.1337	-17.0998		0.08996	-17.1793		0.1337	-17.1627		0.10186	-17.1577
0.05006	-17.1009	X	0.14007	-17.1574	A	0.05006	-17.1601	Z	0.14007	-17.0993	G	0.09424	-17.1802	Y	0.14007	-17.1613	D	0.10671	-17.1574	Z
0	-17.0986	G	0	-17.0935	X	0	-17.1459	A	0	-17.1492	Z	0	-17.0986	G	0	-17.1556	Y	0	-17.134	D
0.00228	-17.0985		0.00637	-17.0929		0.00228	-17.1458		0.00637	-17.1497		0.00428	-17.0968		0.00637	-17.1553		0.00485	-17.1353
0.00455	-17.0983		0.01273	-17.0927		0.00455	-17.1459		0.01273	-17.1502		0.00857	-17.0935		0.01273	-17.1567		0.0097	-17.1381
0.00683	-17.0981		0.0191	-17.0932		0.00683	-17.1459		0.0191	-17.1487		0.01285	-17.0907		0.0191	-17.159		0.01455	-17.1409
0.0091	-17.0979		0.02547	-17.0944		0.0091	-17.1461		0.02547	-17.1454		0.01713	-17.0951		0.02547	-17.1613		0.0194	-17.1436
0.01138	-17.0977		0.03183	-17.0964		0.01138	-17.1462		0.03183	-17.1416		0.02142	-17.1043		0.03183	-17.1635		0.02425	-17.1464
0.01365	-17.0975		0.0382	-17.0989		0.01365	-17.1464		0.0382	-17.1381		0.0257	-17.1128		0.0382	-17.1655		0.0291	-17.1493
0.01593	-17.0973		0.04457	-17.102		0.01593	-17.1465		0.04457	-17.1351		0.02999	-17.1189		0.04457	-17.1672		0.03395	-17.1523
0.0182	-17.0971		0.05093	-17.1054		0.0182	-17.1467		0.05093	-17.1316		0.03427	-17.1239		0.05093	-17.1685		0.0388	-17.1552
0.02048	-17.0968		0.0573	-17.1091		0.02048	-17.1469		0.0573	-17.1276		0.03855	-17.1282		0.0573	-17.1693		0.04365	-17.158
0.02275	-17.0965		0.06367	-17.1129		0.02275	-17.1471		0.06367	-17.1237		0.04284	-17.1323		0.06367	-17.1694		0.04851	-17.1601
0.02503	-17.0963		0.07003	-17.1168		0.02503	-17.1473		0.07003	-17.1198		0.04712	-17.139		0.07003	-17.1686		0.05335	-17.1611
0.0273	-17.096		0.0764	-17.1208		0.0273	-17.1475		0.0764	-17.116		0.0514	-17.1465		0.0764	-17.1667		0.05821	-17.1607
0.02958	-17.0957		0.08277	-17.1248		0.02958	-17.1477		0.08277	-17.1121		0.05569	-17.1529		0.08277	-17.1637		0.06306	-17.1594
0.03186	-17.0954		0.08913	-17.1288		0.03186	-17.1479		0.08913	-17.1083		0.05997	-17.156		0.08913	-17.1598		0.06791	-17.1583
0.03413	-17.0951		0.0955	-17.1323		0.03413	-17.1481		0.0955	-17.1046		0.06425	-17.1582		0.0955	-17.155		0.07276	-17.1571
0.03641	-17.0949		0.10187	-17.1347		0.03641	-17.1483		0.10187	-17.1014		0.06854	-17.1602		0.10187	-17.1494		0.07761	-17.1552
0.03868	-17.0946		0.10823	-17.1371		0.03868	-17.1484		0.10823	-17.0985		0.07282	-17.1616		0.10823	-17.1446		0.08246	-17.1524
0.04096	-17.0944		0.1146	-17.1394		0.04096	-17.1486		0.1146	-17.0965		0.07711	-17.1622		0.1146	-17.141		0.08731	-17.1491
0.04323	-17.0941		0.12096	-17.1416		0.04323	-17.1488		0.12096	-17.0955		0.08139	-17.162		0.12096	-17.1384		0.09216	-17.1464
0.04551	-17.0939		0.12733	-17.1436		0.04551	-17.1489		0.12733	-17.0956		0.08567	-17.1606		0.12733	-17.1365		0.09701	-17.145
0.04778	-17.0937		0.1337	-17.1452		0.04778	-17.1491		0.1337	-17.0969		0.08996	-17.1582		0.1337	-17.1348		0.10186	-17.1452
0.05006	-17.0935	X	0.14007	-17.1459	A	0.05006	-17.1492	Z	0.14007	-17.0986	G	0.09424	-17.1556	Y	0.14007	-17.134	D	0.10671	-17.1459	Z
0	-17.0893	G	0	-17.0935	X	0	-17.1457	A	0	-17.1461	Z	0	-17.0893	G	0	-17.1539	Y	0	-17.1286	D
0.00228	-17.0892		0.00637	-17.0928		0.00228	-17.1455		0.00637	-17.1453		0.00428	-17.088		0.00637	-17.1533		0.00485	-17.1269
0.00455	-17.0891		0.01273	-17.0927		0.00455	-17.1452		0.01273	-17.1438		0.00857	-17.0868		0.01273	-17.1518		0.0097	-17.1254
0.00683	-17.089		0.0191	-17.0932		0.00683	-17.145		0.0191	-17.142		0.01285	-17.0882		0.0191	-17.1496		0.01455	-17.1254
0.0091	-17.089		0.02547	-17.0944		0.0091	-17.1449		0.02547	-17.1401		0.01713	-17.089		0.02547	-17.147		0.0194	-17.1267
0.01138	-17.089		0.03183	-17.0963		0.01138	-17.1447		0.03183	-17.1379		0.02142	-17.09		0.03183	-17.1443		0.02425	-17.1285
0.01365	-17.089		0.0382	-17.0989		0.01365	-17.1446		0.0382	-17.1353		0.0257	-17.0934		0.0382	-17.1419		0.0291	-17.1302
0.01593	-17.0891		0.04457	-17.1019		0.01593	-17.1446		0.04457	-17.1321		0.02999	-17.1014		0.04457	-17.1397		0.03395	-17.1317
0.0182	-17.0892		0.05093	-17.1054		0.0182	-17.1446		0.05093	-17.1274		0.03427	-17.1113		0.05093	-17.1379		0.0388	-17.1332
0.02048	-17.0893		0.0573	-17.109		0.02048	-17.1446		0.0573	-17.1223		0.03855	-17.121		0.0573	-17.1365		0.04365	-17.1346
0.02275	-17.0895		0.06367	-17.1128		0.02275	-17.1447		0.06367	-17.1172		0.04284	-17.1299		0.06367	-17.1356		0.04851	-17.1362
0.02503	-17.0897		0.07003	-17.1168		0.02503	-17.1447		0.07003	-17.1124		0.04712	-17.1347		0.07003	-17.1349		0.05335	-17.1381
0.0273	-17.0899		0.0764	-17.1208		0.0273	-17.1448		0.0764	-17.1077		0.0514	-17.1376		0.0764	-17.1346		0.05821	-17.1405
0.02958	-17.0902		0.08277	-17.1247		0.02958	-17.145		0.08277	-17.1033		0.05569	-17.141		0.08277	-17.1345		0.06306	-17.1429
0.03186	-17.0904		0.08913	-17.1288		0.03186	-17.145		0.08913	-17.0991		0.05997	-17.1453		0.08913	-17.1345		0.06791	-17.1445
0.03413	-17.0907		0.0955	-17.1322		0.03413	-17.1452		0.0955	-17.0952		0.06425	-17.1492		0.0955	-17.134		0.07276	-17.1448
0.03641	-17.0911		0.10187	-17.1346		0.03641	-17.1453		0.10187	-17.0919		0.06854	-17.1521		0.10187	-17.1322		0.07761	-17.1441
0.03868	-17.0914		0.10823	-17.1369		0.03868	-17.1454		0.10823	-17.0892		0.07282	-17.1538		0.10823	-17.1302		0.08246	-17.1433
0.04096	-17.0918		0.1146	-17.1393		0.04096	-17.1455		0.1146	-17.0875		0.07711	-17.1542		0.1146	-17.1282		0.08731	-17.1427
0.04323	-17.0922		0.12096	-17.1415		0.04323	-17.1456		0.12096	-17.087		0.08139	-17.1532		0.12096	-17.1271		0.09216	-17.1427
0.04551	-17.0926		0.12733	-17.1435		0.04551	-17.1458		0.12733	-17.0874		0.08567	-17.1514		0.12733	-17.1271		0.09701	-17.1433
0.04778	-17.0931		0.1337	-17.1451		0.04778	-17.1459		0.1337	-17.0883		0.08996	-17.1512		0.1337	-17.1279		0.10186	-17.1445
0.05006	-17.0935	X	0.14007	-17.1457	A	0.05006	-17.1461	Z	0.14007	-17.0893	G	0.09424	-17.1539	Y	0.14007	-17.1286	D	0.10671	-17.1457	Z
0	-17.068	G	0	-17.0625	X	0	-17.0914	A	0	-17.0971	Z	0	-17.068	G	0	-17.1398	Y	0	-17.0936	D
0.00228	-17.0678		0.00637	-17.0617		0.00228	-17.0916		0.00637	-17.0972		0.00428	-17.0679		0.00637	-17.139		0.00485	-17.0953
0.00455	-17.0677		0.01273	-17.0609		0.00455	-17.0919		0.01273	-17.0975		0.00857	-17.0714		0.01273	-17.1377		0.0097	-17.0989
0.00683	-17.0675		0.0191	-17.0604		0.00683	-17.0922		0.0191	-17.0979		0.01285	-17.0781		0.0191	-17.1361		0.01455	-17.1019
0.0091	-17.0672		0.02547	-17.0603		0.0091	-17.0926		0.02547	-17.0981		0.01713	-17.0831		0.02547	-17.1343		0.0194	-17.1034
0.01138	-17.067		0.03183	-17.061		0.01138	-17.0929		0.03183	-17.0981		0.02142	-17.087		0.03183	-17.1326		0.02425	-17.1036
0.01365	-17.0667		0.0382	-17.0622		0.01365	-17.0933		0.0382	-17.0978		0.0257	-17.0908		0.0382	-17.1311		0.0291	-17.1035
0.01593	-17.0665		0.04457	-17.0639		0.01593	-17.0936		0.04457	-17.0971		0.02999	-17.0949		0.04457	-17.1298		0.03395	-17.1031
0.0182	-17.0662		0.05093	-17.066		0.0182	-17.0939		0.05093	-17.0951		0.03427	-17.0996		0.05093	-17.1287		0.0388	-17.1021
0.02048	-17.0659		0.0573	-17.0683		0.02048	-17.0942		0.0573	-17.0922		0.03855	-17.1043		0.0573	-17.1276		0.04365	-17.1002
0.02275	-17.0656		0.06367	-17.0709		0.02275	-17.0945		0.06367	-17.0892		0.04284	-17.1095		0.06367	-17.1266		0.04851	-17.0985
0.02503	-17.0652		0.07003	-17.0736		0.02503	-17.0948		0.07003	-17.086		0.04712	-17.1164		0.07003	-17.1255		0.05335	-17.1031
0.0273	-17.0649		0.0764	-17.0765		0.0273	-17.0951		0.0764	-17.0828		0.0514	-17.1234		0.0764	-17.1243		0.05821	-17.1061
0.02958	-17.0646		0.08277	-17.0794		0.02958	-17.0953		0.08277	-17.0798		0.05569	-17.1276		0.08277	-17.123		0.06306	-17.1067
0.03186	-17.0642		0.08913	-17.0824		0.03186	-17.0956		0.08913	-17.077		0.05997	-17.1287		0.08913	-17.1218		0.06791	-17.1052
0.03413	-17.0639		0.0955	-17.085		0.03413	-17.0958		0.0955	-17.0745		0.06425	-17.1291		0.0955	-17.1203		0.07276	-17.1028
0.03641	-17.0636		0.10187	-17.0864		0.03641	-17.096		0.10187	-17.0724		0.06854	-17.1304		0.10187	-17.1178		0.07761	-17.1008
0.03868	-17.0633		0.10823	-17.0877		0.03868	-17.0962		0.10823	-17.0708		0.07282	-17.1323		0.10823	-17.1152		0.08246	-17.0998
0.04096	-17.0631		0.1146	-17.0889		0.04096	-17.0964		0.1146	-17.0695		0.07711	-17.1342		0.1146	-17.1117		0.08731	-17.0992
0.04323	-17.0629		0.12096	-17.09		0.04323	-17.0966		0.12096	-17.0684		0.08139	-17.1363		0.12096	-17.107		0.09216	-17.0979
0.04551	-17.0627		0.12733	-17.0907		0.04551	-17.0968		0.12733	-17.0678		0.08567	-17.1386		0.12733	-17.1014		0.09701	-17.0962
0.04778	-17.0626		0.1337	-17.0912		0.04778	-17.0969		0.1337	-17.0676		0.08996	-17.1405		0.1337	-17.0961		0.10186	-17.0932
0.05006	-17.0625	X	0.14007	-17.0913	A	0.05006	-17.0971	Z	0.14007	-17.068	G	0.09424	-17.1398	Y	0.14007	-17.0936	D	0.10671	-17.0913	Z
0	-17.0623	G	0	-17.0625	X	0	-17.0913	A	0	-17.0875	Z	0	-17.0623	G	0	-17.1396	Y	0	-17.0873	D
0.00228	-17.0622		0.00637	-17.0617		0.00228	-17.0907		0.00637	-17.0872		0.00428	-17.062		0.00637	-17.1375		0.00485	-17.0854
0.00455	-17.062		0.01273	-17.0608		0.00455	-17.0902		0.01273	-17.0863		0.00857	-17.06		0.01273	-17.134		0.0097	-17.0834
0.00683	-17.0619		0.0191	-17.0603		0.00683	-17.0897		0.0191	-17.0851		0.01285	-17.0621		0.0191	-17.1301		0.01455	-17.0835
0.0091	-17.0618		0.02547	-17.0603		0.0091	-17.0893		0.02547	-17.0836		0.01713	-17.07		0.02547	-17.1279		0.0194	-17.0858
0.01138	-17.0617		0.03183	-17.0609		0.01138	-17.0888		0.03183	-17.082		0.02142	-17.0792		0.03183	-17.1262		0.02425	-17.0873
0.01365	-17.0616		0.0382	-17.0622		0.01365	-17.0885		0.0382	-17.0804		0.0257	-17.0885		0.0382	-17.1245		0.0291	-17.0864
0.01593	-17.0615		0.04457	-17.0639		0.01593	-17.0881		0.04457	-17.0788		0.02999	-17.0944		0.04457	-17.1228		0.03395	-17.084
0.0182	-17.0614		0.05093	-17.0659		0.0182	-17.0879		0.05093	-17.0764		0.03427	-17.0984		0.05093	-17.1212		0.0388	-17.0851
0.02048	-17.0613		0.0573	-17.0683		0.02048	-17.0876		0.0573	-17.0735		0.03855	-17.1023		0.0573	-17.1196		0.04365	-17.0912
0.02275	-17.0612		0.06367	-17.0708		0.02275	-17.0874		0.06367	-17.0709		0.04284	-17.1062		0.06367	-17.1182		0.04851	-17.0968
0.02503	-17.0612		0.07003	-17.0735		0.02503	-17.0873		0.07003	-17.0684		0.04712	-17.1101		0.07003	-17.1168		0.05335	-17.0942
0.0273	-17.0611		0.0764	-17.0764		0.0273	-17.0872		0.0764	-17.0663		0.0514	-17.114		0.0764	-17.1153		0.05821	-17.0909
0.02958	-17.0611		0.08277	-17.0794		0.02958	-17.0871		0.08277	-17.0646		0.05569	-17.1176		0.08277	-17.1137		0.06306	-17.0878
0.03186	-17.0611		0.08913	-17.0824		0.03186	-17.0871		0.08913	-17.0632		0.05997	-17.1207		0.08913	-17.1116		0.06791	-17.0861
0.03413	-17.0612		0.0955	-17.0849		0.03413	-17.087		0.0955	-17.0621		0.06425	-17.1235		0.0955	-17.1083		0.07276	-17.0865
0.03641	-17.0612		0.10187	-17.0863		0.03641	-17.087		0.10187	-17.0614		0.06854	-17.126		0.10187	-17.1032		0.07761	-17.0888
0.03868	-17.0613		0.10823	-17.0877		0.03868	-17.0871		0.10823	-17.061		0.07282	-17.1282		0.10823	-17.0978		0.08246	-17.0922
0.04096	-17.0615		0.1146	-17.0889		0.04096	-17.0871		0.1146	-17.0608		0.07711	-17.1302		0.1146	-17.0937		0.08731	-17.0952
0.04323	-17.0617		0.12096	-17.0899		0.04323	-17.0872		0.12096	-17.0609		0.08139	-17.1318		0.12096	-17.0912		0.09216	-17.0966
0.04551	-17.0619		0.12733	-17.0906		0.04551	-17.0873		0.12733	-17.0612		0.08567	-17.1338		0.12733	-17.0891		0.09701	-17.095
0.04778	-17.0621		0.1337	-17.0911		0.04778	-17.0874		0.1337	-17.0617		0.08996	-17.1369		0.1337	-17.0876		0.10186	-17.0923
0.05006	-17.0625	X	0.14007	-17.0913	A	0.05006	-17.0875	Z	0.14007	-17.0623	G	0.09424	-17.1396	Y	0.14007	-17.0873	D	0.10671	-17.0913	Z
0	-17.0551	G	0	-17.055	X	0	-17.0711	A	0	-17.0628	Z	0	-17.0551	G	0	-17.1334	Y	0	-17.075	D
0.00228	-17.0549		0.00637	-17.0542		0.00228	-17.0711		0.00637	-17.0629		0.00428	-17.055		0.00637	-17.1324		0.00485	-17.0744
0.00455	-17.0548		0.01273	-17.0534		0.00455	-17.071		0.01273	-17.0631		0.00857	-17.0565		0.01273	-17.1311		0.0097	-17.0753
0.00683	-17.0547		0.0191	-17.0529		0.00683	-17.0708		0.0191	-17.0633		0.01285	-17.0545		0.0191	-17.1294		0.01455	-17.0754
0.0091	-17.0546		0.02547	-17.0525		0.0091	-17.0705		0.02547	-17.0635		0.01713	-17.0481		0.02547	-17.1257		0.0194	-17.073
0.01138	-17.0546		0.03183	-17.0525		0.01138	-17.0702		0.03183	-17.0638		0.02142	-17.0467		0.03183	-17.1214		0.02425	-17.0703
0.01365	-17.0545		0.0382	-17.0529		0.01365	-17.0697		0.0382	-17.064		0.0257	-17.0555		0.0382	-17.1167		0.0291	-17.0699
0.01593	-17.0545		0.04457	-17.0538		0.01593	-17.0693		0.04457	-17.0642		0.02999	-17.0675		0.04457	-17.1119		0.03395	-17.0734
0.0182	-17.0545		0.05093	-17.0549		0.0182	-17.0688		0.05093	-17.0634		0.03427	-17.0798		0.05093	-17.1068		0.0388	-17.0739
0.02048	-17.0545		0.0573	-17.0564		0.02048	-17.0682		0.0573	-17.0621		0.03855	-17.0915		0.0573	-17.102		0.04365	-17.0686
0.02275	-17.0546		0.06367	-17.0582		0.02275	-17.0676		0.06367	-17.0607		0.04284	-17.1017		0.06367	-17.0984		0.04851	-17.0621
0.02503	-17.0546		0.07003	-17.0601		0.02503	-17.067		0.07003	-17.0594		0.04712	-17.1088		0.07003	-17.0968		0.05335	-17.062
0.0273	-17.0546		0.0764	-17.0622		0.0273	-17.0664		0.0764	-17.0581		0.0514	-17.1131		0.0764	-17.0963		0.05821	-17.0665
0.02958	-17.0547		0.08277	-17.0645		0.02958	-17.0657		0.08277	-17.0568		0.05569	-17.1162		0.08277	-17.0963		0.06306	-17.0702
0.03186	-17.0547		0.08913	-17.0667		0.03186	-17.0651		0.08913	-17.0555		0.05997	-17.1183		0.08913	-17.0965		0.06791	-17.0728
0.03413	-17.0548		0.0955	-17.0684		0.03413	-17.0646		0.0955	-17.0544		0.06425	-17.1185		0.0955	-17.0962		0.07276	-17.074
0.03641	-17.0548		0.10187	-17.0691		0.03641	-17.0641		0.10187	-17.0534		0.06854	-17.1166		0.10187	-17.0946		0.07761	-17.0731
0.03868	-17.0549		0.10823	-17.0697		0.03868	-17.0636		0.10823	-17.0526		0.07282	-17.1148		0.10823	-17.0924		0.08246	-17.0692
0.04096	-17.0549		0.1146	-17.0702		0.04096	-17.0632		0.1146	-17.052		0.07711	-17.1185		0.1146	-17.0883		0.08731	-17.0639
0.04323	-17.055		0.12096	-17.0706		0.04323	-17.063		0.12096	-17.0518		0.08139	-17.1255		0.12096	-17.0825		0.09216	-17.0608
0.04551	-17.055		0.12733	-17.0709		0.04551	-17.0628		0.12733	-17.0524		0.08567	-17.1311		0.12733	-17.0772		0.09701	-17.063
0.04778	-17.0549		0.1337	-17.0711		0.04778	-17.0627		0.1337	-17.0539		0.08996	-17.1328		0.1337	-17.0747		0.10186	-17.068
0.05006	-17.055	X	0.14007	-17.0711	A	0.05006	-17.0628	Z	0.14007	-17.0551	G	0.09424	-17.1334	Y	0.14007	-17.075	D	0.10671	-17.0711	Z
0	-17.0505	G	0	-17.0549	X	0	-17.0711	A	0	-17.0574	Z	0	-17.0505	G	0	-17.1219	Y	0	-17.0694	D
0.00228	-17.0504		0.00637	-17.0541		0.00228	-17.0708		0.00637	-17.0572		0.00428	-17.0511		0.00637	-17.1207		0.00485	-17.068
0.00455	-17.0503		0.01273	-17.0534		0.00455	-17.0704		0.01273	-17.0567		0.00857	-17.0512		0.01273	-17.1185		0.0097	-17.0642
0.00683	-17.0502		0.0191	-17.0528		0.00683	-17.07		0.0191	-17.0557		0.01285	-17.0483		0.0191	-17.1152		0.01455	-17.0591
0.0091	-17.0502		0.02547	-17.0525		0.0091	-17.0695		0.02547	-17.0546		0.01713	-17.044		0.02547	-17.111		0.0194	-17.0555
0.01138	-17.0502		0.03183	-17.0525		0.01138	-17.0689		0.03183	-17.0532		0.02142	-17.0377		0.03183	-17.1061		0.02425	-17.0555
0.01365	-17.0503		0.0382	-17.0528		0.01365	-17.0682		0.0382	-17.0516		0.0257	-17.0301		0.0382	-17.1008		0.0291	-17.0564
0.01593	-17.0504		0.04457	-17.0537		0.01593	-17.0676		0.04457	-17.0499		0.02999	-17.0218		0.04457	-17.0959		0.03395	-17.0544
0.0182	-17.0505		0.05093	-17.0548		0.0182	-17.0669		0.05093	-17.0471		0.03427	-17.014		0.05093	-17.0925		0.0388	-17.052
0.02048	-17.0506		0.0573	-17.0563		0.02048	-17.0661		0.0573	-17.045		0.03855	-17.0195		0.0573	-17.0908		0.04365	-17.0527
0.02275	-17.0509		0.06367	-17.0581		0.02275	-17.0653		0.06367	-17.0442		0.04284	-17.0294		0.06367	-17.0885		0.04851	-17.0564
0.02503	-17.0511		0.07003	-17.0601		0.02503	-17.0645		0.07003	-17.0436		0.04712	-17.0402		0.07003	-17.0844		0.05335	-17.055
0.0273	-17.0513		0.0764	-17.0622		0.0273	-17.0636		0.0764	-17.0431		0.0514	-17.0512		0.0764	-17.0791		0.05821	-17.0531
0.02958	-17.0516		0.08277	-17.0644		0.02958	-17.0628		0.08277	-17.0426		0.05569	-17.0623		0.08277	-17.0734		0.06306	-17.0564
0.03186	-17.052		0.08913	-17.0666		0.03186	-17.062		0.08913	-17.0422		0.05997	-17.0733		0.08913	-17.0678		0.06791	-17.06
0.03413	-17.0523		0.0955	-17.0684		0.03413	-17.0611		0.0955	-17.0419		0.06425	-17.0838		0.0955	-17.0624		0.07276	-17.0608
0.03641	-17.0527		0.10187	-17.0691		0.03641	-17.0603		0.10187	-17.0418		0.06854	-17.0936		0.10187	-17.0573		0.07761	-17.0586
0.03868	-17.053		0.10823	-17.0696		0.03868	-17.0595		0.10823	-17.0423		0.07282	-17.101		0.10823	-17.0547		0.08246	-17.055
0.04096	-17.0534		0.1146	-17.0701		0.04096	-17.0587		0.1146	-17.044		0.07711	-17.1016		0.1146	-17.0558		0.08731	-17.0523
0.04323	-17.0538		0.12096	-17.0706		0.04323	-17.0581		0.12096	-17.0465		0.08139	-17.1046		0.12096	-17.06		0.09216	-17.0533
0.04551	-17.0542		0.12733	-17.0709		0.04551	-17.0576		0.12733	-17.0486		0.08567	-17.1126		0.12733	-17.0652		0.09701	-17.0592
0.04778	-17.0545		0.1337	-17.071		0.04778	-17.0574		0.1337	-17.0497		0.08996	-17.119		0.1337	-17.0688		0.10186	-17.0668
0.05006	-17.0549	X	0.14007	-17.0711	A	0.05006	-17.0574	Z	0.14007	-17.0505	G	0.09424	-17.1219	Y	0.14007	-17.0694	D	0.10671	-17.0711	Z
0	-17.0379	G	0	-17.0355	X	0	-17.0156	A	0	-17.0437	Z	0	-17.0379	G	0	-17.076	Y	0	-17.035	D
0.00228	-17.0378		0.00637	-17.0347		0.00228	-17.0164		0.00637	-17.0438		0.00428	-17.0378		0.00637	-17.0784		0.00485	-17.0369
0.00455	-17.0376		0.01273	-17.0339		0.00455	-17.0175		0.01273	-17.0439		0.00857	-17.037		0.01273	-17.0805		0.0097	-17.0356
0.00683	-17.0375		0.0191	-17.033		0.00683	-17.0188		0.0191	-17.0441		0.01285	-17.0344		0.0191	-17.0823		0.01455	-17.0324
0.0091	-17.0374		0.02547	-17.0318		0.0091	-17.0201		0.02547	-17.0444		0.01713	-17.0297		0.02547	-17.0838		0.0194	-17.029
0.01138	-17.0372		0.03183	-17.0304		0.01138	-17.0215		0.03183	-17.0448		0.02142	-17.0289		0.03183	-17.0849		0.02425	-17.0264
0.01365	-17.0371		0.0382	-17.0288		0.01365	-17.0231		0.0382	-17.0453		0.0257	-17.0233		0.0382	-17.0855		0.0291	-17.0278
0.01593	-17.037		0.04457	-17.0272		0.01593	-17.0246		0.04457	-17.0459		0.02999	-17.0143		0.04457	-17.0851		0.03395	-17.0321
0.0182	-17.0368		0.05093	-17.0257		0.0182	-17.0262		0.05093	-17.0454		0.03427	-17.0114		0.05093	-17.0823		0.0388	-17.0358
0.02048	-17.0367		0.0573	-17.0243		0.02048	-17.0277		0.0573	-17.043		0.03855	-17.0106		0.0573	-17.077		0.04365	-17.0354
0.02275	-17.0366		0.06367	-17.0232		0.02275	-17.0293		0.06367	-17.0395		0.04284	-17.0145		0.06367	-17.0706		0.04851	-17.0314
0.02503	-17.0365		0.07003	-17.0223		0.02503	-17.0309		0.07003	-17.036		0.04712	-17.0226		0.07003	-17.0637		0.05335	-17.0352
0.0273	-17.0363		0.0764	-17.0217		0.0273	-17.0325		0.0764	-17.033		0.0514	-17.0324		0.0764	-17.0567		0.05821	-17.0357
0.02958	-17.0362		0.08277	-17.0213		0.02958	-17.034		0.08277	-17.0315		0.05569	-17.043		0.08277	-17.0496		0.06306	-17.0295
0.03186	-17.0361		0.08913	-17.0211		0.03186	-17.0355		0.08913	-17.0316		0.05997	-17.0538		0.08913	-17.0426		0.06791	-17.0211
0.03413	-17.036		0.0955	-17.0206		0.03413	-17.037		0.0955	-17.0328		0.06425	-17.0646		0.0955	-17.0355		0.07276	-17.0125
0.03641	-17.0359		0.10187	-17.0193		0.03641	-17.0384		0.10187	-17.0345		0.06854	-17.0751		0.10187	-17.0287		0.07761	-17.0078
0.03868	-17.0359		0.10823	-17.0181		0.03868	-17.0397		0.10823	-17.036		0.07282	-17.0853		0.10823	-17.0262		0.08246	-17.0146
0.04096	-17.0358		0.1146	-17.0172		0.04096	-17.0409		0.1146	-17.0368		0.07711	-17.0948		0.1146	-17.0289		0.08731	-17.0232
0.04323	-17.0357		0.12096	-17.0165		0.04323	-17.042		0.12096	-17.0369		0.08139	-17.0963		0.12096	-17.0328		0.09216	-17.0281
0.04551	-17.0356		0.12733	-17.016		0.04551	-17.0428		0.12733	-17.037		0.08567	-17.0903		0.12733	-17.0362		0.09701	-17.0261
0.04778	-17.0355		0.1337	-17.0157		0.04778	-17.0434		0.1337	-17.0373		0.08996	-17.0834		0.1337	-17.0373		0.10186	-17.0198
0.05006	-17.0355	X	0.14007	-17.0156	A	0.05006	-17.0437	Z	0.14007	-17.0379	G	0.09424	-17.076	Y	0.14007	-17.0349	D	0.10671	-17.0156	Z
0	-17.0308	G	0	-17.0354	X	0	-17.0156	A	0	-17.0295	Z	0	-17.0308	G	0	-17.0759	Y	0	-17.0337	D
0.00228	-17.0307		0.00637	-17.0347		0.00228	-17.0147		0.00637	-17.0295		0.00428	-17.0292		0.00637	-17.0717		0.00485	-17.0272
0.00455	-17.0306		0.01273	-17.0339		0.00455	-17.0141		0.01273	-17.0295		0.00857	-17.0266		0.01273	-17.0672		0.0097	-17.0187
0.00683	-17.0306		0.0191	-17.033		0.00683	-17.0139		0.0191	-17.0296		0.01285	-17.0239		0.0191	-17.0623		0.01455	-17.0119
0.0091	-17.0306		0.02547	-17.0318		0.0091	-17.0141		0.02547	-17.0296		0.01713	-17.0247		0.02547	-17.0572		0.0194	-17.0111
0.01138	-17.0307		0.03183	-17.0303		0.01138	-17.0146		0.03183	-17.0297		0.02142	-17.0232		0.03183	-17.0517		0.02425	-17.013
0.01365	-17.0308		0.0382	-17.0287		0.01365	-17.0154		0.0382	-17.0299		0.0257	-17.016		0.0382	-17.0461		0.0291	-17.0119
0.01593	-17.0309		0.04457	-17.0271		0.01593	-17.0163		0.04457	-17.0302		0.02999	-17.009		0.04457	-17.0403		0.03395	-17.0119
0.0182	-17.031		0.05093	-17.0256		0.0182	-17.0173		0.05093	-17.0296		0.03427	-17.0052		0.05093	-17.0343		0.0388	-17.0161
0.02048	-17.0313		0.0573	-17.0242		0.02048	-17.0184		0.0573	-17.0286		0.03855	-16.9973		0.0573	-17.0283		0.04365	-17.0225
0.02275	-17.0315		0.06367	-17.0232		0.02275	-17.0196		0.06367	-17.0278		0.04284	-16.9886		0.06367	-17.0223		0.04851	-17.0289
0.02503	-17.0318		0.07003	-17.0223		0.02503	-17.0207		0.07003	-17.0269		0.04712	-16.9817		0.07003	-17.0166		0.05335	-17.0247
0.0273	-17.0321		0.0764	-17.0216		0.0273	-17.0219		0.0764	-17.0259		0.0514	-16.9819		0.0764	-17.0114		0.05821	-17.0179
0.02958	-17.0324		0.08277	-17.0212		0.02958	-17.023		0.08277	-17.0238		0.05569	-16.9885		0.08277	-17.0076		0.06306	-17.0109
0.03186	-17.0327		0.08913	-17.021		0.03186	-17.0241		0.08913	-17.0208		0.05997	-16.9976		0.08913	-17.0063		0.06791	-17.0038
0.03413	-17.033		0.0955	-17.0205		0.03413	-17.0252		0.0955	-17.0182		0.06425	-17.0076		0.0955	-17.0086		0.07276	-16.9977
0.03641	-17.0333		0.10187	-17.0192		0.03641	-17.0261		0.10187	-17.0179		0.06854	-17.0179		0.10187	-17.0126		0.07761	-16.9979
0.03868	-17.0336		0.10823	-17.0181		0.03868	-17.027		0.10823	-17.0201		0.07282	-17.0281		0.10823	-17.0136		0.08246	-17.0054
0.04096	-17.034		0.1146	-17.0171		0.04096	-17.0277		0.1146	-17.023		0.07711	-17.0382		0.1146	-17.0103		0.08731	-17.015
0.04323	-17.0344		0.12096	-17.0165		0.04323	-17.0284		0.12096	-17.0259		0.08139	-17.0481		0.12096	-17.0135		0.09216	-17.0206
0.04551	-17.0347		0.12733	-17.0159		0.04551	-17.0289		0.12733	-17.0282		0.08567	-17.0578		0.12733	-17.021		0.09701	-17.0202
0.04778	-17.0351		0.1337	-17.0156		0.04778	-17.0293		0.1337	-17.0298		0.08996	-17.0671		0.1337	-17.0283		0.10186	-17.017
0.05006	-17.0354	X	0.14007	-17.0155	A	0.05006	-17.0295	Z	0.14007	-17.0308	G	0.09424	-17.0759	Y	0.14007	-17.0337	D	0.10671	-17.0155	Z
0	-16.9999	G	0	-16.9959	X	0	-16.9956	A	0	-16.9754	Z	0	-16.9999	G	0	-16.8606	Y	0	-16.9929	D
0.00228	-16.9998		0.00637	-16.9961		0.00228	-16.996		0.00637	-16.9755		0.00428	-17.0005		0.00637	-16.8607		0.00485	-16.9945
0.00455	-16.9996		0.01273	-16.997		0.00455	-16.996		0.01273	-16.9762		0.00857	-17.0016		0.01273	-16.8626		0.0097	-16.9985
0.00683	-16.9994		0.0191	-16.9975		0.00683	-16.9958		0.0191	-16.9772		0.01285	-17.0092		0.0191	-16.8663		0.01455	-17.0013
0.0091	-16.9993		0.02547	-16.9973		0.0091	-16.9952		0.02547	-16.9785		0.01713	-17.0146		0.02547	-16.8721		0.0194	-16.9992
0.01138	-16.9991		0.03183	-16.9964		0.01138	-16.9942		0.03183	-16.9804		0.02142	-17.0111		0.03183	-16.8797		0.02425	-16.9936
0.01365	-16.9989		0.0382	-16.9951		0.01365	-16.9931		0.0382	-16.9827		0.0257	-17.007		0.0382	-16.8889		0.0291	-16.9881
0.01593	-16.9987		0.04457	-16.9937		0.01593	-16.9918		0.04457	-16.9856		0.02999	-17.0057		0.04457	-16.899		0.03395	-16.9821
0.0182	-16.9985		0.05093	-16.9923		0.0182	-16.9904		0.05093	-16.988		0.03427	-16.9999		0.05093	-16.9099		0.0388	-16.9725
0.02048	-16.9983		0.0573	-16.9913		0.02048	-16.9889		0.0573	-16.9902		0.03855	-16.9903		0.0573	-16.9212		0.04365	-16.9604
0.02275	-16.998		0.06367	-16.9908		0.02275	-16.9874		0.06367	-16.9928		0.04284	-16.9799		0.06367	-16.9329		0.04851	-16.9479
0.02503	-16.9978		0.07003	-16.9908		0.02503	-16.9859		0.07003	-16.9957		0.04712	-16.9698		0.07003	-16.9446		0.05335	-16.9415
0.0273	-16.9976		0.0764	-16.9914		0.0273	-16.9843		0.0764	-16.9988		0.0514	-16.9597		0.0764	-16.9561		0.05821	-16.9501
0.02958	-16.9973		0.08277	-16.9924		0.02958	-16.9828		0.08277	-17.0019		0.05569	-16.9487		0.08277	-16.9667		0.06306	-16.962
0.03186	-16.9971		0.08913	-16.9937		0.03186	-16.9814		0.08913	-17.0049		0.05997	-16.9369		0.08913	-16.9753		0.06791	-16.9745
0.03413	-16.9968		0.0955	-16.9947		0.03413	-16.9801		0.0955	-17.0071		0.06425	-16.9249		0.0955	-16.9821		0.07276	-16.9861
0.03641	-16.9966		0.10187	-16.9948		0.03641	-16.9789		0.10187	-17.0068		0.06854	-16.9128		0.10187	-16.9892		0.07761	-16.9918
0.03868	-16.9964		0.10823	-16.995		0.03868	-16.9778		0.10823	-17.0041		0.07282	-16.9008		0.10823	-16.9969		0.08246	-16.9889
0.04096	-16.9963		0.1146	-16.9951		0.04096	-16.9769		0.1146	-17.0012		0.07711	-16.8892		0.1146	-17.0037		0.08731	-16.983
0.04323	-16.9961		0.12096	-16.9953		0.04323	-16.9761		0.12096	-16.9999		0.08139	-16.8783		0.12096	-17.0029		0.09216	-16.9819
0.04551	-16.996		0.12733	-16.9954		0.04551	-16.9756		0.12733	-16.9999		0.08567	-16.8691		0.12733	-16.9984		0.09701	-16.9863
0.04778	-16.9959		0.1337	-16.9955		0.04778	-16.9754		0.1337	-16.9997		0.08996	-16.8627		0.1337	-16.9945		0.10186	-16.9923
0.05006	-16.9959	X	0.14007	-16.9956	A	0.05006	-16.9754	Z	0.14007	-16.9999	G	0.09424	-16.8606	Y	0.14007	-16.9929	D	0.10671	-16.9956	Z
0	-16.994	G	0	-16.9958	X	0	-16.9955	A	0	-16.969	Z	0	-16.994	G	0	-16.8532	Y	0	-16.981	D
0.00228	-16.9939		0.00637	-16.996		0.00228	-16.9945		0.00637	-16.9693		0.00428	-16.9936		0.00637	-16.8535		0.00485	-16.9817
0.00455	-16.9938		0.01273	-16.9969		0.00455	-16.9933		0.01273	-16.9703		0.00857	-16.9963		0.01273	-16.8559		0.0097	-16.9842
0.00683	-16.9937		0.0191	-16.9974		0.00683	-16.992		0.0191	-16.9718		0.01285	-16.9939		0.0191	-16.8603		0.01455	-16.9854
0.0091	-16.9936		0.02547	-16.9972		0.0091	-16.9906		0.02547	-16.9738		0.01713	-16.9891		0.02547	-16.8662		0.0194	-16.9821
0.01138	-16.9935		0.03183	-16.9964		0.01138	-16.989		0.03183	-16.9761		0.02142	-16.9845		0.03183	-16.8729		0.02425	-16.9777
0.01365	-16.9935		0.0382	-16.9951		0.01365	-16.9874		0.0382	-16.9785		0.0257	-16.9816		0.0382	-16.8805		0.0291	-16.9738
0.01593	-16.9935		0.04457	-16.9936		0.01593	-16.9858		0.04457	-16.9811		0.02999	-16.9795		0.04457	-16.8891		0.03395	-16.966
0.0182	-16.9935		0.05093	-16.9922		0.0182	-16.9842		0.05093	-16.9826		0.03427	-16.9763		0.05093	-16.8986		0.0388	-16.956
0.02048	-16.9935		0.0573	-16.9912		0.02048	-16.9826		0.0573	-16.9837		0.03855	-16.9721		0.0573	-16.9088		0.04365	-16.9459
0.02275	-16.9936		0.06367	-16.9907		0.02275	-16.9811		0.06367	-16.985		0.04284	-16.9665		0.06367	-16.9195		0.04851	-16.9385
0.02503	-16.9936		0.07003	-16.9908		0.02503	-16.9795		0.07003	-16.9864		0.04712	-16.9597		0.07003	-16.9306		0.05335	-16.9348
0.0273	-16.9937		0.0764	-16.9914		0.0273	-16.978		0.0764	-16.9879		0.0514	-16.9507		0.0764	-16.9419		0.05821	-16.9346
0.02958	-16.9938		0.08277	-16.9924		0.02958	-16.9766		0.08277	-16.9895		0.05569	-16.9397		0.08277	-16.9531		0.06306	-16.9459
0.03186	-16.994		0.08913	-16.9937		0.03186	-16.9751		0.08913	-16.9912		0.05997	-16.9278		0.08913	-16.9636		0.06791	-16.9595
0.03413	-16.9941		0.0955	-16.9947		0.03413	-16.9738		0.0955	-16.9929		0.06425	-16.9156		0.0955	-16.9711		0.07276	-16.9727
0.03641	-16.9943		0.10187	-16.9947		0.03641	-16.9726		0.10187	-16.9945		0.06854	-16.9035		0.10187	-16.9746		0.07761	-16.9811
0.03868	-16.9945		0.10823	-16.9949		0.03868	-16.9715		0.10823	-16.9959		0.07282	-16.8916		0.10823	-16.9796		0.08246	-16.9788
0.04096	-16.9947		0.1146	-16.9951		0.04096	-16.9706		0.1146	-16.9966		0.07711	-16.8803		0.1146	-16.9839		0.08731	-16.9751
0.04323	-16.9949		0.12096	-16.9952		0.04323	-16.9698		0.12096	-16.9956		0.08139	-16.8701		0.12096	-16.985		0.09216	-16.9747
0.04551	-16.9952		0.12733	-16.9954		0.04551	-16.9692		0.12733	-16.9937		0.08567	-16.8615		0.12733	-16.9834		0.09701	-16.9803
0.04778	-16.9955		0.1337	-16.9954		0.04778	-16.969		0.1337	-16.9931		0.08996	-16.8553		0.1337	-16.9816		0.10186	-16.9895
0.05006	-16.9958	X	0.14007	-16.9955	A	0.05006	-16.969	Z	0.14007	-16.994	G	0.09424	-16.8532	Y	0.14007	-16.981	D	0.10671	-16.9955	Z
0	-16.9908	G	0	-16.9846	X	0	-16.9342	A	0	-16.9486	Z	0	-16.9908	G	0	-16.8447	Y	0	-16.9607	D
0.00228	-16.9907		0.00637	-16.982		0.00228	-16.9341		0.00637	-16.949		0.00428	-16.9869		0.00637	-16.8452		0.00485	-16.9589
0.00455	-16.9906		0.01273	-16.9768		0.00455	-16.9342		0.01273	-16.9495		0.00857	-16.9786		0.01273	-16.8477		0.0097	-16.9569
0.00683	-16.9905		0.0191	-16.9705		0.00683	-16.9344		0.0191	-16.9499		0.01285	-16.9771		0.0191	-16.852		0.01455	-16.958
0.0091	-16.9904		0.02547	-16.9639		0.0091	-16.9347		0.02547	-16.9503		0.01713	-16.9728		0.02547	-16.8576		0.0194	-16.9605
0.01138	-16.9903		0.03183	-16.958		0.01138	-16.9351		0.03183	-16.9509		0.02142	-16.9664		0.03183	-16.8644		0.02425	-16.9587
0.01365	-16.9902		0.0382	-16.9548		0.01365	-16.9357		0.0382	-16.9518		0.0257	-16.9589		0.0382	-16.8719		0.0291	-16.9497
0.01593	-16.99		0.04457	-16.9544		0.01593	-16.9363		0.04457	-16.9532		0.02999	-16.9526		0.04457	-16.8801		0.03395	-16.9374
0.0182	-16.99		0.05093	-16.9547		0.0182	-16.937		0.05093	-16.9541		0.03427	-16.9537		0.05093	-16.8887		0.0388	-16.9245
0.02048	-16.9898		0.0573	-16.9549		0.02048	-16.9378		0.0573	-16.9552		0.03855	-16.952		0.0573	-16.8979		0.04365	-16.9137
0.02275	-16.9897		0.06367	-16.9546		0.02275	-16.9387		0.06367	-16.9569		0.04284	-16.9459		0.06367	-16.9076		0.04851	-16.912
0.02503	-16.9895		0.07003	-16.9537		0.02503	-16.9397		0.07003	-16.9591		0.04712	-16.9409		0.07003	-16.9176		0.05335	-16.9149
0.0273	-16.9893		0.0764	-16.9525		0.0273	-16.9406		0.0764	-16.9617		0.0514	-16.9366		0.0764	-16.928		0.05821	-16.9126
0.02958	-16.9891		0.08277	-16.951		0.02958	-16.9416		0.08277	-16.9644		0.05569	-16.9283		0.08277	-16.9385		0.06306	-16.9041
0.03186	-16.9888		0.08913	-16.9493		0.03186	-16.9427		0.08913	-16.9672		0.05997	-16.9184		0.08913	-16.949		0.06791	-16.909
0.03413	-16.9885		0.0955	-16.9472		0.03413	-16.9437		0.0955	-16.9696		0.06425	-16.9077		0.0955	-16.9581		0.07276	-16.9188
0.03641	-16.9881		0.10187	-16.9442		0.03641	-16.9447		0.10187	-16.9716		0.06854	-16.8969		0.10187	-16.9629		0.07761	-16.9289
0.03868	-16.9877		0.10823	-16.9414		0.03868	-16.9457		0.10823	-16.973		0.07282	-16.886		0.10823	-16.962		0.08246	-16.9378
0.04096	-16.9872		0.1146	-16.939		0.04096	-16.9465		0.1146	-16.9748		0.07711	-16.8753		0.1146	-16.9592		0.08731	-16.9441
0.04323	-16.9866		0.12096	-16.937		0.04323	-16.9473		0.12096	-16.9796		0.08139	-16.8648		0.12096	-16.9577		0.09216	-16.9456
0.04551	-16.986		0.12733	-16.9355		0.04551	-16.9479		0.12733	-16.9851		0.08567	-16.8554		0.12733	-16.9583		0.09701	-16.9423
0.04778	-16.9853		0.1337	-16.9345		0.04778	-16.9483		0.1337	-16.9893		0.08996	-16.8479		0.1337	-16.9599		0.10186	-16.9367
0.05006	-16.9846	X	0.14007	-16.9342	A	0.05006	-16.9486	Z	0.14007	-16.9908	G	0.09424	-16.8447	Y	0.14007	-16.9607	D	0.10671	-16.9342	Z
0	-16.9637	G	0	-16.9845	X	0	-16.9341	A	0	-16.9476	Z	0	-16.9637	G	0	-16.8409	Y	0	-16.9381	D
0.00228	-16.9635		0.00637	-16.9819		0.00228	-16.934		0.00637	-16.947		0.00428	-16.9704		0.00637	-16.841		0.00485	-16.9363
0.00455	-16.9632		0.01273	-16.9767		0.00455	-16.934		0.01273	-16.9459		0.00857	-16.9743		0.01273	-16.8425		0.0097	-16.9328
0.00683	-16.9627		0.0191	-16.9704		0.00683	-16.9341		0.0191	-16.9447		0.01285	-16.963		0.0191	-16.8449		0.01455	-16.9271
0.0091	-16.9621		0.02547	-16.9638		0.0091	-16.9344		0.02547	-16.9435		0.01713	-16.9496		0.02547	-16.8475		0.0194	-16.9189
0.01138	-16.9614		0.03183	-16.9579		0.01138	-16.9348		0.03183	-16.9422		0.02142	-16.9387		0.03183	-16.8506		0.02425	-16.9097
0.01365	-16.9612		0.0382	-16.9547		0.01365	-16.9352		0.0382	-16.9409		0.0257	-16.9402		0.0382	-16.8542		0.0291	-16.9006
0.01593	-16.9629		0.04457	-16.9542		0.01593	-16.9357		0.04457	-16.9398		0.02999	-16.9447		0.04457	-16.8585		0.03395	-16.8934
0.0182	-16.9645		0.05093	-16.9546		0.0182	-16.9364		0.05093	-16.9375		0.03427	-16.9386		0.05093	-16.8634		0.0388	-16.8922
0.02048	-16.9662		0.0573	-16.9548		0.02048	-16.9371		0.0573	-16.9349		0.03855	-16.9321		0.0573	-16.8689		0.04365	-16.8975
0.02275	-16.9678		0.06367	-16.9545		0.02275	-16.938		0.06367	-16.9323		0.04284	-16.9364		0.06367	-16.8751		0.04851	-16.9001
0.02503	-16.9694		0.07003	-16.9537		0.02503	-16.9389		0.07003	-16.9301		0.04712	-16.9351		0.07003	-16.8817		0.05335	-16.9013
0.0273	-16.971		0.0764	-16.9524		0.0273	-16.9398		0.0764	-16.9287		0.0514	-16.9256		0.0764	-16.8889		0.05821	-16.8967
0.02958	-16.9726		0.08277	-16.9509		0.02958	-16.9407		0.08277	-16.9307		0.05569	-16.9151		0.08277	-16.8964		0.06306	-16.8944
0.03186	-16.9741		0.08913	-16.9492		0.03186	-16.9417		0.08913	-16.9379		0.05997	-16.9041		0.08913	-16.9043		0.06791	-16.8865
0.03413	-16.9756		0.0955	-16.9472		0.03413	-16.9427		0.0955	-16.9464		0.06425	-16.8931		0.0955	-16.9118		0.07276	-16.8921
0.03641	-16.977		0.10187	-16.9441		0.03641	-16.9437		0.10187	-16.9548		0.06854	-16.8822		0.10187	-16.9183		0.07761	-16.9062
0.03868	-16.9784		0.10823	-16.9413		0.03868	-16.9446		0.10823	-16.9627		0.07282	-16.8717		0.10823	-16.9245		0.08246	-16.92
0.04096	-16.9798		0.1146	-16.9389		0.04096	-16.9455		0.1146	-16.9686		0.07711	-16.8618		0.1146	-16.9299		0.08731	-16.932
0.04323	-16.9811		0.12096	-16.9369		0.04323	-16.9463		0.12096	-16.9698		0.08139	-16.8531		0.12096	-16.9338		0.09216	-16.9392
0.04551	-16.9823		0.12733	-16.9354		0.04551	-16.9469		0.12733	-16.968		0.08567	-16.8461		0.12733	-16.9361		0.09701	-16.9388
0.04778	-16.9835		0.1337	-16.9345		0.04778	-16.9474		0.1337	-16.9652		0.08996	-16.8417		0.1337	-16.9375		0.10186	-16.9355
0.05006	-16.9845	X	0.14007	-16.9341	A	0.05006	-16.9476	Z	0.14007	-16.9637	G	0.09424	-16.8409	Y	0.14007	-16.9381	D	0.10671	-16.9341	Z
0	-16.9542	G	0	-16.9401	X	0	-16.8984	A	0	-16.8958	Z	0	-16.9542	G	0	-16.8154	Y	0	-16.906	D
0.00228	-16.9545		0.00637	-16.9399		0.00228	-16.8983		0.00637	-16.8979		0.00428	-16.9473		0.00637	-16.8143		0.00485	-16.907
0.00455	-16.9554		0.01273	-16.9406		0.00455	-16.8981		0.01273	-16.9007		0.00857	-16.9395		0.01273	-16.8129		0.0097	-16.9048
0.00683	-16.9566		0.0191	-16.9418		0.00683	-16.8979		0.0191	-16.9035		0.01285	-16.934		0.0191	-16.8117		0.01455	-16.8972
0.0091	-16.9581		0.02547	-16.943		0.0091	-16.8978		0.02547	-16.9062		0.01713	-16.934		0.02547	-16.8112		0.0194	-16.8864
0.01138	-16.9596		0.03183	-16.9431		0.01138	-16.8976		0.03183	-16.9088		0.02142	-16.9359		0.03183	-16.8121		0.02425	-16.8742
0.01365	-16.9606		0.0382	-16.9398		0.01365	-16.8974		0.0382	-16.911		0.0257	-16.937		0.0382	-16.8147		0.0291	-16.8634
0.01593	-16.9596		0.04457	-16.9332		0.01593	-16.8971		0.04457	-16.9129		0.02999	-16.934		0.04457	-16.8189		0.03395	-16.8659
0.0182	-16.9586		0.05093	-16.925		0.0182	-16.8969		0.05093	-16.9132		0.03427	-16.928		0.05093	-16.8244		0.0388	-16.8707
0.02048	-16.9576		0.0573	-16.9165		0.02048	-16.8967		0.0573	-16.9126		0.03855	-16.9255		0.0573	-16.8309		0.04365	-16.8749
0.02275	-16.9564		0.06367	-16.9081		0.02275	-16.8965		0.06367	-16.9115		0.04284	-16.9165		0.06367	-16.8381		0.04851	-16.8799
0.02503	-16.9552		0.07003	-16.9006		0.02503	-16.8963		0.07003	-16.9102		0.04712	-16.9053		0.07003	-16.8459		0.05335	-16.8794
0.0273	-16.9539		0.0764	-16.895		0.0273	-16.8961		0.0764	-16.9159		0.0514	-16.8936		0.0764	-16.8541		0.05821	-16.8828
0.02958	-16.9526		0.08277	-16.8923		0.02958	-16.8959		0.08277	-16.9214		0.05569	-16.8817		0.08277	-16.8627		0.06306	-16.8814
0.03186	-16.9513		0.08913	-16.8924		0.03186	-16.8958		0.08913	-16.9225		0.05997	-16.8695		0.08913	-16.8715		0.06791	-16.8763
0.03413	-16.9499		0.0955	-16.8935		0.03413	-16.8957		0.0955	-16.9234		0.06425	-16.8574		0.0955	-16.8799		0.07276	-16.8709
0.03641	-16.9485		0.10187	-16.8941		0.03641	-16.8956		0.10187	-16.9259		0.06854	-16.8453		0.10187	-16.8871		0.07761	-16.8592
0.03868	-16.947		0.10823	-16.8951		0.03868	-16.8955		0.10823	-16.93		0.07282	-16.8336		0.10823	-16.894		0.08246	-16.8573
0.04096	-16.9456		0.1146	-16.8961		0.04096	-16.8955		0.1146	-16.9349		0.07711	-16.8228		0.1146	-16.9002		0.08731	-16.867
0.04323	-16.9441		0.12096	-16.897		0.04323	-16.8955		0.12096	-16.9402		0.08139	-16.8143		0.12096	-16.905		0.09216	-16.8774
0.04551	-16.9428		0.12733	-16.8977		0.04551	-16.8956		0.12733	-16.9455		0.08567	-16.8106		0.12733	-16.9074		0.09701	-16.887
0.04778	-16.9414		0.1337	-16.8983		0.04778	-16.8957		0.1337	-16.9508		0.08996	-16.8131		0.1337	-16.9071		0.10186	-16.8948
0.05006	-16.9401	X	0.14007	-16.8984	A	0.05006	-16.8958	Z	0.14007	-16.9542	G	0.09424	-16.8154	Y	0.14007	-16.906	D	0.10671	-16.8984	Z
0	-16.9449	G	0	-16.94	X	0	-16.8983	A	0	-16.8943	Z	0	-16.9449	G	0	-16.8115	Y	0	-16.8968	D
0.00228	-16.9444		0.00637	-16.9398		0.00228	-16.8981		0.00637	-16.8923		0.00428	-16.9397		0.00637	-16.8102		0.00485	-16.891
0.00455	-16.9433		0.01273	-16.9405		0.00455	-16.8978		0.01273	-16.8898		0.00857	-16.9291		0.01273	-16.8082		0.0097	-16.881
0.00683	-16.9418		0.0191	-16.9418		0.00683	-16.8976		0.0191	-16.8875		0.01285	-16.9212		0.0191	-16.8061		0.01455	-16.87
0.0091	-16.9402		0.02547	-16.943		0.0091	-16.8973		0.02547	-16.8854		0.01713	-16.9218		0.02547	-16.8042		0.0194	-16.8596
0.01138	-16.9386		0.03183	-16.943		0.01138	-16.897		0.03183	-16.8837		0.02142	-16.9272		0.03183	-16.8026		0.02425	-16.8529
0.01365	-16.937		0.0382	-16.9397		0.01365	-16.8967		0.0382	-16.8828		0.0257	-16.9225		0.0382	-16.8015		0.0291	-16.8536
0.01593	-16.9355		0.04457	-16.9331		0.01593	-16.8964		0.04457	-16.8833		0.02999	-16.9174		0.04457	-16.8022		0.03395	-16.8479
0.0182	-16.9341		0.05093	-16.925		0.0182	-16.8961		0.05093	-16.8858		0.03427	-16.9193		0.05093	-16.8063		0.0388	-16.8543
0.02048	-16.9329		0.0573	-16.9164		0.02048	-16.8958		0.0573	-16.8913		0.03855	-16.9163		0.0573	-16.812		0.04365	-16.8599
0.02275	-16.932		0.06367	-16.908		0.02275	-16.8955		0.06367	-16.899		0.04284	-16.9067		0.06367	-16.8185		0.04851	-16.8614
0.02503	-16.9312		0.07003	-16.9005		0.02503	-16.8952		0.07003	-16.9075		0.04712	-16.8958		0.07003	-16.8254		0.05335	-16.8622
0.0273	-16.9308		0.0764	-16.8948		0.0273	-16.8949		0.0764	-16.9089		0.0514	-16.8843		0.0764	-16.8326		0.05821	-16.8591
0.02958	-16.9307		0.08277	-16.8923		0.02958	-16.8947		0.08277	-16.9078		0.05569	-16.8723		0.08277	-16.84		0.06306	-16.8634
0.03186	-16.931		0.08913	-16.8923		0.03186	-16.8945		0.08913	-16.9077		0.05997	-16.86		0.08913	-16.8478		0.06791	-16.8696
0.03413	-16.9315		0.0955	-16.8934		0.03413	-16.8944		0.0955	-16.9092		0.06425	-16.8475		0.0955	-16.8553		0.07276	-16.8604
0.03641	-16.9322		0.10187	-16.8941		0.03641	-16.8942		0.10187	-16.9128		0.06854	-16.8349		0.10187	-16.8619		0.07761	-16.8531
0.03868	-16.9332		0.10823	-16.895		0.03868	-16.8941		0.10823	-16.9185		0.07282	-16.8223		0.10823	-16.8686		0.08246	-16.8509
0.04096	-16.9343		0.1146	-16.896		0.04096	-16.8941		0.1146	-16.9252		0.07711	-16.8102		0.1146	-16.8755		0.08731	-16.8585
0.04323	-16.9356		0.12096	-16.8969		0.04323	-16.8941		0.12096	-16.9322		0.08139	-16.8021		0.12096	-16.8822		0.09216	-16.871
0.04551	-16.937		0.12733	-16.8976		0.04551	-16.8941		0.12733	-16.9385		0.08567	-16.8055		0.12733	-16.8886		0.09701	-16.8832
0.04778	-16.9385		0.1337	-16.8981		0.04778	-16.8942		0.1337	-16.9429		0.08996	-16.8094		0.1337	-16.8941		0.10186	-16.8935
0.05006	-16.94	X	0.14007	-16.8983	A	0.05006	-16.8943	Z	0.14007	-16.9449	G	0.09424	-16.8115	Y	0.14007	-16.8968	D	0.10671	-16.8983	Z
0	-16.8941	G	0	-16.8811	X	0	-16.8104	A	0	-16.8185	Z	0	-16.8941	G	0	-16.7832	Y	0	-16.8056	D
0.00228	-16.894		0.00637	-16.8794		0.00228	-16.811		0.00637	-16.8197		0.00428	-16.8955		0.00637	-16.7841		0.00485	-16.8067
0.00455	-16.8941		0.01273	-16.8761		0.00455	-16.8115		0.01273	-16.823		0.00857	-16.8993		0.01273	-16.786		0.0097	-16.811
0.00683	-16.8944		0.0191	-16.8716		0.00683	-16.812		0.0191	-16.8282		0.01285	-16.9008		0.0191	-16.7883		0.01455	-16.8175
0.0091	-16.8949		0.02547	-16.8665		0.0091	-16.8126		0.02547	-16.8349		0.01713	-16.8949		0.02547	-16.7909		0.0194	-16.8248
0.01138	-16.8954		0.03183	-16.8622		0.01138	-16.813		0.03183	-16.8426		0.02142	-16.8835		0.03183	-16.7935		0.02425	-16.829
0.01365	-16.896		0.0382	-16.8607		0.01365	-16.8135		0.0382	-16.8507		0.0257	-16.8778		0.0382	-16.7956		0.0291	-16.8299
0.01593	-16.8965		0.04457	-16.8617		0.01593	-16.814		0.04457	-16.858		0.02999	-16.8787		0.04457	-16.7973		0.03395	-16.8392
0.0182	-16.8969		0.05093	-16.8637		0.0182	-16.8144		0.05093	-16.862		0.03427	-16.8716		0.05093	-16.7985		0.0388	-16.8327
0.02048	-16.8973		0.0573	-16.8659		0.02048	-16.8148		0.0573	-16.8623		0.03855	-16.86		0.0573	-16.7996		0.04365	-16.8302
0.02275	-16.8974		0.06367	-16.868		0.02275	-16.8152		0.06367	-16.8607		0.04284	-16.8473		0.06367	-16.8007		0.04851	-16.8313
0.02503	-16.8973		0.07003	-16.8692		0.02503	-16.8156		0.07003	-16.8637		0.04712	-16.8349		0.07003	-16.8018		0.05335	-16.8314
0.0273	-16.897		0.0764	-16.8684		0.0273	-16.816		0.0764	-16.872		0.0514	-16.8235		0.0764	-16.8029		0.05821	-16.8341
0.02958	-16.8963		0.08277	-16.8648		0.02958	-16.8163		0.08277	-16.8797		0.05569	-16.8134		0.08277	-16.8042		0.06306	-16.8302
0.03186	-16.8954		0.08913	-16.8587		0.03186	-16.8166		0.08913	-16.8864		0.05997	-16.8052		0.08913	-16.8055		0.06791	-16.8212
0.03413	-16.8942		0.0955	-16.851		0.03413	-16.817		0.0955	-16.8917		0.06425	-16.7992		0.0955	-16.8062		0.07276	-16.8285
0.03641	-16.8928		0.10187	-16.842		0.03641	-16.8173		0.10187	-16.8947		0.06854	-16.7954		0.10187	-16.806		0.07761	-16.8362
0.03868	-16.8911		0.10823	-16.8336		0.03868	-16.8175		0.10823	-16.8957		0.07282	-16.7941		0.10823	-16.8059		0.08246	-16.8366
0.04096	-16.8893		0.1146	-16.8259		0.04096	-16.8178		0.1146	-16.8954		0.07711	-16.7951		0.1146	-16.8058		0.08731	-16.8318
0.04323	-16.8875		0.12096	-16.8195		0.04323	-16.818		0.12096	-16.8946		0.08139	-16.7953		0.12096	-16.8057		0.09216	-16.8233
0.04551	-16.8854		0.12733	-16.8146		0.04551	-16.8182		0.12733	-16.8939		0.08567	-16.7892		0.12733	-16.8056		0.09701	-16.8164
0.04778	-16.8832		0.1337	-16.8115		0.04778	-16.8184		0.1337	-16.8936		0.08996	-16.7855		0.1337	-16.8056		0.10186	-16.8119
0.05006	-16.8811	X	0.14007	-16.8104	A	0.05006	-16.8185	Z	0.14007	-16.8941	G	0.09424	-16.7832	Y	0.14007	-16.8056	D	0.10671	-16.8104	Z
0	-16.8705	G	0	-16.881	X	0	-16.8104	A	0	-16.7939	Z	0	-16.8705	G	0	-16.7809	Y	0	-16.7942	D
0.00228	-16.8702		0.00637	-16.8793		0.00228	-16.8095		0.00637	-16.7947		0.00428	-16.8727		0.00637	-16.7789		0.00485	-16.7944
0.00455	-16.8697		0.01273	-16.876		0.00455	-16.8087		0.01273	-16.7971		0.00857	-16.8778		0.01273	-16.7772		0.0097	-16.7968
0.00683	-16.869		0.0191	-16.8715		0.00683	-16.8078		0.0191	-16.8011		0.01285	-16.8807		0.0191	-16.7782		0.01455	-16.8017
0.0091	-16.8681		0.02547	-16.8665		0.0091	-16.8069		0.02547	-16.8066		0.01713	-16.8766		0.02547	-16.7818		0.0194	-16.809
0.01138	-16.8671		0.03183	-16.8621		0.01138	-16.806		0.03183	-16.8134		0.02142	-16.8725		0.03183	-16.7865		0.02425	-16.8184
0.01365	-16.866		0.0382	-16.8606		0.01365	-16.805		0.0382	-16.8213		0.0257	-16.87		0.0382	-16.7914		0.0291	-16.8236
0.01593	-16.8648		0.04457	-16.8615		0.01593	-16.8041		0.04457	-16.8301		0.02999	-16.856		0.04457	-16.7952		0.03395	-16.8149
0.0182	-16.8636		0.05093	-16.8636		0.0182	-16.8032		0.05093	-16.8385		0.03427	-16.842		0.05093	-16.7963		0.0388	-16.8154
0.02048	-16.8623		0.0573	-16.8658		0.02048	-16.8022		0.0573	-16.8467		0.03855	-16.8284		0.0573	-16.7962		0.04365	-16.8115
0.02275	-16.861		0.06367	-16.8679		0.02275	-16.8013		0.06367	-16.8552		0.04284	-16.8157		0.06367	-16.796		0.04851	-16.8026
0.02503	-16.8596		0.07003	-16.869		0.02503	-16.8004		0.07003	-16.8581		0.04712	-16.8043		0.07003	-16.796		0.05335	-16.809
0.0273	-16.8583		0.0764	-16.8683		0.0273	-16.7995		0.0764	-16.8559		0.0514	-16.7946		0.0764	-16.7961		0.05821	-16.8087
0.02958	-16.8576		0.08277	-16.8647		0.02958	-16.7986		0.08277	-16.8615		0.05569	-16.787		0.08277	-16.7964		0.06306	-16.8086
0.03186	-16.8602		0.08913	-16.8586		0.03186	-16.7977		0.08913	-16.868		0.05997	-16.7817		0.08913	-16.7968		0.06791	-16.8154
0.03413	-16.8627		0.0955	-16.8509		0.03413	-16.7969		0.0955	-16.8727		0.06425	-16.779		0.0955	-16.797		0.07276	-16.8135
0.03641	-16.8653		0.10187	-16.8419		0.03641	-16.7962		0.10187	-16.875		0.06854	-16.7788		0.10187	-16.7962		0.07761	-16.8264
0.03868	-16.868		0.10823	-16.8335		0.03868	-16.7954		0.10823	-16.8753		0.07282	-16.7807		0.10823	-16.7956		0.08246	-16.8331
0.04096	-16.8706		0.1146	-16.8258		0.04096	-16.7948		0.1146	-16.8742		0.07711	-16.7838		0.1146	-16.795		0.08731	-16.8258
0.04323	-16.8732		0.12096	-16.8194		0.04323	-16.7943		0.12096	-16.8726		0.08139	-16.7862		0.12096	-16.7947		0.09216	-16.8188
0.04551	-16.8758		0.12733	-16.8145		0.04551	-16.794		0.12733	-16.8711		0.08567	-16.7834		0.12733	-16.7944		0.09701	-16.8134
0.04778	-16.8785		0.1337	-16.8114		0.04778	-16.7938		0.1337	-16.8703		0.08996	-16.7793		0.1337	-16.7942		0.10186	-16.8105
0.05006	-16.881	X	0.14007	-16.8104	A	0.05006	-16.7938	Z	0.14007	-16.8705	G	0.09424	-16.7809	Y	0.14007	-16.7942	D	0.10671	-16.8104	Z
0	-16.8405	G	0	-16.8466	X	0	-16.7521	A	0	-16.7777	Z	0	-16.8405	G	0	-16.7649	Y	0	-16.7574	D
0.00228	-16.8404		0.00637	-16.8462		0.00228	-16.7534		0.00637	-16.7785		0.00428	-16.8406		0.00637	-16.7654		0.00485	-16.7585
0.00455	-16.8406		0.01273	-16.8465		0.00455	-16.7548		0.01273	-16.7809		0.00857	-16.8442		0.01273	-16.7672		0.0097	-16.763
0.00683	-16.8409		0.0191	-16.8473		0.00683	-16.7561		0.0191	-16.7848		0.01285	-16.8511		0.0191	-16.7676		0.01455	-16.77
0.0091	-16.8416		0.02547	-16.8482		0.0091	-16.7575		0.02547	-16.7901		0.01713	-16.8593		0.02547	-16.7661		0.0194	-16.7784
0.01138	-16.8424		0.03183	-16.8479		0.01138	-16.7589		0.03183	-16.7966		0.02142	-16.8614		0.03183	-16.7643		0.02425	-16.7878
0.01365	-16.8436		0.0382	-16.8446		0.01365	-16.7603		0.0382	-16.8041		0.0257	-16.8496		0.0382	-16.7629		0.0291	-16.7973
0.01593	-16.845		0.04457	-16.8385		0.01593	-16.7617		0.04457	-16.8125		0.02999	-16.8357		0.04457	-16.7619		0.03395	-16.8052
0.0182	-16.8466		0.05093	-16.8311		0.0182	-16.763		0.05093	-16.8205		0.03427	-16.8216		0.05093	-16.7612		0.0388	-16.8002
0.02048	-16.8485		0.0573	-16.8233		0.02048	-16.7644		0.0573	-16.8285		0.03855	-16.8081		0.0573	-16.7606		0.04365	-16.7919
0.02275	-16.8506		0.06367	-16.8153		0.02275	-16.7658		0.06367	-16.8368		0.04284	-16.7955		0.06367	-16.7603		0.04851	-16.7989
0.02503	-16.8528		0.07003	-16.8073		0.02503	-16.7671		0.07003	-16.8451		0.04712	-16.7841		0.07003	-16.7602		0.05335	-16.7933
0.0273	-16.8552		0.0764	-16.7995		0.0273	-16.7685		0.0764	-16.8529		0.0514	-16.7743		0.0764	-16.7603		0.05821	-16.795
0.02958	-16.857		0.08277	-16.7921		0.02958	-16.7698		0.08277	-16.852		0.05569	-16.7663		0.08277	-16.7605		0.06306	-16.7969
0.03186	-16.8557		0.08913	-16.7853		0.03186	-16.771		0.08913	-16.8492		0.05997	-16.7605		0.08913	-16.7608		0.06791	-16.7997
0.03413	-16.8545		0.0955	-16.7785		0.03413	-16.7722		0.0955	-16.8464		0.06425	-16.7569		0.0955	-16.7608		0.07276	-16.8052
0.03641	-16.8532		0.10187	-16.7716		0.03641	-16.7734		0.10187	-16.8439		0.06854	-16.7557		0.10187	-16.7599		0.07761	-16.7935
0.03868	-16.852		0.10823	-16.7656		0.03868	-16.7745		0.10823	-16.8418		0.07282	-16.7568		0.10823	-16.7591		0.08246	-16.7822
0.04096	-16.8509		0.1146	-16.7606		0.04096	-16.7754		0.1146	-16.8402		0.07711	-16.7598		0.1146	-16.7585		0.08731	-16.7722
0.04323	-16.8497		0.12096	-16.7568		0.04323	-16.7763		0.12096	-16.8393		0.08139	-16.764		0.12096	-16.758		0.09216	-16.764
0.04551	-16.8486		0.12733	-16.7541		0.04551	-16.7769		0.12733	-16.8392		0.08567	-16.7679		0.12733	-16.7577		0.09701	-16.7579
0.04778	-16.8476		0.1337	-16.7526		0.04778	-16.7774		0.1337	-16.8397		0.08996	-16.7678		0.1337	-16.7574		0.10186	-16.7539
0.05006	-16.8466	X	0.14007	-16.7521	A	0.05006	-16.7777	Z	0.14007	-16.8405	G	0.09424	-16.7649	Y	0.14007	-16.7574	D	0.10671	-16.7521	Z
0	-16.8219	G	0	-16.8465	X	0	-16.752	A	0	-16.7291	Z	0	-16.8219	G	0	-16.7542	Y	0	-16.7238	D
0.00228	-16.8222		0.00637	-16.8461		0.00228	-16.7504		0.00637	-16.7294		0.00428	-16.8196		0.00637	-16.7537		0.00485	-16.7236
0.00455	-16.8231		0.01273	-16.8465		0.00455	-16.7488		0.01273	-16.7303		0.00857	-16.8128		0.01273	-16.7537		0.0097	-16.7247
0.00683	-16.8244		0.0191	-16.8472		0.00683	-16.7472		0.0191	-16.7319		0.01285	-16.8025		0.0191	-16.7536		0.01455	-16.7277
0.0091	-16.8258		0.02547	-16.8482		0.0091	-16.7457		0.02547	-16.7343		0.01713	-16.7905		0.02547	-16.753		0.0194	-16.7329
0.01138	-16.8273		0.03183	-16.8479		0.01138	-16.7442		0.03183	-16.7376		0.02142	-16.778		0.03183	-16.7516		0.02425	-16.7405
0.01365	-16.8288		0.0382	-16.8446		0.01365	-16.7427		0.0382	-16.7418		0.0257	-16.7656		0.0382	-16.7495		0.0291	-16.7501
0.01593	-16.8301		0.04457	-16.8384		0.01593	-16.7413		0.04457	-16.7468		0.02999	-16.7537		0.04457	-16.7469		0.03395	-16.7614
0.0182	-16.8314		0.05093	-16.8311		0.0182	-16.7399		0.05093	-16.7515		0.03427	-16.7428		0.05093	-16.7443		0.0388	-16.7736
0.02048	-16.8325		0.0573	-16.8232		0.02048	-16.7385		0.0573	-16.7564		0.03855	-16.7333		0.0573	-16.7416		0.04365	-16.7836
0.02275	-16.8336		0.06367	-16.8152		0.02275	-16.7372		0.06367	-16.7619		0.04284	-16.7255		0.06367	-16.7392		0.04851	-16.7772
0.02503	-16.8346		0.07003	-16.8073		0.02503	-16.736		0.07003	-16.7679		0.04712	-16.7199		0.07003	-16.7371		0.05335	-16.7714
0.0273	-16.8356		0.0764	-16.7995		0.0273	-16.7348		0.0764	-16.7741		0.0514	-16.7166		0.0764	-16.7353		0.05821	-16.7752
0.02958	-16.8366		0.08277	-16.7921		0.02958	-16.7337		0.08277	-16.7806		0.05569	-16.7158		0.08277	-16.7338		0.06306	-16.7855
0.03186	-16.8376		0.08913	-16.7852		0.03186	-16.7327		0.08913	-16.7872		0.05997	-16.7174		0.08913	-16.7326		0.06791	-16.7886
0.03413	-16.8386		0.0955	-16.7785		0.03413	-16.7318		0.0955	-16.7937		0.06425	-16.7212		0.0955	-16.7313		0.07276	-16.7806
0.03641	-16.8396		0.10187	-16.7715		0.03641	-16.731		0.10187	-16.7999		0.06854	-16.7266		0.10187	-16.7293		0.07761	-16.7725
0.03868	-16.8407		0.10823	-16.7655		0.03868	-16.7303		0.10823	-16.8058		0.07282	-16.7332		0.10823	-16.7276		0.08246	-16.7652
0.04096	-16.8417		0.1146	-16.7606		0.04096	-16.7298		0.1146	-16.811		0.07711	-16.7402		0.1146	-16.7262		0.08731	-16.7591
0.04323	-16.8429		0.12096	-16.7568		0.04323	-16.7294		0.12096	-16.8153		0.08139	-16.7468		0.12096	-16.7251		0.09216	-16.7545
0.04551	-16.8441		0.12733	-16.7541		0.04551	-16.7291		0.12733	-16.8186		0.08567	-16.7517		0.12733	-16.7244		0.09701	-16.7517
0.04778	-16.8453		0.1337	-16.7525		0.04778	-16.729		0.1337	-16.8208		0.08996	-16.7539		0.1337	-16.724		0.10186	-16.7509
0.05006	-16.8465	X	0.14007	-16.752	A	0.05006	-16.7291	Z	0.14007	-16.8219	G	0.09424	-16.7542	Y	0.14007	-16.7238	D	0.10671	-16.752	Z
0	-16.808	G	0	-16.7649	X	0	-16.6749	A	0	-16.6911	Z	0	-16.808	G	0	-16.7412	Y	0	-16.6898	D
0.00228	-16.8074		0.00637	-16.7636		0.00228	-16.6757		0.00637	-16.6916		0.00428	-16.8043		0.00637	-16.739		0.00485	-16.6902
0.00455	-16.8061		0.01273	-16.7611		0.00455	-16.6764		0.01273	-16.6929		0.00857	-16.7956		0.01273	-16.7347		0.0097	-16.6927
0.00683	-16.8044		0.0191	-16.7576		0.00683	-16.6772		0.0191	-16.6952		0.01285	-16.784		0.0191	-16.7297		0.01455	-16.6972
0.0091	-16.8023		0.02547	-16.7532		0.0091	-16.6781		0.02547	-16.6985		0.01713	-16.771		0.02547	-16.7249		0.0194	-16.7035
0.01138	-16.8001		0.03183	-16.7482		0.01138	-16.6789		0.03183	-16.7029		0.02142	-16.7576		0.03183	-16.7207		0.02425	-16.7111
0.01365	-16.7979		0.0382	-16.7428		0.01365	-16.6798		0.0382	-16.7084		0.0257	-16.7442		0.0382	-16.7169		0.0291	-16.7197
0.01593	-16.7955		0.04457	-16.7369		0.01593	-16.6807		0.04457	-16.7147		0.02999	-16.7312		0.04457	-16.7135		0.03395	-16.7291
0.0182	-16.7932		0.05093	-16.7309		0.0182	-16.6816		0.05093	-16.7209		0.03427	-16.7191		0.05093	-16.7103		0.0388	-16.739
0.02048	-16.7909		0.0573	-16.7249		0.02048	-16.6825		0.0573	-16.7273		0.03855	-16.708		0.0573	-16.7075		0.04365	-16.7489
0.02275	-16.7886		0.06367	-16.7189		0.02275	-16.6834		0.06367	-16.7341		0.04284	-16.6985		0.06367	-16.705		0.04851	-16.7578
0.02503	-16.7863		0.07003	-16.7131		0.02503	-16.6843		0.07003	-16.7414		0.04712	-16.6909		0.07003	-16.7029		0.05335	-16.7624
0.0273	-16.7841		0.0764	-16.7076		0.0273	-16.6852		0.0764	-16.749		0.0514	-16.6856		0.0764	-16.7011		0.05821	-16.7572
0.02958	-16.7819		0.08277	-16.7025		0.02958	-16.6861		0.08277	-16.7567		0.05569	-16.6827		0.08277	-16.6997		0.06306	-16.7463
0.03186	-16.7798		0.08913	-16.698		0.03186	-16.6869		0.08913	-16.7644		0.05997	-16.6825		0.08913	-16.6986		0.06791	-16.734
0.03413	-16.7777		0.0955	-16.6934		0.03413	-16.6877		0.0955	-16.7721		0.06425	-16.6849		0.0955	-16.6973		0.07276	-16.7219
0.03641	-16.7757		0.10187	-16.6886		0.03641	-16.6884		0.10187	-16.7795		0.06854	-16.6897		0.10187	-16.6953		0.07761	-16.7105
0.03868	-16.7737		0.10823	-16.6844		0.03868	-16.6891		0.10823	-16.7865		0.07282	-16.6967		0.10823	-16.6936		0.08246	-16.7003
0.04096	-16.7718		0.1146	-16.681		0.04096	-16.6897		0.1146	-16.793		0.07711	-16.7053		0.1146	-16.6922		0.08731	-16.6916
0.04323	-16.77		0.12096	-16.6783		0.04323	-16.6902		0.12096	-16.7986		0.08139	-16.7153		0.12096	-16.6911		0.09216	-16.6846
0.04551	-16.7682		0.12733	-16.6764		0.04551	-16.6906		0.12733	-16.8032		0.08567	-16.7258		0.12733	-16.6904		0.09701	-16.6793
0.04778	-16.7665		0.1337	-16.6753		0.04778	-16.6909		0.1337	-16.8064		0.08996	-16.7357		0.1337	-16.6899		0.10186	-16.6761
0.05006	-16.7649	X	0.14007	-16.6749	A	0.05006	-16.6911	Z	0.14007	-16.808	G	0.09424	-16.7412	Y	0.14007	-16.6898	D	0.10671	-16.6749	Z
0	-16.745	G	0	-16.7648	X	0	-16.6749	A	0	-16.6644	Z	0	-16.745	G	0	-16.7334	Y	0	-16.6633	D
0.00228	-16.7449		0.00637	-16.7635		0.00228	-16.6739		0.00637	-16.6648		0.00428	-16.7422		0.00637	-16.7318		0.00485	-16.6635
0.00455	-16.7449		0.01273	-16.761		0.00455	-16.673		0.01273	-16.666		0.00857	-16.7356		0.01273	-16.729		0.0097	-16.6654
0.00683	-16.745		0.0191	-16.7575		0.00683	-16.672		0.0191	-16.6678		0.01285	-16.7264		0.0191	-16.725		0.01455	-16.669
0.0091	-16.7451		0.02547	-16.7531		0.0091	-16.6711		0.02547	-16.6703		0.01713	-16.7161		0.02547	-16.7202		0.0194	-16.6744
0.01138	-16.7455		0.03183	-16.7481		0.01138	-16.6703		0.03183	-16.6734		0.02142	-16.7053		0.03183	-16.7147		0.02425	-16.6815
0.01365	-16.7459		0.0382	-16.7427		0.01365	-16.6696		0.0382	-16.6772		0.0257	-16.6947		0.0382	-16.7092		0.0291	-16.69
0.01593	-16.7463		0.04457	-16.7369		0.01593	-16.6688		0.04457	-16.6816		0.02999	-16.6848		0.04457	-16.7037		0.03395	-16.6998
0.0182	-16.7469		0.05093	-16.7309		0.0182	-16.6681		0.05093	-16.6855		0.03427	-16.6762		0.05093	-16.6986		0.0388	-16.7106
0.02048	-16.7476		0.0573	-16.7248		0.02048	-16.6675		0.0573	-16.6895		0.03855	-16.6692		0.0573	-16.6939		0.04365	-16.7219
0.02275	-16.7484		0.06367	-16.7189		0.02275	-16.6669		0.06367	-16.6939		0.04284	-16.6642		0.06367	-16.6896		0.04851	-16.7325
0.02503	-16.7493		0.07003	-16.7131		0.02503	-16.6664		0.07003	-16.6987		0.04712	-16.6614		0.07003	-16.6857		0.05335	-16.7394
0.0273	-16.7503		0.0764	-16.7076		0.0273	-16.666		0.0764	-16.7038		0.0514	-16.6611		0.0764	-16.6823		0.05821	-16.7372
0.02958	-16.7513		0.08277	-16.7025		0.02958	-16.6655		0.08277	-16.7091		0.05569	-16.6631		0.08277	-16.6794		0.06306	-16.7288
0.03186	-16.7525		0.08913	-16.6979		0.03186	-16.6652		0.08913	-16.7145		0.05997	-16.6673		0.08913	-16.677		0.06791	-16.7188
0.03413	-16.7537		0.0955	-16.6934		0.03413	-16.6649		0.0955	-16.7199		0.06425	-16.6734		0.0955	-16.6746		0.07276	-16.7089
0.03641	-16.7551		0.10187	-16.6885		0.03641	-16.6646		0.10187	-16.725		0.06854	-16.6812		0.10187	-16.6715		0.07761	-16.6997
0.03868	-16.7565		0.10823	-16.6844		0.03868	-16.6645		0.10823	-16.73		0.07282	-16.6901		0.10823	-16.669		0.08246	-16.6914
0.04096	-16.758		0.1146	-16.6809		0.04096	-16.6643		0.1146	-16.7344		0.07711	-16.7		0.1146	-16.6669		0.08731	-16.6846
0.04323	-16.7596		0.12096	-16.6783		0.04323	-16.6643		0.12096	-16.7383		0.08139	-16.7103		0.12096	-16.6654		0.09216	-16.6793
0.04551	-16.7613		0.12733	-16.6764		0.04551	-16.6643		0.12733	-16.7414		0.08567	-16.7205		0.12733	-16.6642		0.09701	-16.6759
0.04778	-16.7631		0.1337	-16.6753		0.04778	-16.6644		0.1337	-16.7437		0.08996	-16.7292		0.1337	-16.6636		0.10186	-16.6744
0.05006	-16.7648	X	0.14007	-16.6749	A	0.05006	-16.6644	Z	0.14007	-16.745	G	0.09424	-16.7334	Y	0.14007	-16.6633	D	0.10671	-16.6749	Z
0	-16.2239	G	0	-16.2237	X	0	-16.4428	A	0	-16.4514	Z	0	-16.2239	G	0	-16.3775	Y	0	-16.4449	D
0.00228	-16.2238		0.00637	-16.2277		0.00228	-16.4433		0.00637	-16.4506		0.00428	-16.2381		0.00637	-16.3805		0.00485	-16.4429
0.00455	-16.2236		0.01273	-16.2372		0.00455	-16.4439		0.01273	-16.4483		0.00857	-16.2586		0.01273	-16.3862		0.0097	-16.4383
0.00683	-16.2235		0.0191	-16.2488		0.00683	-16.4445		0.0191	-16.4444		0.01285	-16.2794		0.0191	-16.3923		0.01455	-16.4313
0.0091	-16.2234		0.02547	-16.2616		0.0091	-16.445		0.02547	-16.4391		0.01713	-16.2996		0.02547	-16.3983		0.0194	-16.4219
0.01138	-16.2233		0.03183	-16.275		0.01138	-16.4455		0.03183	-16.4324		0.02142	-16.3191		0.03183	-16.4038		0.02425	-16.4101
0.01365	-16.2233		0.0382	-16.2888		0.01365	-16.446		0.0382	-16.4245		0.0257	-16.3375		0.0382	-16.4091		0.0291	-16.3961
0.01593	-16.2232		0.04457	-16.303		0.01593	-16.4465		0.04457	-16.4155		0.02999	-16.3548		0.04457	-16.4139		0.03395	-16.38
0.0182	-16.2231		0.05093	-16.3172		0.0182	-16.447		0.05093	-16.4044		0.03427	-16.3708		0.05093	-16.4185		0.0388	-16.3622
0.02048	-16.2231		0.0573	-16.3313		0.02048	-16.4475		0.0573	-16.392		0.03855	-16.3853		0.0573	-16.4226		0.04365	-16.3428
0.02275	-16.2231		0.06367	-16.3454		0.02275	-16.4479		0.06367	-16.3788		0.04284	-16.3984		0.06367	-16.4264		0.04851	-16.3227
0.02503	-16.223		0.07003	-16.3591		0.02503	-16.4483		0.07003	-16.3651		0.04712	-16.4099		0.07003	-16.4299		0.05335	-16.3095
0.0273	-16.223		0.0764	-16.3725		0.0273	-16.4487		0.0764	-16.351		0.0514	-16.4196		0.0764	-16.4332		0.05821	-16.3268
0.02958	-16.223		0.08277	-16.3853		0.02958	-16.449		0.08277	-16.3366		0.05569	-16.4272		0.08277	-16.4363		0.06306	-16.3463
0.03186	-16.2231		0.08913	-16.3974		0.03186	-16.4494		0.08913	-16.322		0.05997	-16.4323		0.08913	-16.4392		0.06791	-16.3647
0.03413	-16.2231		0.0955	-16.4082		0.03413	-16.4497		0.0955	-16.3074		0.06425	-16.4346		0.0955	-16.4413		0.07276	-16.3819
0.03641	-16.2231		0.10187	-16.4169		0.03641	-16.45		0.10187	-16.2929		0.06854	-16.4339		0.10187	-16.4423		0.07761	-16.3974
0.03868	-16.2232		0.10823	-16.4245		0.03868	-16.4503		0.10823	-16.2786		0.07282	-16.4301		0.10823	-16.4431		0.08246	-16.4109
0.04096	-16.2233		0.1146	-16.431		0.04096	-16.4506		0.1146	-16.2648		0.07711	-16.4232		0.1146	-16.4437		0.08731	-16.4222
0.04323	-16.2233		0.12096	-16.4361		0.04323	-16.4508		0.12096	-16.2517		0.08139	-16.4135		0.12096	-16.4442		0.09216	-16.4311
0.04551	-16.2234		0.12733	-16.4398		0.04551	-16.451		0.12733	-16.2396		0.08567	-16.4014		0.12733	-16.4446		0.09701	-16.4376
0.04778	-16.2236		0.1337	-16.442		0.04778	-16.4512		0.1337	-16.2294		0.08996	-16.3877		0.1337	-16.4448		0.10186	-16.4415
0.05006	-16.2237	X	0.14007	-16.4428	A	0.05006	-16.4514	Z	0.14007	-16.2239	G	0.09424	-16.3775	Y	0.14007	-16.4449	D	0.10671	-16.4428	Z
0	-16.2236	G	0	-16.2236	X	0	-16.4427	A	0	-16.4274	Z	0	-16.2236	G	0	-16.3694	Y	0	-16.4276	D
0.00228	-16.2234		0.00637	-16.2276		0.00228	-16.4418		0.00637	-16.4266		0.00428	-16.2334		0.00637	-16.3675		0.00485	-16.4256
0.00455	-16.2233		0.01273	-16.2371		0.00455	-16.441		0.01273	-16.4246		0.00857	-16.2529		0.01273	-16.3685		0.0097	-16.4211
0.00683	-16.2232		0.0191	-16.2488		0.00683	-16.44		0.0191	-16.4213		0.01285	-16.2733		0.0191	-16.3728		0.01455	-16.4141
0.0091	-16.2231		0.02547	-16.2615		0.0091	-16.4391		0.02547	-16.4166		0.01713	-16.2933		0.02547	-16.3784		0.0194	-16.4046
0.01138	-16.223		0.03183	-16.2749		0.01138	-16.4382		0.03183	-16.4107		0.02142	-16.3126		0.03183	-16.3842		0.02425	-16.3927
0.01365	-16.2229		0.0382	-16.2888		0.01365	-16.4373		0.0382	-16.4037		0.0257	-16.331		0.0382	-16.39		0.0291	-16.3788
0.01593	-16.2229		0.04457	-16.3029		0.01593	-16.4364		0.04457	-16.3956		0.02999	-16.3483		0.04457	-16.3954		0.03395	-16.3631
0.0182	-16.2228		0.05093	-16.3171		0.0182	-16.4354		0.05093	-16.3854		0.03427	-16.3646		0.05093	-16.4004		0.0388	-16.3458
0.02048	-16.2228		0.0573	-16.3313		0.02048	-16.4345		0.0573	-16.374		0.03855	-16.3794		0.0573	-16.4051		0.04365	-16.3275
0.02275	-16.2228		0.06367	-16.3453		0.02275	-16.4337		0.06367	-16.3619		0.04284	-16.3927		0.06367	-16.4094		0.04851	-16.3096
0.02503	-16.2228		0.07003	-16.3591		0.02503	-16.4328		0.07003	-16.3492		0.04712	-16.4039		0.07003	-16.4134		0.05335	-16.3033
0.0273	-16.2228		0.0764	-16.3724		0.0273	-16.4319		0.0764	-16.3362		0.0514	-16.4128		0.0764	-16.4169		0.05821	-16.3138
0.02958	-16.2228		0.08277	-16.3853		0.02958	-16.4311		0.08277	-16.3229		0.05569	-16.419		0.08277	-16.4201		0.06306	-16.3341
0.03186	-16.2228		0.08913	-16.3974		0.03186	-16.4304		0.08913	-16.3096		0.05997	-16.4224		0.08913	-16.4231		0.06791	-16.3539
0.03413	-16.2229		0.0955	-16.4081		0.03413	-16.4297		0.0955	-16.2961		0.06425	-16.4228		0.0955	-16.4252		0.07276	-16.3724
0.03641	-16.223		0.10187	-16.4169		0.03641	-16.429		0.10187	-16.2828		0.06854	-16.42		0.10187	-16.426		0.07761	-16.3892
0.03868	-16.223		0.10823	-16.4245		0.03868	-16.4284		0.10823	-16.2698		0.07282	-16.4142		0.10823	-16.4265		0.08246	-16.404
0.04096	-16.2232		0.1146	-16.4309		0.04096	-16.4279		0.1146	-16.257		0.07711	-16.4054		0.1146	-16.427		0.08731	-16.4166
0.04323	-16.2233		0.12096	-16.436		0.04323	-16.4276		0.12096	-16.245		0.08139	-16.3942		0.12096	-16.4272		0.09216	-16.4269
0.04551	-16.2234		0.12733	-16.4397		0.04551	-16.4274		0.12733	-16.234		0.08567	-16.3812		0.12733	-16.4274		0.09701	-16.4347
0.04778	-16.2235		0.1337	-16.442		0.04778	-16.4273		0.1337	-16.2255		0.08996	-16.3697		0.1337	-16.4276		0.10186	-16.44
0.05006	-16.2237	X	0.14007	-16.4427	A	0.05006	-16.4273	Z	0.14007	-16.2236	G	0.09424	-16.3694	Y	0.14007	-16.4276	D	0.10671	-16.4427	Z
0	-16.2014	G	0	-16.2001	X	0	-16.3863	A	0	-16.4067	Z	0	-16.2014	G	0	-16.3401	Y	0	-16.3942	D
0.00228	-16.2013		0.00637	-16.2012		0.00228	-16.3873		0.00637	-16.406		0.00428	-16.2131		0.00637	-16.3403		0.00485	-16.3929
0.00455	-16.2011		0.01273	-16.2091		0.00455	-16.3884		0.01273	-16.4039		0.00857	-16.2342		0.01273	-16.3378		0.0097	-16.3897
0.00683	-16.201		0.0191	-16.2195		0.00683	-16.3895		0.0191	-16.4004		0.01285	-16.2553		0.0191	-16.3407		0.01455	-16.3837
0.0091	-16.2009		0.02547	-16.2306		0.0091	-16.3906		0.02547	-16.3956		0.01713	-16.2757		0.02547	-16.3475		0.0194	-16.3745
0.01138	-16.2008		0.03183	-16.2421		0.01138	-16.3916		0.03183	-16.3896		0.02142	-16.2952		0.03183	-16.3541		0.02425	-16.3623
0.01365	-16.2007		0.0382	-16.2539		0.01365	-16.3928		0.0382	-16.3824		0.0257	-16.3135		0.0382	-16.3604		0.0291	-16.3474
0.01593	-16.2006		0.04457	-16.2658		0.01593	-16.3939		0.04457	-16.3743		0.02999	-16.3304		0.04457	-16.3661		0.03395	-16.3303
0.0182	-16.2005		0.05093	-16.2778		0.0182	-16.395		0.05093	-16.3641		0.03427	-16.3459		0.05093	-16.3714		0.0388	-16.3112
0.02048	-16.2004		0.0573	-16.2898		0.02048	-16.3961		0.0573	-16.3527		0.03855	-16.3599		0.0573	-16.3762		0.04365	-16.2907
0.02275	-16.2004		0.06367	-16.3017		0.02275	-16.3972		0.06367	-16.3407		0.04284	-16.3724		0.06367	-16.3805		0.04851	-16.2787
0.02503	-16.2003		0.07003	-16.3135		0.02503	-16.3983		0.07003	-16.3282		0.04712	-16.3831		0.07003	-16.3844		0.05335	-16.2844
0.0273	-16.2003		0.0764	-16.325		0.0273	-16.3994		0.0764	-16.3153		0.0514	-16.3915		0.0764	-16.3878		0.05821	-16.2767
0.02958	-16.2002		0.08277	-16.3361		0.02958	-16.4004		0.08277	-16.3022		0.05569	-16.3973		0.08277	-16.3908		0.06306	-16.2911
0.03186	-16.2002		0.08913	-16.3467		0.03186	-16.4015		0.08913	-16.2889		0.05997	-16.4001		0.08913	-16.3935		0.06791	-16.3092
0.03413	-16.2002		0.0955	-16.3561		0.03413	-16.4024		0.0955	-16.2757		0.06425	-16.3996		0.0955	-16.3952		0.07276	-16.3262
0.03641	-16.2002		0.10187	-16.3637		0.03641	-16.4033		0.10187	-16.2625		0.06854	-16.3958		0.10187	-16.3955		0.07761	-16.3417
0.03868	-16.2001		0.10823	-16.3703		0.03868	-16.4042		0.10823	-16.2495		0.07282	-16.3888		0.10823	-16.3955		0.08246	-16.3552
0.04096	-16.2001		0.1146	-16.376		0.04096	-16.4049		0.1146	-16.2369		0.07711	-16.3788		0.1146	-16.3954		0.08731	-16.3665
0.04323	-16.2001		0.12096	-16.3804		0.04323	-16.4056		0.12096	-16.2247		0.08139	-16.366		0.12096	-16.3951		0.09216	-16.3755
0.04551	-16.2001		0.12733	-16.3837		0.04551	-16.4061		0.12733	-16.2134		0.08567	-16.3512		0.12733	-16.3947		0.09701	-16.3818
0.04778	-16.2001		0.1337	-16.3857		0.04778	-16.4065		0.1337	-16.2041		0.08996	-16.339		0.1337	-16.3943		0.10186	-16.3854
0.05006	-16.2001	X	0.14007	-16.3863	A	0.05006	-16.4067	Z	0.14007	-16.2014	G	0.09424	-16.3401	Y	0.14007	-16.3942	D	0.10671	-16.3863	Z
0	-16.1964	G	0	-16.2001	X	0	-16.3862	A	0	-16.3672	Z	0	-16.1964	G	0	-16.3316	Y	0	-16.3763	D
0.00228	-16.1963		0.00637	-16.2011		0.00228	-16.3849		0.00637	-16.3666		0.00428	-16.2057		0.00637	-16.3264		0.00485	-16.3729
0.00455	-16.1962		0.01273	-16.2091		0.00455	-16.3836		0.01273	-16.3646		0.00857	-16.226		0.01273	-16.3308		0.0097	-16.365
0.00683	-16.1962		0.0191	-16.2194		0.00683	-16.3823		0.0191	-16.3612		0.01285	-16.2468		0.0191	-16.3275		0.01455	-16.3537
0.0091	-16.1962		0.02547	-16.2306		0.0091	-16.3811		0.02547	-16.3568		0.01713	-16.2672		0.02547	-16.3177		0.0194	-16.3402
0.01138	-16.1963		0.03183	-16.242		0.01138	-16.3798		0.03183	-16.3513		0.02142	-16.2867		0.03183	-16.307		0.02425	-16.325
0.01365	-16.1964		0.0382	-16.2538		0.01365	-16.3786		0.0382	-16.3449		0.0257	-16.3052		0.0382	-16.3039		0.0291	-16.3086
0.01593	-16.1965		0.04457	-16.2657		0.01593	-16.3774		0.04457	-16.3379		0.02999	-16.3223		0.04457	-16.3103		0.03395	-16.2912
0.0182	-16.1967		0.05093	-16.2777		0.0182	-16.3763		0.05093	-16.3291		0.03427	-16.3376		0.05093	-16.3173		0.0388	-16.2732
0.02048	-16.1969		0.0573	-16.2897		0.02048	-16.3752		0.0573	-16.3194		0.03855	-16.3505		0.0573	-16.3242		0.04365	-16.2586
0.02275	-16.1971		0.06367	-16.3016		0.02275	-16.3742		0.06367	-16.3093		0.04284	-16.3605		0.06367	-16.3309		0.04851	-16.2679
0.02503	-16.1973		0.07003	-16.3134		0.02503	-16.3732		0.07003	-16.2989		0.04712	-16.367		0.07003	-16.3374		0.05335	-16.2793
0.0273	-16.1975		0.0764	-16.3249		0.0273	-16.3722		0.0764	-16.2884		0.0514	-16.3702		0.0764	-16.3437		0.05821	-16.2681
0.02958	-16.1977		0.08277	-16.336		0.02958	-16.3713		0.08277	-16.2777		0.05569	-16.3699		0.08277	-16.3498		0.06306	-16.2653
0.03186	-16.1979		0.08913	-16.3466		0.03186	-16.3705		0.08913	-16.2671		0.05997	-16.3662		0.08913	-16.3556		0.06791	-16.2858
0.03413	-16.1982		0.0955	-16.3561		0.03413	-16.3697		0.0955	-16.2564		0.06425	-16.3594		0.0955	-16.3606		0.07276	-16.3059
0.03641	-16.1985		0.10187	-16.3636		0.03641	-16.369		0.10187	-16.2458		0.06854	-16.3498		0.10187	-16.3642		0.07761	-16.3246
0.03868	-16.1987		0.10823	-16.3703		0.03868	-16.3684		0.10823	-16.2353		0.07282	-16.3378		0.10823	-16.3675		0.08246	-16.3414
0.04096	-16.199		0.1146	-16.3759		0.04096	-16.3679		0.1146	-16.2249		0.07711	-16.3237		0.1146	-16.3704		0.08731	-16.3559
0.04323	-16.1993		0.12096	-16.3803		0.04323	-16.3675		0.12096	-16.2147		0.08139	-16.309		0.12096	-16.3728		0.09216	-16.3678
0.04551	-16.1995		0.12733	-16.3836		0.04551	-16.3673		0.12733	-16.2051		0.08567	-16.3206		0.12733	-16.3747		0.09701	-16.3769
0.04778	-16.1998		0.1337	-16.3856		0.04778	-16.3672		0.1337	-16.1972		0.08996	-16.3324		0.1337	-16.3759		0.10186	-16.383
0.05006	-16.2001	X	0.14007	-16.3862	A	0.05006	-16.3672	Z	0.14007	-16.1964	G	0.09424	-16.3316	Y	0.14007	-16.3763	D	0.10671	-16.3862	Z
0	-16.1932	G	0	-16.1904	X	0	-16.3386	A	0	-16.3505	Z	0	-16.1932	G	0	-16.318	Y	0	-16.3311	D
0.00228	-16.193		0.00637	-16.1896		0.00228	-16.339		0.00637	-16.3499		0.00428	-16.189		0.00637	-16.3235		0.00485	-16.3302
0.00455	-16.1929		0.01273	-16.1868		0.00455	-16.3395		0.01273	-16.348		0.00857	-16.2033		0.01273	-16.3167		0.0097	-16.3268
0.00683	-16.1926		0.0191	-16.1925		0.00683	-16.3399		0.0191	-16.345		0.01285	-16.2233		0.0191	-16.3063		0.01455	-16.3199
0.0091	-16.1924		0.02547	-16.202		0.0091	-16.3405		0.02547	-16.3408		0.01713	-16.243		0.02547	-16.2967		0.0194	-16.3096
0.01138	-16.1922		0.03183	-16.2121		0.01138	-16.341		0.03183	-16.3355		0.02142	-16.262		0.03183	-16.2951		0.02425	-16.2963
0.01365	-16.1919		0.0382	-16.2224		0.01365	-16.3416		0.0382	-16.3293		0.0257	-16.2799		0.0382	-16.2928		0.0291	-16.2803
0.01593	-16.1917		0.04457	-16.2328		0.01593	-16.3422		0.04457	-16.3222		0.02999	-16.2966		0.04457	-16.2952		0.03395	-16.2622
0.0182	-16.1915		0.05093	-16.2431		0.0182	-16.3428		0.05093	-16.3134		0.03427	-16.3116		0.05093	-16.3014		0.0388	-16.2429
0.02048	-16.1913		0.0573	-16.2534		0.02048	-16.3434		0.0573	-16.3034		0.03855	-16.3248		0.0573	-16.3073		0.04365	-16.2531
0.02275	-16.1911		0.06367	-16.2636		0.02275	-16.3441		0.06367	-16.293		0.04284	-16.3356		0.06367	-16.3127		0.04851	-16.2635
0.02503	-16.1909		0.07003	-16.2737		0.02503	-16.3447		0.07003	-16.2823		0.04712	-16.3437		0.07003	-16.3177		0.05335	-16.2511
0.0273	-16.1907		0.0764	-16.2836		0.0273	-16.3454		0.0764	-16.2714		0.0514	-16.3488		0.0764	-16.3222		0.05821	-16.2606
0.02958	-16.1906		0.08277	-16.2932		0.02958	-16.3461		0.08277	-16.2602		0.05569	-16.3505		0.08277	-16.3262		0.06306	-16.2494
0.03186	-16.1905		0.08913	-16.3025		0.03186	-16.3467		0.08913	-16.249		0.05997	-16.3488		0.08913	-16.3297		0.06791	-16.2449
0.03413	-16.1904		0.0955	-16.3108		0.03413	-16.3474		0.0955	-16.2377		0.06425	-16.3436		0.0955	-16.3322		0.07276	-16.2627
0.03641	-16.1903		0.10187	-16.3175		0.03641	-16.348		0.10187	-16.2265		0.06854	-16.3352		0.10187	-16.3331		0.07761	-16.2798
0.03868	-16.1902		0.10823	-16.3235		0.03868	-16.3486		0.10823	-16.2154		0.07282	-16.3239		0.10823	-16.3336		0.08246	-16.2957
0.04096	-16.1902		0.1146	-16.3287		0.04096	-16.3491		0.1146	-16.2047		0.07711	-16.3101		0.1146	-16.3337		0.08731	-16.3097
0.04323	-16.1902		0.12096	-16.3329		0.04323	-16.3496		0.12096	-16.195		0.08139	-16.299		0.12096	-16.3333		0.09216	-16.3215
0.04551	-16.1902		0.12733	-16.336		0.04551	-16.35		0.12733	-16.1901		0.08567	-16.2997		0.12733	-16.3326		0.09701	-16.3306
0.04778	-16.1903		0.1337	-16.3379		0.04778	-16.3503		0.1337	-16.1935		0.08996	-16.3179		0.1337	-16.3317		0.10186	-16.3364
0.05006	-16.1904	X	0.14007	-16.3386	A	0.05006	-16.3505	Z	0.14007	-16.1932	G	0.09424	-16.318	Y	0.14007	-16.3311	D	0.10671	-16.3386	Z
0	-16.1901	G	0	-16.1903	X	0	-16.3385	A	0	-16.332	Z	0	-16.1901	G	0	-16.3111	Y	0	-16.3272	D
0.00228	-16.19		0.00637	-16.1895		0.00228	-16.3379		0.00637	-16.3314		0.00428	-16.1843		0.00637	-16.3032		0.00485	-16.3232
0.00455	-16.1898		0.01273	-16.1867		0.00455	-16.3372		0.01273	-16.3294		0.00857	-16.2008		0.01273	-16.2925		0.0097	-16.3148
0.00683	-16.1897		0.0191	-16.1924		0.00683	-16.3365		0.0191	-16.3263		0.01285	-16.2212		0.0191	-16.2828		0.01455	-16.3036
0.0091	-16.1896		0.02547	-16.2019		0.0091	-16.336		0.02547	-16.3221		0.01713	-16.241		0.02547	-16.2832		0.0194	-16.2899
0.01138	-16.1895		0.03183	-16.212		0.01138	-16.3354		0.03183	-16.317		0.02142	-16.2596		0.03183	-16.2832		0.02425	-16.2743
0.01365	-16.1894		0.0382	-16.2223		0.01365	-16.3349		0.0382	-16.3111		0.0257	-16.2766		0.0382	-16.2876		0.0291	-16.2572
0.01593	-16.1893		0.04457	-16.2327		0.01593	-16.3344		0.04457	-16.3046		0.02999	-16.2918		0.04457	-16.2795		0.03395	-16.2393
0.0182	-16.1893		0.05093	-16.2431		0.0182	-16.334		0.05093	-16.2966		0.03427	-16.3048		0.05093	-16.268		0.0388	-16.2335
0.02048	-16.1892		0.0573	-16.2533		0.02048	-16.3336		0.0573	-16.2876		0.03855	-16.3153		0.0573	-16.2701		0.04365	-16.2369
0.02275	-16.1892		0.06367	-16.2635		0.02275	-16.3332		0.06367	-16.2783		0.04284	-16.3228		0.06367	-16.2766		0.04851	-16.2342
0.02503	-16.1892		0.07003	-16.2736		0.02503	-16.3329		0.07003	-16.2688		0.04712	-16.3271		0.07003	-16.2833		0.05335	-16.2433
0.0273	-16.1892		0.0764	-16.2835		0.0273	-16.3326		0.0764	-16.2591		0.0514	-16.328		0.0764	-16.2899		0.05821	-16.2405
0.02958	-16.1892		0.08277	-16.2931		0.02958	-16.3323		0.08277	-16.2493		0.05569	-16.3253		0.08277	-16.2962		0.06306	-16.2379
0.03186	-16.1893		0.08913	-16.3024		0.03186	-16.3321		0.08913	-16.2394		0.05997	-16.3194		0.08913	-16.3022		0.06791	-16.2337
0.03413	-16.1893		0.0955	-16.3107		0.03413	-16.332		0.0955	-16.2295		0.06425	-16.3105		0.0955	-16.3076		0.07276	-16.2512
0.03641	-16.1894		0.10187	-16.3174		0.03641	-16.3319		0.10187	-16.2195		0.06854	-16.2991		0.10187	-16.3115		0.07761	-16.2702
0.03868	-16.1895		0.10823	-16.3234		0.03868	-16.3318		0.10823	-16.2096		0.07282	-16.2855		0.10823	-16.3152		0.08246	-16.2879
0.04096	-16.1896		0.1146	-16.3286		0.04096	-16.3317		0.1146	-16.1997		0.07711	-16.2766		0.1146	-16.3186		0.08731	-16.3038
0.04323	-16.1898		0.12096	-16.3328		0.04323	-16.3318		0.12096	-16.1902		0.08139	-16.2931		0.12096	-16.3216		0.09216	-16.3174
0.04551	-16.1899		0.12733	-16.336		0.04551	-16.3318		0.12733	-16.1832		0.08567	-16.2872		0.12733	-16.3242		0.09701	-16.3281
0.04778	-16.1901		0.1337	-16.3379		0.04778	-16.3319		0.1337	-16.1861		0.08996	-16.2935		0.1337	-16.3263		0.10186	-16.3353
0.05006	-16.1902	X	0.14007	-16.3385	A	0.05006	-16.332	Z	0.14007	-16.1901	G	0.09424	-16.3111	Y	0.14007	-16.3272	D	0.10671	-16.3385	Z
0	-16.1743	G	0	-16.1733	X	0	-16.0089	A	0	-16.0145	Z	0	-16.1743	G	0	-16.2547	Y	0	-16.0259	D
0.00228	-16.1741		0.00637	-16.1705		0.00228	-16.0091		0.00637	-16.0197		0.00428	-16.1734		0.00637	-16.2592		0.00485	-16.0466
0.00455	-16.174		0.01273	-16.1725		0.00455	-16.0093		0.01273	-16.0278		0.00857	-16.1575		0.01273	-16.2668		0.0097	-16.0736
0.00683	-16.1739		0.0191	-16.1672		0.00683	-16.0096		0.0191	-16.0364		0.01285	-16.1331		0.0191	-16.2732		0.01455	-16.1009
0.0091	-16.1737		0.02547	-16.1584		0.0091	-16.0098		0.02547	-16.0451		0.01713	-16.1073		0.02547	-16.2727		0.0194	-16.128
0.01138	-16.1736		0.03183	-16.1491		0.01138	-16.0101		0.03183	-16.0539		0.02142	-16.081		0.03183	-16.275		0.02425	-16.1546
0.01365	-16.1735		0.0382	-16.1399		0.01365	-16.0104		0.0382	-16.0628		0.0257	-16.0541		0.0382	-16.2658		0.0291	-16.1806
0.01593	-16.1734		0.04457	-16.1309		0.01593	-16.0107		0.04457	-16.0717		0.02999	-16.0268		0.04457	-16.2567		0.03395	-16.2054
0.0182	-16.1734		0.05093	-16.1222		0.0182	-16.011		0.05093	-16.0796		0.03427	-15.9993		0.05093	-16.2594		0.0388	-16.2169
0.02048	-16.1733		0.0573	-16.1137		0.02048	-16.0113		0.0573	-16.087		0.03855	-16.025		0.0573	-16.25		0.04365	-16.2184
0.02275	-16.1733		0.06367	-16.1054		0.02275	-16.0116		0.06367	-16.0946		0.04284	-16.0544		0.06367	-16.2355		0.04851	-16.2224
0.02503	-16.1732		0.07003	-16.0972		0.02503	-16.0119		0.07003	-16.1022		0.04712	-16.0838		0.07003	-16.2202		0.05335	-16.2155
0.0273	-16.1732		0.0764	-16.0893		0.0273	-16.0122		0.0764	-16.1101		0.0514	-16.1128		0.0764	-16.2044		0.05821	-16.2173
0.02958	-16.1731		0.08277	-16.0815		0.02958	-16.0125		0.08277	-16.1181		0.05569	-16.1414		0.08277	-16.1882		0.06306	-16.2213
0.03186	-16.1731		0.08913	-16.0738		0.03186	-16.0128		0.08913	-16.1262		0.05997	-16.1695		0.08913	-16.1715		0.06791	-16.2198
0.03413	-16.1731		0.0955	-16.0656		0.03413	-16.013		0.0955	-16.1346		0.06425	-16.197		0.0955	-16.154		0.07276	-16.1972
0.03641	-16.1731		0.10187	-16.0565		0.03641	-16.0132		0.10187	-16.1433		0.06854	-16.2236		0.10187	-16.1351		0.07761	-16.1711
0.03868	-16.1731		0.10823	-16.0474		0.03868	-16.0135		0.10823	-16.1521		0.07282	-16.2492		0.10823	-16.1159		0.08246	-16.144
0.04096	-16.1731		0.1146	-16.0384		0.04096	-16.0137		0.1146	-16.1609		0.07711	-16.2679		0.1146	-16.0966		0.08731	-16.1164
0.04323	-16.1732		0.12096	-16.0295		0.04323	-16.0139		0.12096	-16.169		0.08139	-16.2718		0.12096	-16.0771		0.09216	-16.0882
0.04551	-16.1732		0.12733	-16.0209		0.04551	-16.0141		0.12733	-16.1733		0.08567	-16.2757		0.12733	-16.0577		0.09701	-16.0597
0.04778	-16.1732		0.1337	-16.0131		0.04778	-16.0143		0.1337	-16.1733		0.08996	-16.2684		0.1337	-16.039		0.10186	-16.0311
0.05006	-16.1733	X	0.14007	-16.0089	A	0.05006	-16.0145	Z	0.14007	-16.1743	G	0.09424	-16.2547	Y	0.14007	-16.0259	D	0.10671	-16.0089	Z
0	-16.1717	G	0	-16.1733	X	0	-16.0088	A	0	-16.0078	Z	0	-16.1716	G	0	-16.2442	Y	0	-16.0179	D
0.00228	-16.1715		0.00637	-16.1704		0.00228	-16.0084		0.00637	-16.0054		0.00428	-16.1714		0.00637	-16.2473		0.00485	-16.0249
0.00455	-16.1714		0.01273	-16.1724		0.00455	-16.008		0.01273	-16.0092		0.00857	-16.1523		0.01273	-16.2548		0.0097	-16.0509
0.00683	-16.1713		0.0191	-16.1672		0.00683	-16.0076		0.0191	-16.0173		0.01285	-16.128		0.0191	-16.2625		0.01455	-16.0784
0.0091	-16.1712		0.02547	-16.1583		0.0091	-16.0073		0.02547	-16.0263		0.01713	-16.1026		0.02547	-16.2645		0.0194	-16.1059
0.01138	-16.1712		0.03183	-16.149		0.01138	-16.007		0.03183	-16.0357		0.02142	-16.0765		0.03183	-16.2537		0.02425	-16.1332
0.01365	-16.1712		0.0382	-16.1399		0.01365	-16.0067		0.0382	-16.0453		0.0257	-16.0499		0.0382	-16.2461		0.0291	-16.16
0.01593	-16.1712		0.04457	-16.1309		0.01593	-16.0066		0.04457	-16.0549		0.02999	-16.023		0.04457	-16.2487		0.03395	-16.1861
0.0182	-16.1712		0.05093	-16.1222		0.0182	-16.0065		0.05093	-16.0637		0.03427	-15.9985		0.05093	-16.2374		0.0388	-16.2101
0.02048	-16.1713		0.0573	-16.1136		0.02048	-16.0064		0.0573	-16.072		0.03855	-15.9976		0.0573	-16.2232		0.04365	-16.2041
0.02275	-16.1713		0.06367	-16.1054		0.02275	-16.0064		0.06367	-16.0804		0.04284	-16.0262		0.06367	-16.2083		0.04851	-16.1975
0.02503	-16.1714		0.07003	-16.0972		0.02503	-16.0064		0.07003	-16.089		0.04712	-16.0554		0.07003	-16.193		0.05335	-16.2067
0.0273	-16.1715		0.0764	-16.0893		0.0273	-16.0065		0.0764	-16.0977		0.0514	-16.0845		0.0764	-16.1772		0.05821	-16.2013
0.02958	-16.1716		0.08277	-16.0814		0.02958	-16.0066		0.08277	-16.1066		0.05569	-16.1131		0.08277	-16.161		0.06306	-16.2076
0.03186	-16.1717		0.08913	-16.0737		0.03186	-16.0066		0.08913	-16.1158		0.05997	-16.1413		0.08913	-16.1446		0.06791	-16.2113
0.03413	-16.1719		0.0955	-16.0656		0.03413	-16.0068		0.0955	-16.1252		0.06425	-16.1689		0.0955	-16.1273		0.07276	-16.1877
0.03641	-16.172		0.10187	-16.0564		0.03641	-16.0069		0.10187	-16.1348		0.06854	-16.1958		0.10187	-16.1087		0.07761	-16.1628
0.03868	-16.1722		0.10823	-16.0473		0.03868	-16.007		0.10823	-16.1446		0.07282	-16.2218		0.10823	-16.09		0.08246	-16.1371
0.04096	-16.1724		0.1146	-16.0383		0.04096	-16.0071		0.1146	-16.1546		0.07711	-16.2464		0.1146	-16.0711		0.08731	-16.1108
0.04323	-16.1726		0.12096	-16.0294		0.04323	-16.0073		0.12096	-16.1645		0.08139	-16.2513		0.12096	-16.0524		0.09216	-16.0841
0.04551	-16.1728		0.12733	-16.0208		0.04551	-16.0074		0.12733	-16.1716		0.08567	-16.2673		0.12733	-16.0341		0.09701	-16.057
0.04778	-16.1731		0.1337	-16.013		0.04778	-16.0076		0.1337	-16.1684		0.08996	-16.2564		0.1337	-16.0188		0.10186	-16.0298
0.05006	-16.1733	X	0.14007	-16.0088	A	0.05006	-16.0078	Z	0.14007	-16.1717	G	0.09424	-16.2442	Y	0.14007	-16.0179	D	0.10671	-16.0088	Z
0	-16.1598	G	0	-16.1584	X	0	-15.9927	A	0	-15.9867	Z	0	-16.1598	G	0	-16.2397	Y	0	-15.9909	D
0.00228	-16.1597		0.00637	-16.161		0.00228	-15.9928		0.00637	-15.9902		0.00428	-16.1586		0.00637	-16.2343		0.00485	-16.0034
0.00455	-16.1595		0.01273	-16.1537		0.00455	-15.9928		0.01273	-15.9891		0.00857	-16.1355		0.01273	-16.2249		0.0097	-16.0277
0.00683	-16.1594		0.0191	-16.1426		0.00683	-15.9927		0.0191	-15.9937		0.01285	-16.1102		0.0191	-16.2225		0.01455	-16.0541
0.0091	-16.1593		0.02547	-16.131		0.0091	-15.9926		0.02547	-16.0029		0.01713	-16.0842		0.02547	-16.2292		0.0194	-16.0804
0.01138	-16.1591		0.03183	-16.1194		0.01138	-15.9925		0.03183	-16.0126		0.02142	-16.0577		0.03183	-16.2367		0.02425	-16.1063
0.01365	-16.159		0.0382	-16.108		0.01365	-15.9922		0.0382	-16.0225		0.0257	-16.0308		0.0382	-16.2388		0.0291	-16.1316
0.01593	-16.1589		0.04457	-16.0968		0.01593	-15.9919		0.04457	-16.0325		0.02999	-16.0037		0.04457	-16.2262		0.03395	-16.1563
0.0182	-16.1588		0.05093	-16.0858		0.0182	-15.9916		0.05093	-16.0417		0.03427	-15.9956		0.05093	-16.2122		0.0388	-16.1802
0.02048	-16.1587		0.0573	-16.075		0.02048	-15.9912		0.0573	-16.0504		0.03855	-15.9727		0.0573	-16.1977		0.04365	-16.1959
0.02275	-16.1586		0.06367	-16.0645		0.02275	-15.9908		0.06367	-16.0593		0.04284	-15.9989		0.06367	-16.1827		0.04851	-16.1891
0.02503	-16.1585		0.07003	-16.0542		0.02503	-15.9903		0.07003	-16.0683		0.04712	-16.0279		0.07003	-16.1674		0.05335	-16.1826
0.0273	-16.1584		0.0764	-16.0441		0.0273	-15.9898		0.0764	-16.0775		0.0514	-16.0569		0.0764	-16.1517		0.05821	-16.1895
0.02958	-16.1584		0.08277	-16.0343		0.02958	-15.9893		0.08277	-16.0869		0.05569	-16.0855		0.08277	-16.1358		0.06306	-16.1917
0.03186	-16.1583		0.08913	-16.0246		0.03186	-15.9887		0.08913	-16.0965		0.05997	-16.1137		0.08913	-16.1195		0.06791	-16.1663
0.03413	-16.1583		0.0955	-16.0145		0.03413	-15.9883		0.0955	-16.1064		0.06425	-16.1413		0.0955	-16.1025		0.07276	-16.1397
0.03641	-16.1583		0.10187	-16.0036		0.03641	-15.9878		0.10187	-16.1165		0.06854	-16.1684		0.10187	-16.0842		0.07761	-16.1124
0.03868	-16.1582		0.10823	-15.993		0.03868	-15.9874		0.10823	-16.1269		0.07282	-16.1948		0.10823	-16.0658		0.08246	-16.0845
0.04096	-16.1582		0.1146	-15.9828		0.04096	-15.9871		0.1146	-16.1375		0.07711	-16.2204		0.1146	-16.0473		0.08731	-16.0561
0.04323	-16.1582		0.12096	-15.9763		0.04323	-15.9869		0.12096	-16.148		0.08139	-16.2443		0.12096	-16.029		0.09216	-16.0274
0.04551	-16.1583		0.12733	-15.9812		0.04551	-15.9867		0.12733	-16.158		0.08567	-16.2331		0.12733	-16.0114		0.09701	-15.9985
0.04778	-16.1583		0.1337	-15.9886		0.04778	-15.9867		0.1337	-16.1629		0.08996	-16.2258		0.1337	-15.9982		0.10186	-15.9744
0.05006	-16.1584	X	0.14007	-15.9926	A	0.05006	-15.9867	Z	0.14007	-16.1598	G	0.09424	-16.2397	Y	0.14007	-15.9909	D	0.10671	-15.9926	Z
0	-16.157	G	0	-16.1582	X	0	-15.9926	A	0	-15.9811	Z	0	-16.157	G	0	-16.2252	Y	0	-15.987	D
0.00228	-16.1568		0.00637	-16.1609		0.00228	-15.9922		0.00637	-15.9749		0.00428	-16.1512		0.00637	-16.2192		0.00485	-15.9774
0.00455	-16.1567		0.01273	-16.1537		0.00455	-15.9916		0.01273	-15.9792		0.00857	-16.1277		0.01273	-16.2096		0.0097	-15.9784
0.00683	-16.1566		0.0191	-16.1426		0.00683	-15.9911		0.0191	-15.9766		0.01285	-16.1027		0.0191	-16.2082		0.01455	-16.0042
0.0091	-16.1565		0.02547	-16.1309		0.0091	-15.9905		0.02547	-15.9688		0.01713	-16.077		0.02547	-16.1974		0.0194	-16.0312
0.01138	-16.1565		0.03183	-16.1193		0.01138	-15.9899		0.03183	-15.9688		0.02142	-16.051		0.03183	-16.1849		0.02425	-16.0585
0.01365	-16.1565		0.0382	-16.1079		0.01365	-15.9892		0.0382	-15.9805		0.0257	-16.0248		0.0382	-16.1719		0.0291	-16.0855
0.01593	-16.1564		0.04457	-16.0967		0.01593	-15.9885		0.04457	-15.9927		0.02999	-16		0.04457	-16.1584		0.03395	-16.1123
0.0182	-16.1564		0.05093	-16.0857		0.0182	-15.9878		0.05093	-16.0042		0.03427	-15.9775		0.05093	-16.1446		0.0388	-16.1387
0.02048	-16.1565		0.0573	-16.0749		0.02048	-15.9871		0.0573	-16.0153		0.03855	-15.9698		0.0573	-16.1305		0.04365	-16.1644
0.02275	-16.1565		0.06367	-16.0644		0.02275	-15.9864		0.06367	-16.0267		0.04284	-15.9456		0.06367	-16.1161		0.04851	-16.1756
0.02503	-16.1565		0.07003	-16.0541		0.02503	-15.9857		0.07003	-16.0383		0.04712	-15.9614		0.07003	-16.1015		0.05335	-16.171
0.0273	-16.1566		0.0764	-16.0441		0.0273	-15.985		0.0764	-16.0502		0.0514	-15.9889		0.0764	-16.0867		0.05821	-16.1821
0.02958	-16.1567		0.08277	-16.0342		0.02958	-15.9844		0.08277	-16.0622		0.05569	-16.0167		0.08277	-16.0716		0.06306	-16.164
0.03186	-16.1568		0.08913	-16.0245		0.03186	-15.9837		0.08913	-16.0745		0.05997	-16.0444		0.08913	-16.0565		0.06791	-16.1412
0.03413	-16.1569		0.0955	-16.0145		0.03413	-15.9831		0.0955	-16.0869		0.06425	-16.0717		0.0955	-16.0407		0.07276	-16.1176
0.03641	-16.1571		0.10187	-16.0035		0.03641	-15.9825		0.10187	-16.0995		0.06854	-16.0985		0.10187	-16.0239		0.07761	-16.0934
0.03868	-16.1573		0.10823	-15.9929		0.03868	-15.982		0.10823	-16.1123		0.07282	-16.1249		0.10823	-16.007		0.08246	-16.0687
0.04096	-16.1574		0.1146	-15.9828		0.04096	-15.9816		0.1146	-16.125		0.07711	-16.1506		0.1146	-15.9905		0.08731	-16.0435
0.04323	-16.1576		0.12096	-15.9763		0.04323	-15.9813		0.12096	-16.1376		0.08139	-16.1756		0.12096	-15.975		0.09216	-16.018
0.04551	-16.1578		0.12733	-15.9811		0.04551	-15.9811		0.12733	-16.1497		0.08567	-16.1994		0.12733	-15.9711		0.09701	-15.9924
0.04778	-16.158		0.1337	-15.9885		0.04778	-15.981		0.1337	-16.1589		0.08996	-16.211		0.1337	-15.9815		0.10186	-15.9724
0.05006	-16.1582	X	0.14007	-15.9926	A	0.05006	-15.9811	Z	0.14007	-16.157	G	0.09424	-16.2252	Y	0.14007	-15.987	D	0.10671	-15.9926	Z
0	-16.1499	G	0	-16.1484	X	0	-15.9421	A	0	-15.9625	Z	0	-16.1499	G	0	-16.1992	Y	0	-15.977	D
0.00228	-16.1497		0.00637	-16.1402		0.00228	-15.9423		0.00637	-15.9716		0.00428	-16.1307		0.00637	-16.2028		0.00485	-15.9644
0.00455	-16.1496		0.01273	-16.1281		0.00455	-15.9429		0.01273	-15.966		0.00857	-16.1065		0.01273	-16.2081		0.0097	-15.96
0.00683	-16.1495		0.0191	-16.1154		0.00683	-15.9439		0.0191	-15.9573		0.01285	-16.0814		0.0191	-16.1966		0.01455	-15.9854
0.0091	-16.1493		0.02547	-16.1025		0.0091	-15.945		0.02547	-15.9562		0.01713	-16.0557		0.02547	-16.184		0.0194	-16.0114
0.01138	-16.1492		0.03183	-16.0895		0.01138	-15.9461		0.03183	-15.9591		0.02142	-16.0296		0.03183	-16.1711		0.02425	-16.0371
0.01365	-16.1491		0.0382	-16.0766		0.01365	-15.9473		0.0382	-15.97		0.0257	-16.0031		0.0382	-16.1577		0.0291	-16.0622
0.01593	-16.149		0.04457	-16.0636		0.01593	-15.9485		0.04457	-15.9815		0.02999	-15.9769		0.04457	-16.144		0.03395	-16.0869
0.0182	-16.1489		0.05093	-16.0508		0.0182	-15.9497		0.05093	-15.9922		0.03427	-15.9682		0.05093	-16.13		0.0388	-16.1109
0.02048	-16.1488		0.0573	-16.0381		0.02048	-15.951		0.0573	-16.0026		0.03855	-15.9666		0.0573	-16.1157		0.04365	-16.1343
0.02275	-16.1487		0.06367	-16.0256		0.02275	-15.9523		0.06367	-16.0132		0.04284	-15.9403		0.06367	-16.1011		0.04851	-16.1567
0.02503	-16.1486		0.07003	-16.0133		0.02503	-15.9535		0.07003	-16.0241		0.04712	-15.9455		0.07003	-16.0863		0.05335	-16.162
0.0273	-16.1485		0.0764	-16.0012		0.0273	-15.9548		0.0764	-16.0352		0.0514	-15.9737		0.0764	-16.0713		0.05821	-16.1474
0.02958	-16.1485		0.08277	-15.9893		0.02958	-15.9559		0.08277	-16.0464		0.05569	-16.0019		0.08277	-16.0561		0.06306	-16.1226
0.03186	-16.1484		0.08913	-15.9777		0.03186	-15.957		0.08913	-16.0578		0.05997	-16.0298		0.08913	-16.0407		0.06791	-16.097
0.03413	-16.1483		0.0955	-15.966		0.03413	-15.9581		0.0955	-16.0695		0.06425	-16.0572		0.0955	-16.0247		0.07276	-16.0709
0.03641	-16.1483		0.10187	-15.9542		0.03641	-15.9591		0.10187	-16.0813		0.06854	-16.0843		0.10187	-16.0076		0.07761	-16.0443
0.03868	-16.1483		0.10823	-15.9522		0.03868	-15.9599		0.10823	-16.0933		0.07282	-16.1108		0.10823	-15.9904		0.08246	-16.0173
0.04096	-16.1483		0.1146	-15.9601		0.04096	-15.9608		0.1146	-16.1054		0.07711	-16.1367		0.1146	-15.9735		0.08731	-15.99
0.04323	-16.1483		0.12096	-15.9652		0.04323	-15.9614		0.12096	-16.1176		0.08139	-16.162		0.12096	-15.9574		0.09216	-15.9626
0.04551	-16.1483		0.12733	-15.9588		0.04551	-15.9619		0.12733	-16.1297		0.08567	-16.1864		0.12733	-15.9609		0.09701	-15.9402
0.04778	-16.1483		0.1337	-15.9493		0.04778	-15.9623		0.1337	-16.1414		0.08996	-16.2094		0.1337	-15.9722		0.10186	-15.9633
0.05006	-16.1483	X	0.14007	-15.9421	A	0.05006	-15.9625	Z	0.14007	-16.1499	G	0.09424	-16.1992	Y	0.14007	-15.977	D	0.10671	-15.9421	Z
0	-16.1468	G	0	-16.1483	X	0	-15.942	A	0	-15.9621	Z	0	-16.1468	G	0	-16.1804	Y	0	-15.9581	D
0.00228	-16.1466		0.00637	-16.1402		0.00228	-15.9421		0.00637	-15.9531		0.00428	-16.1286		0.00637	-16.1748		0.00485	-15.9492
0.00455	-16.1465		0.01273	-16.1281		0.00455	-15.9427		0.01273	-15.9454		0.00857	-16.1042		0.01273	-16.1646		0.0097	-15.9497
0.00683	-16.1464		0.0191	-16.1154		0.00683	-15.9436		0.0191	-15.9464		0.01285	-16.0789		0.0191	-16.1532		0.01455	-15.9588
0.0091	-16.1464		0.02547	-16.1025		0.0091	-15.9447		0.02547	-15.952		0.01713	-16.0531		0.02547	-16.1411		0.0194	-15.985
0.01138	-16.1463		0.03183	-16.0895		0.01138	-15.9459		0.03183	-15.9587		0.02142	-16.0269		0.03183	-16.1287		0.02425	-16.0112
0.01365	-16.1463		0.0382	-16.0765		0.01365	-15.9472		0.0382	-15.9505		0.0257	-16.0006		0.0382	-16.1159		0.0291	-16.0373
0.01593	-16.1462		0.04457	-16.0636		0.01593	-15.9484		0.04457	-15.9586		0.02999	-15.9753		0.04457	-16.1029		0.03395	-16.063
0.0182	-16.1462		0.05093	-16.0507		0.0182	-15.9496		0.05093	-15.9706		0.03427	-15.963		0.05093	-16.0895		0.0388	-16.0882
0.02048	-16.1463		0.0573	-16.038		0.02048	-15.9509		0.0573	-15.9825		0.03855	-15.9443		0.0573	-16.076		0.04365	-16.113
0.02275	-16.1463		0.06367	-16.0255		0.02275	-15.952		0.06367	-15.9948		0.04284	-15.9288		0.06367	-16.0622		0.04851	-16.137
0.02503	-16.1464		0.07003	-16.0132		0.02503	-15.9532		0.07003	-16.0074		0.04712	-15.9157		0.07003	-16.0482		0.05335	-16.1509
0.0273	-16.1465		0.0764	-16.0011		0.0273	-15.9544		0.0764	-16.0202		0.0514	-15.9349		0.0764	-16.0341		0.05821	-16.1296
0.02958	-16.1466		0.08277	-15.9892		0.02958	-15.9555		0.08277	-16.0333		0.05569	-15.9619		0.08277	-16.0199		0.06306	-16.1064
0.03186	-16.1467		0.08913	-15.9776		0.03186	-15.9566		0.08913	-16.0465		0.05997	-15.9889		0.08913	-16.0055		0.06791	-16.0825
0.03413	-16.1468		0.0955	-15.9659		0.03413	-15.9576		0.0955	-16.0598		0.06425	-16.0157		0.0955	-15.9905		0.07276	-16.0581
0.03641	-16.147		0.10187	-15.9541		0.03641	-15.9586		0.10187	-16.0733		0.06854	-16.0421		0.10187	-15.9745		0.07761	-16.0333
0.03868	-16.1472		0.10823	-15.9522		0.03868	-15.9595		0.10823	-16.0869		0.07282	-16.068		0.10823	-15.9586		0.08246	-16.0082
0.04096	-16.1474		0.1146	-15.96		0.04096	-15.9603		0.1146	-16.1004		0.07711	-16.0935		0.1146	-15.9437		0.08731	-15.9828
0.04323	-16.1476		0.12096	-15.9651		0.04323	-15.961		0.12096	-16.1137		0.08139	-16.1183		0.12096	-15.9498		0.09216	-15.9573
0.04551	-16.1478		0.12733	-15.9587		0.04551	-15.9615		0.12733	-16.1268		0.08567	-16.1424		0.12733	-15.9493		0.09701	-15.9382
0.04778	-16.1481		0.1337	-15.9492		0.04778	-15.9619		0.1337	-16.1391		0.08996	-16.1651		0.1337	-15.9503		0.10186	-15.961
0.05006	-16.1483	X	0.14007	-15.942	A	0.05006	-15.9621	Z	0.14007	-16.1468	G	0.09424	-16.1804	Y	0.14007	-15.9581	D	0.10671	-15.942	Z
0	-15.7455	G	0	-15.7377	X	0	-15.9349	A	0	-15.9137	Z	0	-15.7455	G	0	-15.5905	Y	0	-15.9258	D
0.00228	-15.7454		0.00637	-15.7464		0.00228	-15.9347		0.00637	-15.9203		0.00428	-15.7712		0.00637	-15.6015		0.00485	-15.9328
0.00455	-15.7452		0.01273	-15.7602		0.00455	-15.934		0.01273	-15.9298		0.00857	-15.8028		0.01273	-15.6168		0.0097	-15.9322
0.00683	-15.745		0.0191	-15.7746		0.00683	-15.9329		0.0191	-15.9358		0.01285	-15.8346		0.0191	-15.6331		0.01455	-15.9188
0.0091	-15.7447		0.02547	-15.7888		0.0091	-15.9316		0.02547	-15.9414		0.01713	-15.8663		0.02547	-15.65		0.0194	-15.888
0.01138	-15.7445		0.03183	-15.8028		0.01138	-15.9303		0.03183	-15.9385		0.02142	-15.8977		0.03183	-15.6676		0.02425	-15.8564
0.01365	-15.7442		0.0382	-15.8167		0.01365	-15.929		0.0382	-15.9445		0.0257	-15.9284		0.0382	-15.6858		0.0291	-15.8244
0.01593	-15.7439		0.04457	-15.8303		0.01593	-15.9276		0.04457	-15.9391		0.02999	-15.9566		0.04457	-15.7047		0.03395	-15.7922
0.0182	-15.7436		0.05093	-15.8437		0.0182	-15.9262		0.05093	-15.9281		0.03427	-15.9509		0.05093	-15.724		0.0388	-15.7597
0.02048	-15.7433		0.0573	-15.8569		0.02048	-15.9249		0.0573	-15.9162		0.03855	-15.9392		0.0573	-15.7439		0.04365	-15.727
0.02275	-15.7429		0.06367	-15.8698		0.02275	-15.9235		0.06367	-15.9041		0.04284	-15.9203		0.06367	-15.7642		0.04851	-15.6943
0.02503	-15.7425		0.07003	-15.8825		0.02503	-15.9222		0.07003	-15.8917		0.04712	-15.9096		0.07003	-15.7848		0.05335	-15.6623
0.0273	-15.7422		0.0764	-15.895		0.0273	-15.921		0.0764	-15.879		0.0514	-15.8833		0.0764	-15.8058		0.05821	-15.6855
0.02958	-15.7418		0.08277	-15.9072		0.02958	-15.9198		0.08277	-15.8661		0.05569	-15.8543		0.08277	-15.827		0.06306	-15.7178
0.03186	-15.7413		0.08913	-15.9191		0.03186	-15.9186		0.08913	-15.853		0.05997	-15.8249		0.08913	-15.8485		0.06791	-15.7501
0.03413	-15.7409		0.0955	-15.9301		0.03413	-15.9175		0.0955	-15.8396		0.06425	-15.7953		0.0955	-15.8696		0.07276	-15.7822
0.03641	-15.7405		0.10187	-15.9391		0.03641	-15.9165		0.10187	-15.8259		0.06854	-15.7655		0.10187	-15.8895		0.07761	-15.8141
0.03868	-15.74		0.10823	-15.9383		0.03868	-15.9156		0.10823	-15.812		0.07282	-15.7355		0.10823	-15.9095		0.08246	-15.8457
0.04096	-15.7395		0.1146	-15.9277		0.04096	-15.9148		0.1146	-15.7979		0.07711	-15.7055		0.1146	-15.9284		0.08731	-15.877
0.04323	-15.7391		0.12096	-15.9186		0.04323	-15.9142		0.12096	-15.7836		0.08139	-15.6755		0.12096	-15.9288		0.09216	-15.9078
0.04551	-15.7386		0.12733	-15.9196		0.04551	-15.9138		0.12733	-15.7693		0.08567	-15.6455		0.12733	-15.9343		0.09701	-15.9327
0.04778	-15.7381		0.1337	-15.928		0.04778	-15.9136		0.1337	-15.7551		0.08996	-15.6157		0.1337	-15.9322		0.10186	-15.9151
0.05006	-15.7377	X	0.14007	-15.935	A	0.05006	-15.9137	Z	0.14007	-15.7455	G	0.09424	-15.5905	Y	0.14007	-15.9258	D	0.10671	-15.9349	Z
0	-15.7337	G	0	-15.7376	X	0	-15.9349	A	0	-15.9047	Z	0	-15.7337	G	0	-15.5887	Y	0	-15.9086	D
0.00228	-15.7335		0.00637	-15.7463		0.00228	-15.9343		0.00637	-15.9113		0.00428	-15.7454		0.00637	-15.5998		0.00485	-15.9266
0.00455	-15.7333		0.01273	-15.7602		0.00455	-15.9331		0.01273	-15.9209		0.00857	-15.7763		0.01273	-15.6149		0.0097	-15.9256
0.00683	-15.7332		0.0191	-15.7745		0.00683	-15.9318		0.0191	-15.9258		0.01285	-15.8077		0.0191	-15.6306		0.01455	-15.8977
0.0091	-15.733		0.02547	-15.7887		0.0091	-15.9303		0.02547	-15.9202		0.01713	-15.8391		0.02547	-15.6469		0.0194	-15.8675
0.01138	-15.7329		0.03183	-15.8027		0.01138	-15.9288		0.03183	-15.9266		0.02142	-15.8702		0.03183	-15.6638		0.02425	-15.8368
0.01365	-15.7327		0.0382	-15.8166		0.01365	-15.9272		0.0382	-15.9228		0.0257	-15.901		0.0382	-15.6811		0.0291	-15.8058
0.01593	-15.7326		0.04457	-15.8302		0.01593	-15.9256		0.04457	-15.9135		0.02999	-15.9301		0.04457	-15.6988		0.03395	-15.7747
0.0182	-15.7324		0.05093	-15.8436		0.0182	-15.924		0.05093	-15.9023		0.03427	-15.9413		0.05093	-15.717		0.0388	-15.7434
0.02048	-15.7323		0.0573	-15.8568		0.02048	-15.9225		0.0573	-15.8902		0.03855	-15.9217		0.0573	-15.7357		0.04365	-15.7119
0.02275	-15.7323		0.06367	-15.8698		0.02275	-15.9209		0.06367	-15.8779		0.04284	-15.9155		0.06367	-15.7547		0.04851	-15.6805
0.02503	-15.7323		0.07003	-15.8824		0.02503	-15.9193		0.07003	-15.8654		0.04712	-15.9047		0.07003	-15.774		0.05335	-15.6529
0.0273	-15.7323		0.0764	-15.8949		0.0273	-15.9178		0.0764	-15.8526		0.0514	-15.8811		0.0764	-15.7937		0.05821	-15.6746
0.02958	-15.7325		0.08277	-15.9071		0.02958	-15.9162		0.08277	-15.8396		0.05569	-15.8523		0.08277	-15.8137		0.06306	-15.7077
0.03186	-15.7328		0.08913	-15.919		0.03186	-15.9147		0.08913	-15.8264		0.05997	-15.8231		0.08913	-15.8339		0.06791	-15.7408
0.03413	-15.7332		0.0955	-15.9301		0.03413	-15.9132		0.0955	-15.813		0.06425	-15.7938		0.0955	-15.8537		0.07276	-15.7739
0.03641	-15.7337		0.10187	-15.939		0.03641	-15.9118		0.10187	-15.7994		0.06854	-15.7642		0.10187	-15.8727		0.07761	-15.8068
0.03868	-15.7342		0.10823	-15.9382		0.03868	-15.9103		0.10823	-15.7856		0.07282	-15.7345		0.10823	-15.8915		0.08246	-15.8394
0.04096	-15.7348		0.1146	-15.9276		0.04096	-15.909		0.1146	-15.7716		0.07711	-15.7046		0.1146	-15.9102		0.08731	-15.8719
0.04323	-15.7354		0.12096	-15.9185		0.04323	-15.9076		0.12096	-15.7576		0.08139	-15.6746		0.12096	-15.925		0.09216	-15.9039
0.04551	-15.7362		0.12733	-15.9196		0.04551	-15.9063		0.12733	-15.7436		0.08567	-15.6445		0.12733	-15.9249		0.09701	-15.9296
0.04778	-15.7369		0.1337	-15.9279		0.04778	-15.9052		0.1337	-15.7311		0.08996	-15.6146		0.1337	-15.919		0.10186	-15.9131
0.05006	-15.7376	X	0.14007	-15.9349	A	0.05006	-15.9047	Z	0.14007	-15.7337	G	0.09424	-15.5887	Y	0.14007	-15.9086	D	0.10671	-15.9349	Z
0	-15.7185	G	0	-15.7216	X	0	-15.8823	A	0	-15.9021	Z	0	-15.7185	G	0	-15.5812	Y	0	-15.9041	D
0.00228	-15.7185		0.00637	-15.7116		0.00228	-15.8822		0.00637	-15.8969		0.00428	-15.722		0.00637	-15.5754		0.00485	-15.9056
0.00455	-15.7185		0.01273	-15.7002		0.00455	-15.8823		0.01273	-15.8962		0.00857	-15.7509		0.01273	-15.5905		0.0097	-15.9034
0.00683	-15.7187		0.0191	-15.707		0.00683	-15.8825		0.0191	-15.9056		0.01285	-15.7818		0.0191	-15.6073		0.01455	-15.8737
0.0091	-15.719		0.02547	-15.7195		0.0091	-15.8829		0.02547	-15.9157		0.01713	-15.8128		0.02547	-15.6245		0.0194	-15.8426
0.01138	-15.7194		0.03183	-15.7328		0.01138	-15.8833		0.03183	-15.9092		0.02142	-15.8438		0.03183	-15.6421		0.02425	-15.8109
0.01365	-15.7199		0.0382	-15.7462		0.01365	-15.8839		0.0382	-15.8993		0.0257	-15.8745		0.0382	-15.66		0.0291	-15.7789
0.01593	-15.7204		0.04457	-15.7596		0.01593	-15.8846		0.04457	-15.889		0.02999	-15.9046		0.04457	-15.6781		0.03395	-15.7466
0.0182	-15.721		0.05093	-15.7729		0.0182	-15.8854		0.05093	-15.8774		0.03427	-15.9301		0.05093	-15.6965		0.0388	-15.7141
0.02048	-15.7215		0.0573	-15.7861		0.02048	-15.8863		0.0573	-15.8651		0.03855	-15.9146		0.0573	-15.7153		0.04365	-15.6817
0.02275	-15.722		0.06367	-15.7992		0.02275	-15.8873		0.06367	-15.8526		0.04284	-15.9068		0.06367	-15.7343		0.04851	-15.6496
0.02503	-15.7225		0.07003	-15.8121		0.02503	-15.8883		0.07003	-15.8399		0.04712	-15.8858		0.07003	-15.7537		0.05335	-15.6488
0.0273	-15.7229		0.0764	-15.8249		0.0273	-15.8894		0.0764	-15.827		0.0514	-15.8584		0.0764	-15.7732		0.05821	-15.6401
0.02958	-15.7232		0.08277	-15.8376		0.02958	-15.8906		0.08277	-15.814		0.05569	-15.8293		0.08277	-15.793		0.06306	-15.6699
0.03186	-15.7234		0.08913	-15.8502		0.03186	-15.8918		0.08913	-15.8008		0.05997	-15.7997		0.08913	-15.813		0.06791	-15.7004
0.03413	-15.7235		0.0955	-15.8621		0.03413	-15.8931		0.0955	-15.7874		0.06425	-15.7699		0.0955	-15.8326		0.07276	-15.7308
0.03641	-15.7234		0.10187	-15.8727		0.03641	-15.8944		0.10187	-15.7738		0.06854	-15.7399		0.10187	-15.8513		0.07761	-15.7611
0.03868	-15.7233		0.10823	-15.8832		0.03868	-15.8958		0.10823	-15.7601		0.07282	-15.7097		0.10823	-15.87		0.08246	-15.7911
0.04096	-15.7231		0.1146	-15.893		0.04096	-15.8971		0.1146	-15.7464		0.07711	-15.6794		0.1146	-15.8886		0.08731	-15.8209
0.04323	-15.7228		0.12096	-15.9007		0.04323	-15.8986		0.12096	-15.7328		0.08139	-15.6489		0.12096	-15.9063		0.09216	-15.8502
0.04551	-15.7224		0.12733	-15.8982		0.04551	-15.9		0.12733	-15.7203		0.08567	-15.6184		0.12733	-15.9091		0.09701	-15.8789
0.04778	-15.722		0.1337	-15.8889		0.04778	-15.9013		0.1337	-15.7201		0.08996	-15.5883		0.1337	-15.9007		0.10186	-15.8991
0.05006	-15.7216	X	0.14007	-15.8823	A	0.05006	-15.9021	Z	0.14007	-15.7185	G	0.09424	-15.5812	Y	0.14007	-15.9041	D	0.10671	-15.8822	Z
0	-15.7073	G	0	-15.7216	X	0	-15.8822	A	0	-15.8957	Z	0	-15.7073	G	0	-15.5809	Y	0	-15.901	D
0.00228	-15.7073		0.00637	-15.7116		0.00228	-15.8821		0.00637	-15.8897		0.00428	-15.7019		0.00637	-15.5732		0.00485	-15.8848
0.00455	-15.7073		0.01273	-15.7002		0.00455	-15.8822		0.01273	-15.8822		0.00857	-15.6968		0.01273	-15.5855		0.0097	-15.8572
0.00683	-15.7075		0.0191	-15.7069		0.00683	-15.8824		0.0191	-15.8723		0.01285	-15.7235		0.0191	-15.6004		0.01455	-15.8283
0.0091	-15.7078		0.02547	-15.7195		0.0091	-15.8828		0.02547	-15.8616		0.01713	-15.7525		0.02547	-15.6158		0.0194	-15.799
0.01138	-15.7082		0.03183	-15.7327		0.01138	-15.8833		0.03183	-15.8507		0.02142	-15.7821		0.03183	-15.6315		0.02425	-15.7695
0.01365	-15.7087		0.0382	-15.7461		0.01365	-15.8839		0.0382	-15.8398		0.0257	-15.8116		0.0382	-15.6473		0.0291	-15.7398
0.01593	-15.7093		0.04457	-15.7595		0.01593	-15.8845		0.04457	-15.8288		0.02999	-15.8411		0.04457	-15.6634		0.03395	-15.7101
0.0182	-15.71		0.05093	-15.7728		0.0182	-15.8853		0.05093	-15.8167		0.03427	-15.8701		0.05093	-15.6798		0.0388	-15.6803
0.02048	-15.7107		0.0573	-15.786		0.02048	-15.886		0.0573	-15.8041		0.03855	-15.8966		0.0573	-15.6963		0.04365	-15.6507
0.02275	-15.7115		0.06367	-15.7991		0.02275	-15.8869		0.06367	-15.7914		0.04284	-15.8896		0.06367	-15.713		0.04851	-15.6228
0.02503	-15.7123		0.07003	-15.812		0.02503	-15.8877		0.07003	-15.7788		0.04712	-15.8819		0.07003	-15.7299		0.05335	-15.6408
0.0273	-15.7131		0.0764	-15.8248		0.0273	-15.8886		0.0764	-15.766		0.0514	-15.8537		0.0764	-15.747		0.05821	-15.6289
0.02958	-15.7139		0.08277	-15.8375		0.02958	-15.8895		0.08277	-15.7532		0.05569	-15.8248		0.08277	-15.7644		0.06306	-15.6477
0.03186	-15.7148		0.08913	-15.8501		0.03186	-15.8904		0.08913	-15.7405		0.05997	-15.7957		0.08913	-15.7819		0.06791	-15.6797
0.03413	-15.7157		0.0955	-15.862		0.03413	-15.8913		0.0955	-15.7278		0.06425	-15.7663		0.0955	-15.7991		0.07276	-15.7121
0.03641	-15.7165		0.10187	-15.8726		0.03641	-15.8922		0.10187	-15.7152		0.06854	-15.7366		0.10187	-15.8153		0.07761	-15.7446
0.03868	-15.7174		0.10823	-15.8831		0.03868	-15.893		0.10823	-15.703		0.07282	-15.7068		0.10823	-15.8317		0.08246	-15.7771
0.04096	-15.7183		0.1146	-15.8929		0.04096	-15.8938		0.1146	-15.6919		0.07711	-15.6767		0.1146	-15.8482		0.08731	-15.8094
0.04323	-15.7191		0.12096	-15.9006		0.04323	-15.8945		0.12096	-15.6864		0.08139	-15.6465		0.12096	-15.8645		0.09216	-15.8415
0.04551	-15.72		0.12733	-15.8981		0.04551	-15.8951		0.12733	-15.7007		0.08567	-15.6163		0.12733	-15.8805		0.09701	-15.873
0.04778	-15.7208		0.1337	-15.8887		0.04778	-15.8955		0.1337	-15.703		0.08996	-15.5862		0.1337	-15.8933		0.10186	-15.8972
0.05006	-15.7216	X	0.14007	-15.8822	A	0.05006	-15.8957	Z	0.14007	-15.7073	G	0.09424	-15.5809	Y	0.14007	-15.901	D	0.10671	-15.8822	Z
0	-15.6959	G	0	-15.6765	X	0	-15.8692	A	0	-15.8651	Z	0	-15.6959	G	0	-15.5602	Y	0	-15.874	D
0.00228	-15.6957		0.00637	-15.6806		0.00228	-15.8691		0.00637	-15.8734		0.00428	-15.6871		0.00637	-15.5683		0.00485	-15.8682
0.00455	-15.6953		0.01273	-15.687		0.00455	-15.8689		0.01273	-15.8725		0.00857	-15.6794		0.01273	-15.568		0.0097	-15.8397
0.00683	-15.6947		0.0191	-15.6776		0.00683	-15.8687		0.0191	-15.8634		0.01285	-15.7066		0.0191	-15.5828		0.01455	-15.8094
0.0091	-15.6941		0.02547	-15.6677		0.0091	-15.8684		0.02547	-15.8528		0.01713	-15.7364		0.02547	-15.5981		0.0194	-15.7786
0.01138	-15.6933		0.03183	-15.6706		0.01138	-15.8681		0.03183	-15.8418		0.02142	-15.7665		0.03183	-15.6137		0.02425	-15.7475
0.01365	-15.6924		0.0382	-15.6811		0.01365	-15.8677		0.0382	-15.8307		0.0257	-15.7965		0.0382	-15.6296		0.0291	-15.7161
0.01593	-15.6914		0.04457	-15.6933		0.01593	-15.8674		0.04457	-15.8194		0.02999	-15.8264		0.04457	-15.6455		0.03395	-15.6847
0.0182	-15.6904		0.05093	-15.7058		0.0182	-15.867		0.05093	-15.807		0.03427	-15.8559		0.05093	-15.6618		0.0388	-15.6532
0.02048	-15.6893		0.0573	-15.7186		0.02048	-15.8667		0.0573	-15.7941		0.03855	-15.8847		0.0573	-15.6783		0.04365	-15.6222
0.02275	-15.6882		0.06367	-15.7315		0.02275	-15.8664		0.06367	-15.781		0.04284	-15.8864		0.06367	-15.695		0.04851	-15.6194
0.02503	-15.687		0.07003	-15.7443		0.02503	-15.8661		0.07003	-15.7678		0.04712	-15.8621		0.07003	-15.712		0.05335	-15.6206
0.0273	-15.6859		0.0764	-15.7572		0.0273	-15.8658		0.0764	-15.7546		0.0514	-15.8338		0.0764	-15.7292		0.05821	-15.6187
0.02958	-15.6848		0.08277	-15.77		0.02958	-15.8655		0.08277	-15.7412		0.05569	-15.8051		0.08277	-15.7466		0.06306	-15.6167
0.03186	-15.6836		0.08913	-15.7829		0.03186	-15.8653		0.08913	-15.7278		0.05997	-15.7761		0.08913	-15.7643		0.06791	-15.6447
0.03413	-15.6825		0.0955	-15.7952		0.03413	-15.8651		0.0955	-15.7144		0.06425	-15.7467		0.0955	-15.7816		0.07276	-15.6739
0.03641	-15.6815		0.10187	-15.8065		0.03641	-15.865		0.10187	-15.701		0.06854	-15.7173		0.10187	-15.798		0.07761	-15.7031
0.03868	-15.6805		0.10823	-15.8178		0.03868	-15.8649		0.10823	-15.6878		0.07282	-15.6876		0.10823	-15.8146		0.08246	-15.7324
0.04096	-15.6795		0.1146	-15.8291		0.04096	-15.8649		0.1146	-15.6763		0.07711	-15.6578		0.1146	-15.8313		0.08731	-15.7614
0.04323	-15.6786		0.12096	-15.8404		0.04323	-15.8649		0.12096	-15.6833		0.08139	-15.6279		0.12096	-15.8479		0.09216	-15.7903
0.04551	-15.6778		0.12733	-15.8517		0.04551	-15.8649		0.12733	-15.6856		0.08567	-15.598		0.12733	-15.8641		0.09701	-15.8189
0.04778	-15.6771		0.1337	-15.8624		0.04778	-15.865		0.1337	-15.6967		0.08996	-15.569		0.1337	-15.8769		0.10186	-15.847
0.05006	-15.6765	X	0.14007	-15.8692	A	0.05006	-15.8651	Z	0.14007	-15.6959	G	0.09424	-15.5602	Y	0.14007	-15.874	D	0.10671	-15.8691	Z
0	-15.681	G	0	-15.6764	X	0	-15.8691	A	0	-15.8635	Z	0	-15.681	G	0	-15.5589	Y	0	-15.8687	D
0.00228	-15.6808		0.00637	-15.6805		0.00228	-15.8689		0.00637	-15.8532		0.00428	-15.6672		0.00637	-15.5641		0.00485	-15.8443
0.00455	-15.6805		0.01273	-15.6869		0.00455	-15.8685		0.01273	-15.8418		0.00857	-15.6725		0.01273	-15.5634		0.0097	-15.8155
0.00683	-15.6801		0.0191	-15.6776		0.00683	-15.8681		0.0191	-15.8302		0.01285	-15.6795		0.0191	-15.5762		0.01455	-15.7861
0.0091	-15.6796		0.02547	-15.6676		0.0091	-15.8677		0.02547	-15.8187		0.01713	-15.7064		0.02547	-15.5904		0.0194	-15.7564
0.01138	-15.679		0.03183	-15.6706		0.01138	-15.8672		0.03183	-15.8074		0.02142	-15.7348		0.03183	-15.605		0.02425	-15.7266
0.01365	-15.6785		0.0382	-15.681		0.01365	-15.8668		0.0382	-15.796		0.0257	-15.7635		0.0382	-15.6199		0.0291	-15.6966
0.01593	-15.6778		0.04457	-15.6932		0.01593	-15.8663		0.04457	-15.7847		0.02999	-15.7921		0.04457	-15.635		0.03395	-15.6665
0.0182	-15.6771		0.05093	-15.7057		0.0182	-15.8659		0.05093	-15.7724		0.03427	-15.8207		0.05093	-15.6504		0.0388	-15.6364
0.02048	-15.6765		0.0573	-15.7186		0.02048	-15.8655		0.0573	-15.7596		0.03855	-15.8489		0.0573	-15.666		0.04365	-15.6066
0.02275	-15.6759		0.06367	-15.7314		0.02275	-15.8651		0.06367	-15.7469		0.04284	-15.8758		0.06367	-15.6818		0.04851	-15.6092
0.02503	-15.6753		0.07003	-15.7442		0.02503	-15.8647		0.07003	-15.7341		0.04712	-15.8582		0.07003	-15.6979		0.05335	-15.6093
0.0273	-15.6748		0.0764	-15.757		0.0273	-15.8644		0.0764	-15.7214		0.0514	-15.8297		0.0764	-15.7142		0.05821	-15.6161
0.02958	-15.6744		0.08277	-15.7699		0.02958	-15.8641		0.08277	-15.7088		0.05569	-15.8009		0.08277	-15.7306		0.06306	-15.6059
0.03186	-15.674		0.08913	-15.7828		0.03186	-15.8638		0.08913	-15.6963		0.05997	-15.7717		0.08913	-15.7473		0.06791	-15.633
0.03413	-15.6738		0.0955	-15.7951		0.03413	-15.8636		0.0955	-15.6839		0.06425	-15.7423		0.0955	-15.7635		0.07276	-15.6633
0.03641	-15.6737		0.10187	-15.8064		0.03641	-15.8635		0.10187	-15.6725		0.06854	-15.7127		0.10187	-15.7789		0.07761	-15.6939
0.03868	-15.6738		0.10823	-15.8177		0.03868	-15.8634		0.10823	-15.6648		0.07282	-15.683		0.10823	-15.7944		0.08246	-15.7244
0.04096	-15.674		0.1146	-15.829		0.04096	-15.8633		0.1146	-15.6692		0.07711	-15.6531		0.1146	-15.81		0.08731	-15.755
0.04323	-15.6744		0.12096	-15.8403		0.04323	-15.8633		0.12096	-15.6652		0.08139	-15.6231		0.12096	-15.8257		0.09216	-15.7854
0.04551	-15.675		0.12733	-15.8516		0.04551	-15.8633		0.12733	-15.6661		0.08567	-15.5932		0.12733	-15.8414		0.09701	-15.8156
0.04778	-15.6756		0.1337	-15.8623		0.04778	-15.8634		0.1337	-15.6735		0.08996	-15.5644		0.1337	-15.8567		0.10186	-15.8453
0.05006	-15.6764	X	0.14007	-15.8691	A	0.05006	-15.8635	Z	0.14007	-15.681	G	0.09424	-15.5589	Y	0.14007	-15.8687	D	0.10671	-15.8691	Z
0	-15.6306	G	0	-15.6376	X	0	-15.3289	A	0	-15.3297	Z	0	-15.6306	G	0	-15.5542	Y	0	-15.3073	D
0.00228	-15.6305		0.00637	-15.6317		0.00228	-15.3288		0.00637	-15.3394		0.00428	-15.6433		0.00637	-15.5526		0.00485	-15.3303
0.00455	-15.6307		0.01273	-15.625		0.00455	-15.3287		0.01273	-15.3558		0.00857	-15.6433		0.01273	-15.5516		0.0097	-15.3605
0.00683	-15.631		0.0191	-15.6333		0.00683	-15.3286		0.0191	-15.3743		0.01285	-15.6309		0.0191	-15.5369		0.01455	-15.3918
0.0091	-15.6314		0.02547	-15.6393		0.0091	-15.3285		0.02547	-15.3939		0.01713	-15.5994		0.02547	-15.5221		0.0194	-15.4237
0.01138	-15.632		0.03183	-15.6318		0.01138	-15.3285		0.03183	-15.4141		0.02142	-15.5664		0.03183	-15.5076		0.02425	-15.4559
0.01365	-15.6326		0.0382	-15.6164		0.01365	-15.3285		0.0382	-15.4346		0.0257	-15.5333		0.0382	-15.4935		0.0291	-15.4884
0.01593	-15.6333		0.04457	-15.5991		0.01593	-15.3285		0.04457	-15.4553		0.02999	-15.5004		0.04457	-15.4797		0.03395	-15.5211
0.0182	-15.634		0.05093	-15.5809		0.0182	-15.3285		0.05093	-15.4751		0.03427	-15.4678		0.05093	-15.4664		0.0388	-15.5538
0.02048	-15.6347		0.0573	-15.5624		0.02048	-15.3285		0.0573	-15.4944		0.03855	-15.4358		0.0573	-15.4533		0.04365	-15.5861
0.02275	-15.6354		0.06367	-15.5437		0.02275	-15.3285		0.06367	-15.5136		0.04284	-15.4046		0.06367	-15.4406		0.04851	-15.5869
0.02503	-15.6361		0.07003	-15.5248		0.02503	-15.3285		0.07003	-15.5329		0.04712	-15.3749		0.07003	-15.4282		0.05335	-15.5856
0.0273	-15.6367		0.0764	-15.5059		0.0273	-15.3286		0.0764	-15.5519		0.0514	-15.3477		0.0764	-15.4162		0.05821	-15.5848
0.02958	-15.6373		0.08277	-15.4869		0.02958	-15.3286		0.08277	-15.5709		0.05569	-15.3295		0.08277	-15.4044		0.06306	-15.5899
0.03186	-15.6378		0.08913	-15.4678		0.03186	-15.3287		0.08913	-15.5895		0.05997	-15.348		0.08913	-15.3929		0.06791	-15.5606
0.03413	-15.6382		0.0955	-15.4484		0.03413	-15.3288		0.0955	-15.6076		0.06425	-15.3749		0.0955	-15.3812		0.07276	-15.5282
0.03641	-15.6385		0.10187	-15.428		0.03641	-15.3289		0.10187	-15.6248		0.06854	-15.4032		0.10187	-15.3687		0.07761	-15.4956
0.03868	-15.6387		0.10823	-15.4078		0.03868	-15.329		0.10823	-15.638		0.07282	-15.4324		0.10823	-15.3565		0.08246	-15.4633
0.04096	-15.6387		0.1146	-15.388		0.04096	-15.3291		0.1146	-15.6395		0.07711	-15.4621		0.1146	-15.3447		0.08731	-15.4315
0.04323	-15.6386		0.12096	-15.369		0.04323	-15.3293		0.12096	-15.6452		0.08139	-15.4923		0.12096	-15.3333		0.09216	-15.4003
0.04551	-15.6384		0.12733	-15.3511		0.04551	-15.3294		0.12733	-15.6416		0.08567	-15.5228		0.12733	-15.3225		0.09701	-15.3704
0.04778	-15.638		0.1337	-15.336		0.04778	-15.3295		0.1337	-15.6351		0.08996	-15.5524		0.1337	-15.3127		0.10186	-15.3435
0.05006	-15.6376	X	0.14007	-15.3289	A	0.05006	-15.3297	Z	0.14007	-15.6306	G	0.09424	-15.5542	Y	0.14007	-15.3073	D	0.10671	-15.3289	Z
0	-15.616	G	0	-15.6375	X	0	-15.3288	A	0	-15.3287	Z	0	-15.616	G	0	-15.5496	Y	0	-15.3031	D
0.00228	-15.616		0.00637	-15.6317		0.00228	-15.3287		0.00637	-15.3318		0.00428	-15.6323		0.00637	-15.5467		0.00485	-15.3212
0.00455	-15.6163		0.01273	-15.6249		0.00455	-15.3285		0.01273	-15.3444		0.00857	-15.6347		0.01273	-15.5488		0.0097	-15.3496
0.00683	-15.6169		0.0191	-15.6332		0.00683	-15.3284		0.0191	-15.3607		0.01285	-15.6067		0.0191	-15.5352		0.01455	-15.3798
0.0091	-15.6176		0.02547	-15.6392		0.0091	-15.3282		0.02547	-15.3787		0.01713	-15.5746		0.02547	-15.5206		0.0194	-15.411
0.01138	-15.6185		0.03183	-15.6318		0.01138	-15.3281		0.03183	-15.3974		0.02142	-15.5421		0.03183	-15.5061		0.02425	-15.4428
0.01365	-15.6195		0.0382	-15.6163		0.01365	-15.328		0.0382	-15.4167		0.0257	-15.5096		0.0382	-15.4919		0.0291	-15.475
0.01593	-15.6206		0.04457	-15.599		0.01593	-15.3279		0.04457	-15.4364		0.02999	-15.4774		0.04457	-15.4779		0.03395	-15.5076
0.0182	-15.6217		0.05093	-15.5809		0.0182	-15.3279		0.05093	-15.4552		0.03427	-15.4457		0.05093	-15.4642		0.0388	-15.5403
0.02048	-15.6228		0.0573	-15.5624		0.02048	-15.3278		0.0573	-15.4736		0.03855	-15.4147		0.0573	-15.4507		0.04365	-15.5727
0.02275	-15.624		0.06367	-15.5437		0.02275	-15.3278		0.06367	-15.4921		0.04284	-15.3848		0.06367	-15.4374		0.04851	-15.5766
0.02503	-15.6251		0.07003	-15.5248		0.02503	-15.3278		0.07003	-15.5106		0.04712	-15.3569		0.07003	-15.4245		0.05335	-15.5752
0.0273	-15.6264		0.0764	-15.5058		0.0273	-15.3278		0.0764	-15.529		0.0514	-15.3329		0.0764	-15.4119		0.05821	-15.576
0.02958	-15.6276		0.08277	-15.4868		0.02958	-15.3278		0.08277	-15.5474		0.05569	-15.3252		0.08277	-15.3995		0.06306	-15.5822
0.03186	-15.6289		0.08913	-15.4678		0.03186	-15.3278		0.08913	-15.5656		0.05997	-15.3408		0.08913	-15.3875		0.06791	-15.552
0.03413	-15.6301		0.0955	-15.4483		0.03413	-15.3279		0.0955	-15.5835		0.06425	-15.3683		0.0955	-15.3752		0.07276	-15.5207
0.03641	-15.6313		0.10187	-15.4279		0.03641	-15.3279		0.10187	-15.6011		0.06854	-15.3977		0.10187	-15.3622		0.07761	-15.4894
0.03868	-15.6325		0.10823	-15.4078		0.03868	-15.328		0.10823	-15.6179		0.07282	-15.4279		0.10823	-15.3496		0.08246	-15.4583
0.04096	-15.6336		0.1146	-15.388		0.04096	-15.3281		0.1146	-15.6313		0.07711	-15.4585		0.1146	-15.3375		0.08731	-15.4276
0.04323	-15.6347		0.12096	-15.3689		0.04323	-15.3283		0.12096	-15.6273		0.08139	-15.4893		0.12096	-15.326		0.09216	-15.3976
0.04551	-15.6357		0.12733	-15.3511		0.04551	-15.3284		0.12733	-15.6311		0.08567	-15.5202		0.12733	-15.3155		0.09701	-15.3688
0.04778	-15.6367		0.1337	-15.3359		0.04778	-15.3285		0.1337	-15.6245		0.08996	-15.5497		0.1337	-15.3069		0.10186	-15.3428
0.05006	-15.6375	X	0.14007	-15.3288	A	0.05006	-15.3287	Z	0.14007	-15.616	G	0.09424	-15.5496	Y	0.14007	-15.3031	D	0.10671	-15.3288	Z
0	-15.6127	G	0	-15.5977	X	0	-15.2933	A	0	-15.2936	Z	0	-15.6127	G	0	-15.5394	Y	0	-15.2934	D
0.00228	-15.6125		0.00637	-15.6067		0.00228	-15.2932		0.00637	-15.2995		0.00428	-15.6152		0.00637	-15.5369		0.00485	-15.2952
0.00455	-15.6121		0.01273	-15.6132		0.00455	-15.2933		0.01273	-15.3163		0.00857	-15.6119		0.01273	-15.5218		0.0097	-15.3238
0.00683	-15.6115		0.0191	-15.6013		0.00683	-15.2932		0.0191	-15.3348		0.01285	-15.5814		0.0191	-15.5065		0.01455	-15.3541
0.0091	-15.6109		0.02547	-15.5855		0.0091	-15.2932		0.02547	-15.3539		0.01713	-15.5494		0.02547	-15.4914		0.0194	-15.3851
0.01138	-15.6102		0.03183	-15.569		0.01138	-15.2932		0.03183	-15.3733		0.02142	-15.5171		0.03183	-15.4766		0.02425	-15.4165
0.01365	-15.6094		0.0382	-15.5521		0.01365	-15.2932		0.0382	-15.3929		0.0257	-15.4848		0.0382	-15.4622		0.0291	-15.448
0.01593	-15.6085		0.04457	-15.5349		0.01593	-15.2931		0.04457	-15.4127		0.02999	-15.4528		0.04457	-15.4482		0.03395	-15.4795
0.0182	-15.6077		0.05093	-15.5176		0.0182	-15.2931		0.05093	-15.4314		0.03427	-15.4213		0.05093	-15.4345		0.0388	-15.511
0.02048	-15.6068		0.0573	-15.5001		0.02048	-15.2931		0.0573	-15.4497		0.03855	-15.3905		0.0573	-15.4211		0.04365	-15.5421
0.02275	-15.6059		0.06367	-15.4826		0.02275	-15.2931		0.06367	-15.468		0.04284	-15.3607		0.06367	-15.4081		0.04851	-15.5708
0.02503	-15.605		0.07003	-15.465		0.02503	-15.293		0.07003	-15.4863		0.04712	-15.3328		0.07003	-15.3954		0.05335	-15.5589
0.0273	-15.6042		0.0764	-15.4474		0.0273	-15.293		0.0764	-15.5045		0.0514	-15.3092		0.0764	-15.383		0.05821	-15.5691
0.02958	-15.6033		0.08277	-15.4298		0.02958	-15.293		0.08277	-15.5227		0.05569	-15.3059		0.08277	-15.371		0.06306	-15.5463
0.03186	-15.6025		0.08913	-15.4123		0.03186	-15.293		0.08913	-15.5407		0.05997	-15.3168		0.08913	-15.3593		0.06791	-15.5143
0.03413	-15.6017		0.0955	-15.3945		0.03413	-15.293		0.0955	-15.5585		0.06425	-15.3393		0.0955	-15.3474		0.07276	-15.482
0.03641	-15.601		0.10187	-15.3756		0.03641	-15.293		0.10187	-15.5759		0.06854	-15.3682		0.10187	-15.3346		0.07761	-15.4499
0.03868	-15.6003		0.10823	-15.357		0.03868	-15.2931		0.10823	-15.5929		0.07282	-15.3988		0.10823	-15.3224		0.08246	-15.4179
0.04096	-15.5996		0.1146	-15.3388		0.04096	-15.2932		0.1146	-15.6089		0.07711	-15.43		0.1146	-15.3105		0.08731	-15.3865
0.04323	-15.599		0.12096	-15.3212		0.04323	-15.2932		0.12096	-15.6214		0.08139	-15.4614		0.12096	-15.2992		0.09216	-15.3556
0.04551	-15.5985		0.12733	-15.305		0.04551	-15.2933		0.12733	-15.6134		0.08567	-15.4929		0.12733	-15.289		0.09701	-15.326
0.04778	-15.5981		0.1337	-15.294		0.04778	-15.2934		0.1337	-15.6067		0.08996	-15.5243		0.1337	-15.2891		0.10186	-15.3
0.05006	-15.5977	X	0.14007	-15.2932	A	0.05006	-15.2936	Z	0.14007	-15.6127	G	0.09424	-15.5394	Y	0.14007	-15.2934	D	0.10671	-15.2932	Z
0	-15.6068	G	0	-15.5976	X	0	-15.2932	A	0	-15.2862	Z	0	-15.6068	G	0	-15.5339	Y	0	-15.2783	D
0.00228	-15.6065		0.00637	-15.6067		0.00228	-15.2929		0.00637	-15.2865		0.00428	-15.5908		0.00637	-15.5367		0.00485	-15.282
0.00455	-15.606		0.01273	-15.6131		0.00455	-15.2925		0.01273	-15.2929		0.00857	-15.5615		0.01273	-15.5209		0.0097	-15.3047
0.00683	-15.6053		0.0191	-15.6012		0.00683	-15.2922		0.0191	-15.3066		0.01285	-15.531		0.0191	-15.5042		0.01455	-15.3319
0.0091	-15.6045		0.02547	-15.5854		0.0091	-15.2918		0.02547	-15.3229		0.01713	-15.5003		0.02547	-15.4878		0.0194	-15.3605
0.01138	-15.6036		0.03183	-15.5689		0.01138	-15.2915		0.03183	-15.3402		0.02142	-15.4697		0.03183	-15.4717		0.02425	-15.3901
0.01365	-15.6027		0.0382	-15.552		0.01365	-15.2911		0.0382	-15.3581		0.0257	-15.4395		0.0382	-15.4562		0.0291	-15.4204
0.01593	-15.6018		0.04457	-15.5349		0.01593	-15.2907		0.04457	-15.3763		0.02999	-15.4097		0.04457	-15.441		0.03395	-15.4513
0.0182	-15.6009		0.05093	-15.5175		0.0182	-15.2903		0.05093	-15.3936		0.03427	-15.3807		0.05093	-15.4264		0.0388	-15.4827
0.02048	-15.6001		0.0573	-15.5001		0.02048	-15.2899		0.0573	-15.4104		0.03855	-15.3528		0.0573	-15.4123		0.04365	-15.5144
0.02275	-15.5993		0.06367	-15.4825		0.02275	-15.2895		0.06367	-15.4273		0.04284	-15.3267		0.06367	-15.3986		0.04851	-15.5459
0.02503	-15.5986		0.07003	-15.4649		0.02503	-15.2891		0.07003	-15.4442		0.04712	-15.3045		0.07003	-15.3853		0.05335	-15.5506
0.0273	-15.5979		0.0764	-15.4473		0.0273	-15.2887		0.0764	-15.4611		0.0514	-15.2965		0.0764	-15.3724		0.05821	-15.5557
0.02958	-15.5973		0.08277	-15.4298		0.02958	-15.2883		0.08277	-15.4779		0.05569	-15.3054		0.08277	-15.3599		0.06306	-15.5271
0.03186	-15.5968		0.08913	-15.4123		0.03186	-15.2879		0.08913	-15.4946		0.05997	-15.3099		0.08913	-15.3477		0.06791	-15.4973
0.03413	-15.5964		0.0955	-15.3944		0.03413	-15.2875		0.0955	-15.5112		0.06425	-15.3361		0.0955	-15.3355		0.07276	-15.4674
0.03641	-15.5962		0.10187	-15.3755		0.03641	-15.2871		0.10187	-15.5277		0.06854	-15.3653		0.10187	-15.3226		0.07761	-15.4376
0.03868	-15.596		0.10823	-15.3569		0.03868	-15.2868		0.10823	-15.5439		0.07282	-15.3958		0.10823	-15.3103		0.08246	-15.408
0.04096	-15.5961		0.1146	-15.3387		0.04096	-15.2865		0.1146	-15.5599		0.07711	-15.427		0.1146	-15.2988		0.08731	-15.3788
0.04323	-15.5963		0.12096	-15.3211		0.04323	-15.2863		0.12096	-15.5755		0.08139	-15.4586		0.12096	-15.2887		0.09216	-15.3501
0.04551	-15.5966		0.12733	-15.305		0.04551	-15.2861		0.12733	-15.5903		0.08567	-15.4903		0.12733	-15.2837		0.09701	-15.3226
0.04778	-15.5971		0.1337	-15.294		0.04778	-15.2861		0.1337	-15.5995		0.08996	-15.5219		0.1337	-15.2797		0.10186	-15.2987
0.05006	-15.5976	X	0.14007	-15.2932	A	0.05006	-15.2862	Z	0.14007	-15.6068	G	0.09424	-15.5339	Y	0.14007	-15.2783	D	0.10671	-15.2932	Z
0	-15.587	G	0	-15.5885	X	0	-15.2693	A	0	-15.2797	Z	0	-15.587	G	0	-15.5328	Y	0	-15.2749	D
0.00228	-15.5869		0.00637	-15.5771		0.00228	-15.2695		0.00637	-15.2802		0.00428	-15.5791		0.00637	-15.5201		0.00485	-15.2733
0.00455	-15.5868		0.01273	-15.5619		0.00455	-15.2697		0.01273	-15.271		0.00857	-15.5481		0.01273	-15.5047		0.0097	-15.2882
0.00683	-15.5867		0.0191	-15.5461		0.00683	-15.2699		0.0191	-15.284		0.01285	-15.5169		0.0191	-15.4895		0.01455	-15.3148
0.0091	-15.5867		0.02547	-15.5301		0.0091	-15.2703		0.02547	-15.3018		0.01713	-15.4857		0.02547	-15.4746		0.0194	-15.3438
0.01138	-15.5868		0.03183	-15.5139		0.01138	-15.2707		0.03183	-15.3199		0.02142	-15.4547		0.03183	-15.4598		0.02425	-15.3735
0.01365	-15.5868		0.0382	-15.4976		0.01365	-15.2711		0.0382	-15.3382		0.0257	-15.4241		0.0382	-15.4451		0.0291	-15.4035
0.01593	-15.5869		0.04457	-15.4811		0.01593	-15.2716		0.04457	-15.3566		0.02999	-15.3941		0.04457	-15.4306		0.03395	-15.4335
0.0182	-15.5871		0.05093	-15.4645		0.0182	-15.2721		0.05093	-15.3741		0.03427	-15.3649		0.05093	-15.4161		0.0388	-15.4635
0.02048	-15.5872		0.0573	-15.4477		0.02048	-15.2727		0.0573	-15.391		0.03855	-15.3366		0.0573	-15.4017		0.04365	-15.4935
0.02275	-15.5875		0.06367	-15.4309		0.02275	-15.2733		0.06367	-15.4081		0.04284	-15.3101		0.06367	-15.3875		0.04851	-15.5231
0.02503	-15.5877		0.07003	-15.4141		0.02503	-15.2739		0.07003	-15.4252		0.04712	-15.2871		0.07003	-15.3735		0.05335	-15.5455
0.0273	-15.5879		0.0764	-15.3971		0.0273	-15.2745		0.0764	-15.4424		0.0514	-15.2867		0.0764	-15.3599		0.05821	-15.5248
0.02958	-15.5881		0.08277	-15.3802		0.02958	-15.2751		0.08277	-15.4596		0.05569	-15.2956		0.08277	-15.3466		0.06306	-15.4934
0.03186	-15.5884		0.08913	-15.3632		0.03186	-15.2758		0.08913	-15.4767		0.05997	-15.3076		0.08913	-15.3337		0.06791	-15.462
0.03413	-15.5886		0.0955	-15.3457		0.03413	-15.2764		0.0955	-15.4939		0.06425	-15.325		0.0955	-15.321		0.07276	-15.4307
0.03641	-15.5887		0.10187	-15.3272		0.03641	-15.277		0.10187	-15.5109		0.06854	-15.3517		0.10187	-15.3079		0.07761	-15.3995
0.03868	-15.5889		0.10823	-15.3089		0.03868	-15.2776		0.10823	-15.5279		0.07282	-15.3812		0.10823	-15.296		0.08246	-15.3686
0.04096	-15.5889		0.1146	-15.291		0.04096	-15.2782		0.1146	-15.5447		0.07711	-15.4117		0.1146	-15.286		0.08731	-15.338
0.04323	-15.5889		0.12096	-15.274		0.04323	-15.2787		0.12096	-15.5614		0.08139	-15.4428		0.12096	-15.28		0.09216	-15.3079
0.04551	-15.5888		0.12733	-15.2658		0.04551	-15.2791		0.12733	-15.5777		0.08567	-15.474		0.12733	-15.2779		0.09701	-15.2792
0.04778	-15.5887		0.1337	-15.2714		0.04778	-15.2795		0.1337	-15.5922		0.08996	-15.5051		0.1337	-15.2764		0.10186	-15.2686
0.05006	-15.5885	X	0.14007	-15.2693	A	0.05006	-15.2797	Z	0.14007	-15.587	G	0.09424	-15.5328	Y	0.14007	-15.2749	D	0.10671	-15.2693	Z
0	-15.5838	G	0	-15.5885	X	0	-15.2693	A	0	-15.2707	Z	0	-15.5837	G	0	-15.5288	Y	0	-15.2714	D
0.00228	-15.5836		0.00637	-15.577		0.00228	-15.2689		0.00637	-15.2612		0.00428	-15.5561		0.00637	-15.5158		0.00485	-15.2663
0.00455	-15.5835		0.01273	-15.5618		0.00455	-15.2686		0.01273	-15.2644		0.00857	-15.5263		0.01273	-15.5001		0.0097	-15.276
0.00683	-15.5834		0.0191	-15.546		0.00683	-15.2683		0.0191	-15.2671		0.01285	-15.4964		0.0191	-15.4843		0.01455	-15.3025
0.0091	-15.5834		0.02547	-15.53		0.0091	-15.2682		0.02547	-15.284		0.01713	-15.4667		0.02547	-15.4683		0.0194	-15.3306
0.01138	-15.5834		0.03183	-15.5138		0.01138	-15.2681		0.03183	-15.3022		0.02142	-15.4373		0.03183	-15.4525		0.02425	-15.3594
0.01365	-15.5834		0.0382	-15.4975		0.01365	-15.2681		0.0382	-15.3208		0.0257	-15.4081		0.0382	-15.4369		0.0291	-15.3887
0.01593	-15.5835		0.04457	-15.481		0.01593	-15.2681		0.04457	-15.3395		0.02999	-15.3794		0.04457	-15.4214		0.03395	-15.4184
0.0182	-15.5837		0.05093	-15.4644		0.0182	-15.2681		0.05093	-15.3572		0.03427	-15.3511		0.05093	-15.4063		0.0388	-15.4483
0.02048	-15.5838		0.0573	-15.4477		0.02048	-15.2682		0.0573	-15.3743		0.03855	-15.3235		0.0573	-15.3914		0.04365	-15.4785
0.02275	-15.584		0.06367	-15.4309		0.02275	-15.2684		0.06367	-15.3914		0.04284	-15.297		0.06367	-15.3768		0.04851	-15.5087
0.02503	-15.5842		0.07003	-15.414		0.02503	-15.2685		0.07003	-15.4084		0.04712	-15.2728		0.07003	-15.3627		0.05335	-15.5378
0.0273	-15.5844		0.0764	-15.397		0.0273	-15.2687		0.0764	-15.4253		0.0514	-15.2635		0.0764	-15.3489		0.05821	-15.5141
0.02958	-15.5847		0.08277	-15.3801		0.02958	-15.269		0.08277	-15.4421		0.05569	-15.2667		0.08277	-15.3355		0.06306	-15.4838
0.03186	-15.585		0.08913	-15.3631		0.03186	-15.2691		0.08913	-15.4588		0.05997	-15.288		0.08913	-15.3226		0.06791	-15.4535
0.03413	-15.5854		0.0955	-15.3456		0.03413	-15.2694		0.0955	-15.4753		0.06425	-15.3155		0.0955	-15.3097		0.07276	-15.4232
0.03641	-15.5858		0.10187	-15.3272		0.03641	-15.2696		0.10187	-15.4916		0.06854	-15.3452		0.10187	-15.2964		0.07761	-15.3931
0.03868	-15.5862		0.10823	-15.3089		0.03868	-15.2698		0.10823	-15.5078		0.07282	-15.3757		0.10823	-15.2841		0.08246	-15.3633
0.04096	-15.5866		0.1146	-15.2909		0.04096	-15.27		0.1146	-15.5238		0.07711	-15.4067		0.1146	-15.2741		0.08731	-15.3337
0.04323	-15.587		0.12096	-15.2739		0.04323	-15.2702		0.12096	-15.5396		0.08139	-15.4379		0.12096	-15.2693		0.09216	-15.3046
0.04551	-15.5875		0.12733	-15.2658		0.04551	-15.2704		0.12733	-15.5552		0.08567	-15.4691		0.12733	-15.2701		0.09701	-15.277
0.04778	-15.588		0.1337	-15.2714		0.04778	-15.2706		0.1337	-15.5705		0.08996	-15.5004		0.1337	-15.2712		0.10186	-15.2676
0.05006	-15.5884	X	0.14007	-15.2693	A	0.05006	-15.2707	Z	0.14007	-15.5838	G	0.09424	-15.5288	Y	0.14007	-15.2714	D	0.10671	-15.2693	Z
0	-15.2629	G	0	-15.239	X	0	-15.2527	A	0	-15.2476	Z	0	-15.2629	G	0	-15.2527	Y	0	-15.243	D
0.00228	-15.2627		0.00637	-15.2381		0.00228	-15.2526		0.00637	-15.2515		0.00428	-15.2622		0.00637	-15.2518		0.00485	-15.2451
0.00455	-15.2623		0.01273	-15.2372		0.00455	-15.2525		0.01273	-15.2527		0.00857	-15.2615		0.01273	-15.2509		0.0097	-15.2349
0.00683	-15.262		0.0191	-15.2361		0.00683	-15.2523		0.0191	-15.2512		0.01285	-15.2607		0.0191	-15.2499		0.01455	-15.2106
0.0091	-15.2615		0.02547	-15.2349		0.0091	-15.2521		0.02547	-15.2389		0.01713	-15.2598		0.02547	-15.2488		0.0194	-15.2009
0.01138	-15.2609		0.03183	-15.2336		0.01138	-15.2518		0.03183	-15.2312		0.02142	-15.2587		0.03183	-15.2476		0.02425	-15.1996
0.01365	-15.2603		0.0382	-15.2322		0.01365	-15.2515		0.0382	-15.2303		0.0257	-15.2575		0.0382	-15.2461		0.0291	-15.1991
0.01593	-15.2595		0.04457	-15.2307		0.01593	-15.2512		0.04457	-15.2323		0.02999	-15.2561		0.04457	-15.2445		0.03395	-15.1989
0.0182	-15.2587		0.05093	-15.2292		0.0182	-15.2508		0.05093	-15.2345		0.03427	-15.2546		0.05093	-15.2427		0.0388	-15.1989
0.02048	-15.2578		0.0573	-15.2276		0.02048	-15.2504		0.0573	-15.2367		0.03855	-15.253		0.0573	-15.2408		0.04365	-15.199
0.02275	-15.2568		0.06367	-15.226		0.02275	-15.25		0.06367	-15.2393		0.04284	-15.2522		0.06367	-15.2386		0.04851	-15.1993
0.02503	-15.2557		0.07003	-15.2244		0.02503	-15.2496		0.07003	-15.2419		0.04712	-15.2615		0.07003	-15.2365		0.05335	-15.1997
0.0273	-15.2546		0.0764	-15.2229		0.0273	-15.2492		0.0764	-15.2446		0.0514	-15.2611		0.0764	-15.2342		0.05821	-15.2003
0.02958	-15.2533		0.08277	-15.2217		0.02958	-15.2489		0.08277	-15.2472		0.05569	-15.2568		0.08277	-15.232		0.06306	-15.2009
0.03186	-15.252		0.08913	-15.2209		0.03186	-15.2485		0.08913	-15.2497		0.05997	-15.2613		0.08913	-15.2299		0.06791	-15.2018
0.03413	-15.2506		0.0955	-15.2203		0.03413	-15.2482		0.0955	-15.252		0.06425	-15.2599		0.0955	-15.2286		0.07276	-15.2029
0.03641	-15.2492		0.10187	-15.2206		0.03641	-15.2479		0.10187	-15.2541		0.06854	-15.2573		0.10187	-15.2346		0.07761	-15.2044
0.03868	-15.2476		0.10823	-15.225		0.03868	-15.2477		0.10823	-15.2561		0.07282	-15.2553		0.10823	-15.2415		0.08246	-15.2069
0.04096	-15.246		0.1146	-15.2347		0.04096	-15.2476		0.1146	-15.2578		0.07711	-15.254		0.1146	-15.247		0.08731	-15.2117
0.04323	-15.2443		0.12096	-15.2469		0.04323	-15.2475		0.12096	-15.2594		0.08139	-15.253		0.12096	-15.2473		0.09216	-15.2232
0.04551	-15.2426		0.12733	-15.2515		0.04551	-15.2474		0.12733	-15.2608		0.08567	-15.2525		0.12733	-15.2456		0.09701	-15.2434
0.04778	-15.2408		0.1337	-15.2464		0.04778	-15.2475		0.1337	-15.2619		0.08996	-15.2523		0.1337	-15.2436		0.10186	-15.2481
0.05006	-15.239	X	0.14007	-15.2527	A	0.05006	-15.2476	Z	0.14007	-15.2629	G	0.09424	-15.2526	Y	0.14007	-15.243	D	0.10671	-15.2527	Z
0	-15.1978	G	0	-15.2389	X	0	-15.2527	A	0	-15.2453	Z	0	-15.1978	G	0	-15.235	Y	0	-15.2384	D
0.00228	-15.1978		0.00637	-15.2381		0.00228	-15.2524		0.00637	-15.2473		0.00428	-15.1974		0.00637	-15.2339		0.00485	-15.2428
0.00455	-15.1982		0.01273	-15.237		0.00455	-15.252		0.01273	-15.2467		0.00857	-15.1975		0.01273	-15.232		0.0097	-15.2253
0.00683	-15.1989		0.0191	-15.236		0.00683	-15.2516		0.0191	-15.2431		0.01285	-15.1981		0.0191	-15.2296		0.01455	-15.2043
0.0091	-15.2		0.02547	-15.2348		0.0091	-15.2512		0.02547	-15.2335		0.01713	-15.1991		0.02547	-15.2268		0.0194	-15.1952
0.01138	-15.2013		0.03183	-15.2335		0.01138	-15.2508		0.03183	-15.2233		0.02142	-15.2007		0.03183	-15.2236		0.02425	-15.1926
0.01365	-15.2029		0.0382	-15.2321		0.01365	-15.2503		0.0382	-15.213		0.0257	-15.2029		0.0382	-15.2201		0.0291	-15.1918
0.01593	-15.2047		0.04457	-15.2306		0.01593	-15.2498		0.04457	-15.2072		0.02999	-15.206		0.04457	-15.2167		0.03395	-15.1916
0.0182	-15.2067		0.05093	-15.2291		0.0182	-15.2493		0.05093	-15.2043		0.03427	-15.2113		0.05093	-15.2134		0.0388	-15.1918
0.02048	-15.2088		0.0573	-15.2275		0.02048	-15.2488		0.0573	-15.2025		0.03855	-15.2217		0.0573	-15.2105		0.04365	-15.1923
0.02275	-15.211		0.06367	-15.2259		0.02275	-15.2483		0.06367	-15.2012		0.04284	-15.2378		0.06367	-15.2084		0.04851	-15.1929
0.02503	-15.2132		0.07003	-15.2243		0.02503	-15.2478		0.07003	-15.2002		0.04712	-15.249		0.07003	-15.2078		0.05335	-15.1938
0.0273	-15.2156		0.0764	-15.2228		0.0273	-15.2473		0.0764	-15.1994		0.0514	-15.2501		0.0764	-15.2092		0.05821	-15.1948
0.02958	-15.2179		0.08277	-15.2216		0.02958	-15.2469		0.08277	-15.1987		0.05569	-15.2523		0.08277	-15.2132		0.06306	-15.196
0.03186	-15.2203		0.08913	-15.2208		0.03186	-15.2464		0.08913	-15.1981		0.05997	-15.2538		0.08913	-15.2196		0.06791	-15.1974
0.03413	-15.2227		0.0955	-15.2203		0.03413	-15.2461		0.0955	-15.1975		0.06425	-15.2433		0.0955	-15.2259		0.07276	-15.199
0.03641	-15.2251		0.10187	-15.2206		0.03641	-15.2457		0.10187	-15.197		0.06854	-15.2352		0.10187	-15.2259		0.07761	-15.201
0.03868	-15.2275		0.10823	-15.225		0.03868	-15.2455		0.10823	-15.1967		0.07282	-15.2328		0.10823	-15.2319		0.08246	-15.204
0.04096	-15.2298		0.1146	-15.2347		0.04096	-15.2453		0.1146	-15.1965		0.07711	-15.2325		0.1146	-15.2384		0.08731	-15.2099
0.04323	-15.2322		0.12096	-15.2468		0.04323	-15.2452		0.12096	-15.1965		0.08139	-15.2329		0.12096	-15.2433		0.09216	-15.2229
0.04551	-15.2345		0.12733	-15.2514		0.04551	-15.2451		0.12733	-15.1966		0.08567	-15.2337		0.12733	-15.2405		0.09701	-15.2422
0.04778	-15.2368		0.1337	-15.2463		0.04778	-15.2451		0.1337	-15.1971		0.08996	-15.2344		0.1337	-15.2382		0.10186	-15.2474
0.05006	-15.239	X	0.14007	-15.2527	A	0.05006	-15.2453	Z	0.14007	-15.1978	G	0.09424	-15.235	Y	0.14007	-15.2384	D	0.10671	-15.2527	Z
0	-15.1397	G	0	-15.1138	X	0	-15.2228	A	0	-15.2316	Z	0	-15.1397	G	0	-15.1773	Y	0	-15.2303	D
0.00228	-15.1394		0.00637	-15.1131		0.00228	-15.223		0.00637	-15.2346		0.00428	-15.1394		0.00637	-15.1763		0.00485	-15.224
0.00455	-15.1388		0.01273	-15.1125		0.00455	-15.2233		0.01273	-15.2368		0.00857	-15.1397		0.01273	-15.1749		0.0097	-15.2044
0.00683	-15.1378		0.0191	-15.1121		0.00683	-15.2236		0.0191	-15.22		0.01285	-15.1404		0.0191	-15.1733		0.01455	-15.1984
0.0091	-15.1366		0.02547	-15.112		0.0091	-15.224		0.02547	-15.2045		0.01713	-15.1418		0.02547	-15.1714		0.0194	-15.1809
0.01138	-15.1352		0.03183	-15.1121		0.01138	-15.2244		0.03183	-15.2004		0.02142	-15.1446		0.03183	-15.1692		0.02425	-15.1584
0.01365	-15.1337		0.0382	-15.1128		0.01365	-15.2249		0.0382	-15.1965		0.0257	-15.153		0.0382	-15.1669		0.0291	-15.1381
0.01593	-15.132		0.04457	-15.114		0.01593	-15.2253		0.04457	-15.1892		0.02999	-15.1673		0.04457	-15.1646		0.03395	-15.1214
0.0182	-15.1302		0.05093	-15.1165		0.0182	-15.2258		0.05093	-15.1781		0.03427	-15.1834		0.05093	-15.1681		0.0388	-15.1125
0.02048	-15.1284		0.0573	-15.1205		0.02048	-15.2263		0.0573	-15.1662		0.03855	-15.1988		0.0573	-15.174		0.04365	-15.1107
0.02275	-15.1266		0.06367	-15.1268		0.02275	-15.2268		0.06367	-15.1548		0.04284	-15.2164		0.06367	-15.1807		0.04851	-15.1101
0.02503	-15.1248		0.07003	-15.1352		0.02503	-15.2273		0.07003	-15.1447		0.04712	-15.2332		0.07003	-15.188		0.05335	-15.1099
0.0273	-15.1231		0.0764	-15.1455		0.0273	-15.2278		0.0764	-15.1364		0.0514	-15.2371		0.0764	-15.1954		0.05821	-15.1101
0.02958	-15.1215		0.08277	-15.1572		0.02958	-15.2283		0.08277	-15.132		0.05569	-15.248		0.08277	-15.2029		0.06306	-15.1114
0.03186	-15.1201		0.08913	-15.1699		0.03186	-15.2288		0.08913	-15.1314		0.05997	-15.2431		0.08913	-15.2104		0.06791	-15.1178
0.03413	-15.1187		0.0955	-15.1825		0.03413	-15.2293		0.0955	-15.1323		0.06425	-15.2323		0.0955	-15.2174		0.07276	-15.1305
0.03641	-15.1176		0.10187	-15.1936		0.03641	-15.2297		0.10187	-15.1334		0.06854	-15.2159		0.10187	-15.2216		0.07761	-15.1467
0.03868	-15.1166		0.10823	-15.2024		0.03868	-15.2302		0.10823	-15.1346		0.07282	-15.1969		0.10823	-15.2195		0.08246	-15.1652
0.04096	-15.1157		0.1146	-15.2088		0.04096	-15.2306		0.1146	-15.1358		0.07711	-15.1815		0.1146	-15.2174		0.08731	-15.1837
0.04323	-15.115		0.12096	-15.2167		0.04323	-15.2309		0.12096	-15.1369		0.08139	-15.1769		0.12096	-15.2231		0.09216	-15.1983
0.04551	-15.1145		0.12733	-15.2278		0.04551	-15.2312		0.12733	-15.1379		0.08567	-15.1765		0.12733	-15.2302		0.09701	-15.2129
0.04778	-15.1141		0.1337	-15.2321		0.04778	-15.2315		0.1337	-15.1389		0.08996	-15.1768		0.1337	-15.2305		0.10186	-15.2313
0.05006	-15.1138	X	0.14007	-15.2228	A	0.05006	-15.2316	Z	0.14007	-15.1397	G	0.09424	-15.1773	Y	0.14007	-15.2303	D	0.10671	-15.2228	Z
0	-15.113	G	0	-15.1138	X	0	-15.2228	A	0	-15.2251	Z	0	-15.113	G	0	-15.1662	Y	0	-15.2259	D
0.00228	-15.1128		0.00637	-15.113		0.00228	-15.2223		0.00637	-15.2255		0.00428	-15.1136		0.00637	-15.1651		0.00485	-15.2141
0.00455	-15.1127		0.01273	-15.1125		0.00455	-15.2219		0.01273	-15.2189		0.00857	-15.1161		0.01273	-15.1636		0.0097	-15.1967
0.00683	-15.1126		0.0191	-15.1121		0.00683	-15.2216		0.0191	-15.2105		0.01285	-15.1207		0.0191	-15.1619		0.01455	-15.1838
0.0091	-15.1124		0.02547	-15.112		0.0091	-15.2213		0.02547	-15.2033		0.01713	-15.1274		0.02547	-15.1604		0.0194	-15.1665
0.01138	-15.1123		0.03183	-15.1121		0.01138	-15.2212		0.03183	-15.1925		0.02142	-15.1358		0.03183	-15.1596		0.02425	-15.1455
0.01365	-15.1122		0.0382	-15.1127		0.01365	-15.2211		0.0382	-15.1821		0.0257	-15.1421		0.0382	-15.1605		0.0291	-15.1269
0.01593	-15.1121		0.04457	-15.114		0.01593	-15.2211		0.04457	-15.1701		0.02999	-15.1469		0.04457	-15.1634		0.03395	-15.1152
0.0182	-15.112		0.05093	-15.1164		0.0182	-15.2212		0.05093	-15.1567		0.03427	-15.1616		0.05093	-15.1628		0.0388	-15.1075
0.02048	-15.1119		0.0573	-15.1205		0.02048	-15.2214		0.0573	-15.1429		0.03855	-15.1829		0.0573	-15.1626		0.04365	-15.1004
0.02275	-15.1119		0.06367	-15.1267		0.02275	-15.2216		0.06367	-15.1305		0.04284	-15.199		0.06367	-15.1655		0.04851	-15.0975
0.02503	-15.1118		0.07003	-15.1352		0.02503	-15.2218		0.07003	-15.1248		0.04712	-15.2135		0.07003	-15.1697		0.05335	-15.0977
0.0273	-15.1118		0.0764	-15.1455		0.0273	-15.2221		0.0764	-15.124		0.0514	-15.2275		0.0764	-15.1739		0.05821	-15.1006
0.02958	-15.1118		0.08277	-15.1572		0.02958	-15.2225		0.08277	-15.1215		0.05569	-15.2333		0.08277	-15.1783		0.06306	-15.106
0.03186	-15.1119		0.08913	-15.1699		0.03186	-15.2228		0.08913	-15.117		0.05997	-15.2343		0.08913	-15.1837		0.06791	-15.1123
0.03413	-15.1119		0.0955	-15.1825		0.03413	-15.2231		0.0955	-15.1131		0.06425	-15.2205		0.0955	-15.1908		0.07276	-15.1224
0.03641	-15.112		0.10187	-15.1936		0.03641	-15.2235		0.10187	-15.1107		0.06854	-15.2038		0.10187	-15.1983		0.07761	-15.1388
0.03868	-15.1122		0.10823	-15.2023		0.03868	-15.2238		0.10823	-15.1097		0.07282	-15.1879		0.10823	-15.2064		0.08246	-15.1586
0.04096	-15.1123		0.1146	-15.2087		0.04096	-15.2241		0.1146	-15.1097		0.07711	-15.1757		0.1146	-15.2148		0.08731	-15.1792
0.04323	-15.1126		0.12096	-15.2167		0.04323	-15.2244		0.12096	-15.1103		0.08139	-15.1675		0.12096	-15.2171		0.09216	-15.197
0.04551	-15.1129		0.12733	-15.2278		0.04551	-15.2247		0.12733	-15.1112		0.08567	-15.1658		0.12733	-15.2205		0.09701	-15.2115
0.04778	-15.1133		0.1337	-15.2321		0.04778	-15.2249		0.1337	-15.1121		0.08996	-15.1658		0.1337	-15.2257		0.10186	-15.23
0.05006	-15.1138	X	0.14007	-15.2228	A	0.05006	-15.2251	Z	0.14007	-15.113	G	0.09424	-15.1662	Y	0.14007	-15.2259	D	0.10671	-15.2228	Z
0	-15.0893	G	0	-15.0797	X	0	-15.2121	A	0	-15.2096	Z	0	-15.0893	G	0	-15.1429	Y	0	-15.208	D
0.00228	-15.0892		0.00637	-15.0791		0.00228	-15.212		0.00637	-15.2089		0.00428	-15.0898		0.00637	-15.1425		0.00485	-15.2033
0.00455	-15.089		0.01273	-15.0788		0.00455	-15.2119		0.01273	-15.2002		0.00857	-15.0923		0.01273	-15.1427		0.0097	-15.1918
0.00683	-15.0889		0.0191	-15.0792		0.00683	-15.2118		0.0191	-15.1985		0.01285	-15.0965		0.0191	-15.1434		0.01455	-15.1696
0.0091	-15.0888		0.02547	-15.0801		0.0091	-15.2117		0.02547	-15.1958		0.01713	-15.1022		0.02547	-15.1446		0.0194	-15.1454
0.01138	-15.0887		0.03183	-15.0815		0.01138	-15.2116		0.03183	-15.1838		0.02142	-15.1093		0.03183	-15.1466		0.02425	-15.1241
0.01365	-15.0886		0.0382	-15.0832		0.01365	-15.2114		0.0382	-15.1676		0.0257	-15.1194		0.0382	-15.1492		0.0291	-15.1083
0.01593	-15.0885		0.04457	-15.0855		0.01593	-15.2112		0.04457	-15.1519		0.02999	-15.1355		0.04457	-15.1521		0.03395	-15.0981
0.0182	-15.0884		0.05093	-15.0887		0.0182	-15.211		0.05093	-15.1369		0.03427	-15.1468		0.05093	-15.1552		0.0388	-15.0897
0.02048	-15.0882		0.0573	-15.0929		0.02048	-15.2107		0.0573	-15.1263		0.03855	-15.1571		0.0573	-15.1577		0.04365	-15.086
0.02275	-15.088		0.06367	-15.0973		0.02275	-15.2105		0.06367	-15.122		0.04284	-15.1762		0.06367	-15.1584		0.04851	-15.0835
0.02503	-15.0878		0.07003	-15.1019		0.02503	-15.2103		0.07003	-15.1147		0.04712	-15.1998		0.07003	-15.1598		0.05335	-15.0823
0.0273	-15.0875		0.0764	-15.1077		0.0273	-15.2101		0.0764	-15.1039		0.0514	-15.2253		0.0764	-15.1636		0.05821	-15.0829
0.02958	-15.087		0.08277	-15.116		0.02958	-15.2099		0.08277	-15.095		0.05569	-15.2294		0.08277	-15.1696		0.06306	-15.0859
0.03186	-15.0866		0.08913	-15.1275		0.03186	-15.2097		0.08913	-15.0901		0.05997	-15.216		0.08913	-15.1757		0.06791	-15.0951
0.03413	-15.0859		0.0955	-15.1408		0.03413	-15.2096		0.0955	-15.0884		0.06425	-15.1993		0.0955	-15.1801		0.07276	-15.1022
0.03641	-15.0852		0.10187	-15.1542		0.03641	-15.2094		0.10187	-15.0879		0.06854	-15.1823		0.10187	-15.1845		0.07761	-15.1078
0.03868	-15.0845		0.10823	-15.1677		0.03868	-15.2093		0.10823	-15.0878		0.07282	-15.1736		0.10823	-15.1912		0.08246	-15.1231
0.04096	-15.0836		0.1146	-15.1798		0.04096	-15.2093		0.1146	-15.0879		0.07711	-15.1688		0.1146	-15.1982		0.08731	-15.1446
0.04323	-15.0827		0.12096	-15.1885		0.04323	-15.2093		0.12096	-15.088		0.08139	-15.1602		0.12096	-15.2041		0.09216	-15.1661
0.04551	-15.0817		0.12733	-15.1944		0.04551	-15.2094		0.12733	-15.0882		0.08567	-15.1501		0.12733	-15.2072		0.09701	-15.1832
0.04778	-15.0807		0.1337	-15.2027		0.04778	-15.2094		0.1337	-15.0886		0.08996	-15.1443		0.1337	-15.2081		0.10186	-15.1953
0.05006	-15.0797	X	0.14007	-15.2121	A	0.05006	-15.2096	Z	0.14007	-15.0893	G	0.09424	-15.1429	Y	0.14007	-15.208	D	0.10671	-15.2121	Z
0	-15.0684	G	0	-15.0797	X	0	-15.212	A	0	-15.2095	Z	0	-15.0684	G	0	-15.1388	Y	0	-15.2055	D
0.00228	-15.0683		0.00637	-15.079		0.00228	-15.2117		0.00637	-15.1989		0.00428	-15.0699		0.00637	-15.1381		0.00485	-15.1902
0.00455	-15.0682		0.01273	-15.0788		0.00455	-15.2114		0.01273	-15.1893		0.00857	-15.0721		0.01273	-15.1378		0.0097	-15.1773
0.00683	-15.0682		0.0191	-15.0792		0.00683	-15.2111		0.0191	-15.1767		0.01285	-15.0756		0.0191	-15.138		0.01455	-15.1573
0.0091	-15.0682		0.02547	-15.0801		0.0091	-15.2109		0.02547	-15.1656		0.01713	-15.0821		0.02547	-15.1385		0.0194	-15.1346
0.01138	-15.0683		0.03183	-15.0814		0.01138	-15.2106		0.03183	-15.154		0.02142	-15.0926		0.03183	-15.1389		0.02425	-15.1139
0.01365	-15.0684		0.0382	-15.0831		0.01365	-15.2104		0.0382	-15.1419		0.0257	-15.1063		0.0382	-15.1397		0.0291	-15.1002
0.01593	-15.0686		0.04457	-15.0854		0.01593	-15.2101		0.04457	-15.1299		0.02999	-15.1178		0.04457	-15.1408		0.03395	-15.0917
0.0182	-15.0688		0.05093	-15.0887		0.0182	-15.2099		0.05093	-15.1178		0.03427	-15.1298		0.05093	-15.1417		0.0388	-15.0848
0.02048	-15.0691		0.0573	-15.0928		0.02048	-15.2097		0.0573	-15.1095		0.03855	-15.146		0.0573	-15.1424		0.04365	-15.0777
0.02275	-15.0695		0.06367	-15.0972		0.02275	-15.2095		0.06367	-15.1011		0.04284	-15.1709		0.06367	-15.1441		0.04851	-15.0744
0.02503	-15.0699		0.07003	-15.1018		0.02503	-15.2093		0.07003	-15.0934		0.04712	-15.193		0.07003	-15.1502		0.05335	-15.0747
0.0273	-15.0704		0.0764	-15.1076		0.0273	-15.2092		0.0764	-15.0879		0.0514	-15.2096		0.0764	-15.1567		0.05821	-15.0785
0.02958	-15.0709		0.08277	-15.1159		0.02958	-15.2091		0.08277	-15.0835		0.05569	-15.2163		0.08277	-15.1629		0.06306	-15.0848
0.03186	-15.0715		0.08913	-15.1274		0.03186	-15.209		0.08913	-15.079		0.05997	-15.2023		0.08913	-15.1696		0.06791	-15.0878
0.03413	-15.0723		0.0955	-15.1407		0.03413	-15.209		0.0955	-15.0767		0.06425	-15.1863		0.0955	-15.1762		0.07276	-15.0928
0.03641	-15.073		0.10187	-15.1541		0.03641	-15.209		0.10187	-15.0746		0.06854	-15.1736		0.10187	-15.1808		0.07761	-15.1041
0.03868	-15.0739		0.10823	-15.1676		0.03868	-15.209		0.10823	-15.0725		0.07282	-15.1598		0.10823	-15.1837		0.08246	-15.1188
0.04096	-15.0749		0.1146	-15.1798		0.04096	-15.2091		0.1146	-15.0708		0.07711	-15.1545		0.1146	-15.1867		0.08731	-15.1388
0.04323	-15.076		0.12096	-15.1885		0.04323	-15.2091		0.12096	-15.0696		0.08139	-15.1487		0.12096	-15.1904		0.09216	-15.1614
0.04551	-15.0772		0.12733	-15.1943		0.04551	-15.2092		0.12733	-15.0689		0.08567	-15.1427		0.12733	-15.1955		0.09701	-15.1808
0.04778	-15.0784		0.1337	-15.2026		0.04778	-15.2093		0.1337	-15.0685		0.08996	-15.1393		0.1337	-15.2017		0.10186	-15.1946
0.05006	-15.0797	X	0.14007	-15.212	A	0.05006	-15.2095	Z	0.14007	-15.0684	G	0.09424	-15.1388	Y	0.14007	-15.2055	D	0.10671	-15.212	Z
0	-15.0681	G	0	-15.0648	X	0	-15.1851	A	0	-15.1861	Z	0	-15.0681	G	0	-15.132	Y	0	-15.1817	D
0.00228	-15.068		0.00637	-15.0641		0.00228	-15.185		0.00637	-15.1838		0.00428	-15.0672		0.00637	-15.1317		0.00485	-15.1767
0.00455	-15.0678		0.01273	-15.0637		0.00455	-15.185		0.01273	-15.1789		0.00857	-15.0697		0.01273	-15.1322		0.0097	-15.1562
0.00683	-15.0677		0.0191	-15.0631		0.00683	-15.185		0.0191	-15.1692		0.01285	-15.0738		0.0191	-15.1333		0.01455	-15.1322
0.0091	-15.0675		0.02547	-15.0625		0.0091	-15.1849		0.02547	-15.1541		0.01713	-15.0797		0.02547	-15.1346		0.0194	-15.112
0.01138	-15.0673		0.03183	-15.0629		0.01138	-15.1849		0.03183	-15.1379		0.02142	-15.0886		0.03183	-15.1354		0.02425	-15.1024
0.01365	-15.0671		0.0382	-15.0653		0.01365	-15.1849		0.0382	-15.1222		0.0257	-15.0989		0.0382	-15.1347		0.0291	-15.0927
0.01593	-15.067		0.04457	-15.0689		0.01593	-15.1849		0.04457	-15.1138		0.02999	-15.1091		0.04457	-15.1324		0.03395	-15.081
0.0182	-15.0668		0.05093	-15.0724		0.0182	-15.1849		0.05093	-15.112		0.03427	-15.119		0.05093	-15.1306		0.0388	-15.0745
0.02048	-15.0667		0.0573	-15.0749		0.02048	-15.1849		0.0573	-15.1036		0.03855	-15.1373		0.0573	-15.1362		0.04365	-15.0713
0.02275	-15.0665		0.06367	-15.0769		0.02275	-15.1849		0.06367	-15.0917		0.04284	-15.1541		0.06367	-15.1418		0.04851	-15.068
0.02503	-15.0664		0.07003	-15.0796		0.02503	-15.185		0.07003	-15.0815		0.04712	-15.1811		0.07003	-15.143		0.05335	-15.0656
0.0273	-15.0663		0.0764	-15.084		0.0273	-15.185		0.0764	-15.0778		0.0514	-15.2064		0.0764	-15.1433		0.05821	-15.0638
0.02958	-15.0661		0.08277	-15.0899		0.02958	-15.1851		0.08277	-15.0771		0.05569	-15.2072		0.08277	-15.1436		0.06306	-15.0631
0.03186	-15.066		0.08913	-15.0963		0.03186	-15.1852		0.08913	-15.0752		0.05997	-15.1886		0.08913	-15.1453		0.06791	-15.0664
0.03413	-15.0659		0.0955	-15.1049		0.03413	-15.1853		0.0955	-15.0704		0.06425	-15.1699		0.0955	-15.1492		0.07276	-15.0763
0.03641	-15.0657		0.10187	-15.1164		0.03641	-15.1854		0.10187	-15.0662		0.06854	-15.1601		0.10187	-15.1547		0.07761	-15.0864
0.03868	-15.0656		0.10823	-15.1303		0.03868	-15.1855		0.10823	-15.0637		0.07282	-15.1553		0.10823	-15.1613		0.08246	-15.095
0.04096	-15.0655		0.1146	-15.1453		0.04096	-15.1856		0.1146	-15.0625		0.07711	-15.1414		0.1146	-15.1683		0.08731	-15.1077
0.04323	-15.0653		0.12096	-15.1603		0.04323	-15.1857		0.12096	-15.0633		0.08139	-15.1351		0.12096	-15.1748		0.09216	-15.1302
0.04551	-15.0651		0.12733	-15.1741		0.04551	-15.1859		0.12733	-15.0648		0.08567	-15.1336		0.12733	-15.1794		0.09701	-15.1553
0.04778	-15.0649		0.1337	-15.1829		0.04778	-15.186		0.1337	-15.0665		0.08996	-15.1324		0.1337	-15.1814		0.10186	-15.1774
0.05006	-15.0648	X	0.14007	-15.1851	A	0.05006	-15.1861	Z	0.14007	-15.0681	G	0.09424	-15.132	Y	0.14007	-15.1817	D	0.10671	-15.1852	Z
0	-15.0597	G	0	-15.0647	X	0	-15.1851	A	0	-15.1837	Z	0	-15.0597	G	0	-15.123	Y	0	-15.1701	D
0.00228	-15.0595		0.00637	-15.064		0.00228	-15.1849		0.00637	-15.1808		0.00428	-15.0629		0.00637	-15.1217		0.00485	-15.1616
0.00455	-15.0593		0.01273	-15.0637		0.00455	-15.1846		0.01273	-15.1693		0.00857	-15.0638		0.01273	-15.1196		0.0097	-15.1422
0.00683	-15.059		0.0191	-15.0631		0.00683	-15.1844		0.0191	-15.1542		0.01285	-15.0657		0.0191	-15.1169		0.01455	-15.1198
0.0091	-15.0586		0.02547	-15.0625		0.0091	-15.1842		0.02547	-15.1387		0.01713	-15.0704		0.02547	-15.1139		0.0194	-15.103
0.01138	-15.0582		0.03183	-15.0629		0.01138	-15.184		0.03183	-15.1238		0.02142	-15.0777		0.03183	-15.1146		0.02425	-15.0906
0.01365	-15.058		0.0382	-15.0653		0.01365	-15.1839		0.0382	-15.1125		0.0257	-15.0853		0.0382	-15.1188		0.0291	-15.0814
0.01593	-15.058		0.04457	-15.0689		0.01593	-15.1837		0.04457	-15.1041		0.02999	-15.0963		0.04457	-15.1238		0.03395	-15.0766
0.0182	-15.0581		0.05093	-15.0723		0.0182	-15.1836		0.05093	-15.0886		0.03427	-15.1153		0.05093	-15.1281		0.0388	-15.0705
0.02048	-15.0582		0.0573	-15.0748		0.02048	-15.1834		0.0573	-15.0763		0.03855	-15.1294		0.0573	-15.1254		0.04365	-15.0637
0.02275	-15.0584		0.06367	-15.0769		0.02275	-15.1834		0.06367	-15.0739		0.04284	-15.1494		0.06367	-15.1234		0.04851	-15.0591
0.02503	-15.0586		0.07003	-15.0795		0.02503	-15.1833		0.07003	-15.0722		0.04712	-15.1727		0.07003	-15.1239		0.05335	-15.0565
0.0273	-15.059		0.0764	-15.084		0.0273	-15.1832		0.0764	-15.0676		0.0514	-15.1854		0.0764	-15.1265		0.05821	-15.0556
0.02958	-15.0594		0.08277	-15.0898		0.02958	-15.1831		0.08277	-15.0643		0.05569	-15.1855		0.08277	-15.1305		0.06306	-15.0562
0.03186	-15.0599		0.08913	-15.0962		0.03186	-15.1831		0.08913	-15.0625		0.05997	-15.1781		0.08913	-15.1349		0.06791	-15.0588
0.03413	-15.0605		0.0955	-15.1047		0.03413	-15.1831		0.0955	-15.0612		0.06425	-15.1671		0.0955	-15.1387		0.07276	-15.0663
0.03641	-15.0611		0.10187	-15.1163		0.03641	-15.1831		0.10187	-15.0604		0.06854	-15.1514		0.10187	-15.1423		0.07761	-15.0791
0.03868	-15.0617		0.10823	-15.1302		0.03868	-15.1832		0.10823	-15.0604		0.07282	-15.1399		0.10823	-15.1474		0.08246	-15.09
0.04096	-15.0623		0.1146	-15.1451		0.04096	-15.1832		0.1146	-15.0606		0.07711	-15.1357		0.1146	-15.1533		0.08731	-15.1041
0.04323	-15.0629		0.12096	-15.1602		0.04323	-15.1833		0.12096	-15.0605		0.08139	-15.1264		0.12096	-15.1592		0.09216	-15.1271
0.04551	-15.0636		0.12733	-15.174		0.04551	-15.1834		0.12733	-15.0604		0.08567	-15.1234		0.12733	-15.1645		0.09701	-15.1533
0.04778	-15.0642		0.1337	-15.1828		0.04778	-15.1835		0.1337	-15.0601		0.08996	-15.1229		0.1337	-15.1685		0.10186	-15.177
0.05006	-15.0647	X	0.14007	-15.1851	A	0.05006	-15.1837	Z	0.14007	-15.0597	G	0.09424	-15.123	Y	0.14007	-15.1701	D	0.10671	-15.1851	Z
0	-15.0588	G	0	-15.0456	X	0	-15.0924	A	0	-15.1077	Z	0	-15.0588	G	0	-15.1071	Y	0	-15.0997	D
0.00228	-15.0587		0.00637	-15.0446		0.00228	-15.0933		0.00637	-15.1076		0.00428	-15.0544		0.00637	-15.1067		0.00485	-15.099
0.00455	-15.0585		0.01273	-15.044		0.00455	-15.0942		0.01273	-15.1073		0.00857	-15.0552		0.01273	-15.1073		0.0097	-15.098
0.00683	-15.0583		0.0191	-15.0449		0.00683	-15.0952		0.0191	-15.107		0.01285	-15.0588		0.0191	-15.1087		0.01455	-15.0956
0.0091	-15.0582		0.02547	-15.0466		0.0091	-15.0961		0.02547	-15.107		0.01713	-15.0613		0.02547	-15.1112		0.0194	-15.0854
0.01138	-15.0581		0.03183	-15.048		0.01138	-15.097		0.03183	-15.1072		0.02142	-15.0647		0.03183	-15.1108		0.02425	-15.0798
0.01365	-15.0577		0.0382	-15.0477		0.01365	-15.098		0.0382	-15.1042		0.0257	-15.0729		0.0382	-15.1082		0.0291	-15.0762
0.01593	-15.0571		0.04457	-15.046		0.01593	-15.0989		0.04457	-15.0924		0.02999	-15.085		0.04457	-15.1068		0.03395	-15.0673
0.0182	-15.0565		0.05093	-15.0441		0.0182	-15.0998		0.05093	-15.0794		0.03427	-15.1034		0.05093	-15.1074		0.0388	-15.0566
0.02048	-15.0558		0.0573	-15.0439		0.02048	-15.1006		0.0573	-15.0705		0.03855	-15.1258		0.0573	-15.1091		0.04365	-15.0478
0.02275	-15.0551		0.06367	-15.0483		0.02275	-15.1015		0.06367	-15.0628		0.04284	-15.1439		0.06367	-15.11		0.04851	-15.0422
0.02503	-15.0544		0.07003	-15.0558		0.02503	-15.1023		0.07003	-15.0611		0.04712	-15.1479		0.07003	-15.1087		0.05335	-15.04
0.0273	-15.0535		0.0764	-15.0625		0.0273	-15.103		0.0764	-15.058		0.0514	-15.1502		0.0764	-15.1069		0.05821	-15.0411
0.02958	-15.0527		0.08277	-15.069		0.02958	-15.1037		0.08277	-15.0544		0.05569	-15.1519		0.08277	-15.1109		0.06306	-15.0451
0.03186	-15.0519		0.08913	-15.0781		0.03186	-15.1044		0.08913	-15.0528		0.05997	-15.1524		0.08913	-15.1159		0.06791	-15.0495
0.03413	-15.051		0.0955	-15.086		0.03413	-15.105		0.0955	-15.0531		0.06425	-15.1509		0.0955	-15.1187		0.07276	-15.0509
0.03641	-15.0501		0.10187	-15.0894		0.03641	-15.1056		0.10187	-15.0544		0.06854	-15.1459		0.10187	-15.1177		0.07761	-15.0548
0.03868	-15.0492		0.10823	-15.0908		0.03868	-15.1061		0.10823	-15.0558		0.07282	-15.1344		0.10823	-15.1145		0.08246	-15.072
0.04096	-15.0483		0.1146	-15.0915		0.04096	-15.1065		0.1146	-15.0564		0.07711	-15.1234		0.1146	-15.1104		0.08731	-15.087
0.04323	-15.0475		0.12096	-15.092		0.04323	-15.1069		0.12096	-15.0559		0.08139	-15.1226		0.12096	-15.1064		0.09216	-15.0916
0.04551	-15.0467		0.12733	-15.0922		0.04551	-15.1072		0.12733	-15.0555		0.08567	-15.1152		0.12733	-15.1029		0.09701	-15.0926
0.04778	-15.0461		0.1337	-15.0924		0.04778	-15.1075		0.1337	-15.0568		0.08996	-15.1089		0.1337	-15.1005		0.10186	-15.0926
0.05006	-15.0456	X	0.14007	-15.0924	A	0.05006	-15.1077	Z	0.14007	-15.0588	G	0.09424	-15.1071	Y	0.14007	-15.0997	D	0.10671	-15.0924	Z
0	-15.0445	G	0	-15.0456	X	0	-15.0924	A	0	-15.0785	Z	0	-15.0445	G	0	-15.0848	Y	0	-15.0858	D
0.00228	-15.0443		0.00637	-15.0445		0.00228	-15.0912		0.00637	-15.0785		0.00428	-15.0455		0.00637	-15.0845		0.00485	-15.085
0.00455	-15.0442		0.01273	-15.044		0.00455	-15.09		0.01273	-15.0785		0.00857	-15.0433		0.01273	-15.0853		0.0097	-15.0841
0.00683	-15.0442		0.0191	-15.0448		0.00683	-15.0888		0.0191	-15.0783		0.01285	-15.043		0.0191	-15.0869		0.01455	-15.083
0.0091	-15.0442		0.02547	-15.0465		0.0091	-15.0877		0.02547	-15.0778		0.01713	-15.0529		0.02547	-15.0891		0.0194	-15.0813
0.01138	-15.0442		0.03183	-15.0479		0.01138	-15.0866		0.03183	-15.077		0.02142	-15.0588		0.03183	-15.0917		0.02425	-15.0683
0.01365	-15.0443		0.0382	-15.0476		0.01365	-15.0855		0.0382	-15.076		0.0257	-15.0613		0.0382	-15.0942		0.0291	-15.0572
0.01593	-15.0444		0.04457	-15.0459		0.01593	-15.0846		0.04457	-15.0752		0.02999	-15.0805		0.04457	-15.0959		0.03395	-15.0469
0.0182	-15.0445		0.05093	-15.044		0.0182	-15.0837		0.05093	-15.073		0.03427	-15.096		0.05093	-15.0962		0.0388	-15.0376
0.02048	-15.0446		0.0573	-15.0438		0.02048	-15.0828		0.0573	-15.0656		0.03855	-15.1143		0.0573	-15.0962		0.04365	-15.0305
0.02275	-15.0447		0.06367	-15.0482		0.02275	-15.082		0.06367	-15.0592		0.04284	-15.1258		0.06367	-15.0976		0.04851	-15.026
0.02503	-15.0447		0.07003	-15.0557		0.02503	-15.0813		0.07003	-15.054		0.04712	-15.1312		0.07003	-15.1007		0.05335	-15.0243
0.0273	-15.0447		0.0764	-15.0624		0.0273	-15.0807		0.0764	-15.0495		0.0514	-15.1349		0.0764	-15.1048		0.05821	-15.0258
0.02958	-15.0447		0.08277	-15.069		0.02958	-15.0801		0.08277	-15.0457		0.05569	-15.1374		0.08277	-15.1038		0.06306	-15.0304
0.03186	-15.0447		0.08913	-15.078		0.03186	-15.0796		0.08913	-15.0451		0.05997	-15.1382		0.08913	-15.1016		0.06791	-15.0369
0.03413	-15.0447		0.0955	-15.0859		0.03413	-15.0792		0.0955	-15.0438		0.06425	-15.1354		0.0955	-15.0987		0.07276	-15.0427
0.03641	-15.0446		0.10187	-15.0893		0.03641	-15.0789		0.10187	-15.0404		0.06854	-15.1265		0.10187	-15.0948		0.07761	-15.0511
0.03868	-15.0445		0.10823	-15.0908		0.03868	-15.0786		0.10823	-15.0359		0.07282	-15.1203		0.10823	-15.0919		0.08246	-15.0675
0.04096	-15.0445		0.1146	-15.0915		0.04096	-15.0785		0.1146	-15.0372		0.07711	-15.1164		0.1146	-15.0898		0.08731	-15.0805
0.04323	-15.0445		0.12096	-15.0919		0.04323	-15.0784		0.12096	-15.0411		0.08139	-15.104		0.12096	-15.0881		0.09216	-15.0856
0.04551	-15.0447		0.12733	-15.0922		0.04551	-15.0783		0.12733	-15.0438		0.08567	-15.0937		0.12733	-15.0869		0.09701	-15.0884
0.04778	-15.045		0.1337	-15.0923		0.04778	-15.0784		0.1337	-15.0443		0.08996	-15.087		0.1337	-15.0861		0.10186	-15.0905
0.05006	-15.0456	X	0.14007	-15.0924	A	0.05006	-15.0785	Z	0.14007	-15.0445	G	0.09424	-15.0848	Y	0.14007	-15.0858	D	0.10671	-15.0924	Z
0	-15.0355	G	0	-15.0382	X	0	-15.043	A	0	-15.0421	Z	0	-15.0355	G	0	-15.0753	Y	0	-15.0762	D
0.00228	-15.0353		0.00637	-15.0371		0.00228	-15.0428		0.00637	-15.0429		0.00428	-15.0329		0.00637	-15.0755		0.00485	-15.0754
0.00455	-15.0352		0.01273	-15.0351		0.00455	-15.0427		0.01273	-15.0448		0.00857	-15.0323		0.01273	-15.0765		0.0097	-15.0745
0.00683	-15.0351		0.0191	-15.0315		0.00683	-15.0425		0.0191	-15.047		0.01285	-15.0367		0.0191	-15.0778		0.01455	-15.0729
0.0091	-15.035		0.02547	-15.027		0.0091	-15.0424		0.02547	-15.0497		0.01713	-15.0354		0.02547	-15.0795		0.0194	-15.0697
0.01138	-15.035		0.03183	-15.0224		0.01138	-15.0422		0.03183	-15.0526		0.02142	-15.0411		0.03183	-15.0814		0.02425	-15.0594
0.01365	-15.035		0.0382	-15.0182		0.01365	-15.042		0.0382	-15.0556		0.0257	-15.0583		0.0382	-15.0836		0.0291	-15.0396
0.01593	-15.035		0.04457	-15.0161		0.01593	-15.0419		0.04457	-15.0587		0.02999	-15.0674		0.04457	-15.0859		0.03395	-15.0247
0.0182	-15.0351		0.05093	-15.0198		0.0182	-15.0418		0.05093	-15.0604		0.03427	-15.0857		0.05093	-15.0881		0.0388	-15.018
0.02048	-15.0352		0.0573	-15.0262		0.02048	-15.0417		0.0573	-15.0605		0.03855	-15.1013		0.0573	-15.09		0.04365	-15.0138
0.02275	-15.0354		0.06367	-15.0295		0.02275	-15.0416		0.06367	-15.0535		0.04284	-15.1095		0.06367	-15.0912		0.04851	-15.012
0.02503	-15.0356		0.07003	-15.0329		0.02503	-15.0415		0.07003	-15.0417		0.04712	-15.1143		0.07003	-15.0931		0.05335	-15.0118
0.0273	-15.0358		0.0764	-15.0427		0.0273	-15.0415		0.0764	-15.039		0.0514	-15.1176		0.0764	-15.095		0.05821	-15.0127
0.02958	-15.036		0.08277	-15.0518		0.02958	-15.0414		0.08277	-15.0371		0.05569	-15.1198		0.08277	-15.0957		0.06306	-15.0154
0.03186	-15.0364		0.08913	-15.056		0.03186	-15.0414		0.08913	-15.0305		0.05997	-15.121		0.08913	-15.0958		0.06791	-15.021
0.03413	-15.0367		0.0955	-15.0562		0.03413	-15.0415		0.0955	-15.0267		0.06425	-15.1212		0.0955	-15.095		0.07276	-15.0323
0.03641	-15.037		0.10187	-15.054		0.03641	-15.0415		0.10187	-15.028		0.06854	-15.1202		0.10187	-15.0925		0.07761	-15.043
0.03868	-15.0373		0.10823	-15.0514		0.03868	-15.0415		0.10823	-15.0311		0.07282	-15.1129		0.10823	-15.0891		0.08246	-15.044
0.04096	-15.0377		0.1146	-15.0488		0.04096	-15.0416		0.1146	-15.0292		0.07711	-15.1005		0.1146	-15.0852		0.08731	-15.0426
0.04323	-15.038		0.12096	-15.0465		0.04323	-15.0417		0.12096	-15.0272		0.08139	-15.0897		0.12096	-15.0817		0.09216	-15.0419
0.04551	-15.0382		0.12733	-15.0446		0.04551	-15.0418		0.12733	-15.0296		0.08567	-15.0809		0.12733	-15.0788		0.09701	-15.0419
0.04778	-15.0383		0.1337	-15.0434		0.04778	-15.0419		0.1337	-15.0332		0.08996	-15.0756		0.1337	-15.0769		0.10186	-15.0423
0.05006	-15.0382	X	0.14007	-15.043	A	0.05006	-15.0421	Z	0.14007	-15.0355	G	0.09424	-15.0753	Y	0.14007	-15.0762	D	0.10671	-15.043	Z
0	-15.0136	G	0	-15.0382	X	0	-15.0429	A	0	-15.0402	Z	0	-15.0136	G	0	-15.0737	Y	0	-15.0616	D
0.00228	-15.0137		0.00637	-15.0371		0.00228	-15.0428		0.00637	-15.0399		0.00428	-15.0163		0.00637	-15.0723		0.00485	-15.0604
0.00455	-15.0141		0.01273	-15.035		0.00455	-15.0426		0.01273	-15.0396		0.00857	-15.0207		0.01273	-15.0709		0.0097	-15.0582
0.00683	-15.0148		0.0191	-15.0315		0.00683	-15.0424		0.0191	-15.0399		0.01285	-15.02		0.0191	-15.0701		0.01455	-15.055
0.0091	-15.0157		0.02547	-15.027		0.0091	-15.0423		0.02547	-15.0405		0.01713	-15.0242		0.02547	-15.07		0.0194	-15.0502
0.01138	-15.0168		0.03183	-15.0224		0.01138	-15.0421		0.03183	-15.0417		0.02142	-15.0376		0.03183	-15.0715		0.02425	-15.0429
0.01365	-15.018		0.0382	-15.0182		0.01365	-15.042		0.0382	-15.0431		0.0257	-15.0507		0.0382	-15.0742		0.0291	-15.0321
0.01593	-15.0192		0.04457	-15.016		0.01593	-15.0419		0.04457	-15.0445		0.02999	-15.0635		0.04457	-15.0775		0.03395	-15.0174
0.0182	-15.0205		0.05093	-15.0198		0.0182	-15.0417		0.05093	-15.0442		0.03427	-15.0809		0.05093	-15.0812		0.0388	-15.0097
0.02048	-15.0218		0.0573	-15.0262		0.02048	-15.0415		0.0573	-15.041		0.03855	-15.0907		0.0573	-15.0853		0.04365	-15.007
0.02275	-15.0232		0.06367	-15.0295		0.02275	-15.0413		0.06367	-15.0363		0.04284	-15.0959		0.06367	-15.0892		0.04851	-15.005
0.02503	-15.0246		0.07003	-15.0328		0.02503	-15.0412		0.07003	-15.0375		0.04712	-15.1002		0.07003	-15.0909		0.05335	-15.0047
0.0273	-15.026		0.0764	-15.0427		0.0273	-15.0409		0.0764	-15.0327		0.0514	-15.104		0.0764	-15.0902		0.05821	-15.0069
0.02958	-15.0275		0.08277	-15.0518		0.02958	-15.0407		0.08277	-15.0273		0.05569	-15.1074		0.08277	-15.088		0.06306	-15.0113
0.03186	-15.0289		0.08913	-15.0559		0.03186	-15.0406		0.08913	-15.0233		0.05997	-15.1103		0.08913	-15.0845		0.06791	-15.0187
0.03413	-15.0303		0.0955	-15.0561		0.03413	-15.0404		0.0955	-15.019		0.06425	-15.1126		0.0955	-15.08		0.07276	-15.0273
0.03641	-15.0317		0.10187	-15.0539		0.03641	-15.0402		0.10187	-15.015		0.06854	-15.1129		0.10187	-15.0748		0.07761	-15.0379
0.03868	-15.0331		0.10823	-15.0513		0.03868	-15.0401		0.10823	-15.015		0.07282	-15.1077		0.10823	-15.0703		0.08246	-15.0405
0.04096	-15.0344		0.1146	-15.0487		0.04096	-15.04		0.1146	-15.0171		0.07711	-15.0964		0.1146	-15.0668		0.08731	-15.0408
0.04323	-15.0356		0.12096	-15.0464		0.04323	-15.04		0.12096	-15.0178		0.08139	-15.0843		0.12096	-15.0643		0.09216	-15.041
0.04551	-15.0367		0.12733	-15.0445		0.04551	-15.04		0.12733	-15.0156		0.08567	-15.0747		0.12733	-15.0627		0.09701	-15.0414
0.04778	-15.0376		0.1337	-15.0433		0.04778	-15.0401		0.1337	-15.0137		0.08996	-15.0738		0.1337	-15.0619		0.10186	-15.0422
0.05006	-15.0382	X	0.14007	-15.0429	A	0.05006	-15.0402	Z	0.14007	-15.0136	G	0.09424	-15.0737	Y	0.14007	-15.0616	D	0.10671	-15.0429	Z
0	-15.0084	G	0	-15.0073	X	0	-15.0214	A	0	-15.0244	Z	0	-15.0084	G	0	-15.0651	Y	0	-15.0311	D
0.00228	-15.0083		0.00637	-15.0065		0.00228	-15.0214		0.00637	-15.0247		0.00428	-15.0084		0.00637	-15.065		0.00485	-15.0302
0.00455	-15.0082		0.01273	-15.0059		0.00455	-15.0215		0.01273	-15.0258		0.00857	-15.0094		0.01273	-15.0658		0.0097	-15.029
0.00683	-15.0082		0.0191	-15.0052		0.00683	-15.0216		0.0191	-15.0273		0.01285	-15.0111		0.0191	-15.0671		0.01455	-15.0275
0.0091	-15.0081		0.02547	-15.0043		0.0091	-15.0217		0.02547	-15.0289		0.01713	-15.0174		0.02547	-15.0688		0.0194	-15.0256
0.01138	-15.0081		0.03183	-15.0034		0.01138	-15.0218		0.03183	-15.0303		0.02142	-15.0247		0.03183	-15.0702		0.02425	-15.0232
0.01365	-15.0082		0.0382	-15.004		0.01365	-15.022		0.0382	-15.0311		0.0257	-15.0343		0.0382	-15.0714		0.0291	-15.02
0.01593	-15.0082		0.04457	-15.0073		0.01593	-15.0221		0.04457	-15.0314		0.02999	-15.0532		0.04457	-15.073		0.03395	-15.0145
0.0182	-15.0083		0.05093	-15.009		0.0182	-15.0222		0.05093	-15.0316		0.03427	-15.0599		0.05093	-15.0746		0.0388	-15.003
0.02048	-15.0083		0.0573	-15.0111		0.02048	-15.0224		0.0573	-15.0329		0.03855	-15.0606		0.0573	-15.0757		0.04365	-14.9972
0.02275	-15.0084		0.06367	-15.0178		0.02275	-15.0226		0.06367	-15.0318		0.04284	-15.0607		0.06367	-15.0756		0.04851	-14.994
0.02503	-15.0084		0.07003	-15.0245		0.02503	-15.0227		0.07003	-15.0223		0.04712	-15.0607		0.07003	-15.0742		0.05335	-14.9925
0.0273	-15.0084		0.0764	-15.0245		0.0273	-15.0229		0.0764	-15.0163		0.0514	-15.0607		0.0764	-15.0717		0.05821	-14.9935
0.02958	-15.0083		0.08277	-15.0231		0.02958	-15.023		0.08277	-15.0103		0.05569	-15.0606		0.08277	-15.0686		0.06306	-14.9962
0.03186	-15.0083		0.08913	-15.0221		0.03186	-15.0232		0.08913	-15.0072		0.05997	-15.0609		0.08913	-15.0648		0.06791	-15.0034
0.03413	-15.0082		0.0955	-15.0212		0.03413	-15.0233		0.0955	-15.0062		0.06425	-15.062		0.0955	-15.0602		0.07276	-15.0131
0.03641	-15.0081		0.10187	-15.02		0.03641	-15.0235		0.10187	-15.0064		0.06854	-15.0645		0.10187	-15.054		0.07761	-15.0201
0.03868	-15.008		0.10823	-15.0196		0.03868	-15.0236		0.10823	-15.0058		0.07282	-15.0671		0.10823	-15.0478		0.08246	-15.024
0.04096	-15.0079		0.1146	-15.0198		0.04096	-15.0238		0.1146	-15.0057		0.07711	-15.0692		0.1146	-15.0417		0.08731	-15.0257
0.04323	-15.0077		0.12096	-15.0203		0.04323	-15.0239		0.12096	-15.0064		0.08139	-15.0709		0.12096	-15.0365		0.09216	-15.0254
0.04551	-15.0075		0.12733	-15.0209		0.04551	-15.024		0.12733	-15.0072		0.08567	-15.0721		0.12733	-15.0329		0.09701	-15.0237
0.04778	-15.0074		0.1337	-15.0213		0.04778	-15.0242		0.1337	-15.0078		0.08996	-15.0677		0.1337	-15.0313		0.10186	-15.0219
0.05006	-15.0072	X	0.14007	-15.0214	A	0.05006	-15.0244	Z	0.14007	-15.0084	G	0.09424	-15.0651	Y	0.14007	-15.0311	D	0.10671	-15.0214	Z
0	-15.0079	G	0	-15.0071	X	0	-15.0213	A	0	-15.0196	Z	0	-15.0079	G	0	-15.0629	Y	0	-15.0211	D
0.00228	-15.0076		0.00637	-15.0064		0.00228	-15.021		0.00637	-15.0196		0.00428	-15.0066		0.00637	-15.0615		0.00485	-15.0199
0.00455	-15.0071		0.01273	-15.0058		0.00455	-15.0207		0.01273	-15.0198		0.00857	-15.0041		0.01273	-15.0598		0.0097	-15.0178
0.00683	-15.0065		0.0191	-15.0051		0.00683	-15.0204		0.0191	-15.0201		0.01285	-15.004		0.0191	-15.058		0.01455	-15.015
0.0091	-15.0059		0.02547	-15.0041		0.0091	-15.0201		0.02547	-15.0209		0.01713	-15.0034		0.02547	-15.0561		0.0194	-15.0129
0.01138	-15.0053		0.03183	-15.0033		0.01138	-15.0198		0.03183	-15.0226		0.02142	-15.0061		0.03183	-15.0539		0.02425	-15.0118
0.01365	-15.0048		0.0382	-15.0039		0.01365	-15.0196		0.0382	-15.025		0.0257	-15.0263		0.0382	-15.0515		0.0291	-15.0103
0.01593	-15.0044		0.04457	-15.0072		0.01593	-15.0194		0.04457	-15.0275		0.02999	-15.0382		0.04457	-15.0486		0.03395	-15.0074
0.0182	-15.004		0.05093	-15.0089		0.0182	-15.0193		0.05093	-15.0276		0.03427	-15.0401		0.05093	-15.0452		0.0388	-15.0015
0.02048	-15.0038		0.0573	-15.0111		0.02048	-15.0191		0.0573	-15.0257		0.03855	-15.0409		0.0573	-15.0413		0.04365	-14.9937
0.02275	-15.0037		0.06367	-15.0178		0.02275	-15.019		0.06367	-15.0237		0.04284	-15.0428		0.06367	-15.037		0.04851	-14.9883
0.02503	-15.0036		0.07003	-15.0244		0.02503	-15.019		0.07003	-15.0199		0.04712	-15.0458		0.07003	-15.0325		0.05335	-14.9855
0.0273	-15.0036		0.0764	-15.0244		0.0273	-15.0189		0.0764	-15.0083		0.0514	-15.0495		0.0764	-15.0278		0.05821	-14.9867
0.02958	-15.0038		0.08277	-15.023		0.02958	-15.0189		0.08277	-14.9978		0.05569	-15.0531		0.08277	-15.0233		0.06306	-14.9918
0.03186	-15.0039		0.08913	-15.022		0.03186	-15.0189		0.08913	-14.9986		0.05997	-15.0565		0.08913	-15.0195		0.06791	-14.9992
0.03413	-15.0042		0.0955	-15.0211		0.03413	-15.0189		0.0955	-15.0006		0.06425	-15.0587		0.0955	-15.0168		0.07276	-15.0106
0.03641	-15.0045		0.10187	-15.0199		0.03641	-15.019		0.10187	-15.001		0.06854	-15.0593		0.10187	-15.0155		0.07761	-15.0171
0.03868	-15.0049		0.10823	-15.0196		0.03868	-15.019		0.10823	-15.0021		0.07282	-15.0595		0.10823	-15.016		0.08246	-15.0203
0.04096	-15.0053		0.1146	-15.0198		0.04096	-15.0191		0.1146	-15.004		0.07711	-15.0597		0.1146	-15.0174		0.08731	-15.0217
0.04323	-15.0057		0.12096	-15.0202		0.04323	-15.0192		0.12096	-15.0054		0.08139	-15.0601		0.12096	-15.0193		0.09216	-15.0221
0.04551	-15.0062		0.12733	-15.0208		0.04551	-15.0193		0.12733	-15.0063		0.08567	-15.0606		0.12733	-15.0207		0.09701	-15.0217
0.04778	-15.0067		0.1337	-15.0212		0.04778	-15.0194		0.1337	-15.0071		0.08996	-15.0615		0.1337	-15.0211		0.10186	-15.0211
0.05006	-15.0071	X	0.14007	-15.0213	A	0.05006	-15.0196	Z	0.14007	-15.0079	G	0.09424	-15.0629	Y	0.14007	-15.0211	D	0.10671	-15.0213	Z
0	-14.9882	G	0	-14.9761	X	0	-15.0012	A	0	-15.0154	Z	0	-14.9882	G	0	-15.0162	Y	0	-15.014	D
0.00228	-14.988		0.00637	-14.9757		0.00228	-15.0019		0.00637	-15.0156		0.00428	-14.9906		0.00637	-15.0154		0.00485	-15.0135
0.00455	-14.9877		0.01273	-14.9764		0.00455	-15.0027		0.01273	-15.0161		0.00857	-14.9971		0.01273	-15.0146		0.0097	-15.0131
0.00683	-14.9873		0.0191	-14.9784		0.00683	-15.0035		0.0191	-15.0169		0.01285	-15.0016		0.0191	-15.0139		0.01455	-15.0127
0.0091	-14.9868		0.02547	-14.9817		0.0091	-15.0042		0.02547	-15.0177		0.01713	-15.0013		0.02547	-15.0132		0.0194	-15.0109
0.01138	-14.9862		0.03183	-14.9859		0.01138	-15.005		0.03183	-15.0183		0.02142	-15.004		0.03183	-15.0124		0.02425	-15.0073
0.01365	-14.9855		0.0382	-14.9894		0.01365	-15.0058		0.0382	-15.0186		0.0257	-15.0176		0.0382	-15.0117		0.0291	-15.0033
0.01593	-14.9847		0.04457	-14.9898		0.01593	-15.0065		0.04457	-15.0189		0.02999	-15.0222		0.04457	-15.011		0.03395	-14.9991
0.0182	-14.984		0.05093	-14.9886		0.0182	-15.0073		0.05093	-15.0175		0.03427	-15.0245		0.05093	-15.0104		0.0388	-14.9938
0.02048	-14.9831		0.0573	-14.9914		0.02048	-15.0081		0.0573	-15.0146		0.03855	-15.0254		0.0573	-15.0099		0.04365	-14.9865
0.02275	-14.9823		0.06367	-14.9939		0.02275	-15.0088		0.06367	-15.0108		0.04284	-15.0247		0.06367	-15.0095		0.04851	-14.9815
0.02503	-14.9814		0.07003	-14.9947		0.02503	-15.0096		0.07003	-15.0064		0.04712	-15.023		0.07003	-15.0093		0.05335	-14.9797
0.0273	-14.9806		0.0764	-14.9955		0.0273	-15.0103		0.0764	-15.0021		0.0514	-15.0212		0.0764	-15.0093		0.05821	-14.981
0.02958	-14.9798		0.08277	-14.9972		0.02958	-15.011		0.08277	-14.9961		0.05569	-15.0196		0.08277	-15.0096		0.06306	-14.9867
0.03186	-14.979		0.08913	-14.9993		0.03186	-15.0117		0.08913	-14.9927		0.05997	-15.0185		0.08913	-15.0099		0.06791	-14.9925
0.03413	-14.9783		0.0955	-15.001		0.03413	-15.0124		0.0955	-14.9939		0.06425	-15.0178		0.0955	-15.0089		0.07276	-14.9913
0.03641	-14.9777		0.10187	-15.0014		0.03641	-15.013		0.10187	-14.9961		0.06854	-15.0175		0.10187	-15.0067		0.07761	-14.9891
0.03868	-14.9771		0.10823	-15.0015		0.03868	-15.0136		0.10823	-14.9964		0.07282	-15.0173		0.10823	-15.0096		0.08246	-14.9878
0.04096	-14.9767		0.1146	-15.0015		0.04096	-15.0141		0.1146	-14.9941		0.07711	-15.017		0.1146	-15.0124		0.08731	-14.9892
0.04323	-14.9764		0.12096	-15.0014		0.04323	-15.0145		0.12096	-14.9912		0.08139	-15.0167		0.12096	-15.0141		0.09216	-14.993
0.04551	-14.9761		0.12733	-15.0013		0.04551	-15.0149		0.12733	-14.9891		0.08567	-15.0162		0.12733	-15.0147		0.09701	-14.997
0.04778	-14.976		0.1337	-15.0012		0.04778	-15.0152		0.1337	-14.988		0.08996	-15.016		0.1337	-15.0144		0.10186	-15.0001
0.05006	-14.9761	X	0.14007	-15.0012	A	0.05006	-15.0154	Z	0.14007	-14.9882	G	0.09424	-15.0162	Y	0.14007	-15.014	D	0.10671	-15.0012	Z
0	-14.9787	G	0	-14.976	X	0	-15.0011	A	0	-14.9871	Z	0	-14.9787	G	0	-14.9461	Y	0	-14.9989	D
0.00228	-14.9785		0.00637	-14.9756		0.00228	-15.0001		0.00637	-14.9867		0.00428	-14.9777		0.00637	-14.9453		0.00485	-14.998
0.00455	-14.9784		0.01273	-14.9763		0.00455	-14.999		0.01273	-14.9857		0.00857	-14.9795		0.01273	-14.9455		0.0097	-14.9966
0.00683	-14.9782		0.0191	-14.9782		0.00683	-14.998		0.0191	-14.9842		0.01285	-14.9861		0.0191	-14.9467		0.01455	-14.995
0.0091	-14.978		0.02547	-14.9816		0.0091	-14.997		0.02547	-14.9825		0.01713	-14.9904		0.02547	-14.9489		0.0194	-14.9932
0.01138	-14.9778		0.03183	-14.9858		0.01138	-14.996		0.03183	-14.981		0.02142	-14.9965		0.03183	-14.9518		0.02425	-14.9911
0.01365	-14.9776		0.0382	-14.9893		0.01365	-14.995		0.0382	-14.9809		0.0257	-14.9901		0.0382	-14.9553		0.0291	-14.989
0.01593	-14.9774		0.04457	-14.9897		0.01593	-14.994		0.04457	-14.9825		0.02999	-14.9829		0.04457	-14.9595		0.03395	-14.9865
0.0182	-14.9772		0.05093	-14.9885		0.0182	-14.9931		0.05093	-14.9834		0.03427	-14.9755		0.05093	-14.964		0.0388	-14.9824
0.02048	-14.9771		0.0573	-14.9913		0.02048	-14.9922		0.0573	-14.984		0.03855	-14.9689		0.0573	-14.9688		0.04365	-14.9767
0.02275	-14.9769		0.06367	-14.9939		0.02275	-14.9914		0.06367	-14.9847		0.04284	-14.9632		0.06367	-14.974		0.04851	-14.9727
0.02503	-14.9766		0.07003	-14.9946		0.02503	-14.9907		0.07003	-14.9863		0.04712	-14.9585		0.07003	-14.9794		0.05335	-14.9723
0.0273	-14.9764		0.0764	-14.9955		0.0273	-14.9899		0.0764	-14.9903		0.0514	-14.9545		0.0764	-14.9849		0.05821	-14.974
0.02958	-14.9763		0.08277	-14.9971		0.02958	-14.9893		0.08277	-14.9936		0.05569	-14.9508		0.08277	-14.9906		0.06306	-14.9762
0.03186	-14.9761		0.08913	-14.9992		0.03186	-14.9887		0.08913	-14.9879		0.05997	-14.9475		0.08913	-14.9965		0.06791	-14.9779
0.03413	-14.9759		0.0955	-15.0009		0.03413	-14.9882		0.0955	-14.9874		0.06425	-14.9446		0.0955	-15.0017		0.07276	-14.9791
0.03641	-14.9757		0.10187	-15.0013		0.03641	-14.9878		0.10187	-14.9852		0.06854	-14.9429		0.10187	-15.0046		0.07761	-14.9806
0.03868	-14.9756		0.10823	-15.0014		0.03868	-14.9874		0.10823	-14.9813		0.07282	-14.9423		0.10823	-15.002		0.08246	-14.983
0.04096	-14.9756		0.1146	-15.0014		0.04096	-14.9871		0.1146	-14.9779		0.07711	-14.9424		0.1146	-14.9995		0.08731	-14.9859
0.04323	-14.9756		0.12096	-15.0013		0.04323	-14.987		0.12096	-14.9765		0.08139	-14.943		0.12096	-14.9983		0.09216	-14.9894
0.04551	-14.9756		0.12733	-15.0012		0.04551	-14.9869		0.12733	-14.9767		0.08567	-14.944		0.12733	-14.9981		0.09701	-14.994
0.04778	-14.9758		0.1337	-15.0011		0.04778	-14.9869		0.1337	-14.9777		0.08996	-14.9452		0.1337	-14.9986		0.10186	-14.9983
0.05006	-14.976	X	0.14007	-15.0011	A	0.05006	-14.9871	Z	0.14007	-14.9787	G	0.09424	-14.9461	Y	0.14007	-14.9989	D	0.10671	-15.0011	Z
0	-14.9522	G	0	-14.9456	X	0	-14.9683	A	0	-14.975	Z	0	-14.9522	G	0	-14.9453	Y	0	-14.9577	D
0.00228	-14.952		0.00637	-14.9457		0.00228	-14.9687		0.00637	-14.9752		0.00428	-14.9529		0.00637	-14.9448		0.00485	-14.9586
0.00455	-14.9519		0.01273	-14.9474		0.00455	-14.9691		0.01273	-14.9756		0.00857	-14.9573		0.01273	-14.9441		0.0097	-14.9615
0.00683	-14.9516		0.0191	-14.9505		0.00683	-14.9695		0.0191	-14.9763		0.01285	-14.9673		0.0191	-14.9434		0.01455	-14.965
0.0091	-14.9514		0.02547	-14.9546		0.0091	-14.9699		0.02547	-14.9771		0.01713	-14.9828		0.02547	-14.9429		0.0194	-14.9684
0.01138	-14.9511		0.03183	-14.96		0.01138	-14.9703		0.03183	-14.9781		0.02142	-14.9934		0.03183	-14.9429		0.02425	-14.9709
0.01365	-14.9507		0.0382	-14.9666		0.01365	-14.9707		0.0382	-14.9784		0.0257	-14.9895		0.0382	-14.9436		0.0291	-14.9718
0.01593	-14.9504		0.04457	-14.9745		0.01593	-14.9711		0.04457	-14.978		0.02999	-14.9811		0.04457	-14.945		0.03395	-14.9704
0.0182	-14.95		0.05093	-14.9821		0.0182	-14.9714		0.05093	-14.9776		0.03427	-14.9723		0.05093	-14.947		0.0388	-14.9668
0.02048	-14.9496		0.0573	-14.9835		0.02048	-14.9718		0.0573	-14.9787		0.03855	-14.9638		0.0573	-14.9497		0.04365	-14.962
0.02275	-14.9492		0.06367	-14.9816		0.02275	-14.9721		0.06367	-14.9818		0.04284	-14.957		0.06367	-14.9529		0.04851	-14.9579
0.02503	-14.9487		0.07003	-14.9801		0.02503	-14.9724		0.07003	-14.9847		0.04712	-14.9531		0.07003	-14.9564		0.05335	-14.9556
0.0273	-14.9482		0.0764	-14.979		0.0273	-14.9727		0.0764	-14.9855		0.0514	-14.9505		0.0764	-14.96		0.05821	-14.9553
0.02958	-14.9477		0.08277	-14.9782		0.02958	-14.973		0.08277	-14.9862		0.05569	-14.948		0.08277	-14.9635		0.06306	-14.958
0.03186	-14.9472		0.08913	-14.9776		0.03186	-14.9733		0.08913	-14.9839		0.05997	-14.9456		0.08913	-14.9666		0.06791	-14.9618
0.03413	-14.9471		0.0955	-14.9765		0.03413	-14.9736		0.0955	-14.9757		0.06425	-14.9437		0.0955	-14.9684		0.07276	-14.9655
0.03641	-14.947		0.10187	-14.9744		0.03641	-14.9738		0.10187	-14.9678		0.06854	-14.942		0.10187	-14.9683		0.07761	-14.9689
0.03868	-14.9468		0.10823	-14.9727		0.03868	-14.9741		0.10823	-14.9617		0.07282	-14.9406		0.10823	-14.9673		0.08246	-14.9709
0.04096	-14.9465		0.1146	-14.9712		0.04096	-14.9743		0.1146	-14.9573		0.07711	-14.9401		0.1146	-14.9655		0.08731	-14.9713
0.04323	-14.9462		0.12096	-14.97		0.04323	-14.9745		0.12096	-14.954		0.08139	-14.9406		0.12096	-14.9629		0.09216	-14.9706
0.04551	-14.946		0.12733	-14.969		0.04551	-14.9747		0.12733	-14.9521		0.08567	-14.9423		0.12733	-14.9604		0.09701	-14.9695
0.04778	-14.9458		0.1337	-14.9685		0.04778	-14.9749		0.1337	-14.9517		0.08996	-14.9442		0.1337	-14.9584		0.10186	-14.9686
0.05006	-14.9456	X	0.14007	-14.9683	A	0.05006	-14.975	Z	0.14007	-14.9522	G	0.09424	-14.9453	Y	0.14007	-14.9577	D	0.10671	-14.9683	Z
0	-14.9475	G	0	-14.9456	X	0	-14.9683	A	0	-14.9594	Z	0	-14.9475	G	0	-14.9372	Y	0	-14.9522	D
0.00228	-14.9474		0.00637	-14.9457		0.00228	-14.9675		0.00637	-14.9595		0.00428	-14.9481		0.00637	-14.9365		0.00485	-14.9514
0.00455	-14.9473		0.01273	-14.9474		0.00455	-14.9668		0.01273	-14.96		0.00857	-14.9499		0.01273	-14.936		0.0097	-14.9506
0.00683	-14.9472		0.0191	-14.9504		0.00683	-14.9661		0.0191	-14.9608		0.01285	-14.9576		0.0191	-14.9358		0.01455	-14.9495
0.0091	-14.9471		0.02547	-14.9546		0.0091	-14.9654		0.02547	-14.962		0.01713	-14.9764		0.02547	-14.9357		0.0194	-14.9484
0.01138	-14.9471		0.03183	-14.9599		0.01138	-14.9647		0.03183	-14.9637		0.02142	-14.984		0.03183	-14.9358		0.02425	-14.9474
0.01365	-14.9471		0.0382	-14.9666		0.01365	-14.964		0.0382	-14.9661		0.0257	-14.9772		0.0382	-14.936		0.0291	-14.9468
0.01593	-14.9471		0.04457	-14.9744		0.01593	-14.9634		0.04457	-14.969		0.02999	-14.9692		0.04457	-14.9366		0.03395	-14.9472
0.0182	-14.9472		0.05093	-14.982		0.0182	-14.9628		0.05093	-14.9711		0.03427	-14.9606		0.05093	-14.9375		0.0388	-14.9482
0.02048	-14.9472		0.0573	-14.9834		0.02048	-14.9622		0.0573	-14.9726		0.03855	-14.9532		0.0573	-14.939		0.04365	-14.9491
0.02275	-14.9473		0.06367	-14.9815		0.02275	-14.9617		0.06367	-14.9742		0.04284	-14.9484		0.06367	-14.9407		0.04851	-14.9492
0.02503	-14.9473		0.07003	-14.98		0.02503	-14.9612		0.07003	-14.9767		0.04712	-14.9424		0.07003	-14.9427		0.05335	-14.9499
0.0273	-14.9473		0.0764	-14.9789		0.0273	-14.9608		0.0764	-14.9797		0.0514	-14.937		0.0764	-14.9449		0.05821	-14.9521
0.02958	-14.9473		0.08277	-14.9781		0.02958	-14.9604		0.08277	-14.9822		0.05569	-14.9357		0.08277	-14.9471		0.06306	-14.953
0.03186	-14.9471		0.08913	-14.9775		0.03186	-14.96		0.08913	-14.9799		0.05997	-14.9349		0.08913	-14.9494		0.06791	-14.9543
0.03413	-14.9466		0.0955	-14.9764		0.03413	-14.9597		0.0955	-14.9702		0.06425	-14.934		0.0955	-14.9509		0.07276	-14.957
0.03641	-14.9462		0.10187	-14.9744		0.03641	-14.9595		0.10187	-14.9602		0.06854	-14.9331		0.10187	-14.9513		0.07761	-14.9608
0.03868	-14.9457		0.10823	-14.9726		0.03868	-14.9593		0.10823	-14.952		0.07282	-14.9331		0.10823	-14.9515		0.08246	-14.9648
0.04096	-14.9454		0.1146	-14.9711		0.04096	-14.9592		0.1146	-14.9485		0.07711	-14.9341		0.1146	-14.9518		0.08731	-14.9674
0.04323	-14.9452		0.12096	-14.9699		0.04323	-14.9592		0.12096	-14.9478		0.08139	-14.9354		0.12096	-14.9519		0.09216	-14.9681
0.04551	-14.9452		0.12733	-14.969		0.04551	-14.9592		0.12733	-14.9474		0.08567	-14.9362		0.12733	-14.952		0.09701	-14.9677
0.04778	-14.9453		0.1337	-14.9685		0.04778	-14.9592		0.1337	-14.9472		0.08996	-14.9367		0.1337	-14.9521		0.10186	-14.9675
0.05006	-14.9456	X	0.14007	-14.9683	A	0.05006	-14.9594	Z	0.14007	-14.9475	G	0.09424	-14.9372	Y	0.14007	-14.9522	D	0.10671	-14.9683	Z
0	-14.9256	G	0	-14.9346	X	0	-14.9319	A	0	-14.9346	Z	0	-14.9256	G	0	-14.9099	Y	0	-14.9464	D
0.00228	-14.9255		0.00637	-14.9336		0.00228	-14.932		0.00637	-14.9349		0.00428	-14.9288		0.00637	-14.9102		0.00485	-14.9446
0.00455	-14.9254		0.01273	-14.9323		0.00455	-14.9321		0.01273	-14.9357		0.00857	-14.9378		0.01273	-14.9109		0.0097	-14.9421
0.00683	-14.9254		0.0191	-14.9314		0.00683	-14.9322		0.0191	-14.937		0.01285	-14.9464		0.0191	-14.9114		0.01455	-14.9399
0.0091	-14.9255		0.02547	-14.9318		0.0091	-14.9323		0.02547	-14.9388		0.01713	-14.9474		0.02547	-14.9117		0.0194	-14.9384
0.01138	-14.9257		0.03183	-14.934		0.01138	-14.9324		0.03183	-14.941		0.02142	-14.948		0.03183	-14.9119		0.02425	-14.9375
0.01365	-14.9259		0.0382	-14.9372		0.01365	-14.9325		0.0382	-14.9436		0.0257	-14.9491		0.0382	-14.912		0.0291	-14.9367
0.01593	-14.9262		0.04457	-14.9403		0.01593	-14.9326		0.04457	-14.9463		0.02999	-14.9495		0.04457	-14.912		0.03395	-14.9353
0.0182	-14.9266		0.05093	-14.9429		0.0182	-14.9327		0.05093	-14.948		0.03427	-14.9488		0.05093	-14.9122		0.0388	-14.933
0.02048	-14.927		0.0573	-14.9447		0.02048	-14.9329		0.0573	-14.9488		0.03855	-14.9457		0.0573	-14.9127		0.04365	-14.9301
0.02275	-14.9275		0.06367	-14.9453		0.02275	-14.933		0.06367	-14.9493		0.04284	-14.9409		0.06367	-14.9135		0.04851	-14.9271
0.02503	-14.9281		0.07003	-14.9446		0.02503	-14.9331		0.07003	-14.9495		0.04712	-14.9381		0.07003	-14.9151		0.05335	-14.9244
0.0273	-14.9287		0.0764	-14.9429		0.0273	-14.9332		0.0764	-14.9492		0.0514	-14.9349		0.0764	-14.9174		0.05821	-14.9225
0.02958	-14.9293		0.08277	-14.9408		0.02958	-14.9334		0.08277	-14.9479		0.05569	-14.9289		0.08277	-14.9207		0.06306	-14.9214
0.03186	-14.9299		0.08913	-14.9389		0.03186	-14.9335		0.08913	-14.9458		0.05997	-14.9237		0.08913	-14.9248		0.06791	-14.9201
0.03413	-14.9306		0.0955	-14.9371		0.03413	-14.9336		0.0955	-14.9446		0.06425	-14.9224		0.0955	-14.929		0.07276	-14.9188
0.03641	-14.9313		0.10187	-14.935		0.03641	-14.9337		0.10187	-14.9448		0.06854	-14.9221		0.10187	-14.9324		0.07761	-14.9185
0.03868	-14.932		0.10823	-14.9335		0.03868	-14.9339		0.10823	-14.9443		0.07282	-14.921		0.10823	-14.9359		0.08246	-14.9197
0.04096	-14.9327		0.1146	-14.9327		0.04096	-14.934		0.1146	-14.9403		0.07711	-14.919		0.1146	-14.9394		0.08731	-14.9222
0.04323	-14.9334		0.12096	-14.9322		0.04323	-14.9342		0.12096	-14.935		0.08139	-14.9166		0.12096	-14.9424		0.09216	-14.9252
0.04551	-14.9339		0.12733	-14.932		0.04551	-14.9344		0.12733	-14.9307		0.08567	-14.9141		0.12733	-14.9447		0.09701	-14.9283
0.04778	-14.9344		0.1337	-14.9319		0.04778	-14.9345		0.1337	-14.9276		0.08996	-14.9117		0.1337	-14.946		0.10186	-14.9307
0.05006	-14.9346	X	0.14007	-14.9319	A	0.05006	-14.9346	Z	0.14007	-14.9256	G	0.09424	-14.9099	Y	0.14007	-14.9463	D	0.10671	-14.9319	Z
0	-14.9255	G	0	-14.9346	X	0	-14.9318	A	0	-14.9209	Z	0	-14.9255	G	0	-14.9083	Y	0	-14.9222	D
0.00228	-14.9254		0.00637	-14.9335		0.00228	-14.9314		0.00637	-14.9209		0.00428	-14.9258		0.00637	-14.9061		0.00485	-14.9208
0.00455	-14.9253		0.01273	-14.9322		0.00455	-14.9309		0.01273	-14.921		0.00857	-14.93		0.01273	-14.9031		0.0097	-14.9183
0.00683	-14.9252		0.0191	-14.9313		0.00683	-14.9305		0.0191	-14.9213		0.01285	-14.9361		0.0191	-14.9001		0.01455	-14.9155
0.0091	-14.9251		0.02547	-14.9317		0.0091	-14.9299		0.02547	-14.9218		0.01713	-14.9414		0.02547	-14.8971		0.0194	-14.9133
0.01138	-14.925		0.03183	-14.934		0.01138	-14.9294		0.03183	-14.9227		0.02142	-14.9449		0.03183	-14.8947		0.02425	-14.9122
0.01365	-14.9251		0.0382	-14.9371		0.01365	-14.9289		0.0382	-14.9242		0.0257	-14.9464		0.0382	-14.8933		0.0291	-14.9119
0.01593	-14.9251		0.04457	-14.9403		0.01593	-14.9283		0.04457	-14.9266		0.02999	-14.9467		0.04457	-14.893		0.03395	-14.9118
0.0182	-14.9253		0.05093	-14.9429		0.0182	-14.9277		0.05093	-14.9288		0.03427	-14.9457		0.05093	-14.8937		0.0388	-14.9121
0.02048	-14.9255		0.0573	-14.9446		0.02048	-14.9272		0.0573	-14.9312		0.03855	-14.9433		0.0573	-14.8951		0.04365	-14.9129
0.02275	-14.9259		0.06367	-14.9452		0.02275	-14.9265		0.06367	-14.9339		0.04284	-14.9368		0.06367	-14.8969		0.04851	-14.9139
0.02503	-14.9264		0.07003	-14.9445		0.02503	-14.9259		0.07003	-14.9362		0.04712	-14.9281		0.07003	-14.8991		0.05335	-14.9143
0.0273	-14.9271		0.0764	-14.9428		0.0273	-14.9253		0.0764	-14.9378		0.0514	-14.9235		0.0764	-14.9014		0.05821	-14.9134
0.02958	-14.9278		0.08277	-14.9407		0.02958	-14.9246		0.08277	-14.9389		0.05569	-14.9219		0.08277	-14.9037		0.06306	-14.9112
0.03186	-14.9287		0.08913	-14.9389		0.03186	-14.9239		0.08913	-14.9391		0.05997	-14.9207		0.08913	-14.9059		0.06791	-14.9108
0.03413	-14.9296		0.0955	-14.9371		0.03413	-14.9233		0.0955	-14.9369		0.06425	-14.9164		0.0955	-14.9076		0.07276	-14.9128
0.03641	-14.9306		0.10187	-14.9349		0.03641	-14.9227		0.10187	-14.9323		0.06854	-14.9113		0.10187	-14.9085		0.07761	-14.9151
0.03868	-14.9316		0.10823	-14.9335		0.03868	-14.9221		0.10823	-14.927		0.07282	-14.9065		0.10823	-14.9101		0.08246	-14.9177
0.04096	-14.9325		0.1146	-14.9326		0.04096	-14.9216		0.1146	-14.9236		0.07711	-14.9029		0.1146	-14.9126		0.08731	-14.9207
0.04323	-14.9333		0.12096	-14.9321		0.04323	-14.9212		0.12096	-14.9224		0.08139	-14.9013		0.12096	-14.9157		0.09216	-14.9243
0.04551	-14.9339		0.12733	-14.9319		0.04551	-14.921		0.12733	-14.9222		0.08567	-14.9025		0.12733	-14.9188		0.09701	-14.9275
0.04778	-14.9343		0.1337	-14.9318		0.04778	-14.9209		0.1337	-14.9232		0.08996	-14.9055		0.1337	-14.9213		0.10186	-14.9302
0.05006	-14.9346	X	0.14007	-14.9318	A	0.05006	-14.9209	Z	0.14007	-14.9255	G	0.09424	-14.9083	Y	0.14007	-14.9222	D	0.10671	-14.9318	Z
0	-14.9147	G	0	-14.9141	X	0	-14.8722	A	0	-14.8991	Z	0	-14.9147	G	0	-14.8836	Y	0	-14.8967	D
0.00228	-14.9146		0.00637	-14.914		0.00228	-14.8733		0.00637	-14.8994		0.00428	-14.9169		0.00637	-14.8828		0.00485	-14.8967
0.00455	-14.9145		0.01273	-14.9153		0.00455	-14.8745		0.01273	-14.9002		0.00857	-14.9215		0.01273	-14.8823		0.0097	-14.8976
0.00683	-14.9143		0.0191	-14.9173		0.00683	-14.8758		0.0191	-14.9015		0.01285	-14.9251		0.0191	-14.8819		0.01455	-14.8984
0.0091	-14.9142		0.02547	-14.919		0.0091	-14.8771		0.02547	-14.9034		0.01713	-14.927		0.02547	-14.8817		0.0194	-14.8978
0.01138	-14.9141		0.03183	-14.9195		0.01138	-14.8785		0.03183	-14.9058		0.02142	-14.9275		0.03183	-14.8815		0.02425	-14.8952
0.01365	-14.914		0.0382	-14.9191		0.01365	-14.8799		0.0382	-14.9088		0.0257	-14.9272		0.0382	-14.8812		0.0291	-14.8913
0.01593	-14.9139		0.04457	-14.9182		0.01593	-14.8813		0.04457	-14.9121		0.02999	-14.9265		0.04457	-14.8809		0.03395	-14.8881
0.0182	-14.9138		0.05093	-14.917		0.0182	-14.8828		0.05093	-14.9147		0.03427	-14.9257		0.05093	-14.8809		0.0388	-14.8894
0.02048	-14.9137		0.0573	-14.9156		0.02048	-14.8843		0.0573	-14.9171		0.03855	-14.9247		0.0573	-14.8814		0.04365	-14.8925
0.02275	-14.9137		0.06367	-14.9138		0.02275	-14.8858		0.06367	-14.9198		0.04284	-14.923		0.06367	-14.8823		0.04851	-14.8949
0.02503	-14.9137		0.07003	-14.9116		0.02503	-14.8873		0.07003	-14.9224		0.04712	-14.9192		0.07003	-14.8836		0.05335	-14.8976
0.0273	-14.9137		0.0764	-14.9091		0.0273	-14.8888		0.0764	-14.9248		0.0514	-14.9104		0.0764	-14.8853		0.05821	-14.9011
0.02958	-14.9136		0.08277	-14.9062		0.02958	-14.8902		0.08277	-14.9265		0.05569	-14.8989		0.08277	-14.8876		0.06306	-14.9042
0.03186	-14.9136		0.08913	-14.9028		0.03186	-14.8917		0.08913	-14.9273		0.05997	-14.8874		0.08913	-14.8905		0.06791	-14.9037
0.03413	-14.9137		0.0955	-14.8986		0.03413	-14.893		0.0955	-14.9272		0.06425	-14.8815		0.0955	-14.8933		0.07276	-14.8993
0.03641	-14.9137		0.10187	-14.893		0.03641	-14.8943		0.10187	-14.9264		0.06854	-14.8789		0.10187	-14.8951		0.07761	-14.8938
0.03868	-14.9138		0.10823	-14.8876		0.03868	-14.8956		0.10823	-14.9251		0.07282	-14.8783		0.10823	-14.8967		0.08246	-14.8885
0.04096	-14.9138		0.1146	-14.8825		0.04096	-14.8966		0.1146	-14.9225		0.07711	-14.8795		0.1146	-14.8975		0.08731	-14.884
0.04323	-14.9139		0.12096	-14.8783		0.04323	-14.8976		0.12096	-14.9191		0.08139	-14.8814		0.12096	-14.8976		0.09216	-14.88
0.04551	-14.914		0.12733	-14.875		0.04551	-14.8983		0.12733	-14.9164		0.08567	-14.8826		0.12733	-14.8972		0.09701	-14.8764
0.04778	-14.9141		0.1337	-14.8729		0.04778	-14.8988		0.1337	-14.9148		0.08996	-14.8831		0.1337	-14.8969		0.10186	-14.8736
0.05006	-14.9142	X	0.14007	-14.8722	A	0.05006	-14.8991	Z	0.14007	-14.9147	G	0.09424	-14.8836	Y	0.14007	-14.8967	D	0.10671	-14.8722	Z
0	-14.9055	G	0	-14.9141	X	0	-14.8721	A	0	-14.8606	Z	0	-14.9055	G	0	-14.8482	Y	0	-14.8717	D
0.00228	-14.9054		0.00637	-14.914		0.00228	-14.8708		0.00637	-14.8614		0.00428	-14.9039		0.00637	-14.8489		0.00485	-14.8706
0.00455	-14.9054		0.01273	-14.9153		0.00455	-14.8694		0.01273	-14.8641		0.00857	-14.9009		0.01273	-14.8506		0.0097	-14.869
0.00683	-14.9056		0.0191	-14.9173		0.00683	-14.8682		0.0191	-14.8682		0.01285	-14.9008		0.0191	-14.8526		0.01455	-14.8671
0.0091	-14.9059		0.02547	-14.919		0.0091	-14.867		0.02547	-14.8734		0.01713	-14.902		0.02547	-14.8543		0.0194	-14.8659
0.01138	-14.9064		0.03183	-14.9194		0.01138	-14.866		0.03183	-14.8792		0.02142	-14.903		0.03183	-14.8554		0.02425	-14.8678
0.01365	-14.9069		0.0382	-14.919		0.01365	-14.865		0.0382	-14.8852		0.0257	-14.9039		0.0382	-14.8557		0.0291	-14.8728
0.01593	-14.9075		0.04457	-14.9181		0.01593	-14.8641		0.04457	-14.8908		0.02999	-14.9044		0.04457	-14.855		0.03395	-14.8772
0.0182	-14.9082		0.05093	-14.9169		0.0182	-14.8633		0.05093	-14.8944		0.03427	-14.9044		0.05093	-14.8547		0.0388	-14.8764
0.02048	-14.9088		0.0573	-14.9155		0.02048	-14.8626		0.0573	-14.8962		0.03855	-14.9038		0.0573	-14.8556		0.04365	-14.8761
0.02275	-14.9095		0.06367	-14.9137		0.02275	-14.862		0.06367	-14.8972		0.04284	-14.9024		0.06367	-14.8571		0.04851	-14.8808
0.02503	-14.9101		0.07003	-14.9116		0.02503	-14.8615		0.07003	-14.8983		0.04712	-14.8999		0.07003	-14.8588		0.05335	-14.8845
0.0273	-14.9107		0.0764	-14.909		0.0273	-14.8611		0.0764	-14.9002		0.0514	-14.896		0.0764	-14.8609		0.05821	-14.8858
0.02958	-14.9112		0.08277	-14.9061		0.02958	-14.8608		0.08277	-14.903		0.05569	-14.8907		0.08277	-14.8633		0.06306	-14.8856
0.03186	-14.9117		0.08913	-14.9028		0.03186	-14.8605		0.08913	-14.9059		0.05997	-14.8849		0.08913	-14.8659		0.06791	-14.8846
0.03413	-14.9122		0.0955	-14.8985		0.03413	-14.8604		0.0955	-14.9084		0.06425	-14.8756		0.0955	-14.868		0.07276	-14.8833
0.03641	-14.9125		0.10187	-14.8929		0.03641	-14.8602		0.10187	-14.91		0.06854	-14.8674		0.10187	-14.8688		0.07761	-14.8814
0.03868	-14.9129		0.10823	-14.8875		0.03868	-14.8602		0.10823	-14.91		0.07282	-14.863		0.10823	-14.8695		0.08246	-14.8789
0.04096	-14.9131		0.1146	-14.8825		0.04096	-14.8602		0.1146	-14.9079		0.07711	-14.8604		0.1146	-14.8701		0.08731	-14.876
0.04323	-14.9134		0.12096	-14.8782		0.04323	-14.8602		0.12096	-14.9046		0.08139	-14.8574		0.12096	-14.8707		0.09216	-14.8735
0.04551	-14.9137		0.12733	-14.8749		0.04551	-14.8603		0.12733	-14.9031		0.08567	-14.8536		0.12733	-14.8712		0.09701	-14.8717
0.04778	-14.9139		0.1337	-14.8728		0.04778	-14.8604		0.1337	-14.9043		0.08996	-14.8496		0.1337	-14.8715		0.10186	-14.8711
0.05006	-14.9141	X	0.14007	-14.8721	A	0.05006	-14.8606	Z	0.14007	-14.9055	G	0.09424	-14.8482	Y	0.14007	-14.8717	D	0.10671	-14.8721	Z
0	-14.8944	G	0	-14.8813	X	0	-14.8386	A	0	-14.8435	Z	0	-14.8944	G	0	-14.8477	Y	0	-14.8545	D
0.00228	-14.8942		0.00637	-14.8808		0.00228	-14.8388		0.00637	-14.8441		0.00428	-14.8951		0.00637	-14.8464		0.00485	-14.8529
0.00455	-14.894		0.01273	-14.8809		0.00455	-14.8391		0.01273	-14.8459		0.00857	-14.8966		0.01273	-14.846		0.0097	-14.8503
0.00683	-14.8936		0.0191	-14.8815		0.00683	-14.8394		0.0191	-14.8489		0.01285	-14.8935		0.0191	-14.8463		0.01455	-14.8488
0.0091	-14.8932		0.02547	-14.8824		0.0091	-14.8398		0.02547	-14.8537		0.01713	-14.8883		0.02547	-14.8472		0.0194	-14.8498
0.01138	-14.8928		0.03183	-14.8833		0.01138	-14.8401		0.03183	-14.8593		0.02142	-14.8845		0.03183	-14.8483		0.02425	-14.8503
0.01365	-14.8923		0.0382	-14.884		0.01365	-14.8404		0.0382	-14.8652		0.0257	-14.8831		0.0382	-14.8495		0.0291	-14.8491
0.01593	-14.8917		0.04457	-14.8843		0.01593	-14.8407		0.04457	-14.8712		0.02999	-14.8833		0.04457	-14.8504		0.03395	-14.8527
0.0182	-14.891		0.05093	-14.8841		0.0182	-14.841		0.05093	-14.876		0.03427	-14.8838		0.05093	-14.8498		0.0388	-14.8605
0.02048	-14.8903		0.0573	-14.8835		0.02048	-14.8413		0.0573	-14.8801		0.03855	-14.8837		0.0573	-14.8468		0.04365	-14.8641
0.02275	-14.8896		0.06367	-14.8826		0.02275	-14.8416		0.06367	-14.8837		0.04284	-14.8823		0.06367	-14.8427		0.04851	-14.8606
0.02503	-14.8889		0.07003	-14.8812		0.02503	-14.8418		0.07003	-14.8862		0.04712	-14.879		0.07003	-14.8386		0.05335	-14.8569
0.0273	-14.8881		0.0764	-14.8794		0.0273	-14.842		0.0764	-14.8871		0.0514	-14.8737		0.0764	-14.8383		0.05821	-14.8557
0.02958	-14.8873		0.08277	-14.8768		0.02958	-14.8422		0.08277	-14.8868		0.05569	-14.8667		0.08277	-14.8417		0.06306	-14.8567
0.03186	-14.8866		0.08913	-14.8736		0.03186	-14.8424		0.08913	-14.8864		0.05997	-14.8586		0.08913	-14.8451		0.06791	-14.8582
0.03413	-14.8858		0.0955	-14.8691		0.03413	-14.8425		0.0955	-14.8867		0.06425	-14.8514		0.0955	-14.8478		0.07276	-14.8594
0.03641	-14.885		0.10187	-14.863		0.03641	-14.8426		0.10187	-14.8881		0.06854	-14.8465		0.10187	-14.8493		0.07761	-14.8595
0.03868	-14.8843		0.10823	-14.8565		0.03868	-14.8428		0.10823	-14.8908		0.07282	-14.844		0.10823	-14.8506		0.08246	-14.8575
0.04096	-14.8836		0.1146	-14.85		0.04096	-14.8429		0.1146	-14.8939		0.07711	-14.8452		0.1146	-14.8519		0.08731	-14.8531
0.04323	-14.883		0.12096	-14.8443		0.04323	-14.8431		0.12096	-14.8966		0.08139	-14.8469		0.12096	-14.853		0.09216	-14.8466
0.04551	-14.8824		0.12733	-14.8406		0.04551	-14.8432		0.12733	-14.8968		0.08567	-14.8478		0.12733	-14.8538		0.09701	-14.8402
0.04778	-14.8818		0.1337	-14.839		0.04778	-14.8434		0.1337	-14.8949		0.08996	-14.8479		0.1337	-14.8544		0.10186	-14.838
0.05006	-14.8814	X	0.14007	-14.8386	A	0.05006	-14.8435	Z	0.14007	-14.8944	G	0.09424	-14.8477	Y	0.14007	-14.8545	D	0.10671	-14.8386	Z
0	-14.874	G	0	-14.8813	X	0	-14.8385	A	0	-14.8361	Z	0	-14.874	G	0	-14.8362	Y	0	-14.8244	D
0.00228	-14.8739		0.00637	-14.8807		0.00228	-14.838		0.00637	-14.8376		0.00428	-14.8727		0.00637	-14.8349		0.00485	-14.8247
0.00455	-14.8738		0.01273	-14.8808		0.00455	-14.8375		0.01273	-14.8413		0.00857	-14.8704		0.01273	-14.8328		0.0097	-14.8267
0.00683	-14.8738		0.0191	-14.8814		0.00683	-14.837		0.0191	-14.8456		0.01285	-14.8678		0.0191	-14.8303		0.01455	-14.8283
0.0091	-14.8738		0.02547	-14.8823		0.0091	-14.8365		0.02547	-14.8493		0.01713	-14.8648		0.02547	-14.8277		0.0194	-14.8268
0.01138	-14.8739		0.03183	-14.8833		0.01138	-14.8362		0.03183	-14.8524		0.02142	-14.8602		0.03183	-14.8251		0.02425	-14.826
0.01365	-14.874		0.0382	-14.884		0.01365	-14.8358		0.0382	-14.8555		0.0257	-14.8541		0.0382	-14.8228		0.0291	-14.8358
0.01593	-14.8742		0.04457	-14.8842		0.01593	-14.8356		0.04457	-14.8582		0.02999	-14.8521		0.04457	-14.8209		0.03395	-14.8393
0.0182	-14.8744		0.05093	-14.8841		0.0182	-14.8354		0.05093	-14.8595		0.03427	-14.8529		0.05093	-14.821		0.0388	-14.837
0.02048	-14.8746		0.0573	-14.8835		0.02048	-14.8352		0.0573	-14.8598		0.03855	-14.8541		0.0573	-14.8243		0.04365	-14.8348
0.02275	-14.8749		0.06367	-14.8826		0.02275	-14.8351		0.06367	-14.8598		0.04284	-14.8552		0.06367	-14.8286		0.04851	-14.834
0.02503	-14.8752		0.07003	-14.8812		0.02503	-14.835		0.07003	-14.8597		0.04712	-14.856		0.07003	-14.8327		0.05335	-14.8346
0.0273	-14.8755		0.0764	-14.8793		0.0273	-14.835		0.0764	-14.8596		0.0514	-14.8561		0.0764	-14.8328		0.05821	-14.8387
0.02958	-14.8759		0.08277	-14.8768		0.02958	-14.835		0.08277	-14.8595		0.05569	-14.8551		0.08277	-14.8294		0.06306	-14.8442
0.03186	-14.8763		0.08913	-14.8735		0.03186	-14.8351		0.08913	-14.8596		0.05997	-14.8524		0.08913	-14.8267		0.06791	-14.849
0.03413	-14.8768		0.0955	-14.8691		0.03413	-14.8352		0.0955	-14.8605		0.06425	-14.8466		0.0955	-14.8251		0.07276	-14.8521
0.03641	-14.8773		0.10187	-14.8629		0.03641	-14.8352		0.10187	-14.8626		0.06854	-14.8375		0.10187	-14.824		0.07761	-14.8523
0.03868	-14.8778		0.10823	-14.8564		0.03868	-14.8354		0.10823	-14.8648		0.07282	-14.8284		0.10823	-14.8238		0.08246	-14.8499
0.04096	-14.8784		0.1146	-14.8499		0.04096	-14.8355		0.1146	-14.867		0.07711	-14.8208		0.1146	-14.8238		0.08731	-14.8456
0.04323	-14.8791		0.12096	-14.8443		0.04323	-14.8356		0.12096	-14.8691		0.08139	-14.822		0.12096	-14.824		0.09216	-14.8406
0.04551	-14.8797		0.12733	-14.8406		0.04551	-14.8358		0.12733	-14.8711		0.08567	-14.8276		0.12733	-14.8242		0.09701	-14.8371
0.04778	-14.8805		0.1337	-14.839		0.04778	-14.8359		0.1337	-14.8728		0.08996	-14.8332		0.1337	-14.8243		0.10186	-14.8372
0.05006	-14.8812	X	0.14007	-14.8385	A	0.05006	-14.8361	Z	0.14007	-14.874	G	0.09424	-14.8362	Y	0.14007	-14.8243	D	0.10671	-14.8385	Z
0	-14.859	G	0	-14.8479	X	0	-14.8227	A	0	-14.828	Z	0	-14.859	G	0	-14.8259	Y	0	-14.8053	D
0.00228	-14.8588		0.00637	-14.8472		0.00228	-14.823		0.00637	-14.8281		0.00428	-14.8596		0.00637	-14.8246		0.00485	-14.807
0.00455	-14.8585		0.01273	-14.8466		0.00455	-14.8232		0.01273	-14.8283		0.00857	-14.8598		0.01273	-14.8224		0.0097	-14.8091
0.00683	-14.8581		0.0191	-14.8457		0.00683	-14.8236		0.0191	-14.8287		0.01285	-14.8587		0.0191	-14.8198		0.01455	-14.8102
0.0091	-14.8577		0.02547	-14.8443		0.0091	-14.8239		0.02547	-14.8297		0.01713	-14.8563		0.02547	-14.817		0.0194	-14.8137
0.01138	-14.8572		0.03183	-14.8425		0.01138	-14.8241		0.03183	-14.8313		0.02142	-14.8531		0.03183	-14.8146		0.02425	-14.8223
0.01365	-14.8567		0.0382	-14.8405		0.01365	-14.8245		0.0382	-14.8334		0.0257	-14.8504		0.0382	-14.8135		0.0291	-14.8186
0.01593	-14.856		0.04457	-14.8386		0.01593	-14.8247		0.04457	-14.8358		0.02999	-14.8439		0.04457	-14.8147		0.03395	-14.8164
0.0182	-14.8554		0.05093	-14.8371		0.0182	-14.825		0.05093	-14.8371		0.03427	-14.8347		0.05093	-14.8166		0.0388	-14.8184
0.02048	-14.8547		0.0573	-14.8361		0.02048	-14.8253		0.0573	-14.8378		0.03855	-14.825		0.0573	-14.8167		0.04365	-14.8222
0.02275	-14.8539		0.06367	-14.8354		0.02275	-14.8255		0.06367	-14.8386		0.04284	-14.8155		0.06367	-14.8169		0.04851	-14.826
0.02503	-14.8532		0.07003	-14.8352		0.02503	-14.8258		0.07003	-14.8405		0.04712	-14.8076		0.07003	-14.8178		0.05335	-14.8287
0.0273	-14.8526		0.0764	-14.8353		0.0273	-14.826		0.0764	-14.8442		0.0514	-14.8073		0.0764	-14.8188		0.05821	-14.8261
0.02958	-14.852		0.08277	-14.8355		0.02958	-14.8263		0.08277	-14.8488		0.05569	-14.812		0.08277	-14.8198		0.06306	-14.8199
0.03186	-14.8514		0.08913	-14.8361		0.03186	-14.8265		0.08913	-14.8533		0.05997	-14.8169		0.08913	-14.8204		0.06791	-14.8138
0.03413	-14.8508		0.0955	-14.8362		0.03413	-14.8267		0.0955	-14.8567		0.06425	-14.8213		0.0955	-14.8194		0.07276	-14.8111
0.03641	-14.8502		0.10187	-14.8352		0.03641	-14.8269		0.10187	-14.8579		0.06854	-14.8252		0.10187	-14.8164		0.07761	-14.8128
0.03868	-14.8497		0.10823	-14.8343		0.03868	-14.8271		0.10823	-14.8582		0.07282	-14.8243		0.10823	-14.8133		0.08246	-14.8169
0.04096	-14.8492		0.1146	-14.8333		0.04096	-14.8273		0.1146	-14.8581		0.07711	-14.8191		0.1146	-14.8106		0.08731	-14.8214
0.04323	-14.8487		0.12096	-14.8316		0.04323	-14.8275		0.12096	-14.8581		0.08139	-14.8165		0.12096	-14.8083		0.09216	-14.8254
0.04551	-14.8483		0.12733	-14.8284		0.04551	-14.8277		0.12733	-14.8582		0.08567	-14.82		0.12733	-14.8066		0.09701	-14.8269
0.04778	-14.848		0.1337	-14.8246		0.04778	-14.8279		0.1337	-14.8585		0.08996	-14.8239		0.1337	-14.8056		0.10186	-14.8247
0.05006	-14.8479	X	0.14007	-14.8227	A	0.05006	-14.828	Z	0.14007	-14.859	G	0.09424	-14.8259	Y	0.14007	-14.8053	D	0.10671	-14.8227	Z
0	-14.858	G	0	-14.8478	X	0	-14.8226	A	0	-14.8145	Z	0	-14.858	G	0	-14.808	Y	0	-14.8017	D
0.00228	-14.8578		0.00637	-14.8471		0.00228	-14.822		0.00637	-14.8145		0.00428	-14.8559		0.00637	-14.807		0.00485	-14.7985
0.00455	-14.8575		0.01273	-14.8465		0.00455	-14.8213		0.01273	-14.8151		0.00857	-14.8528		0.01273	-14.8059		0.0097	-14.7952
0.00683	-14.8572		0.0191	-14.8456		0.00683	-14.8207		0.0191	-14.8167		0.01285	-14.8486		0.0191	-14.8048		0.01455	-14.8012
0.0091	-14.8568		0.02547	-14.8442		0.0091	-14.8201		0.02547	-14.8189		0.01713	-14.8436		0.02547	-14.804		0.0194	-14.8102
0.01138	-14.8564		0.03183	-14.8424		0.01138	-14.8194		0.03183	-14.821		0.02142	-14.8392		0.03183	-14.8039		0.02425	-14.8108
0.01365	-14.8559		0.0382	-14.8405		0.01365	-14.8188		0.0382	-14.8231		0.0257	-14.8347		0.0382	-14.804		0.0291	-14.8115
0.01593	-14.8554		0.04457	-14.8386		0.01593	-14.8182		0.04457	-14.8252		0.02999	-14.828		0.04457	-14.8032		0.03395	-14.8123
0.0182	-14.8549		0.05093	-14.837		0.0182	-14.8176		0.05093	-14.8266		0.03427	-14.8205		0.05093	-14.8022		0.0388	-14.8115
0.02048	-14.8544		0.0573	-14.836		0.02048	-14.8171		0.0573	-14.8282		0.03855	-14.8134		0.0573	-14.803		0.04365	-14.8098
0.02275	-14.8538		0.06367	-14.8354		0.02275	-14.8165		0.06367	-14.8306		0.04284	-14.807		0.06367	-14.8044		0.04851	-14.8072
0.02503	-14.8531		0.07003	-14.8351		0.02503	-14.8161		0.07003	-14.8329		0.04712	-14.803		0.07003	-14.8052		0.05335	-14.8056
0.0273	-14.8524		0.0764	-14.8352		0.0273	-14.8156		0.0764	-14.8339		0.0514	-14.8031		0.0764	-14.8055		0.05821	-14.8057
0.02958	-14.8516		0.08277	-14.8355		0.02958	-14.8153		0.08277	-14.8342		0.05569	-14.8049		0.08277	-14.8056		0.06306	-14.8044
0.03186	-14.8507		0.08913	-14.836		0.03186	-14.815		0.08913	-14.8345		0.05997	-14.8095		0.08913	-14.8055		0.06791	-14.802
0.03413	-14.85		0.0955	-14.8361		0.03413	-14.8147		0.0955	-14.8353		0.06425	-14.8137		0.0955	-14.8052		0.07276	-14.8001
0.03641	-14.8492		0.10187	-14.8352		0.03641	-14.8145		0.10187	-14.8372		0.06854	-14.8137		0.10187	-14.8041		0.07761	-14.8021
0.03868	-14.8486		0.10823	-14.8343		0.03868	-14.8143		0.10823	-14.8405		0.07282	-14.8104		0.10823	-14.8034		0.08246	-14.8076
0.04096	-14.848		0.1146	-14.8332		0.04096	-14.8142		0.1146	-14.8446		0.07711	-14.8088		0.1146	-14.8028		0.08731	-14.8143
0.04323	-14.8476		0.12096	-14.8315		0.04323	-14.8142		0.12096	-14.8488		0.08139	-14.8071		0.12096	-14.8023		0.09216	-14.8207
0.04551	-14.8475		0.12733	-14.8283		0.04551	-14.8142		0.12733	-14.8528		0.08567	-14.8055		0.12733	-14.802		0.09701	-14.8251
0.04778	-14.8476		0.1337	-14.8245		0.04778	-14.8143		0.1337	-14.856		0.08996	-14.8068		0.1337	-14.8017		0.10186	-14.824
0.05006	-14.8478	X	0.14007	-14.8226	A	0.05006	-14.8145	Z	0.14007	-14.858	G	0.09424	-14.808	Y	0.14007	-14.8017	D	0.10671	-14.8226	Z
0	-14.8308	G	0	-14.837	X	0	-14.7988	A	0	-14.8021	Z	0	-14.8308	G	0	-14.7941	Y	0	-14.7699	D
0.00228	-14.8307		0.00637	-14.8357		0.00228	-14.7993		0.00637	-14.8014		0.00428	-14.8314		0.00637	-14.7933		0.00485	-14.7763
0.00455	-14.8307		0.01273	-14.8339		0.00455	-14.7998		0.01273	-14.7996		0.00857	-14.8332		0.01273	-14.7927		0.0097	-14.7875
0.00683	-14.8307		0.0191	-14.8318		0.00683	-14.8003		0.0191	-14.7981		0.01285	-14.835		0.0191	-14.7929		0.01455	-14.7908
0.0091	-14.8309		0.02547	-14.8296		0.0091	-14.8006		0.02547	-14.7987		0.01713	-14.8356		0.02547	-14.7938		0.0194	-14.7889
0.01138	-14.8311		0.03183	-14.8272		0.01138	-14.801		0.03183	-14.8014		0.02142	-14.8329		0.03183	-14.795		0.02425	-14.7884
0.01365	-14.8314		0.0382	-14.8247		0.01365	-14.8013		0.0382	-14.8054		0.0257	-14.8268		0.0382	-14.7963		0.0291	-14.7925
0.01593	-14.8318		0.04457	-14.8217		0.01593	-14.8015		0.04457	-14.8101		0.02999	-14.8194		0.04457	-14.7984		0.03395	-14.7971
0.0182	-14.8323		0.05093	-14.8182		0.0182	-14.8017		0.05093	-14.8138		0.03427	-14.8114		0.05093	-14.8007		0.0388	-14.7997
0.02048	-14.8328		0.0573	-14.814		0.02048	-14.8018		0.0573	-14.8166		0.03855	-14.8041		0.0573	-14.8013		0.04365	-14.8012
0.02275	-14.8333		0.06367	-14.8093		0.02275	-14.8019		0.06367	-14.8187		0.04284	-14.8004		0.06367	-14.8014		0.04851	-14.8032
0.02503	-14.8339		0.07003	-14.8042		0.02503	-14.8019		0.07003	-14.8201		0.04712	-14.7994		0.07003	-14.8017		0.05335	-14.8021
0.0273	-14.8345		0.0764	-14.799		0.0273	-14.8019		0.0764	-14.8211		0.0514	-14.793		0.0764	-14.8018		0.05821	-14.7969
0.02958	-14.8352		0.08277	-14.7939		0.02958	-14.8019		0.08277	-14.8219		0.05569	-14.7872		0.08277	-14.8018		0.06306	-14.7928
0.03186	-14.8358		0.08913	-14.7895		0.03186	-14.8019		0.08913	-14.8228		0.05997	-14.7857		0.08913	-14.8011		0.06791	-14.791
0.03413	-14.8363		0.0955	-14.7857		0.03413	-14.8018		0.0955	-14.8243		0.06425	-14.7878		0.0955	-14.7988		0.07276	-14.7893
0.03641	-14.8369		0.10187	-14.7828		0.03641	-14.8018		0.10187	-14.8263		0.06854	-14.7924		0.10187	-14.7944		0.07761	-14.7861
0.03868	-14.8374		0.10823	-14.7825		0.03868	-14.8018		0.10823	-14.8277		0.07282	-14.7987		0.10823	-14.7896		0.08246	-14.7831
0.04096	-14.8377		0.1146	-14.7844		0.04096	-14.8018		0.1146	-14.8285		0.07711	-14.8032		0.1146	-14.7845		0.08731	-14.7821
0.04323	-14.8379		0.12096	-14.7881		0.04323	-14.8018		0.12096	-14.829		0.08139	-14.8003		0.12096	-14.7796		0.09216	-14.7845
0.04551	-14.8378		0.12733	-14.7927		0.04551	-14.8018		0.12733	-14.8295		0.08567	-14.7947		0.12733	-14.7751		0.09701	-14.7898
0.04778	-14.8375		0.1337	-14.7969		0.04778	-14.8019		0.1337	-14.8301		0.08996	-14.7936		0.1337	-14.7715		0.10186	-14.7957
0.05006	-14.837	X	0.14007	-14.7988	A	0.05006	-14.8021	Z	0.14007	-14.8308	G	0.09424	-14.7941	Y	0.14007	-14.7699	D	0.10671	-14.7988	Z
0	-14.8143	G	0	-14.8369	X	0	-14.7987	A	0	-14.7796	Z	0	-14.8143	G	0	-14.7892	Y	0	-14.768	D
0.00228	-14.8143		0.00637	-14.8357		0.00228	-14.7978		0.00637	-14.7799		0.00428	-14.8121		0.00637	-14.7884		0.00485	-14.7692
0.00455	-14.8144		0.01273	-14.8339		0.00455	-14.7968		0.01273	-14.7804		0.00857	-14.8079		0.01273	-14.7876		0.0097	-14.7716
0.00683	-14.8147		0.0191	-14.8318		0.00683	-14.7957		0.0191	-14.7802		0.01285	-14.8033		0.0191	-14.7877		0.01455	-14.7747
0.0091	-14.8152		0.02547	-14.8295		0.0091	-14.7947		0.02547	-14.7784		0.01713	-14.7994		0.02547	-14.7886		0.0194	-14.778
0.01138	-14.8158		0.03183	-14.8272		0.01138	-14.7936		0.03183	-14.7754		0.02142	-14.7962		0.03183	-14.7903		0.02425	-14.7829
0.01365	-14.8167		0.0382	-14.8246		0.01365	-14.7924		0.0382	-14.7737		0.0257	-14.7938		0.0382	-14.7916		0.0291	-14.7845
0.01593	-14.8176		0.04457	-14.8216		0.01593	-14.7913		0.04457	-14.7773		0.02999	-14.7918		0.04457	-14.7914		0.03395	-14.7855
0.0182	-14.8186		0.05093	-14.8181		0.0182	-14.7901		0.05093	-14.783		0.03427	-14.7903		0.05093	-14.7902		0.0388	-14.7888
0.02048	-14.8197		0.0573	-14.8139		0.02048	-14.789		0.0573	-14.7889		0.03855	-14.7888		0.0573	-14.7885		0.04365	-14.7931
0.02275	-14.8209		0.06367	-14.8092		0.02275	-14.7879		0.06367	-14.7949		0.04284	-14.785		0.06367	-14.7867		0.04851	-14.7951
0.02503	-14.8222		0.07003	-14.8041		0.02503	-14.7867		0.07003	-14.8007		0.04712	-14.7785		0.07003	-14.7849		0.05335	-14.7948
0.0273	-14.8235		0.0764	-14.7989		0.0273	-14.7856		0.0764	-14.8061		0.0514	-14.7788		0.0764	-14.7833		0.05821	-14.7933
0.02958	-14.8249		0.08277	-14.7938		0.02958	-14.7845		0.08277	-14.8109		0.05569	-14.7779		0.08277	-14.7817		0.06306	-14.7903
0.03186	-14.8263		0.08913	-14.7893		0.03186	-14.7835		0.08913	-14.8149		0.05997	-14.7741		0.08913	-14.7803		0.06791	-14.7866
0.03413	-14.8277		0.0955	-14.7856		0.03413	-14.7826		0.0955	-14.8172		0.06425	-14.7755		0.0955	-14.7785		0.07276	-14.7833
0.03641	-14.8291		0.10187	-14.7827		0.03641	-14.7818		0.10187	-14.8175		0.06854	-14.7824		0.10187	-14.7758		0.07761	-14.7803
0.03868	-14.8306		0.10823	-14.7823		0.03868	-14.781		0.10823	-14.8168		0.07282	-14.7876		0.10823	-14.7735		0.08246	-14.7783
0.04096	-14.832		0.1146	-14.7843		0.04096	-14.7804		0.1146	-14.8157		0.07711	-14.7886		0.1146	-14.7714		0.08731	-14.7787
0.04323	-14.8333		0.12096	-14.788		0.04323	-14.7799		0.12096	-14.8146		0.08139	-14.7914		0.12096	-14.7698		0.09216	-14.7817
0.04551	-14.8346		0.12733	-14.7926		0.04551	-14.7797		0.12733	-14.8138		0.08567	-14.7908		0.12733	-14.7687		0.09701	-14.7874
0.04778	-14.8359		0.1337	-14.7968		0.04778	-14.7796		0.1337	-14.8137		0.08996	-14.7888		0.1337	-14.7681		0.10186	-14.7943
0.05006	-14.8369	X	0.14007	-14.7987	A	0.05006	-14.7796	Z	0.14007	-14.8143	G	0.09424	-14.7892	Y	0.14007	-14.768	D	0.10671	-14.7987	Z
0	-14.7959	G	0	-14.7859	X	0	-14.7418	A	0	-14.7474	Z	0	-14.7958	G	0	-14.7814	Y	0	-14.7567	D
0.00228	-14.7957		0.00637	-14.7861		0.00228	-14.7418		0.00637	-14.7473		0.00428	-14.796		0.00637	-14.7812		0.00485	-14.7543
0.00455	-14.7954		0.01273	-14.7866		0.00455	-14.7418		0.01273	-14.7477		0.00857	-14.7947		0.01273	-14.7811		0.0097	-14.7613
0.00683	-14.795		0.0191	-14.7866		0.00683	-14.7418		0.0191	-14.7501		0.01285	-14.792		0.0191	-14.7804		0.01455	-14.7688
0.0091	-14.7946		0.02547	-14.7861		0.0091	-14.7418		0.02547	-14.7546		0.01713	-14.7883		0.02547	-14.7792		0.0194	-14.776
0.01138	-14.7942		0.03183	-14.7852		0.01138	-14.7419		0.03183	-14.7601		0.02142	-14.7837		0.03183	-14.7785		0.02425	-14.7795
0.01365	-14.7936		0.0382	-14.7839		0.01365	-14.742		0.0382	-14.7651		0.0257	-14.7786		0.0382	-14.7792		0.0291	-14.7806
0.01593	-14.7931		0.04457	-14.7821		0.01593	-14.7421		0.04457	-14.7674		0.02999	-14.7733		0.04457	-14.7808		0.03395	-14.7801
0.0182	-14.7925		0.05093	-14.78		0.0182	-14.7423		0.05093	-14.7694		0.03427	-14.7694		0.05093	-14.782		0.0388	-14.7784
0.02048	-14.7919		0.0573	-14.7777		0.02048	-14.7425		0.0573	-14.7725		0.03855	-14.7701		0.0573	-14.782		0.04365	-14.7763
0.02275	-14.7913		0.06367	-14.7751		0.02275	-14.7427		0.06367	-14.7761		0.04284	-14.773		0.06367	-14.7808		0.04851	-14.7759
0.02503	-14.7907		0.07003	-14.7723		0.02503	-14.7431		0.07003	-14.7795		0.04712	-14.7761		0.07003	-14.7787		0.05335	-14.7766
0.0273	-14.7901		0.0764	-14.7695		0.0273	-14.7434		0.0764	-14.7827		0.0514	-14.7716		0.0764	-14.7762		0.05821	-14.7771
0.02958	-14.7895		0.08277	-14.7665		0.02958	-14.7438		0.08277	-14.7855		0.05569	-14.7672		0.08277	-14.7738		0.06306	-14.7766
0.03186	-14.7889		0.08913	-14.7636		0.03186	-14.7443		0.08913	-14.7881		0.05997	-14.7664		0.08913	-14.7714		0.06791	-14.7739
0.03413	-14.7884		0.0955	-14.7599		0.03413	-14.7447		0.0955	-14.7904		0.06425	-14.769		0.0955	-14.7688		0.07276	-14.7736
0.03641	-14.7879		0.10187	-14.7551		0.03641	-14.7452		0.10187	-14.7925		0.06854	-14.7741		0.10187	-14.7653		0.07761	-14.7695
0.03868	-14.7874		0.10823	-14.7507		0.03868	-14.7457		0.10823	-14.7945		0.07282	-14.7801		0.10823	-14.7622		0.08246	-14.7617
0.04096	-14.7869		0.1146	-14.7472		0.04096	-14.7461		0.1146	-14.7964		0.07711	-14.7847		0.1146	-14.7594		0.08731	-14.7532
0.04323	-14.7866		0.12096	-14.7447		0.04323	-14.7465		0.12096	-14.7978		0.08139	-14.7826		0.12096	-14.7569		0.09216	-14.7466
0.04551	-14.7862		0.12733	-14.7431		0.04551	-14.7469		0.12733	-14.7983		0.08567	-14.7833		0.12733	-14.7552		0.09701	-14.7432
0.04778	-14.786		0.1337	-14.7422		0.04778	-14.7472		0.1337	-14.7974		0.08996	-14.7825		0.1337	-14.7559		0.10186	-14.7419
0.05006	-14.7859	X	0.14007	-14.7418	A	0.05006	-14.7474	Z	0.14007	-14.7959	G	0.09424	-14.7814	Y	0.14007	-14.7567	D	0.10671	-14.7418	Z
0	-14.7955	G	0	-14.7858	X	0	-14.7418	A	0	-14.7409	Z	0	-14.7955	G	0	-14.7789	Y	0	-14.7505	D
0.00228	-14.7953		0.00637	-14.7861		0.00228	-14.7416		0.00637	-14.741		0.00428	-14.7928		0.00637	-14.7774		0.00485	-14.7492
0.00455	-14.795		0.01273	-14.7866		0.00455	-14.7414		0.01273	-14.7417		0.00857	-14.7894		0.01273	-14.7755		0.0097	-14.7404
0.00683	-14.7946		0.0191	-14.7866		0.00683	-14.7411		0.0191	-14.7426		0.01285	-14.7857		0.0191	-14.7737		0.01455	-14.7396
0.0091	-14.7942		0.02547	-14.7861		0.0091	-14.7409		0.02547	-14.7438		0.01713	-14.7811		0.02547	-14.772		0.0194	-14.7455
0.01138	-14.7937		0.03183	-14.7852		0.01138	-14.7408		0.03183	-14.7454		0.02142	-14.7759		0.03183	-14.7702		0.02425	-14.7536
0.01365	-14.7931		0.0382	-14.7838		0.01365	-14.7406		0.0382	-14.7485		0.0257	-14.7707		0.0382	-14.7674		0.0291	-14.7618
0.01593	-14.7925		0.04457	-14.7821		0.01593	-14.7405		0.04457	-14.7533		0.02999	-14.7669		0.04457	-14.7633		0.03395	-14.7685
0.0182	-14.7919		0.05093	-14.78		0.0182	-14.7403		0.05093	-14.7553		0.03427	-14.7651		0.05093	-14.7585		0.0388	-14.7719
0.02048	-14.7913		0.0573	-14.7776		0.02048	-14.7402		0.0573	-14.7569		0.03855	-14.7613		0.0573	-14.7535		0.04365	-14.7722
0.02275	-14.7907		0.06367	-14.7751		0.02275	-14.7402		0.06367	-14.7591		0.04284	-14.7573		0.06367	-14.7491		0.04851	-14.7702
0.02503	-14.7902		0.07003	-14.7723		0.02503	-14.7401		0.07003	-14.7616		0.04712	-14.7546		0.07003	-14.7462		0.05335	-14.7681
0.0273	-14.7895		0.0764	-14.7694		0.0273	-14.7401		0.0764	-14.7641		0.0514	-14.754		0.0764	-14.7447		0.05821	-14.7678
0.02958	-14.789		0.08277	-14.7665		0.02958	-14.74		0.08277	-14.7667		0.05569	-14.7563		0.08277	-14.7444		0.06306	-14.7692
0.03186	-14.7884		0.08913	-14.7635		0.03186	-14.7401		0.08913	-14.7695		0.05997	-14.7625		0.08913	-14.745		0.06791	-14.7713
0.03413	-14.7879		0.0955	-14.7598		0.03413	-14.7401		0.0955	-14.7734		0.06425	-14.7653		0.0955	-14.7456		0.07276	-14.7667
0.03641	-14.7873		0.10187	-14.7551		0.03641	-14.7401		0.10187	-14.7776		0.06854	-14.7646		0.10187	-14.7456		0.07761	-14.7598
0.03868	-14.7868		0.10823	-14.7506		0.03868	-14.7402		0.10823	-14.7814		0.07282	-14.7664		0.10823	-14.7463		0.08246	-14.753
0.04096	-14.7864		0.1146	-14.7471		0.04096	-14.7403		0.1146	-14.7844		0.07711	-14.77		0.1146	-14.7477		0.08731	-14.7476
0.04323	-14.786		0.12096	-14.7447		0.04323	-14.7404		0.12096	-14.7868		0.08139	-14.7738		0.12096	-14.7497		0.09216	-14.7441
0.04551	-14.7857		0.12733	-14.7431		0.04551	-14.7405		0.12733	-14.7892		0.08567	-14.7761		0.12733	-14.7515		0.09701	-14.7424
0.04778	-14.7856		0.1337	-14.7422		0.04778	-14.7407		0.1337	-14.7921		0.08996	-14.7774		0.1337	-14.7512		0.10186	-14.7416
0.05006	-14.7858	X	0.14007	-14.7418	A	0.05006	-14.7409	Z	0.14007	-14.7955	G	0.09424	-14.7789	Y	0.14007	-14.7505	D	0.10671	-14.7418	Z
0	-14.7834	G	0	-14.7838	X	0	-14.7122	A	0	-14.7321	Z	0	-14.7834	G	0	-14.7654	Y	0	-14.7417	D
0.00228	-14.7833		0.00637	-14.7814		0.00228	-14.7129		0.00637	-14.7337		0.00428	-14.7825		0.00637	-14.7654		0.00485	-14.7389
0.00455	-14.7831		0.01273	-14.778		0.00455	-14.7138		0.01273	-14.7365		0.00857	-14.78		0.01273	-14.7662		0.0097	-14.7355
0.00683	-14.783		0.0191	-14.7743		0.00683	-14.7148		0.0191	-14.7383		0.01285	-14.7755		0.0191	-14.7663		0.01455	-14.7305
0.0091	-14.7828		0.02547	-14.7706		0.0091	-14.7159		0.02547	-14.7398		0.01713	-14.7705		0.02547	-14.7652		0.0194	-14.7269
0.01138	-14.7827		0.03183	-14.7668		0.01138	-14.7171		0.03183	-14.743		0.02142	-14.7668		0.03183	-14.7625		0.02425	-14.7269
0.01365	-14.7825		0.0382	-14.763		0.01365	-14.7183		0.0382	-14.7474		0.0257	-14.7641		0.0382	-14.7585		0.0291	-14.7301
0.01593	-14.7824		0.04457	-14.7592		0.01593	-14.7195		0.04457	-14.7497		0.02999	-14.7609		0.04457	-14.7538		0.03395	-14.7354
0.0182	-14.7823		0.05093	-14.7553		0.0182	-14.7207		0.05093	-14.7497		0.03427	-14.7559		0.05093	-14.7493		0.0388	-14.7411
0.02048	-14.7823		0.0573	-14.7514		0.02048	-14.7219		0.0573	-14.7476		0.03855	-14.7503		0.0573	-14.745		0.04365	-14.7466
0.02275	-14.7822		0.06367	-14.7477		0.02275	-14.7231		0.06367	-14.7477		0.04284	-14.7451		0.06367	-14.7408		0.04851	-14.7513
0.02503	-14.7822		0.07003	-14.7445		0.02503	-14.7242		0.07003	-14.7516		0.04712	-14.7422		0.07003	-14.7363		0.05335	-14.7533
0.0273	-14.7822		0.0764	-14.7419		0.0273	-14.7254		0.0764	-14.7564		0.0514	-14.7451		0.0764	-14.7316		0.05821	-14.7525
0.02958	-14.7823		0.08277	-14.7405		0.02958	-14.7264		0.08277	-14.7614		0.05569	-14.7498		0.08277	-14.7289		0.06306	-14.7498
0.03186	-14.7824		0.08913	-14.7404		0.03186	-14.7274		0.08913	-14.7659		0.05997	-14.7515		0.08913	-14.7297		0.06791	-14.7454
0.03413	-14.7826		0.0955	-14.7406		0.03413	-14.7283		0.0955	-14.769		0.06425	-14.7519		0.0955	-14.7313		0.07276	-14.7398
0.03641	-14.7828		0.10187	-14.7395		0.03641	-14.7292		0.10187	-14.7712		0.06854	-14.752		0.10187	-14.7325		0.07761	-14.7348
0.03868	-14.783		0.10823	-14.7372		0.03868	-14.7299		0.10823	-14.773		0.07282	-14.7556		0.10823	-14.7339		0.08246	-14.7327
0.04096	-14.7833		0.1146	-14.7329		0.04096	-14.7306		0.1146	-14.7749		0.07711	-14.763		0.1146	-14.7354		0.08731	-14.7321
0.04323	-14.7836		0.12096	-14.727		0.04323	-14.7311		0.12096	-14.7772		0.08139	-14.7675		0.12096	-14.737		0.09216	-14.7289
0.04551	-14.7838		0.12733	-14.7206		0.04551	-14.7316		0.12733	-14.7798		0.08567	-14.7682		0.12733	-14.7389		0.09701	-14.7221
0.04778	-14.7839		0.1337	-14.7149		0.04778	-14.7319		0.1337	-14.7821		0.08996	-14.7678		0.1337	-14.7409		0.10186	-14.7152
0.05006	-14.7838	X	0.14007	-14.7122	A	0.05006	-14.7321	Z	0.14007	-14.7834	G	0.09424	-14.7654	Y	0.14007	-14.7417	D	0.10671	-14.7121	Z
0	-14.7752	G	0	-14.7837	X	0	-14.7121	A	0	-14.7219	Z	0	-14.7752	G	0	-14.7533	Y	0	-14.7326	D
0.00228	-14.775		0.00637	-14.7813		0.00228	-14.7112		0.00637	-14.7207		0.00428	-14.7736		0.00637	-14.7525		0.00485	-14.7281
0.00455	-14.775		0.01273	-14.778		0.00455	-14.7106		0.01273	-14.7187		0.00857	-14.7708		0.01273	-14.7523		0.0097	-14.719
0.00683	-14.775		0.0191	-14.7743		0.00683	-14.7103		0.0191	-14.7169		0.01285	-14.7671		0.0191	-14.7531		0.01455	-14.7137
0.0091	-14.7751		0.02547	-14.7706		0.0091	-14.7103		0.02547	-14.7221		0.01713	-14.7619		0.02547	-14.7537		0.0194	-14.7114
0.01138	-14.7752		0.03183	-14.7668		0.01138	-14.7106		0.03183	-14.728		0.02142	-14.7545		0.03183	-14.753		0.02425	-14.7147
0.01365	-14.7754		0.0382	-14.763		0.01365	-14.7111		0.0382	-14.7319		0.0257	-14.7457		0.0382	-14.7508		0.0291	-14.7218
0.01593	-14.7756		0.04457	-14.7591		0.01593	-14.7118		0.04457	-14.7353		0.02999	-14.7368		0.04457	-14.7477		0.03395	-14.7291
0.0182	-14.776		0.05093	-14.7552		0.0182	-14.7127		0.05093	-14.7382		0.03427	-14.7291		0.05093	-14.7439		0.0388	-14.7358
0.02048	-14.7763		0.0573	-14.7514		0.02048	-14.7136		0.0573	-14.741		0.03855	-14.7261		0.0573	-14.7399		0.04365	-14.7409
0.02275	-14.7767		0.06367	-14.7477		0.02275	-14.7145		0.06367	-14.7424		0.04284	-14.729		0.06367	-14.7358		0.04851	-14.7448
0.02503	-14.7772		0.07003	-14.7444		0.02503	-14.7154		0.07003	-14.7415		0.04712	-14.732		0.07003	-14.7322		0.05335	-14.747
0.0273	-14.7776		0.0764	-14.7418		0.0273	-14.7163		0.0764	-14.7417		0.0514	-14.7333		0.0764	-14.7297		0.05821	-14.7458
0.02958	-14.7781		0.08277	-14.7404		0.02958	-14.7172		0.08277	-14.7434		0.05569	-14.7362		0.08277	-14.7276		0.06306	-14.7425
0.03186	-14.7787		0.08913	-14.7403		0.03186	-14.718		0.08913	-14.7464		0.05997	-14.7396		0.08913	-14.7254		0.06791	-14.7381
0.03413	-14.7792		0.0955	-14.7406		0.03413	-14.7188		0.0955	-14.7505		0.06425	-14.7432		0.0955	-14.7249		0.07276	-14.7333
0.03641	-14.7798		0.10187	-14.7395		0.03641	-14.7195		0.10187	-14.7551		0.06854	-14.7484		0.10187	-14.7253		0.07761	-14.729
0.03868	-14.7805		0.10823	-14.7372		0.03868	-14.7201		0.10823	-14.7599		0.07282	-14.753		0.10823	-14.7269		0.08246	-14.7255
0.04096	-14.7811		0.1146	-14.7328		0.04096	-14.7206		0.1146	-14.7646		0.07711	-14.7558		0.1146	-14.7289		0.08731	-14.7232
0.04323	-14.7818		0.12096	-14.7269		0.04323	-14.721		0.12096	-14.7688		0.08139	-14.7589		0.12096	-14.7308		0.09216	-14.7202
0.04551	-14.7825		0.12733	-14.7205		0.04551	-14.7214		0.12733	-14.7719		0.08567	-14.7576		0.12733	-14.732		0.09701	-14.7162
0.04778	-14.7831		0.1337	-14.7148		0.04778	-14.7217		0.1337	-14.7739		0.08996	-14.7534		0.1337	-14.7325		0.10186	-14.7129
0.05006	-14.7837	X	0.14007	-14.7121	A	0.05006	-14.7219	Z	0.14007	-14.7752	G	0.09424	-14.7533	Y	0.14007	-14.7326	D	0.10671	-14.7121	Z
0	-14.7459	G	0	-14.7399	X	0	-14.699	A	0	-14.698	Z	0	-14.7459	G	0	-14.7472	Y	0	-14.6998	D
0.00228	-14.7457		0.00637	-14.7393		0.00228	-14.6992		0.00637	-14.7004		0.00428	-14.7459		0.00637	-14.746		0.00485	-14.7064
0.00455	-14.7455		0.01273	-14.7381		0.00455	-14.6994		0.01273	-14.7064		0.00857	-14.7435		0.01273	-14.7444		0.0097	-14.7119
0.00683	-14.7452		0.0191	-14.7358		0.00683	-14.6994		0.0191	-14.7142		0.01285	-14.7382		0.0191	-14.7424		0.01455	-14.7085
0.0091	-14.7449		0.02547	-14.7325		0.0091	-14.6993		0.02547	-14.7154		0.01713	-14.731		0.02547	-14.7403		0.0194	-14.7036
0.01138	-14.7445		0.03183	-14.7285		0.01138	-14.6989		0.03183	-14.7145		0.02142	-14.7235		0.03183	-14.7382		0.02425	-14.7015
0.01365	-14.7442		0.0382	-14.724		0.01365	-14.6985		0.0382	-14.714		0.0257	-14.7183		0.0382	-14.7356		0.0291	-14.7049
0.01593	-14.7437		0.04457	-14.7197		0.01593	-14.698		0.04457	-14.7139		0.02999	-14.7176		0.04457	-14.7325		0.03395	-14.716
0.0182	-14.7433		0.05093	-14.7161		0.0182	-14.6974		0.05093	-14.7135		0.03427	-14.7198		0.05093	-14.7288		0.0388	-14.7265
0.02048	-14.7428		0.0573	-14.7135		0.02048	-14.6968		0.0573	-14.714		0.03855	-14.72		0.0573	-14.7246		0.04365	-14.735
0.02275	-14.7424		0.06367	-14.7123		0.02275	-14.6964		0.06367	-14.7166		0.04284	-14.7172		0.06367	-14.7199		0.04851	-14.7392
0.02503	-14.7419		0.07003	-14.7124		0.02503	-14.6965		0.07003	-14.7203		0.04712	-14.7172		0.07003	-14.7156		0.05335	-14.7387
0.0273	-14.7415		0.0764	-14.713		0.0273	-14.6966		0.0764	-14.7242		0.0514	-14.7192		0.0764	-14.7122		0.05821	-14.7362
0.02958	-14.7411		0.08277	-14.7133		0.02958	-14.6967		0.08277	-14.7279		0.05569	-14.7229		0.08277	-14.71		0.06306	-14.732
0.03186	-14.741		0.08913	-14.7128		0.03186	-14.6968		0.08913	-14.7314		0.05997	-14.7274		0.08913	-14.7081		0.06791	-14.7263
0.03413	-14.7408		0.0955	-14.7107		0.03413	-14.6969		0.0955	-14.7347		0.06425	-14.7322		0.0955	-14.706		0.07276	-14.7206
0.03641	-14.7407		0.10187	-14.7068		0.03641	-14.6971		0.10187	-14.7376		0.06854	-14.7364		0.10187	-14.7036		0.07761	-14.7167
0.03868	-14.7405		0.10823	-14.703		0.03868	-14.6972		0.10823	-14.7402		0.07282	-14.7393		0.10823	-14.702		0.08246	-14.7138
0.04096	-14.7403		0.1146	-14.6996		0.04096	-14.6973		0.1146	-14.7423		0.07711	-14.7412		0.1146	-14.701		0.08731	-14.7098
0.04323	-14.7402		0.12096	-14.6974		0.04323	-14.6975		0.12096	-14.7438		0.08139	-14.743		0.12096	-14.7004		0.09216	-14.7052
0.04551	-14.7401		0.12733	-14.6966		0.04551	-14.6977		0.12733	-14.7447		0.08567	-14.7444		0.12733	-14.7		0.09701	-14.7015
[truncated: 19,943 more rows]

## Sheet: 1h
G-X	Frequency (cm-1)	Y-G-Z	Frequency (cm-1)	R2-G-T2	Frequency (cm-1)	U2-G-V2	Frequency (cm-1)
0	-0.01754	0	8.48108	0	14.0535	0	14.1434
0.00205	1.37177	0.000732	8.08325	0.00219	14.0309	0.00207	13.9017
0.00411	2.7378	0.00146	7.68037	0.00439	13.9608	0.00413	13.6482
0.00616	4.09155	0.0022	7.2733	0.00658	13.859	0.0062	13.4311
0.00822	5.42569	0.00293	6.86251	0.00877	13.7409	0.00827	13.2522
0.01027	6.73088	0.00366	6.44838	0.01096	13.6253	0.01033	13.0964
0.01232	7.99396	0.00439	6.03121	0.01316	13.5371	0.0124	12.9287
0.01438	9.19447	0.00513	5.6113	0.01535	13.5022	0.01447	12.6954
0.01643	10.2977	0.00586	5.18887	0.01754	13.5356	0.01653	12.3388
0.01849	11.2381	0.00659	4.76418	0.01973	13.6311	0.0186	11.8259
0.02054	11.8712	0.00732	4.33743	0.02193	13.7451	0.02067	11.1553
0.02259	12.0239	0.00805	3.90884	0.02412	13.6923	0.02273	10.3437
0.02465	11.8832	0.00879	3.47859	0.02631	12.8486	0.0248	9.41379
0.0267	11.6956	0.00952	3.0469	0.0285	11.4828	0.02687	8.38977
0.02876	11.5478	0.01025	2.61394	0.0307	9.97803	0.02893	7.29372
0.03081	11.4591	0.01098	2.1799	0.03289	8.39937	0.031	6.1441
0.03286	11.4237	0.01171	1.74496	0.03508	6.77074	0.03307	4.95536
0.03492	11.4241	0.01245	1.30931	0.03727	5.10655	0.03513	3.73859
0.03697	11.4403	0.01318	0.87309	0.03947	3.41752	0.0372	2.50246
0.03903	11.4563	0.01391	0.43644	0.04166	1.71259	0.03927	1.25408
0.04108	11.4626	0.01464	-0.01412	0.04385	-0.01521	0.04133	-0.01754
	--		--		--		--
0	-0.01521	0.01464	-0.01754	0.04385	-0.01754	0.04133	-0.01754
0.00205	2.26147	0.01605	0.90286	0.04543	1.23669	0.04351	1.24371
0.00411	4.50721	0.01745	1.80723	0.04702	2.4733	0.0457	2.47708
0.00616	6.71876	0.01885	2.71396	0.0486	3.70924	0.04788	3.68916
0.00822	8.87024	0.02026	3.62408	0.05018	4.94401	0.05006	4.86877
0.01027	10.9141	0.02166	4.53815	0.05177	6.17669	0.05224	6.004
0.01232	12.7225	0.02307	5.45613	0.05335	7.40577	0.05442	7.08208
0.01438	13.8697	0.02447	6.37715	0.05493	8.6287	0.0566	8.08944
0.01643	14.0453	0.02587	7.29922	0.05652	9.84131	0.05878	9.01164
0.01849	13.8906	0.02728	8.21875	0.0581	11.0364	0.06096	9.8327
0.02054	13.9539	0.02868	9.12964	0.05968	12.2012	0.06314	10.5308
0.02259	14.546	0.03008	10.022	0.06127	13.3105	0.06532	11.0631
0.02465	15.3209	0.03149	10.881	0.06285	14.3157	0.0675	11.3709
0.0267	16.0511	0.03289	11.6863	0.06443	15.1372	0.06968	11.5409
0.02876	16.6892	0.0343	12.4152	0.06602	15.7172	0.07186	11.7366
0.03081	17.2236	0.0357	13.0458	0.0676	16.0862	0.07404	12.0114
0.03286	17.6027	0.0371	13.5611	0.06918	16.3074	0.07622	12.3576
0.03492	17.5699	0.03851	13.9526	0.07076	16.4212	0.0784	12.7447
0.03697	17.2208	0.03991	14.2214	0.07235	16.4525	0.08059	13.1321
0.03903	16.849	0.04131	14.3762	0.07393	16.4201	0.08277	13.4723
0.04108	16.6617	0.04272	14.4264	0.07551	16.3365	0.08495	13.713
	--		--		--		--
	--		--		--		--
0	-0.01412	0	8.48159	0	14.0585	0	14.2146
0.00205	1.50746	7.32E-4	8.87371	0.00219	13.9841	0.00207	14.4451
0.00411	3.0035	0.00146	9.25892	0.00439	13.7917	0.00413	14.6549
0.00616	4.4761	0.0022	9.63429	0.00658	13.526	0.0062	14.7772
0.00822	5.91269	0.00293	9.99398	0.00877	13.2251	0.00827	14.8002
0.01027	7.3	0.00366	10.3219	0.01096	12.9026	0.01033	14.737
0.01232	8.62454	0.00439	10.5584	0.01316	12.547	0.0124	14.612
0.01438	9.87365	0.00513	10.4778	0.01535	12.1331	0.01447	14.4465
0.01643	11.035	0.00586	9.93622	0.01754	11.638	0.01653	14.218
0.01849	12.0832	0.00659	9.20668	0.01973	11.0501	0.0186	13.7937
0.02054	12.9181	0.00732	8.41988	0.02193	10.3675	0.02067	13.0412
0.02259	13.4784	0.00805	7.60858	0.02412	9.59441	0.02273	12.0488
0.02465	13.9426	0.00879	6.78355	0.02631	8.73797	0.0248	10.9274
0.0267	14.3057	0.00952	5.94954	0.0285	7.80679	0.02687	9.72107
0.02876	14.5618	0.01025	5.10912	0.0307	6.81017	0.02893	8.44745
0.03081	14.7469	0.01098	4.2639	0.03289	5.75778	0.031	7.11835
0.03286	14.9105	0.01171	3.41505	0.03508	4.65948	0.03307	5.74459
0.03492	15.0954	0.01245	2.56349	0.03727	3.52513	0.03513	4.3366
0.03697	15.324	0.01318	1.70999	0.03947	2.36435	0.0372	2.90406
0.03903	15.5761	0.01391	0.85517	0.04166	1.18631	0.03927	1.4558
0.04108	15.7178	0.01464	-0.01754	0.04385	-0.01754	0.04133	-0.01521
	--		--		--		--
0	14.9878	0.01464	-0.01521	0.04385	-0.01521	0.04133	-0.01521
0.00205	15.0106	0.01605	2.96878	0.04543	3.01158	0.04351	2.38751
0.00411	15.0683	0.01745	5.89574	0.04702	5.97996	0.0457	4.75645
0.00616	15.141	0.01885	8.72281	0.0486	8.84454	0.04788	7.08423
0.00822	15.2181	0.02026	11.3495	0.05018	11.4965	0.05006	9.33631
0.01027	15.3013	0.02166	13.5947	0.05177	13.7102	0.05224	11.4339
0.01232	15.4271	0.02307	15.2386	0.05335	15.0542	0.05442	13.0342
0.01438	15.8395	0.02447	16.2874	0.05493	15.5217	0.0566	13.3509
0.01643	16.5269	0.02587	16.9925	0.05652	15.7413	0.05878	12.9502
0.01849	16.9643	0.02728	17.5425	0.0581	15.9385	0.06096	12.6402
0.02054	17.2927	0.02868	18.0131	0.05968	16.1679	0.06314	12.3376
0.02259	17.5907	0.03008	18.4277	0.06127	16.46	0.06532	12.1863
0.02465	17.8732	0.03149	18.7976	0.06285	16.8561	0.0675	12.2828
0.0267	18.1259	0.03289	19.1243	0.06443	17.4202	0.06968	12.563
0.02876	18.2911	0.0343	19.4322	0.06602	18.1865	0.07186	12.8748
0.03081	18.3035	0.0357	19.7424	0.0676	19.0807	0.07404	13.1631
0.03286	18.1955	0.0371	20.0741	0.06918	19.9017	0.07622	13.4183
0.03492	18.2661	0.03851	20.4382	0.07076	19.9931	0.0784	13.6317
0.03697	18.4865	0.03991	20.8372	0.07235	19.9192	0.08059	13.7787
0.03903	18.6446	0.04131	21.2197	0.07393	19.8339	0.08277	13.8179
0.04108	18.6998	0.04272	21.4172	0.07551	19.7664	0.08495	13.7158
	--		--		--		--
	--		--		--		--
0	16.0551	0	9.73922	0	17.2517	0	16.6068
0.00205	16.1284	7.32E-4	9.271	0.00219	17.2043	0.00207	16.6477
0.00411	16.3397	0.00146	8.79926	0.00439	17.2651	0.00413	16.7724
0.00616	16.6613	0.0022	8.32458	0.00658	17.3997	0.0062	16.9747
0.00822	17.0284	0.00293	7.84725	0.00877	17.5588	0.00827	17.2229
0.01027	17.2747	0.00366	7.36752	0.01096	17.6922	0.01033	17.4581
0.01232	17.2869	0.00439	6.8856	0.01316	17.7456	0.0124	17.5704
0.01438	17.4103	0.00513	6.40169	0.01535	17.6177	0.01447	17.7034
0.01643	18.0869	0.00586	5.91596	0.01754	17.1761	0.01653	17.5288
0.01849	19.1665	0.00659	5.42857	0.01973	16.4933	0.0186	17.2146
0.02054	20.0114	0.00732	4.93969	0.02193	15.584	0.02067	16.8985
0.02259	20.5759	0.00805	4.44946	0.02412	14.5632	0.02273	16.7519
0.02465	21.0178	0.00879	3.95804	0.02631	13.8051	0.0248	16.7988
0.0267	21.3938	0.00952	3.46556	0.0285	12.8192	0.02687	16.9359
0.02876	21.7389	0.01025	2.97216	0.0307	11.4652	0.02893	17.0074
0.03081	22.1041	0.01098	2.47797	0.03289	9.86407	0.031	16.8069
0.03286	22.5153	0.01171	1.98314	0.03508	8.0828	0.03307	16.3913
0.03492	22.9491	0.01245	1.48777	0.03727	6.16908	0.03513	15.8729
0.03697	23.3591	0.01318	0.99201	0.03947	4.16201	0.0372	15.408
0.03903	23.6903	0.01391	0.49592	0.04166	2.09544	0.03927	15.0967
0.04108	23.8415	0.01464	-0.01521	0.04385	-0.01412	0.04133	14.9878
	--		--		--		--
0	17.7216	0.01464	-0.01412	0.04385	-0.01412	0.04133	-0.01412
0.00205	17.7406	0.01605	0.92303	0.04543	1.0239	0.04351	1.78518
0.00411	17.8534	0.01745	1.85289	0.04702	2.05469	0.0457	3.56256
0.00616	18.1282	0.01885	2.79347	0.0486	3.09631	0.04788	5.32352
0.00822	18.5284	0.02026	3.74553	0.05018	4.14941	0.05006	7.05824
0.01027	19.2074	0.02166	4.70719	0.05177	5.21172	0.05224	8.7545
0.01232	19.866	0.02307	5.67506	0.05335	6.27926	0.05442	10.3956
0.01438	20.5649	0.02447	6.64511	0.05493	7.347	0.0566	11.952
0.01643	21.2722	0.02587	7.61313	0.05652	8.40901	0.05878	13.5283
0.01849	21.9635	0.02728	8.57494	0.0581	9.45815	0.06096	14.7956
0.02054	22.5884	0.02868	9.52684	0.05968	10.4854	0.06314	15.9208
0.02259	23.069	0.03008	10.466	0.06127	11.4792	0.06532	16.7961
0.02465	23.3676	0.03149	11.391	0.06285	12.424	0.0675	17.3673
0.0267	23.5399	0.03289	12.3009	0.06443	13.3002	0.06968	17.6597
0.02876	23.6722	0.0343	13.1918	0.06602	14.0842	0.07186	17.7838
0.03081	23.8057	0.0357	14.0531	0.0676	14.753	0.07404	17.8059
0.03286	23.9352	0.0371	14.864	0.06918	15.291	0.07622	17.7403
0.03492	24.0417	0.03851	15.5898	0.07076	15.6988	0.0784	17.5876
0.03697	24.1108	0.03991	16.1787	0.07235	15.9926	0.08059	17.386
0.03903	24.1301	0.04131	16.5662	0.07393	16.1972	0.08277	17.245
0.04108	24.1142	0.04272	16.7009	0.07551	16.334	0.08495	17.2354
	--		--		--		--
	--		--		--		--
0	18.8006	0	9.73964	0	17.2575	0	20.1019
0.00205	18.9421	7.32E-4	10.204	0.00219	17.4181	0.00207	20.147
0.00411	19.2713	0.00146	10.664	0.00439	17.6532	0.00413	20.2725
0.00616	19.9081	0.0022	11.1175	0.00658	17.8922	0.0062	20.5184
0.00822	20.5361	0.00293	11.5595	0.00877	18.0633	0.00827	20.6905
0.01027	21.2479	0.00366	11.9609	0.01096	18.108	0.01033	20.8657
0.01232	22.012	0.00439	12.6187	0.01316	17.9955	0.0124	20.9499
0.01438	22.7954	0.00513	12.9773	0.01535	17.7613	0.01447	20.8902
0.01643	23.5485	0.00586	13.3935	0.01754	17.4764	0.01653	20.664
0.01849	24.2362	0.00659	13.8122	0.01973	17.0262	0.0186	20.2809
0.02054	24.9011	0.00732	14.2249	0.02193	16.4304	0.02067	19.7614
0.02259	25.6327	0.00805	14.6272	0.02412	15.7838	0.02273	19.1515
0.02465	26.4657	0.00879	15.0147	0.02631	15.3456	0.0248	18.5124
0.0267	27.1901	0.00952	15.3803	0.0285	15.3251	0.02687	17.9079
0.02876	27.1882	0.01025	15.7117	0.0307	15.4647	0.02893	17.3992
0.03081	26.9345	0.01098	15.9853	0.03289	15.5709	0.031	17.0284
0.03286	26.8496	0.01171	16.1627	0.03508	15.5485	0.03307	16.6905
0.03492	27.3207	0.01245	16.2141	0.03727	15.3798	0.03513	16.4402
0.03697	27.7901	0.01318	16.1675	0.03947	15.1724	0.0372	16.2505
0.03903	28.1035	0.01391	16.0916	0.04166	15.0328	0.03927	16.1096
0.04108	28.2057	0.01464	16.0551	0.04385	14.9878	0.04133	16.0551
	--		--		--		--
0	19.9169	0.01464	14.9878	0.04385	14.9878	0.04133	14.9878
0.00205	19.8187	0.01605	15.1226	0.04543	15.0603	0.04351	14.9507
0.00411	19.5917	0.01745	15.4721	0.04702	15.2573	0.0457	14.877
0.00616	19.1089	0.01885	15.9149	0.0486	15.5015	0.04788	14.7986
0.00822	18.7973	0.02026	16.3597	0.05018	15.7208	0.05006	14.705
0.01027	18.5654	0.02166	16.7797	0.05177	15.9634	0.05224	14.6044
0.01232	18.8619	0.02307	17.1613	0.05335	16.4733	0.05442	14.7552
0.01438	19.3861	0.02447	17.4941	0.05493	17.2277	0.0566	15.8167
0.01643	19.9855	0.02587	17.788	0.05652	17.8213	0.05878	16.819
0.01849	20.7082	0.02728	18.0576	0.0581	18.253	0.06096	17.3102
0.02054	21.6912	0.02868	18.3103	0.05968	18.5864	0.06314	17.6121
0.02259	22.7832	0.03008	18.5451	0.06127	18.8537	0.06532	17.8569
0.02465	23.7741	0.03149	18.7477	0.06285	19.0698	0.0675	18.0889
0.0267	24.6263	0.03289	18.9064	0.06443	19.2445	0.06968	18.2822
0.02876	25.3702	0.0343	18.991	0.06602	19.3864	0.07186	18.3394
0.03081	26.025	0.0357	18.9886	0.0676	19.507	0.07404	18.231
0.03286	26.3956	0.0371	18.9091	0.06918	19.564	0.07622	18.0068
0.03492	26.1398	0.03851	18.7882	0.07076	19.6311	0.0784	17.7507
0.03697	25.818	0.03991	18.6743	0.07235	19.6745	0.08059	17.5273
0.03903	25.5597	0.04131	18.6049	0.07393	19.7138	0.08277	17.3434
0.04108	25.4549	0.04272	18.5848	0.07551	19.7615	0.08495	17.2306
	--		--		--		--
	--		--		--		--
0	23.8355	0	16.2959	0	23.3357	0	21.6403
0.00205	23.8174	7.32E-4	15.6426	0.00219	23.2819	0.00207	21.462
0.00411	23.7851	0.00146	14.9502	0.00439	23.1747	0.00413	21.006
0.00616	23.7603	0.0022	14.2355	0.00658	23.0248	0.0062	20.3157
0.00822	23.7612	0.00293	13.5164	0.00877	22.8453	0.00827	19.6064
0.01027	23.815	0.00366	12.8425	0.01096	22.6145	0.01033	18.7859
0.01232	23.9607	0.00439	11.9793	0.01316	22.2556	0.0124	17.9585
0.01438	24.2477	0.00513	11.7095	0.01535	21.7178	0.01447	16.9461
0.01643	24.7227	0.00586	11.8211	0.01754	21.0905	0.01653	16.0898
0.01849	25.3786	0.00659	12.0959	0.01973	20.4756	0.0186	15.361
0.02054	26.1192	0.00732	12.4109	0.02193	19.8681	0.02067	14.782
0.02259	26.8554	0.00805	12.7355	0.02412	19.2279	0.02273	14.114
0.02465	27.5394	0.00879	13.0597	0.02631	18.5867	0.0248	13.2108
0.0267	28.2552	0.00952	13.3789	0.0285	18.0063	0.02687	12.0804
0.02876	28.7428	0.01025	13.6897	0.0307	17.5072	0.02893	10.7493
0.03081	29.3334	0.01098	13.989	0.03289	17.0732	0.031	9.2389
0.03286	29.8941	0.01171	14.2727	0.03508	16.7297	0.03307	7.57439
0.03492	30.1051	0.01245	14.5339	0.03727	16.5158	0.03513	5.78625
0.03697	30.0707	0.01318	14.7596	0.03947	16.3375	0.0372	3.90689
0.03903	29.8833	0.01391	14.9245	0.04166	16.1445	0.03927	1.96802
0.04108	29.7035	0.01464	14.9878	0.04385	16.0551	0.04133	-0.01412
	--		--		--		--
0	24.0973	0.01464	16.0551	0.04385	16.0551	0.04133	16.0551
0.00205	24.1665	0.01605	16.1591	0.04543	16.1937	0.04351	16.1606
0.00411	24.3407	0.01745	16.4443	0.04702	16.5347	0.0457	16.4045
0.00616	24.5786	0.01885	16.8514	0.0486	16.9613	0.04788	16.6899
0.00822	24.8543	0.02026	17.3341	0.05018	17.4266	0.05006	17.0038
0.01027	25.1533	0.02166	17.8992	0.05177	17.9019	0.05224	17.3205
0.01232	25.4708	0.02307	18.5553	0.05335	18.3579	0.05442	17.5173
0.01438	25.8102	0.02447	19.1451	0.05493	18.762	0.0566	17.7525
0.01643	26.1853	0.02587	19.5178	0.05652	19.0916	0.05878	18.3448
0.01849	26.6194	0.02728	19.7395	0.0581	19.3544	0.06096	19.1801
0.02054	27.1113	0.02868	19.9088	0.05968	19.5702	0.06314	19.9408
0.02259	27.5268	0.03008	20.0675	0.06127	19.7543	0.06532	20.6472
0.02465	27.7139	0.03149	20.2299	0.06285	19.9124	0.0675	21.3239
0.0267	27.7601	0.03289	20.3968	0.06443	20.0415	0.06968	21.9374
0.02876	28.3882	0.0343	20.5577	0.06602	20.1327	0.07186	22.4694
0.03081	28.7095	0.0357	20.69	0.0676	20.1859	0.07404	22.9416
0.03286	28.7724	0.0371	20.7617	0.06918	20.3476	0.07622	23.3743
0.03492	28.8341	0.03851	20.7552	0.07076	21.1349	0.0784	23.7647
0.03697	28.9476	0.03991	20.6862	0.07235	21.9707	0.08059	24.0911
0.03903	29.1536	0.04131	20.6128	0.07393	22.6242	0.08277	24.3175
0.04108	29.3421	0.04272	20.5795	0.07551	22.9968	0.08495	24.4014
	--		--		--		--
	--		--		--		--
0	27.5053	0	16.2976	0	23.3364	0	23.4021
0.00205	27.5482	7.32E-4	16.8932	0.00219	23.3703	0.00207	23.4874
0.00411	27.6685	0.00146	17.4075	0.00439	23.4257	0.00413	23.6737
0.00616	27.8433	0.0022	17.817	0.00658	23.5047	0.0062	23.9088
0.00822	28.0409	0.00293	18.1166	0.00877	23.576	0.00827	24.1069
0.01027	28.2275	0.00366	18.3234	0.01096	23.5151	0.01033	24.2984
0.01232	28.3774	0.00439	18.4638	0.01316	23.1616	0.0124	24.4584
0.01438	28.4814	0.00513	18.5606	0.01535	22.6956	0.01447	24.5371
0.01643	28.5477	0.00586	18.6281	0.01754	22.1924	0.01653	24.4473
0.01849	28.6013	0.00659	18.6765	0.01973	21.658	0.0186	24.1121
0.02054	28.7001	0.00732	18.7117	0.02193	21.1458	0.02067	23.5455
0.02259	28.9746	0.00805	18.7374	0.02412	20.6844	0.02273	22.8436
0.02465	29.5352	0.00879	18.7564	0.02631	20.2185	0.0248	22.1281
0.0267	29.9859	0.00952	18.7703	0.0285	19.6948	0.02687	21.497
0.02876	30.3085	0.01025	18.7804	0.0307	19.1658	0.02893	20.8535
0.03081	30.6035	0.01098	18.7878	0.03289	18.7373	0.031	19.9568
0.03286	31.014	0.01171	18.793	0.03508	18.3931	0.03307	19.3562
0.03492	31.4753	0.01245	18.7966	0.03727	18.0211	0.03513	19.2984
0.03697	31.9193	0.01318	18.7989	0.03947	17.7501	0.0372	19.1783
0.03903	32.2815	0.01391	18.8002	0.04166	17.6974	0.03927	18.9179
0.04108	32.4377	0.01464	18.8006	0.04385	17.7216	0.04133	18.8006
	--		--		--		--
0	29.8838	0.01464	17.7216	0.04385	17.7216	0.04133	17.7216
0.00205	29.9242	0.01605	17.8536	0.04543	17.8098	0.04351	17.6999
0.00411	29.9893	0.01745	18.2478	0.04702	18.1078	0.0457	17.7299
0.00616	30.0777	0.01885	18.8115	0.0486	18.6408	0.04788	17.8883
0.00822	30.2053	0.02026	19.2428	0.05018	19.2927	0.05006	18.0364
0.01027	30.3785	0.02166	19.4974	0.05177	19.9103	0.05224	18.1139
0.01232	30.5678	0.02307	19.7006	0.05335	20.4888	0.05442	18.4519
0.01438	30.6054	0.02447	19.9297	0.05493	20.999	0.0566	19.0891
0.01643	30.4276	0.02587	20.2264	0.05652	21.42	0.05878	19.9258
0.01849	30.1701	0.02728	20.5467	0.0581	21.7568	0.06096	20.9016
0.02054	29.9004	0.02868	20.8406	0.05968	22.0023	0.06314	21.798
0.02259	29.66	0.03008	21.0927	0.06127	22.1426	0.06532	22.4755
0.02465	29.4306	0.03149	21.2947	0.06285	22.1866	0.0675	22.9587
0.0267	29.3985	0.03289	21.4406	0.06443	22.1796	0.06968	23.3134
0.02876	29.5826	0.0343	21.5372	0.06602	22.1801	0.07186	23.5909
0.03081	30.0292	0.0357	21.6154	0.0676	22.2406	0.07404	23.807
0.03286	30.499	0.0371	21.7233	0.06918	22.396	0.07622	23.9793
0.03492	31.0455	0.03851	21.8899	0.07076	22.6421	0.0784	24.1302
0.03697	31.5726	0.03991	22.0952	0.07235	22.9102	0.08059	24.265
0.03903	31.8646	0.04131	22.2914	0.07393	23.0695	0.08277	24.3664
0.04108	31.9622	0.04272	22.4194	0.07551	22.995	0.08495	24.4042
	--		--		--		--
	--		--		--		--
0	29.9429	0	19.3662	0	25.6041	0	24.4826
0.00205	29.9803	7.32E-4	19.2253	0.00219	25.6567	0.00207	24.374
0.00411	30.1359	0.00146	19.1032	0.00439	25.6588	0.00413	24.0855
0.00616	30.3757	0.0022	18.991	0.00658	25.6209	0.0062	23.6458
0.00822	30.6369	0.00293	18.8818	0.00877	25.5574	0.00827	23.1543
0.01027	30.8546	0.00366	18.7711	0.01096	25.4985	0.01033	22.6068
0.01232	30.9738	0.00439	18.656	0.01316	25.4789	0.0124	22.0536
0.01438	31.1351	0.00513	18.5344	0.01535	25.5017	0.01447	21.5518
0.01643	31.4568	0.00586	18.4057	0.01754	25.513	0.01653	21.1511
0.01849	31.8673	0.00659	18.2691	0.01973	25.4296	0.0186	20.8591
0.02054	32.3095	0.00732	18.1249	0.02193	25.1583	0.02067	20.6373
0.02259	32.7958	0.00805	17.9745	0.02412	24.5983	0.02273	20.4108
0.02465	33.298	0.00879	17.8206	0.02631	23.7538	0.0248	20.0985
0.0267	33.8032	0.00952	17.6686	0.0285	22.7784	0.02687	19.6551
0.02876	34.2088	0.01025	17.5292	0.0307	21.8638	0.02893	19.1625
0.03081	34.3228	0.01098	17.4236	0.03289	21.1678	0.031	18.8338
0.03286	34.3161	0.01171	17.3873	0.03508	20.6569	0.03307	18.6137
0.03492	34.2831	0.01245	17.4456	0.03727	20.25	0.03513	18.1862
0.03697	34.2317	0.01318	17.5655	0.03947	19.9929	0.0372	17.8609
0.03903	34.1915	0.01391	17.6769	0.04166	19.9194	0.03927	17.7377
0.04108	34.2208	0.01464	17.7216	0.04385	19.9169	0.04133	17.7216
	--		--		--		--
0	30.473	0.01464	18.8006	0.04385	18.8006	0.04133	18.8006
0.00205	30.5125	0.01605	18.8627	0.04543	18.8622	0.04351	18.9311
0.00411	30.6368	0.01745	19.0569	0.04702	19.0532	0.0457	19.1299
0.00616	30.8595	0.01885	19.4305	0.0486	19.401	0.04788	19.1116
0.00822	31.1805	0.02026	20.1054	0.05018	19.9932	0.05006	19.1635
0.01027	31.5634	0.02166	21.0304	0.05177	20.9369	0.05224	19.5282
0.01232	31.937	0.02307	22.2325	0.05335	22.2053	0.05442	20.0569
0.01438	32.5072	0.02447	23.357	0.05493	24.0147	0.0566	20.6322
0.01643	32.9006	0.02587	23.8248	0.05652	25.0463	0.05878	21.2494
0.01849	32.8511	0.02728	24.0457	0.0581	25.294	0.06096	21.9627
0.02054	32.5848	0.02868	24.1675	0.05968	25.2724	0.06314	22.7862
0.02259	32.3309	0.03008	24.2426	0.06127	25.1514	0.06532	23.5891
0.02465	32.1379	0.03149	24.3064	0.06285	24.9979	0.0675	24.2908
0.0267	31.9981	0.03289	24.3887	0.06443	24.8459	0.06968	24.8973
0.02876	31.8708	0.0343	24.5019	0.06602	24.7175	0.07186	25.3835
0.03081	31.7764	0.0357	24.61	0.0676	24.6286	0.07404	25.7206
0.03286	31.6738	0.0371	24.576	0.06918	24.5874	0.07622	25.9149
0.03492	31.5765	0.03851	24.2264	0.07076	24.591	0.0784	25.9972
0.03697	31.4505	0.03991	23.6545	0.07235	24.6215	0.08059	26.0116
0.03903	31.4142	0.04131	23.0749	0.07393	24.6429	0.08277	26.0148
0.04108	31.3986	0.04272	22.7508	0.07551	24.5813	0.08495	26.0574
	--		--		--		--
	--		--		--		--
0	33.4383	0	19.3697	0	25.6067	0	26.3791
0.00205	33.3476	7.32E-4	19.5475	0.00219	25.4869	0.00207	26.4474
0.00411	33.0741	0.00146	19.7851	0.00439	25.2776	0.00413	26.6139
0.00616	32.7827	0.0022	20.0998	0.00658	24.9634	0.0062	26.8229
0.00822	32.5267	0.00293	20.4923	0.00877	24.5644	0.00827	27.0094
0.01027	32.3397	0.00366	20.9398	0.01096	24.2135	0.01033	27.1748
0.01232	32.247	0.00439	21.4086	0.01316	24.1085	0.0124	27.3117
0.01438	31.9452	0.00513	21.8679	0.01535	24.0763	0.01447	27.4233
0.01643	31.7138	0.00586	22.2945	0.01754	23.945	0.01653	27.4587
0.01849	31.4508	0.00659	22.6724	0.01973	23.6406	0.0186	27.0836
0.02054	31.246	0.00732	22.9941	0.02193	23.1637	0.02067	26.4554
0.02259	31.1413	0.00805	23.2594	0.02412	22.5783	0.02273	26.0003
0.02465	31.218	0.00879	23.4736	0.02631	21.9756	0.0248	25.6196
0.0267	31.5921	0.00952	23.6443	0.0285	21.4157	0.02687	25.2241
0.02876	32.2589	0.01025	23.7791	0.0307	20.8523	0.02893	24.8279
0.03081	32.9659	0.01098	23.8843	0.03289	20.1984	0.031	24.4697
0.03286	33.5861	0.01171	23.9649	0.03508	19.605	0.03307	24.1809
0.03492	34.0302	0.01245	24.0245	0.03727	19.2912	0.03513	23.9774
0.03697	34.2833	0.01318	24.0654	0.03947	19.1169	0.0372	23.8618
0.03903	34.4207	0.01391	24.0894	0.04166	18.911	0.03927	23.8271
0.04108	34.4688	0.01464	24.0973	0.04385	18.8006	0.04133	23.8355
	--		--		--		--
0	33.7118	0.01464	19.9169	0.04385	19.9169	0.04133	19.9169
0.00205	33.5543	0.01605	19.9595	0.04543	20.0131	0.04351	19.8797
0.00411	33.4939	0.01745	20.1103	0.04702	20.3013	0.0457	19.9068
0.00616	33.4647	0.01885	20.4566	0.0486	20.772	0.04788	20.2848
0.00822	33.4425	0.02026	21.1428	0.05018	21.3859	0.05006	20.8928
0.01027	33.4512	0.02166	22.1354	0.05177	22.0748	0.05224	21.5873
0.01232	33.5784	0.02307	23.1457	0.05335	22.7809	0.05442	22.3077
0.01438	33.9166	0.02447	24.3735	0.05493	23.0374	0.0566	23.0112
0.01643	34.4	0.02587	26.2289	0.05652	23.2794	0.05878	23.6661
0.01849	34.9305	0.02728	27.8512	0.0581	23.357	0.06096	24.2685
0.02054	35.4307	0.02868	28.4728	0.05968	23.3801	0.06314	24.8453
0.02259	35.822	0.03008	28.5259	0.06127	23.4098	0.06532	25.3737
0.02465	36.0718	0.03149	28.227	0.06285	23.4656	0.0675	25.7755
0.0267	36.174	0.03289	27.7959	0.06443	23.5313	0.06968	26.0532
0.02876	36.1606	0.0343	27.2893	0.06602	23.5901	0.07186	26.2617
0.03081	36.1019	0.0357	26.7537	0.0676	23.6462	0.07404	26.402
0.03286	36.1263	0.0371	26.3424	0.06918	23.7218	0.07622	26.4404
0.03492	36.2804	0.03851	26.2463	0.07076	23.8465	0.0784	26.3872
0.03697	36.5052	0.03991	26.3809	0.07235	24.0524	0.08059	26.2796
0.03903	36.7998	0.04131	26.55	0.07393	24.3421	0.08277	26.1562
0.04108	36.9964	0.04272	26.6279	0.07551	24.5782	0.08495	26.0591
	--		--		--		--
	--		--		--		--
0	33.9245	0	23.8998	0	28.9015	0	26.9306
0.00205	34.1693	7.32E-4	23.7453	0.00219	28.7303	0.00207	26.9138
0.00411	34.457	0.00146	23.589	0.00439	28.5413	0.00413	26.864
0.00616	34.5448	0.0022	23.4303	0.00658	28.3347	0.0062	26.7748
0.00822	34.4302	0.00293	23.2677	0.00877	28.1031	0.00827	26.6742
0.01027	34.205	0.00366	23.0992	0.01096	27.842	0.01033	26.5494
0.01232	33.9268	0.00439	22.923	0.01316	27.5645	0.0124	26.4095
0.01438	33.6209	0.00513	22.7374	0.01535	27.3107	0.01447	26.2505
0.01643	33.3767	0.00586	22.5406	0.01754	27.1355	0.01653	26.065
0.01849	33.5708	0.00659	22.3312	0.01973	27.0478	0.0186	25.8187
0.02054	33.9387	0.00732	22.1085	0.02193	26.9376	0.02067	25.3387
0.02259	34.2177	0.00805	21.8726	0.02412	26.6252	0.02273	24.4425
0.02465	34.381	0.00879	21.6243	0.02631	26.1533	0.0248	23.3132
0.0267	34.4577	0.00952	21.3659	0.0285	25.6383	0.02687	22.1449
0.02876	34.5355	0.01025	21.1005	0.0307	25.1301	0.02893	21.1609
0.03081	34.6955	0.01098	20.8332	0.03289	24.6721	0.031	20.6407
0.03286	34.791	0.01171	20.5713	0.03508	24.3006	0.03307	20.2117
0.03492	34.8615	0.01245	20.3266	0.03727	24.0367	0.03513	19.841
0.03697	34.9298	0.01318	20.1174	0.03947	23.8842	0.0372	19.7493
0.03903	34.9171	0.01391	19.9707	0.04166	23.8322	0.03927	19.8619
0.04108	34.889	0.01464	19.9169	0.04385	23.8355	0.04133	19.9169
	--		--		--		--
0	34.6094	0.01464	23.8355	0.04385	23.8355	0.04133	23.8355
0.00205	34.6362	0.01605	23.7892	0.04543	23.7922	0.04351	23.8212
0.00411	34.7244	0.01745	23.7813	0.04702	23.7857	0.0457	23.7901
0.00616	34.9156	0.01885	23.9051	0.0486	23.898	0.04788	23.7557
0.00822	35.0641	0.02026	24.2046	0.05018	24.129	0.05006	23.734
0.01027	35.1402	0.02166	24.7096	0.05177	24.4342	0.05224	23.7523
0.01232	35.173	0.02307	25.4606	0.05335	24.8326	0.05442	23.8486
0.01438	35.1721	0.02447	26.4224	0.05493	25.4405	0.0566	24.0624
0.01643	35.1456	0.02587	27.3846	0.05652	26.7306	0.05878	24.4172
0.01849	35.1035	0.02728	28.2658	0.0581	28.4126	0.06096	24.9102
0.02054	35.0435	0.02868	29.0671	0.05968	29.4577	0.06314	25.5248
0.02259	34.9882	0.03008	29.3924	0.06127	29.723	0.06532	26.2536
0.02465	34.9406	0.03149	29.4043	0.06285	29.6104	0.0675	26.9989
0.0267	34.9149	0.03289	29.3776	0.06443	29.2746	0.06968	27.5657
0.02876	34.9449	0.0343	29.2843	0.06602	28.8485	0.07186	27.9464
0.03081	35.0991	0.0357	29.0155	0.0676	28.4025	0.07404	28.3144
0.03286	35.1829	0.0371	28.5752	0.06918	27.9634	0.07622	28.7464
0.03492	34.9979	0.03851	28.0639	0.07076	27.5343	0.0784	29.1942
0.03697	34.6863	0.03991	27.5867	0.07235	27.1054	0.08059	29.5743
0.03903	34.4114	0.04131	27.295	0.07393	26.6825	0.08277	29.822
0.04108	34.2522	0.04272	27.2496	0.07551	26.3804	0.08495	29.9072
	--		--		--		--
	--		--		--		--
0	35.1144	0	23.9022	0	28.9052	0	30.0103
0.00205	35.1101	7.32E-4	24.058	0.00219	29.0549	0.00207	30.0011
0.00411	35.1073	0.00146	24.2185	0.00439	29.1741	0.00413	29.9653
0.00616	35.1595	0.0022	24.3851	0.00658	29.2466	0.0062	29.8846
0.00822	35.3392	0.00293	24.5614	0.00877	29.2544	0.00827	29.7423
0.01027	35.5673	0.00366	24.7518	0.01096	29.1815	0.01033	29.5206
0.01232	35.8021	0.00439	24.9618	0.01316	29.0272	0.0124	29.1976
0.01438	36.047	0.00513	25.1973	0.01535	28.8023	0.01447	28.7516
0.01643	36.3004	0.00586	25.463	0.01754	28.5031	0.01653	28.2291
0.01849	36.5538	0.00659	25.7598	0.01973	28.1184	0.0186	28.0269
0.02054	36.7897	0.00732	26.0808	0.02193	27.6761	0.02067	28.1506
0.02259	36.9938	0.00805	26.4087	0.02412	27.2126	0.02273	28.3275
0.02465	37.1706	0.00879	26.7155	0.02631	26.7313	0.0248	28.494
0.0267	37.3096	0.00952	26.9712	0.0285	26.2839	0.02687	28.61
0.02876	37.5024	0.01025	27.1606	0.0307	25.8688	0.02893	28.5767
0.03081	37.5633	0.01098	27.2913	0.03289	25.4753	0.031	28.3567
0.03286	37.5728	0.01171	27.3797	0.03508	25.1003	0.03307	28.0894
0.03492	37.6108	0.01245	27.4389	0.03727	24.7494	0.03513	27.8493
0.03697	37.651	0.01318	27.477	0.03947	24.4391	0.0372	27.6631
0.03903	37.5523	0.01391	27.4984	0.04166	24.2003	0.03927	27.5455
0.04108	37.4174	0.01464	27.5053	0.04385	24.0973	0.04133	27.5053
	--		--		--		--
0	35.991	0.01464	24.0973	0.04385	24.0973	0.04133	24.0973
0.00205	35.9958	0.01605	24.2177	0.04543	24.213	0.04351	24.161
0.00411	36.0232	0.01745	24.4595	0.04702	24.4544	0.0457	24.3347
0.00616	36.1125	0.01885	24.766	0.0486	24.7934	0.04788	24.5957
0.00822	36.2951	0.02026	25.1588	0.05018	25.3144	0.05006	24.9317
0.01027	36.6947	0.02166	25.7016	0.05177	26.1278	0.05224	25.3391
0.01232	37.1389	0.02307	26.453	0.05335	27.2025	0.05442	25.8191
0.01438	37.6386	0.02447	27.3793	0.05493	28.2667	0.0566	26.3656
0.01643	38.1311	0.02587	28.3389	0.05652	28.8236	0.05878	26.9277
0.01849	38.352	0.02728	29.167	0.0581	29.1636	0.06096	27.3394
0.02054	38.313	0.02868	29.3256	0.05968	29.222	0.06314	27.506
0.02259	38.1658	0.03008	29.2104	0.06127	29.0251	0.06532	27.6055
0.02465	37.8978	0.03149	29.1076	0.06285	28.6782	0.0675	27.7865
0.0267	37.5445	0.03289	28.7493	0.06443	28.2829	0.06968	28.1027
0.02876	37.0676	0.0343	28.3091	0.06602	27.8835	0.07186	28.5066
0.03081	36.6672	0.0357	27.9268	0.0676	27.5002	0.07404	28.911
0.03286	36.3516	0.0371	27.6385	0.06918	27.1412	0.07622	29.2695
0.03492	36.143	0.03851	27.4378	0.07076	26.8134	0.0784	29.5559
0.03697	35.9827	0.03991	27.305	0.07235	26.5346	0.08059	29.7571
0.03903	35.8603	0.04131	27.1691	0.07393	26.3541	0.08277	29.8729
0.04108	35.8174	0.04272	27.0526	0.07551	26.3821	0.08495	29.9095
	--		--		--		--
	--		--		--		--
0	36.9093	0	26.2463	0	31.2268	0	31.5045
0.00205	36.8492	7.32E-4	26.0696	0.00219	31.2511	0.00207	31.3498
0.00411	36.7035	0.00146	25.8865	0.00439	31.2896	0.00413	31.0525
0.00616	36.5386	0.0022	25.6992	0.00658	31.3292	0.0062	30.7374
0.00822	36.4305	0.00293	25.51	0.00877	31.3566	0.00827	30.4209
0.01027	36.3048	0.00366	25.3213	0.01096	31.3677	0.01033	30.0944
0.01232	36.3109	0.00439	25.1359	0.01316	31.2734	0.0124	29.7314
0.01438	36.3914	0.00513	24.9566	0.01535	30.7858	0.01447	29.3136
0.01643	36.5366	0.00586	24.7863	0.01754	30.318	0.01653	28.8592
0.01849	36.7311	0.00659	24.6274	0.01973	30.2012	0.0186	28.3455
0.02054	36.9674	0.00732	24.4822	0.02193	30.0694	0.02067	27.7913
0.02259	37.2345	0.00805	24.3518	0.02412	29.8389	0.02273	27.2629
0.02465	37.4987	0.00879	24.2371	0.02631	29.5615	0.0248	26.793
0.0267	37.728	0.00952	24.1381	0.0285	29.2932	0.02687	26.3706
0.02876	37.8878	0.01025	24.0544	0.0307	29.0843	0.02893	25.9684
0.03081	38.0195	0.01098	23.9854	0.03289	29.0126	0.031	25.5699
0.03286	38.157	0.01171	23.9302	0.03508	29.1247	0.03307	25.1753
0.03492	38.2463	0.01245	23.8882	0.03727	29.3517	0.03513	24.7981
0.03697	38.2163	0.01318	23.8588	0.03947	29.606	0.0372	24.4631
0.03903	38.1912	0.01391	23.8413	0.04166	29.8167	0.03927	24.2071
0.04108	38.1947	0.01464	23.8355	0.04385	29.8838	0.04133	24.0973
	--		--		--		--
0	38.0822	0.01464	27.5053	0.04385	27.5053	0.04133	27.5053
0.00205	38.0915	0.01605	27.5976	0.04543	27.5905	0.04351	27.5414
0.00411	38.1223	0.01745	27.8652	0.04702	27.8343	0.0457	27.6415
0.00616	38.1774	0.01885	28.2796	0.0486	28.1933	0.04788	27.7821
0.00822	38.2588	0.02026	28.7925	0.05018	28.5505	0.05006	27.9277
0.01027	38.3655	0.02166	29.3348	0.05177	28.6731	0.05224	28.0437
0.01232	38.4698	0.02307	29.736	0.05335	28.6631	0.05442	28.1166
0.01438	38.4935	0.02447	29.8046	0.05493	28.8914	0.0566	28.1658
0.01643	38.5042	0.02587	29.7685	0.05652	29.6979	0.05878	28.2607
0.01849	38.7557	0.02728	29.683	0.0581	30.384	0.06096	28.5693
0.02054	39.105	0.02868	29.9981	0.05968	30.5601	0.06314	29.1157
0.02259	39.083	0.03008	30.2273	0.06127	30.5313	0.06532	29.4229
0.02465	39.0243	0.03149	30.3362	0.06285	30.4248	0.0675	29.5955
0.0267	38.9876	0.03289	30.3091	0.06443	30.2992	0.06968	29.9759
0.02876	38.9332	0.0343	30.1907	0.06602	30.1087	0.07186	30.5449
0.03081	38.8445	0.0357	30.0172	0.0676	29.8241	0.07404	31.1177
0.03286	38.7419	0.0371	29.8587	0.06918	29.4463	0.07622	31.5111
0.03492	38.709	0.03851	29.7582	0.07076	29.0108	0.0784	31.6946
0.03697	38.8636	0.03991	29.7079	0.07235	28.5905	0.08059	31.7871
0.03903	39.1371	0.04131	29.6908	0.07393	28.2791	0.08277	31.8068
0.04108	39.3857	0.04272	29.6896	0.07551	28.1637	0.08495	31.7877
	--		--		--		--
	--		--		--		--
0	38.2809	0	26.2476	0	31.229	0	31.876
0.00205	38.329	7.32E-4	26.4171	0.00219	31.1722	0.00207	31.8139
0.00411	38.4426	0.00146	26.5791	0.00439	31.0415	0.00413	31.7929
0.00616	38.5664	0.0022	26.7324	0.00658	30.8654	0.0062	31.8066
0.00822	38.6513	0.00293	26.877	0.00877	30.6835	0.00827	31.7783
0.01027	38.6707	0.00366	27.0131	0.01096	30.5205	0.01033	31.3505
0.01232	38.6734	0.00439	27.1417	0.01316	30.377	0.0124	30.8984
0.01438	38.7862	0.00513	27.2642	0.01535	30.2295	0.01447	30.5785
0.01643	38.9828	0.00586	27.3832	0.01754	29.8269	0.01653	30.4061
0.01849	39.2077	0.00659	27.5029	0.01973	29.0258	0.0186	30.3619
0.02054	39.4845	0.00732	27.6301	0.02193	28.2726	0.02067	30.3194
0.02259	39.7757	0.00805	27.7764	0.02412	27.8576	0.02273	30.0961
0.02465	40.074	0.00879	27.9589	0.02631	27.7951	0.0248	29.7601
0.0267	40.3284	0.00952	28.1945	0.0285	27.8691	0.02687	29.4341
0.02876	40.4231	0.01025	28.4843	0.0307	27.9709	0.02893	29.2646
0.03081	40.3876	0.01098	28.8064	0.03289	28.0064	0.031	29.3126
0.03286	40.4054	0.01171	29.1296	0.03508	27.9205	0.03307	29.4492
0.03492	40.634	0.01245	29.4246	0.03727	27.7727	0.03513	29.6047
0.03697	40.89	0.01318	29.6652	0.03947	27.6332	0.0372	29.7547
0.03903	41.1125	0.01391	29.8263	0.04166	27.5385	0.03927	29.8742
0.04108	41.2197	0.01464	29.8838	0.04385	27.5053	0.04133	29.9429
	--		--		--		--
0	39.7456	0.01464	29.8838	0.04385	29.8838	0.04133	29.8838
0.00205	39.7573	0.01605	30.0124	0.04543	29.8507	0.04351	29.8777
0.00411	39.7695	0.01745	30.2345	0.04702	29.7277	0.0457	29.873
0.00616	39.7293	0.01885	30.5166	0.0486	29.5469	0.04788	29.8909
0.00822	39.6371	0.02026	30.7248	0.05018	29.4304	0.05006	29.9684
0.01027	39.5679	0.02166	30.8052	0.05177	29.6145	0.05224	30.1217
0.01232	39.54	0.02307	30.7679	0.05335	30.0333	0.05442	30.2651
0.01438	39.5106	0.02447	30.745	0.05493	30.4683	0.0566	30.2807
0.01643	39.4472	0.02587	31.0591	0.05652	30.6714	0.05878	30.173
0.01849	39.3522	0.02728	31.3295	0.0581	30.7741	0.06096	30.0027
0.02054	39.2437	0.02868	31.7045	0.05968	31.3864	0.06314	29.9247
0.02259	39.4178	0.03008	32.3133	0.06127	31.9792	0.06532	30.3041
0.02465	39.5939	0.03149	32.5602	0.06285	32.135	0.0675	30.8527
0.0267	39.7474	0.03289	32.4721	0.06443	31.9315	0.06968	31.2076
0.02876	39.9087	0.0343	32.2347	0.06602	31.5007	0.07186	31.4679
0.03081	40.0957	0.0357	31.9442	0.0676	30.9164	0.07404	31.6555
0.03286	40.2233	0.0371	31.6227	0.06918	30.2316	0.07622	31.755
0.03492	40.1276	0.03851	31.2755	0.07076	29.5036	0.0784	31.7672
0.03697	39.9561	0.03991	30.9377	0.07235	28.8268	0.08059	31.7371
0.03903	39.73	0.04131	30.6755	0.07393	28.3402	0.08277	31.7508
0.04108	39.5065	0.04272	30.5725	0.07551	28.1645	0.08495	31.7844
	--		--		--		--
	--		--		--		--
0	41.1908	0	30.1112	0	32.9871	0	32.0385
0.00205	41.0438	7.32E-4	30.0851	0.00219	33.0326	0.00207	32.2233
0.00411	40.8127	0.00146	30.0602	0.00439	33.0287	0.00413	32.3935
0.00616	40.675	0.0022	30.038	0.00658	32.9593	0.0062	32.2906
0.00822	40.6715	0.00293	30.0186	0.00877	32.7777	0.00827	31.9858
0.01027	40.722	0.00366	30.0018	0.01096	32.5747	0.01033	32.0045
0.01232	40.7208	0.00439	29.9876	0.01316	32.4139	0.0124	32.0626
0.01438	40.616	0.00513	29.9759	0.01535	32.3092	0.01447	31.8003
0.01643	40.4752	0.00586	29.9665	0.01754	32.3247	0.01653	31.4151
0.01849	40.4158	0.00659	29.9591	0.01973	32.3942	0.0186	31.137
0.02054	40.5546	0.00732	29.9534	0.02193	32.3151	0.02067	31.0702
0.02259	40.9276	0.00805	29.9493	0.02412	31.9737	0.02273	31.2836
0.02465	41.4867	0.00879	29.9464	0.02631	31.6848	0.0248	31.5989
0.0267	41.9234	0.00952	29.9445	0.0285	31.6974	0.02687	31.5897
0.02876	42.2484	0.01025	29.9434	0.0307	31.6156	0.02893	31.2427
0.03081	42.5598	0.01098	29.9428	0.03289	31.4091	0.031	30.8827
0.03286	42.8671	0.01171	29.9426	0.03508	31.1577	0.03307	30.555
0.03492	43.1236	0.01245	29.9427	0.03727	30.9134	0.03513	30.2788
0.03697	43.3048	0.01318	29.9428	0.03947	30.7032	0.0372	30.0692
0.03903	43.4287	0.01391	29.9429	0.04166	30.543	0.03927	29.9425
0.04108	43.474	0.01464	29.9429	0.04385	30.473	0.04133	29.8838
	--		--		--		--
0	41.6332	0.01464	29.9429	0.04385	29.9429	0.04133	29.9429
0.00205	41.7435	0.01605	29.903	0.04543	30.0036	0.04351	29.9683
0.00411	41.9074	0.01745	29.917	0.04702	30.176	0.0457	30.0286
0.00616	42.0237	0.01885	29.9226	0.0486	30.4094	0.04788	30.1179
0.00822	41.9926	0.02026	29.9248	0.05018	30.6593	0.05006	30.2322
0.01027	41.821	0.02166	29.94	0.05177	30.8744	0.05224	30.3702
0.01232	41.6724	0.02307	30.0851	0.05335	30.9959	0.05442	30.5744
0.01438	41.6307	0.02447	30.4214	0.05493	31.0487	0.0566	30.8363
0.01643	41.6418	0.02587	30.3954	0.05652	31.3429	0.05878	30.9844
0.01849	41.5875	0.02728	30.3692	0.0581	31.896	0.06096	31.0253
0.02054	41.4221	0.02868	30.4611	0.05968	32.3065	0.06314	31.0937
0.02259	41.2356	0.03008	30.3619	0.06127	32.5416	0.06532	31.282
0.02465	41.0133	0.03149	30.1395	0.06285	32.6446	0.0675	31.6986
0.0267	40.9235	0.03289	29.969	0.06443	32.6078	0.06968	32.0615
0.02876	41.0303	0.0343	29.7795	0.06602	32.3881	0.07186	32.1864
0.03081	41.298	0.0357	29.6367	0.0676	32.0497	0.07404	32.3548
0.03286	41.5824	0.0371	29.547	0.06918	31.7036	0.07622	32.6439
0.03492	41.773	0.03851	29.4719	0.07076	31.4194	0.0784	33.0491
0.03697	41.7825	0.03991	29.4169	0.07235	31.2213	0.08059	33.4544
0.03903	41.6904	0.04131	29.3896	0.07393	31.1075	0.08277	33.7601
0.04108	41.6243	0.04272	29.3826	0.07551	31.0711	0.08495	33.8851
	--		--		--		--
	--		--		--		--
0	42.609	0	30.1136	0	32.9892	0	33.8864
0.00205	42.5673	7.32E-4	30.1419	0.00219	32.9206	0.00207	34.029
0.00411	42.4855	0.00146	30.1731	0.00439	32.8513	0.00413	33.9291
0.00616	42.4042	0.0022	30.2057	0.00658	32.7702	0.0062	33.7713
0.00822	42.4074	0.00293	30.2389	0.00877	32.6266	0.00827	33.8582
0.01027	42.5125	0.00366	30.2721	0.01096	32.2759	0.01033	33.8863
0.01232	42.6766	0.00439	30.3048	0.01316	31.8189	0.0124	33.6696
0.01438	42.8327	0.00513	30.3364	0.01535	31.5893	0.01447	33.3111
0.01643	42.9842	0.00586	30.3661	0.01754	31.4023	0.01653	32.9252
0.01849	43.116	0.00659	30.3936	0.01973	31.2217	0.0186	32.5922
0.02054	43.2176	0.00732	30.4184	0.02193	31.1936	0.02067	32.3278
0.02259	43.312	0.00805	30.4403	0.02412	31.3497	0.02273	32.2054
0.02465	43.4183	0.00879	30.459	0.02631	31.5154	0.0248	32.0417
0.0267	43.6579	0.00952	30.4743	0.0285	31.2439	0.02687	31.9075
0.02876	44.1308	0.01025	30.4859	0.0307	30.9088	0.02893	31.7445
0.03081	44.7675	0.01098	30.4936	0.03289	30.6123	0.031	31.469
0.03286	45.4222	0.01171	30.4968	0.03508	30.3655	0.03307	31.183
0.03492	46.0802	0.01245	30.4949	0.03727	30.1708	0.03513	30.9228
0.03697	46.5691	0.01318	30.4878	0.03947	30.029	0.0372	30.7034
0.03903	46.8219	0.01391	30.4781	0.04166	29.9458	0.03927	30.5403
0.04108	46.8779	0.01464	30.473	0.04385	29.9429	0.04133	30.473
	--		--		--		--
0	43.1416	0.01464	30.473	0.04385	30.473	0.04133	30.473
0.00205	43.2326	0.01605	30.5197	0.04543	30.5294	0.04351	30.5188
0.00411	43.5102	0.01745	30.6665	0.04702	30.7293	0.0457	30.6615
0.00616	43.7928	0.01885	30.9396	0.0486	31.0805	0.04788	30.8896
0.00822	44.0346	0.02026	31.3572	0.05018	31.5139	0.05006	31.1537
0.01027	44.1535	0.02166	31.8477	0.05177	31.934	0.05224	31.375
0.01232	44.1094	0.02307	32.3258	0.05335	32.3041	0.05442	31.4918
0.01438	43.9582	0.02447	32.7305	0.05493	32.6245	0.0566	31.5647
0.01643	43.7683	0.02587	33.047	0.05652	32.8709	0.05878	31.7242
0.01849	43.58	0.02728	33.3215	0.0581	33.1129	0.06096	31.921
0.02054	43.408	0.02868	33.5574	0.05968	33.4649	0.06314	32.079
0.02259	43.2255	0.03008	33.7019	0.06127	33.7277	0.06532	32.186
0.02465	43.043	0.03149	33.7353	0.06285	33.6958	0.0675	32.2778
0.0267	42.8488	0.03289	33.6635	0.06443	33.427	0.06968	32.6194
0.02876	42.7063	0.0343	33.5188	0.06602	33.0289	0.07186	33.0124
0.03081	42.854	0.0357	33.3438	0.0676	32.5421	0.07404	33.1183
0.03286	43.0466	0.0371	33.2073	0.06918	32.0449	0.07622	33.2222
0.03492	43.3226	0.03851	33.1495	0.07076	31.623	0.0784	33.4218
0.03697	43.6842	0.03991	33.1581	0.07235	31.3162	0.08059	33.6456
0.03903	44.0239	0.04131	33.1954	0.07393	31.1331	0.08277	33.8188
0.04108	44.1781	0.04272	33.2161	0.07551	31.0721	0.08495	33.8831
	--		--		--		--
	--		--		--		--
0	43.3802	0	33.6548	0	34.4195	0	33.931
0.00205	43.3337	7.32E-4	33.6227	0.00219	34.2713	0.00207	33.7343
0.00411	43.1379	0.00146	33.5926	0.00439	34.028	0.00413	33.5675
0.00616	42.9311	0.0022	33.566	0.00658	33.7606	0.0062	33.3913
0.00822	42.7382	0.00293	33.5428	0.00877	33.5865	0.00827	33.0843
0.01027	42.5853	0.00366	33.5226	0.01096	33.4868	0.01033	32.7301
0.01232	42.4139	0.00439	33.5052	0.01316	33.2506	0.0124	32.3786
0.01438	42.2439	0.00513	33.4903	0.01535	32.9454	0.01447	32.3242
0.01643	42.0686	0.00586	33.4778	0.01754	32.6309	0.01653	32.4203
0.01849	41.9511	0.00659	33.4673	0.01973	32.3317	0.0186	32.4918
0.02054	41.9306	0.00732	33.4588	0.02193	32.1332	0.02067	32.5328
0.02259	41.9682	0.00805	33.452	0.02412	32.1371	0.02273	32.4342
0.02465	42.0891	0.00879	33.4469	0.02631	32.2161	0.0248	32.3507
0.0267	42.3432	0.00952	33.4432	0.0285	32.4342	0.02687	32.4412
0.02876	42.583	0.01025	33.4407	0.0307	32.6718	0.02893	32.7017
0.03081	42.4821	0.01098	33.4392	0.03289	32.8995	0.031	32.9748
0.03286	42.3759	0.01171	33.4384	0.03508	33.112	0.03307	33.1951
0.03492	42.3611	0.01245	33.4381	0.03727	33.2826	0.03513	33.3348
0.03697	42.4883	0.01318	33.4381	0.03947	33.3768	0.0372	33.3815
0.03903	42.6442	0.01391	33.4382	0.04166	33.4183	0.03927	33.4178
0.04108	42.7106	0.01464	33.4383	0.04385	33.4383	0.04133	33.4383
	--		--		--		--
0	45.0013	0.01464	33.4383	0.04385	33.4383	0.04133	33.4383
0.00205	44.9458	0.01605	33.4892	0.04543	33.4891	0.04351	33.3508
0.00411	44.8695	0.01745	33.6389	0.04702	33.6427	0.0457	33.0934
0.00616	44.781	0.01885	33.8068	0.0486	33.833	0.04788	32.8175
0.00822	44.6835	0.02026	33.942	0.05018	34.0264	0.05006	32.5679
0.01027	44.596	0.02166	34.0921	0.05177	34.2119	0.05224	32.3709
0.01232	44.539	0.02307	34.382	0.05335	34.4037	0.05442	32.2409
0.01438	44.4982	0.02447	34.7365	0.05493	34.5686	0.0566	32.1878
0.01643	44.4606	0.02587	34.9794	0.05652	34.6923	0.05878	32.285
0.01849	44.422	0.02728	35.0879	0.0581	34.8603	0.06096	32.5588
0.02054	44.39	0.02868	35.0587	0.05968	34.9874	0.06314	32.836
0.02259	44.3974	0.03008	34.9069	0.06127	34.9717	0.06532	33.0067
0.02465	44.4802	0.03149	34.6327	0.06285	34.9031	0.0675	33.1676
0.0267	44.6402	0.03289	34.3397	0.06443	34.7794	0.06968	33.3796
0.02876	44.8456	0.0343	34.125	0.06602	34.6148	0.07186	33.6828
0.03081	45.0149	0.0357	34.0204	0.0676	34.4546	0.07404	33.9365
0.03286	44.9789	0.0371	33.9462	0.06918	34.3451	0.07622	34.1404
0.03492	44.8985	0.03851	33.8335	0.07076	34.2868	0.0784	34.3265
0.03697	44.7641	0.03991	33.7095	0.07235	34.2508	0.08059	34.4719
0.03903	44.6281	0.04131	33.6171	0.07393	34.206	0.08277	34.5536
0.04108	44.5792	0.04272	33.5823	0.07551	34.1482	0.08495	34.5949
	--		--		--		--
	--		--		--		--
0	45.035	0	33.6584	0	34.4215	0	34.6281
0.00205	45.0862	7.32E-4	33.6944	0.00219	34.4439	0.00207	34.4633
0.00411	45.1443	0.00146	33.7361	0.00439	34.3522	0.00413	34.3327
0.00616	45.1991	0.0022	33.7813	0.00658	34.1822	0.0062	34.3734
0.00822	45.2698	0.00293	33.8295	0.00877	33.9729	0.00827	34.3944
0.01027	45.3914	0.00366	33.8792	0.01096	33.8063	0.01033	34.4023
0.01232	45.5809	0.00439	33.9298	0.01316	33.7556	0.0124	34.4399
0.01438	45.8116	0.00513	33.9785	0.01535	33.6076	0.01447	34.3649
0.01643	46.0073	0.00586	34.0234	0.01754	33.3363	0.01653	34.132
0.01849	45.9917	0.00659	34.063	0.01973	33.0545	0.0186	33.8331
0.02054	45.9138	0.00732	34.096	0.02193	32.8861	0.02067	33.5354
0.02259	45.7749	0.00805	34.1214	0.02412	32.8618	0.02273	33.2885
0.02465	45.5791	0.00879	34.1381	0.02631	32.8668	0.0248	33.0948
0.0267	45.386	0.00952	34.1448	0.0285	32.9281	0.02687	33.0301
0.02876	45.2307	0.01025	34.1393	0.0307	33.1251	0.02893	33.1399
0.03081	45.1672	0.01098	34.1192	0.03289	33.36	0.031	33.2918
0.03286	45.2726	0.01171	34.0832	0.03508	33.4928	0.03307	33.3826
0.03492	45.3399	0.01245	34.0341	0.03727	33.5269	0.03513	33.4435
0.03697	45.3535	0.01318	33.9814	0.03947	33.5701	0.0372	33.5476
0.03903	45.3854	0.01391	33.9402	0.04166	33.6513	0.03927	33.648
0.04108	45.4052	0.01464	33.9245	0.04385	33.7118	0.04133	33.7118
	--		--		--		--
0	46.9359	0.01464	33.7118	0.04385	33.7118	0.04133	33.7118
0.00205	46.9441	0.01605	33.6226	0.04543	33.6256	0.04351	33.5567
0.00411	46.9702	0.01745	33.5004	0.04702	33.5068	0.0457	33.4967
0.00616	47.0016	0.01885	33.4596	0.0486	33.4588	0.04788	33.4694
0.00822	47.0296	0.02026	33.542	0.05018	33.5216	0.05006	33.4488
0.01027	47.0374	0.02166	33.754	0.05177	33.7545	0.05224	33.456
0.01232	47.0075	0.02307	33.9696	0.05335	34.1017	0.05442	33.5475
0.01438	46.9164	0.02447	34.1663	0.05493	34.3734	0.0566	33.6947
0.01643	46.7158	0.02587	34.4667	0.05652	34.5844	0.05878	33.7111
0.01849	46.4769	0.02728	34.8969	0.0581	34.7456	0.06096	33.6742
0.02054	46.2822	0.02868	35.203	0.05968	34.8196	0.06314	33.7788
0.02259	46.2173	0.03008	35.1293	0.06127	34.7671	0.06532	34.0598
0.02465	46.2872	0.03149	34.9518	0.06285	34.5123	0.0675	34.2206
0.0267	46.4077	0.03289	34.8344	0.06443	34.2278	0.06968	34.1249
0.02876	46.5145	0.0343	34.7385	0.06602	34.0356	0.07186	34.1605
0.03081	46.5725	0.0357	34.6224	0.0676	33.9719	0.07404	34.5055
0.03286	46.5687	0.0371	34.5512	0.06918	33.9827	0.07622	34.785
0.03492	46.5098	0.03851	34.5738	0.07076	34.0128	0.0784	34.8391
0.03697	46.3531	0.03991	34.6388	0.07235	34.0456	0.08059	34.7794
0.03903	46.2928	0.04131	34.6855	0.07393	34.0897	0.08277	34.6767
0.04108	46.2672	0.04272	34.7107	0.07551	34.1466	0.08495	34.597
	--		--		--		--
	--		--		--		--
0	47.1864	0	34.0196	0	36.4695	0	35.2704
0.00205	47.0633	7.32E-4	33.9909	0.00219	36.5236	0.00207	35.3793
0.00411	46.8447	0.00146	33.9633	0.00439	36.4556	0.00413	35.5096
0.00616	46.6172	0.0022	33.9376	0.00658	36.2832	0.0062	35.5341
0.00822	46.4074	0.00293	33.9136	0.00877	36.047	0.00827	35.4444
0.01027	46.244	0.00366	33.8915	0.01096	35.7853	0.01033	35.2724
0.01232	46.1452	0.00439	33.8704	0.01316	35.5255	0.0124	35.0795
0.01438	46.1056	0.00513	33.851	0.01535	35.2822	0.01447	34.965
0.01643	46.1307	0.00586	33.8329	0.01754	35.0541	0.01653	34.9463
0.01849	46.3346	0.00659	33.8161	0.01973	34.8793	0.0186	34.9875
0.02054	46.5193	0.00732	33.8003	0.02193	34.8766	0.02067	34.9705
0.02259	46.5823	0.00805	33.7856	0.02412	34.8908	0.02273	34.9575
0.02465	46.5283	0.00879	33.7719	0.02631	34.8907	0.0248	34.9221
0.0267	46.3892	0.00952	33.7593	0.0285	34.8604	0.02687	34.8439
0.02876	46.195	0.01025	33.7477	0.0307	34.7993	0.02893	34.7283
0.03081	45.9778	0.01098	33.7375	0.03289	34.7441	0.031	34.6321
0.03286	45.801	0.01171	33.7287	0.03508	34.7172	0.03307	34.5809
0.03492	45.5789	0.01245	33.7215	0.03727	34.6514	0.03513	34.4956
0.03697	45.4888	0.01318	33.7162	0.03947	34.5783	0.0372	34.2632
0.03903	45.3354	0.01391	33.7129	0.04166	34.5975	0.03927	34.0436
0.04108	45.2338	0.01464	33.7118	0.04385	34.6094	0.04133	33.9245
	--		--		--		--
	--	0.01464	33.9245	0.04385	33.9245	0.04133	33.9245
0	47.5174	0.01605	34.0254	0.04543	34.039	0.04351	34.1795
0.00205	47.6379	0.01745	34.185	0.04702	34.2306	0.0457	34.4798
0.00411	47.8352	0.01885	34.3915	0.0486	34.4485	0.04788	34.5847
0.00616	47.9909	0.02026	34.6927	0.05018	34.657	0.05006	34.5261
0.00822	47.9833	0.02166	34.9302	0.05177	34.7703	0.05224	34.4017
0.01027	47.7444	0.02307	35.1002	0.05335	34.8893	0.05442	34.2757
0.01232	47.428	0.02447	35.3547	0.05493	35.1594	0.0566	34.2317
0.01438	47.1333	0.02587	35.7092	0.05652	35.3265	0.05878	34.4055
0.01643	46.9738	0.02728	35.9807	0.0581	35.3233	0.06096	34.622
0.01849	46.9571	0.02868	35.9403	0.05968	35.3514	0.06314	34.6572
0.02054	47.069	0.03008	36.0665	0.06127	35.4509	0.06532	34.5821
0.02259	47.3084	0.03149	36.254	0.06285	35.4888	0.0675	34.6195
0.02465	47.5731	0.03289	36.2993	0.06443	35.3931	0.06968	34.8624
0.0267	47.6425	0.0343	36.2131	0.06602	35.2938	0.07186	35.0519
0.02876	47.5892	0.0357	36.0195	0.0676	35.2775	0.07404	35.1775
0.03081	47.4804	0.0371	35.7474	0.06918	35.3238	0.07622	35.3344
0.03286	47.3197	0.03851	35.434	0.07076	35.3974	0.0784	35.5014
0.03492	47.155	0.03991	35.1369	0.07235	35.4706	0.08059	35.5378
0.03697	47.0354	0.04131	34.932	0.07393	35.5309	0.08277	35.5249
0.03903	46.9558	0.04272	34.7886	0.07551	35.5858	0.08495	35.5814
0.04108	46.9521		--		--		--
	--		--		--		--
	--	0	34.0211	0	36.4725	0	36.9744
0	48.5705	7.32E-4	34.0518	0.00219	36.3109	0.00207	36.8537
0.00205	48.5642	0.00146	34.0855	0.00439	36.0625	0.00413	36.6044
0.00411	48.5494	0.0022	34.1217	0.00658	35.7472	0.0062	36.3213
0.00616	48.5431	0.00293	34.1608	0.00877	35.394	0.00827	36.0613
0.00822	48.5673	0.00366	34.2034	0.01096	35.0453	0.01033	35.8875
0.01027	48.5864	0.00439	34.2503	0.01316	34.7793	0.0124	35.8188
0.01232	48.5566	0.00513	34.3021	0.01535	34.6948	0.01447	35.7647
0.01438	48.4757	0.00586	34.3591	0.01754	34.7381	0.01653	35.4207
0.01643	48.3479	0.00659	34.4204	0.01973	34.7279	0.0186	34.8119
0.01849	48.1967	0.00732	34.4838	0.02193	34.5056	0.02067	34.3103
0.02054	48.0868	0.00805	34.5457	0.02412	34.2777	0.02273	33.949
0.02259	48.2542	0.00879	34.6008	0.02631	34.1272	0.0248	33.8144
0.02465	48.4996	0.00952	34.6431	0.0285	34.0723	0.02687	33.8575
0.0267	48.709	0.01025	34.6673	0.0307	34.0866	0.02893	33.9816
0.02876	48.6944	0.01098	34.6716	0.03289	34.14	0.031	34.1355
0.03081	48.6744	0.01171	34.6603	0.03508	34.2311	0.03307	34.2903
0.03286	48.707	0.01245	34.6418	0.03727	34.3258	0.03513	34.4118
0.03492	48.7916	0.01318	34.6246	0.03947	34.2703	0.0372	34.538
0.03697	48.8959	0.01391	34.6133	0.04166	34.0547	0.03927	34.5925
0.03903	48.9786	0.01464	34.6094	0.04385	33.9245	0.04133	34.6094
0.04108	49.0093		--		--		--
	--	0.01464	34.6094	0.04385	34.6094	0.04133	34.6094
	--	0.01605	34.624	0.04543	34.6271	0.04351	34.6402
0	48.8018	0.01745	34.68	0.04702	34.6861	0.0457	34.7438
0.00205	48.7651	0.01885	34.7816	0.0486	34.7883	0.04788	34.9326
0.00411	48.6465	0.02026	34.9211	0.05018	34.9598	0.05006	35.0389
0.00616	48.4493	0.02166	35.2064	0.05177	35.2219	0.05224	35.066
0.00822	48.2482	0.02307	35.5318	0.05335	35.4091	0.05442	35.0588
0.01027	48.1278	0.02447	35.6688	0.05493	35.5157	0.0566	35.0439
0.01232	48.0165	0.02587	35.6944	0.05652	35.735	0.05878	35.0411
0.01438	47.9208	0.02728	35.671	0.0581	36.0246	0.06096	35.1048
0.01643	47.8792	0.02868	35.6222	0.05968	35.9371	0.06314	35.274
0.01849	47.9149	0.03008	35.553	0.06127	35.8348	0.06532	35.4103
0.02054	47.9963	0.03149	35.4305	0.06285	35.8468	0.0675	35.4816
0.02259	47.9028	0.03289	35.2729	0.06443	35.9002	0.06968	35.5585
0.02465	47.8501	0.0343	35.1386	0.06602	35.9375	0.07186	35.697
0.0267	48.0004	0.0357	35.0572	0.0676	35.9338	0.07404	35.8792
0.02876	48.1718	0.0371	34.9963	0.06918	35.8875	0.07622	35.995
0.03081	48.1871	0.03851	34.9338	0.07076	35.8128	0.0784	35.9379
0.03286	48.0561	0.03991	34.8827	0.07235	35.7268	0.08059	35.8126
0.03492	47.834	0.04131	34.8503	0.07393	35.647	0.08277	35.6892
0.03697	47.5949	0.04272	34.9003	0.07551	35.5828	0.08495	35.5784
0.03903	47.4264		--		--		--
0.04108	47.3734		--		--		--
	--	0	35.7989	0	37.9879	0	37.5108
	--	7.32E-4	35.7415	0.00219	38.0515	0.00207	37.5788
0	49.2166	0.00146	35.6836	0.00439	38.1806	0.00413	37.6574
0.00205	49.1399	0.0022	35.6272	0.00658	38.3042	0.0062	37.6677
0.00411	49.0127	0.00293	35.5725	0.00877	38.3209	0.00827	37.6293
0.00616	48.9126	0.00366	35.52	0.01096	38.1866	0.01033	37.525
0.00822	48.8569	0.00439	35.4699	0.01316	37.9947	0.0124	37.0887
0.01027	48.8635	0.00513	35.4225	0.01535	37.7978	0.01447	36.4708
0.01232	48.915	0.00586	35.378	0.01754	37.6108	0.01653	36.1742
0.01438	48.9711	0.00659	35.3366	0.01973	37.4417	0.0186	36.1583
0.01643	49.0151	0.00732	35.2985	0.02193	37.2911	0.02067	36.1325
0.01849	49.0379	0.00805	35.2638	0.02412	37.1491	0.02273	36.0207
0.02054	49.0335	0.00879	35.2326	0.02631	36.9779	0.0248	35.8446
0.02259	48.996	0.00952	35.2049	0.0285	36.7528	0.02687	35.682
0.02465	48.909	0.01025	35.1809	0.0307	36.516	0.02893	35.577
0.0267	48.8088	0.01098	35.1606	0.03289	36.3571	0.031	35.4639
0.02876	48.8996	0.01171	35.144	0.03508	36.346	0.03307	35.2705
0.03081	49.1076	0.01245	35.131	0.03727	36.4808	0.03513	35.1157
0.03286	49.4025	0.01318	35.1218	0.03947	36.6675	0.0372	35.0842
0.03492	49.6912	0.01391	35.1163	0.04166	36.8382	0.03927	35.1028
0.03697	49.8611	0.01464	35.1144	0.04385	36.9093	0.04133	35.1144
0.03903	49.9133		--		--		--
0.04108	49.9187	0.01464	35.1144	0.04385	35.1144	0.04133	35.1144
	--	0.01605	35.1472	0.04543	35.1485	0.04351	35.1119
	--	0.01745	35.2377	0.04702	35.236	0.0457	35.1137
0	49.4301	0.01885	35.3692	0.0486	35.343	0.04788	35.1699
0.00205	49.4552	0.02026	35.5162	0.05018	35.4491	0.05006	35.3357
0.00411	49.4862	0.02166	35.6558	0.05177	35.5848	0.05224	35.5485
0.00616	49.5075	0.02307	35.8265	0.05335	35.8028	0.05442	35.7849
0.00822	49.5086	0.02447	36.1017	0.05493	36.0378	0.0566	36.0272
0.01027	49.4897	0.02587	36.3008	0.05652	36.1969	0.05878	36.2133
0.01232	49.48	0.02728	36.3651	0.0581	36.2283	0.06096	36.3271
0.01438	49.5198	0.02868	36.7195	0.05968	36.6262	0.06314	36.4557
0.01643	49.6215	0.03008	36.9845	0.06127	36.9245	0.06532	36.6485
0.01849	49.727	0.03149	37.0651	0.06285	36.8856	0.0675	36.8794
0.02054	49.5226	0.03289	36.9951	0.06443	36.7736	0.06968	37.0291
0.02259	49.2769	0.0343	36.8738	0.06602	36.6967	0.07186	36.9502
0.02465	49.1411	0.0357	36.7498	0.0676	36.659	0.07404	36.7526
0.0267	49.1794	0.0371	36.5623	0.06918	36.6614	0.07622	36.6126
0.02876	49.3931	0.03851	36.355	0.07076	36.6904	0.0784	36.6456
0.03081	49.6421	0.03991	36.2177	0.07235	36.7174	0.08059	36.8008
0.03286	49.861	0.04131	36.1496	0.07393	36.7447	0.08277	36.9902
0.03492	50.0983	0.04272	36.13	0.07551	36.7848	0.08495	37.0843
0.03697	50.3054		--		--		--
0.03903	50.2959		--		--		--
0.04108	50.2615	0	35.802	0	37.9911	0	38.774
	--	7.32E-4	35.8597	0.00219	37.9863	0.00207	38.8224
	--	0.00146	35.9186	0.00439	38.0149	0.00413	38.9538
0	49.586	0.0022	35.9761	0.00658	38.0541	0.0062	39.063
0.00205	49.6345	0.00293	36.031	0.00877	38.0347	0.00827	39.0154
0.00411	49.7327	0.00366	36.0815	0.01096	37.8455	0.01033	38.8665
0.00616	49.8334	0.00439	36.125	0.01316	37.4283	0.0124	38.6796
0.00822	49.9345	0.00513	36.1579	0.01535	36.9241	0.01447	38.4614
0.01027	50.0383	0.00586	36.1758	0.01754	36.4842	0.01653	38.2216
0.01232	50.1197	0.00659	36.1742	0.01973	36.1962	0.0186	37.9975
0.01438	50.1419	0.00732	36.1505	0.02193	36.05	0.02067	37.8596
0.01643	50.0693	0.00805	36.1075	0.02412	35.9559	0.02273	37.7413
0.01849	49.8891	0.00879	36.0529	0.02631	35.8487	0.0248	37.5567
0.02054	49.9641	0.00952	35.9978	0.0285	35.7322	0.02687	37.2906
0.02259	50.1036	0.01025	35.9539	0.0307	35.6262	0.02893	36.9982
0.02465	50.2764	0.01098	35.9296	0.03289	35.4945	0.031	36.7122
0.0267	50.4104	0.01171	35.9272	0.03508	35.2977	0.03307	36.4622
0.02876	50.5816	0.01245	35.942	0.03727	35.1304	0.03513	36.2407
0.03081	50.7422	0.01318	35.9644	0.03947	35.0904	0.0372	36.1012
0.03286	50.8117	0.01391	35.9835	0.04166	35.1045	0.03927	36.0182
0.03492	50.8167	0.01464	35.991	0.04385	35.1144	0.04133	35.991
0.03697	51.0462		--		--		--
0.03903	51.3546	0.01464	35.991	0.04385	35.991	0.04133	35.991
0.04108	51.5559	0.01605	36.0069	0.04543	36.0003	0.04351	35.9894
	--	0.01745	36.0591	0.04702	36.0453	0.0457	36.0125
	--	0.01885	36.1628	0.0486	36.1636	0.04788	36.1315
0	51.4291	0.02026	36.3399	0.05018	36.3516	0.05006	36.3072
0.00205	51.3953	0.02166	36.5876	0.05177	36.4835	0.05224	36.2643
0.00411	51.3145	0.02307	36.803	0.05335	36.5004	0.05442	36.2405
0.00616	51.2214	0.02447	36.8661	0.05493	36.5248	0.0566	36.279
0.00822	51.1407	0.02587	36.9527	0.05652	36.6636	0.05878	36.4218
0.01027	51.0741	0.02728	37.1796	0.0581	36.9209	0.06096	36.6657
0.01232	50.9624	0.02868	37.439	0.05968	37.1887	0.06314	36.9261
0.01438	50.7321	0.03008	37.7208	0.06127	37.7864	0.06532	37.168
0.01643	50.4689	0.03149	38.1515	0.06285	38.1229	0.0675	37.3557
0.01849	50.3191	0.03289	38.5331	0.06443	38.0868	0.06968	37.3947
0.02054	50.2676	0.0343	38.7073	0.06602	37.8429	0.07186	37.3525
0.02259	50.2534	0.0357	38.7209	0.0676	37.6577	0.07404	37.2478
0.02465	50.1947	0.0371	38.6531	0.06918	37.5684	0.07622	37.1014
0.0267	50.1657	0.03851	38.5546	0.07076	37.5102	0.0784	37.0181
0.02876	50.1446	0.03991	38.4573	0.07235	37.4686	0.08059	37.0352
0.03081	50.2344	0.04131	38.3867	0.07393	37.4517	0.08277	37.0751
0.03286	50.4447	0.04272	38.361	0.07551	37.4815	0.08495	37.0859
0.03492	50.6515		--		--		--
0.03697	50.6899		--		--		--
0.03903	50.8652	0	37.5281	0	39.1161	0	39.3819
0.04108	50.9687	7.32E-4	37.4593	0.00219	39.1886	0.00207	39.3176
	--	0.00146	37.3871	0.00439	39.3142	0.00413	39.1574
	--	0.0022	37.3129	0.00658	39.4097	0.0062	38.9171
0	52.0884	0.00293	37.2373	0.00877	39.4422	0.00827	38.5419
0.00205	52.0999	0.00366	37.1617	0.01096	39.4949	0.01033	38.0468
0.00411	52.1	0.00439	37.088	0.01316	39.541	0.0124	37.7987
0.00616	52.04	0.00513	37.0194	0.01535	39.5233	0.01447	37.7917
0.00822	51.9122	0.00586	36.9602	0.01754	39.4222	0.01653	37.8225
0.01027	51.7481	0.00659	36.9153	0.01973	39.2434	0.0186	37.8241
0.01232	51.6451	0.00732	36.888	0.02193	38.9859	0.02067	37.7297
0.01438	51.715	0.00805	36.878	0.02412	38.6607	0.02273	37.5879
0.01643	51.9165	0.00879	36.8812	0.02631	38.3383	0.0248	37.3428
0.01849	52.1514	0.00952	36.8918	0.0285	38.1729	0.02687	36.9595
0.02054	52.2313	0.01025	36.9044	0.0307	38.1908	0.02893	36.5685
0.02259	52.108	0.01098	36.9149	0.03289	38.2708	0.031	36.3105
0.02465	51.9488	0.01171	36.9207	0.03508	38.3274	0.03307	36.2848
0.0267	51.7927	0.01245	36.9209	0.03727	38.3087	0.03513	36.4507
0.02876	51.6513	0.01318	36.9167	0.03947	38.2155	0.0372	36.6549
0.03081	51.5604	0.01391	36.9116	0.04166	38.1197	0.03927	36.8355
0.03286	51.5862	0.01464	36.9093	0.04385	38.0822	0.04133	36.9093
0.03492	51.7094		--		--		--
0.03697	51.7787	0.01464	36.9093	0.04385	36.9093	0.04133	36.9093
0.03903	51.7499	0.01605	36.9179	0.04543	36.9194	0.04351	36.8511
0.04108	51.6911	0.01745	36.943	0.04702	36.9395	0.0457	36.7082
	--	0.01885	36.9808	0.0486	36.9529	0.04788	36.5464
	--	0.02026	37.0214	0.05018	36.9797	0.05006	36.5159
0	53.0865	0.02166	37.0502	0.05177	37.1338	0.05224	36.8729
0.00205	53.0906	0.02307	37.0742	0.05335	37.4286	0.05442	37.2884
0.00411	53.1145	0.02447	37.0517	0.05493	37.6299	0.0566	37.629
0.00616	53.1363	0.02587	36.9145	0.05652	37.6499	0.05878	37.808
0.00822	53.0963	0.02728	36.8856	0.0581	37.6309	0.06096	37.8398
0.01027	53.022	0.02868	37.0893	0.05968	37.5964	0.06314	37.8115
0.01232	52.9296	0.03008	37.4258	0.06127	37.4323	0.06532	37.7471
0.01438	52.8038	0.03149	37.5441	0.06285	37.6102	0.0675	37.6617
0.01643	52.6566	0.03289	37.5485	0.06443	37.6725	0.06968	37.6875
0.01849	52.5357	0.0343	37.4355	0.06602	37.5934	0.07186	37.8499
0.02054	52.5718	0.0357	37.1824	0.0676	37.3915	0.07404	38.0333
0.02259	52.753	0.0371	36.9956	0.06918	37.1275	0.07622	38.1666
0.02465	52.8646	0.03851	36.9406	0.07076	36.9189	0.0784	38.2208
0.0267	52.7995	0.03991	36.9297	0.07235	36.8239	0.08059	38.219
0.02876	52.7463	0.04131	36.9271	0.07393	36.8095	0.08277	38.216
0.03081	52.6653	0.04272	36.9259	0.07551	36.7882	0.08495	38.2556
0.03286	52.5373		--		--		--
0.03492	52.3887		--		--		--
0.03697	52.2543	0	37.5299	0	39.1188	0	39.6088
0.03903	52.0926	7.32E-4	37.5961	0.00219	39.1154	0.00207	39.6204
0.04108	52.0105	0.00146	37.6604	0.00439	39.1472	0.00413	39.6671
	--	0.0022	37.7219	0.00658	39.1769	0.0062	39.7837
	--	0.00293	37.7806	0.00877	39.1073	0.00827	40.1269
0	53.48	0.00366	37.8364	0.01096	38.919	0.01033	40.469
0.00205	53.4442	0.00439	37.8894	0.01316	38.7346	0.0124	40.5444
0.00411	53.3736	0.00513	37.9396	0.01535	38.5617	0.01447	40.501
0.00616	53.3342	0.00586	37.9868	0.01754	38.3884	0.01653	40.3961
0.00822	53.341	0.00659	38.031	0.01973	38.2078	0.0186	40.2959
0.01027	53.3263	0.00732	38.0721	0.02193	38.0181	0.02067	40.2007
0.01232	53.2679	0.00805	38.11	0.02412	37.8312	0.02273	39.986
0.01438	53.1837	0.00879	38.1445	0.02631	37.6531	0.0248	39.6775
0.01643	53.1672	0.00952	38.1755	0.0285	37.4008	0.02687	39.385
0.01849	53.2058	0.01025	38.2028	0.0307	37.0525	0.02893	39.1314
0.02054	53.2577	0.01098	38.2262	0.03289	36.706	0.031	38.9121
0.02259	53.3341	0.01171	38.2457	0.03508	36.4232	0.03307	38.7238
0.02465	53.4093	0.01245	38.261	0.03727	36.2056	0.03513	38.5678
0.0267	53.408	0.01318	38.272	0.03947	36.0769	0.0372	38.4362
0.02876	53.2798	0.01391	38.2787	0.04166	36.0109	0.03927	38.3279
0.03081	53.1781	0.01464	38.2809	0.04385	35.991	0.04133	38.2809
0.03286	53.1492		--		--		--
0.03492	53.1503	0.01464	38.0822	0.04385	38.0822	0.04133	38.0822
0.03697	53.1473	0.01605	38.0466	0.04543	38.0617	0.04351	38.1057
0.03903	53.0998	0.01745	37.9799	0.04702	38.0378	0.0457	38.16
0.04108	53.055	0.01885	37.9243	0.0486	38.0559	0.04788	38.2227
	--	0.02026	37.914	0.05018	38.1395	0.05006	38.2846
	--	0.02166	37.9911	0.05177	38.2883	0.05224	38.3376
0	53.8412	0.02307	38.1877	0.05335	38.4802	0.05442	38.3588
0.00205	53.8512	0.02447	38.454	0.05493	38.6669	0.0566	38.349
0.00411	53.8522	0.02587	38.6287	0.05652	38.7836	0.05878	38.3803
0.00616	53.8304	0.02728	38.6617	0.0581	38.8714	0.06096	38.4518
0.00822	53.7978	0.02868	38.6389	0.05968	38.976	0.06314	38.5221
0.01027	53.639	0.03008	38.7598	0.06127	38.9583	0.06532	38.6135
0.01232	53.4637	0.03149	38.8571	0.06285	38.7839	0.0675	38.7222
0.01438	53.4144	0.03289	38.7238	0.06443	38.668	0.06968	38.8022
0.01643	53.4037	0.0343	38.3997	0.06602	38.569	0.07186	38.8266
0.01849	53.3938	0.0357	38.2054	0.0676	38.4036	0.07404	38.799
0.02054	53.421	0.0371	38.118	0.06918	38.193	0.07622	38.7238
0.02259	53.4892	0.03851	38.0547	0.07076	37.9678	0.0784	38.616
0.02465	53.5957	0.03991	37.9903	0.07235	37.7556	0.08059	38.4904
0.0267	53.6848	0.04131	37.9357	0.07393	37.585	0.08277	38.358
0.02876	53.8043	0.04272	37.914	0.07551	37.4835	0.08495	38.2563
0.03081	53.8656		--		--		--
0.03286	53.83		--		--		--
0.03492	53.7962	0	40.2398	0	40.5809	0	40.1601
0.03697	53.7704	7.32E-4	40.2103	0.00219	40.5922	0.00207	40.1552
0.03903	53.7738	0.00146	40.1613	0.00439	40.5178	0.00413	40.0808
0.04108	53.7919	0.0022	40.0939	0.00658	40.3614	0.0062	39.9177
	--	0.00293	40.0093	0.00877	40.294	0.00827	39.6385
	--	0.00366	39.9092	0.01096	40.4501	0.01033	39.4174
0	55.1976	0.00439	39.7954	0.01316	40.672	0.0124	39.2135
0.00205	55.0907	0.00513	39.6695	0.01535	40.8164	0.01447	39.0491
0.00411	54.8676	0.00586	39.5329	0.01754	40.8014	0.01653	38.9051
0.00616	54.5722	0.00659	39.3873	0.01973	40.6742	0.0186	38.7216
0.00822	54.3151	0.00732	39.2342	0.02193	40.4808	0.02067	38.4573
0.01027	54.3344	0.00805	39.076	0.02412	40.3368	0.02273	38.1509
0.01232	54.5566	0.00879	38.9154	0.02631	40.2878	0.0248	37.9726
0.01438	54.8689	0.00952	38.7559	0.0285	40.283	0.02687	37.9995
0.01643	55.125	0.01025	38.6019	0.0307	40.2377	0.02893	38.0983
0.01849	55.3248	0.01098	38.4585	0.03289	40.1038	0.031	38.1957
0.02054	55.4053	0.01171	38.3313	0.03508	39.936	0.03307	38.2478
0.02259	55.3277	0.01245	38.2259	0.03727	39.8138	0.03513	38.2301
0.02465	55.1469	0.01318	38.1471	0.03947	39.7597	0.0372	38.1646
0.0267	54.9814	0.01391	38.0986	0.04166	39.7467	0.03927	38.1043
0.02876	54.9594	0.01464	38.0822	0.04385	39.7456	0.04133	38.0822
0.03081	55.0958		--		--		--
0.03286	55.21	0.01464	38.2809	0.04385	38.2809	0.04133	38.2809
0.03492	55.0394	0.01605	38.3175	0.04543	38.317	0.04351	38.3286
0.03697	54.8323	0.01745	38.3931	0.04702	38.3978	0.0457	38.4528
0.03903	54.7955	0.01885	38.4846	0.0486	38.5027	0.04788	38.5996
0.04108	54.808	0.02026	38.5868	0.05018	38.6297	0.05006	38.6924
	--	0.02166	38.6672	0.05177	38.7662	0.05224	38.6912
	--	0.02307	38.6759	0.05335	38.8488	0.05442	38.669
0	55.5263	0.02447	38.8321	0.05493	38.9554	0.0566	38.7063
0.00205	55.6853	0.02587	39.2285	0.05652	39.1928	0.05878	38.787
0.00411	55.8754	0.02728	39.4191	0.0581	39.352	0.06096	38.8883
0.00616	56.1062	0.02868	39.3562	0.05968	39.4207	0.06314	39.0007
0.00822	56.3297	0.03008	39.3904	0.06127	39.4958	0.06532	39.1085
0.01027	56.4416	0.03149	39.3305	0.06285	39.6537	0.0675	39.193
0.01232	56.4532	0.03289	39.0827	0.06443	39.8743	0.06968	39.2852
0.01438	56.439	0.0343	39.0518	0.06602	40.0541	0.07186	39.4513
0.01643	56.3969	0.0357	39.1087	0.0676	40.1337	0.07404	39.7031
0.01849	56.3096	0.0371	39.1839	0.06918	40.1076	0.07622	39.9957
0.02054	56.205	0.03851	39.2444	0.07076	40.0171	0.0784	40.2476
0.02259	56.1409	0.03991	39.2816	0.07235	39.9151	0.08059	40.4164
0.02465	56.1025	0.04131	39.3005	0.07393	39.8425	0.08277	40.5246
0.0267	56.0405	0.04272	39.3065	0.07551	39.8237	0.08495	40.6037
0.02876	55.9228		--		--		--
0.03081	55.7382		--		--		--
0.03286	55.5908	0	40.2415	0	40.5827	0	41.1583
0.03492	55.6998	7.32E-4	40.2534	0.00219	40.5092	0.00207	41.2053
0.03697	55.8103	0.00146	40.2508	0.00439	40.3814	0.00413	41.2609
0.03903	55.8226	0.0022	40.2358	0.00658	40.24	0.0062	41.3565
0.04108	55.8134	0.00293	40.2111	0.00877	40.1333	0.00827	41.4608
	--	0.00366	40.1794	0.01096	40.0341	0.01033	41.5395
	--	0.00439	40.1428	0.01316	39.9967	0.0124	41.5082
0	55.6741	0.00513	40.1033	0.01535	39.9996	0.01447	41.367
0.00205	55.5088	0.00586	40.0621	0.01754	39.9819	0.01653	41.188
0.00411	55.3081	0.00659	40.0205	0.01973	39.895	0.0186	40.9529
0.00616	55.1328	0.00732	39.9795	0.02193	39.7432	0.02067	40.6893
0.00822	55.0106	0.00805	39.94	0.02412	39.5478	0.02273	40.5356
0.01027	54.9065	0.00879	39.9027	0.02631	39.3462	0.0248	40.4779
0.01232	54.8119	0.00952	39.8683	0.0285	39.1642	0.02687	40.368
0.01438	54.6466	0.01025	39.8373	0.0307	39.0016	0.02893	40.1915
0.01643	54.516	0.01098	39.8102	0.03289	38.8487	0.031	40.0039
0.01849	54.3689	0.01171	39.7874	0.03508	38.6977	0.03307	39.8563
0.02054	54.217	0.01245	39.7694	0.03727	38.5534	0.03513	39.7735
0.02259	54.068	0.01318	39.7563	0.03947	38.4284	0.0372	39.7456
0.02465	53.9532	0.01391	39.7483	0.04166	38.3258	0.03927	39.7439
0.0267	53.9475	0.01464	39.7456	0.04385	38.2809	0.04133	39.7456
0.02876	53.9704		--		--		--
0.03081	54.0275	0.01464	39.7456	0.04385	39.7456	0.04133	39.7456
0.03286	54.1965	0.01605	39.7454	0.04543	39.7481	0.04351	39.7596
0.03492	54.3648	0.01745	39.7347	0.04702	39.7455	0.0457	39.7755
0.03697	54.4438	0.01885	39.6772	0.0486	39.7026	0.04788	39.7441
0.03903	54.3497	0.02026	39.5241	0.05018	39.5681	0.05006	39.6921
0.04108	54.2764	0.02166	39.3559	0.05177	39.3852	0.05224	39.6955
	--	0.02307	39.4035	0.05335	39.3566	0.05442	39.7246
	--	0.02447	39.6439	0.05493	39.5487	0.0566	39.7142
0	56.0817	0.02587	39.7959	0.05652	39.784	0.05878	39.6649
0.00205	56.117	0.02728	39.7987	0.0581	39.9512	0.06096	39.6157
0.00411	56.1039	0.02868	39.8763	0.05968	39.9888	0.06314	39.5883
0.00616	55.9082	0.03008	39.8098	0.06127	40.0609	0.06532	39.6076
0.00822	55.5881	0.03149	39.8133	0.06285	40.1467	0.0675	39.7361
0.01027	55.2097	0.03289	39.9424	0.06443	40.238	0.06968	39.9971
0.01232	54.7919	0.0343	39.9774	0.06602	40.3452	0.07186	40.3238
0.01438	54.3817	0.0357	39.9342	0.0676	40.4468	0.07404	40.794
0.01643	53.9767	0.0371	39.8404	0.06918	40.3949	0.07622	41.1174
0.01849	53.6098	0.03851	39.7258	0.07076	40.2012	0.0784	41.4229
0.02054	53.2978	0.03991	39.6258	0.07235	40.0148	0.08059	41.7361
0.02259	53.0584	0.04131	39.5631	0.07393	39.8808	0.08277	42.0063
0.02465	52.9176	0.04272	39.5425	0.07551	39.8248	0.08495	42.1239
0.0267	52.9388		--		--		--
0.02876	52.8968		--		--		--
0.03081	52.7306	0	41.2126	0	41.8719	0	41.1967
0.03286	52.4774	7.32E-4	41.1919	0.00219	41.7455	0.00207	41.0858
0.03492	52.2681	0.00146	41.1805	0.00439	41.6116	0.00413	40.9028
0.03697	52.2053	0.0022	41.1784	0.00658	41.5666	0.0062	40.7138
0.03903	52.2953	0.00293	41.1837	0.00877	41.5971	0.00827	40.5966
0.04108	52.3378	0.00366	41.1943	0.01096	41.5733	0.01033	40.6104
	--	0.00439	41.2078	0.01316	41.4573	0.0124	40.9328
	--	0.00513	41.2221	0.01535	41.3624	0.01447	41.2623
0	56.7815	0.00586	41.2353	0.01754	41.2666	0.01653	41.4475
0.00205	56.6902	0.00659	41.246	0.01973	41.1233	0.0186	41.6082
0.00411	56.5472	0.00732	41.2532	0.02193	41.0454	0.02067	41.6857
0.00616	56.514	0.00805	41.2561	0.02412	41.0345	0.02273	41.7736
0.00822	56.5573	0.00879	41.2546	0.02631	41.0373	0.0248	41.885
0.01027	56.7176	0.00952	41.2491	0.0285	41.0231	0.02687	42.0013
0.01232	56.9737	0.01025	41.2403	0.0307	41.017	0.02893	42.0035
0.01438	57.2737	0.01098	41.2294	0.03289	41.0661	0.031	41.8368
0.01643	57.5236	0.01171	41.2179	0.03508	41.1579	0.03307	41.6496
0.01849	57.7152	0.01245	41.2071	0.03727	41.2469	0.03513	41.5162
0.02054	57.573	0.01318	41.1984	0.03947	41.2628	0.0372	41.5219
0.02259	57.3093	0.01391	41.1928	0.04166	41.214	0.03927	41.5958
0.02465	57.0891	0.01464	41.1908	0.04385	41.1908	0.04133	41.6332
0.0267	57.0818		--		--		--
0.02876	57.0753	0.01464	41.1908	0.04385	41.1908	0.04133	41.1908
0.03081	57.0289	0.01605	41.0511	0.04543	41.0533	0.04351	41.0462
0.03286	56.9151	0.01745	40.777	0.04702	40.7873	0.0457	40.824
0.03492	56.7131	0.01885	40.5007	0.0486	40.5228	0.04788	40.698
0.03697	56.484	0.02026	40.3216	0.05018	40.3511	0.05006	40.6903
0.03903	56.3257	0.02166	40.2621	0.05177	40.2918	0.05224	40.721
0.04108	56.2572	0.02307	40.2696	0.05335	40.2925	0.05442	40.7324
	--	0.02447	40.3406	0.05493	40.3341	0.0566	40.7321
	--	0.02587	40.5896	0.05652	40.3419	0.05878	40.7497
0	57.494	0.02728	40.9819	0.0581	40.3557	0.06096	40.7853
0.00205	57.4867	0.02868	41.149	0.05968	40.6135	0.06314	40.8136
0.00411	57.4509	0.03008	41.3086	0.06127	40.8932	0.06532	40.7985
0.00616	57.406	0.03149	41.6172	0.06285	41.0253	0.0675	40.7259
0.00822	57.3779	0.03289	41.7409	0.06443	41.056	0.06968	40.6399
0.01027	57.3541	0.0343	41.5025	0.06602	40.9555	0.07186	40.6147
0.01232	57.2954	0.0357	41.1516	0.0676	40.7875	0.07404	40.5402
0.01438	57.1619	0.0371	40.8369	0.06918	40.7623	0.07622	40.6292
0.01643	57.0571	0.03851	40.6047	0.07076	40.8806	0.0784	40.6797
0.01849	56.9844	0.03991	40.4545	0.07235	40.9919	0.08059	40.6872
0.02054	56.9731	0.04131	40.3701	0.07393	41.063	0.08277	40.6593
0.02259	56.9926	0.04272	40.3425	0.07551	41.092	0.08495	40.6021
0.02465	56.9261		--		--		--
0.0267	56.6294		--		--		--
0.02876	56.3495	0	41.2138	0	41.8726	0	42.1404
0.03081	56.1519	7.32E-4	41.2436	0.00219	41.9283	0.00207	42.1384
0.03286	56.0368	0.00146	41.2813	0.00439	41.9337	0.00413	42.1099
0.03492	55.9902	0.0022	41.3235	0.00658	41.9131	0.0062	42.0294
0.03697	56.0149	0.00293	41.3676	0.00877	41.8655	0.00827	41.8981
0.03903	56.0371	0.00366	41.4111	0.01096	41.8474	0.01033	41.7397
0.04108	56.0438	0.00439	41.4524	0.01316	41.8629	0.0124	41.6632
	--	0.00513	41.4899	0.01535	41.8153	0.01447	41.7052
	--	0.00586	41.5229	0.01754	41.7825	0.01653	41.6188
0	57.6497	0.00659	41.5509	0.01973	41.806	0.0186	41.3
0.00205	57.6815	0.00732	41.5739	0.02193	41.8755	0.02067	41.0687
0.00411	57.7516	0.00805	41.592	0.02412	41.9694	0.02273	40.9341
0.00616	57.8244	0.00879	41.6058	0.02631	42.0507	0.0248	40.8845
0.00822	57.8721	0.00952	41.6159	0.0285	42.0895	0.02687	40.9223
0.01027	57.8954	0.01025	41.6229	0.0307	42.0505	0.02893	41.0175
0.01232	57.9137	0.01098	41.6275	0.03289	41.9181	0.031	41.1272
0.01438	57.9237	0.01171	41.6303	0.03508	41.7395	0.03307	41.2287
0.01643	57.8945	0.01245	41.6319	0.03727	41.5828	0.03513	41.2981
0.01849	57.8297	0.01318	41.6327	0.03947	41.5378	0.0372	41.2707
0.02054	57.9516	0.01391	41.6331	0.04166	41.5965	0.03927	41.2128
0.02259	58.0425	0.01464	41.6332	0.04385	41.6332	0.04133	41.1908
0.02465	58.0604		--		--		--
0.0267	58.0255	0.01464	41.6332	0.04385	41.6332	0.04133	41.6332
0.02876	57.9303	0.01605	41.7117	0.04543	41.7111	0.04351	41.743
0.03081	57.6758	0.01745	41.8077	0.04702	41.8026	0.0457	41.9024
0.03286	57.2994	0.01885	41.8168	0.0486	41.8056	0.04788	42.0058
0.03492	56.9599	0.02026	41.6943	0.05018	41.693	0.05006	41.9771
0.03697	56.7745	0.02166	41.4142	0.05177	41.4579	0.05224	41.8398
0.03903	56.8139	0.02307	40.9995	0.05335	41.1329	0.05442	41.7179
0.04108	56.9449	0.02447	40.542	0.05493	40.8225	0.0566	41.6517
	--	0.02587	40.2319	0.05652	40.7646	0.05878	41.6124
	--	0.02728	40.3169	0.0581	40.9499	0.06096	41.5575
0	57.7237	0.02868	40.5673	0.05968	40.9373	0.06314	41.4745
0.00205	57.8221	0.03008	40.7295	0.06127	41.0269	0.06532	41.3956
0.00411	58.0403	0.03149	40.7344	0.06285	41.4163	0.0675	41.3526
0.00616	58.2743	0.03289	40.7248	0.06443	41.6225	0.06968	41.329
0.00822	58.4918	0.0343	40.7293	0.06602	41.5189	0.07186	41.3043
0.01027	58.6814	0.0357	40.7444	0.0676	41.3587	0.07404	41.3048
0.01232	58.8315	0.0371	40.7791	0.06918	41.2275	0.07622	41.4086
0.01438	58.9404	0.03851	40.8471	0.07076	41.145	0.0784	41.653
0.01643	59.0091	0.03991	40.9472	0.07235	41.1069	0.08059	41.9073
0.01849	59.0289	0.04131	41.0514	0.07393	41.0949	0.08277	42.0709
0.02054	58.9715	0.04272	41.1003	0.07551	41.088	0.08495	42.1232
0.02259	58.8292		--		--		--
0.02465	58.6311		--		--		--
0.0267	58.4029	0	42.8301	0	42.9166	0	42.7667
0.02876	58.1824	7.32E-4	42.8155	0.00219	42.8959	0.00207	42.7647
0.03081	58.0587	0.00146	42.7984	0.00439	42.8324	0.00413	42.7377
0.03286	58.077	0.0022	42.7786	0.00658	42.7201	0.0062	42.6624
0.03492	58.0147	0.00293	42.7561	0.00877	42.563	0.00827	42.5344
0.03697	57.8377	0.00366	42.7311	0.01096	42.3788	0.01033	42.3498
0.03903	57.6745	0.00439	42.7041	0.01316	42.2129	0.0124	42.1292
0.04108	57.6401	0.00513	42.676	0.01535	42.132	0.01447	41.9277
	--	0.00586	42.6478	0.01754	42.1637	0.01653	41.9779
	--	0.00659	42.6209	0.01973	42.323	0.0186	42.2285
0	58.2996	0.00732	42.597	0.02193	42.5257	0.02067	42.4838
0.00205	58.3384	0.00805	42.5774	0.02412	42.6897	0.02273	42.6816
0.00411	58.4536	0.00879	42.5635	0.02631	42.754	0.0248	42.694
0.00616	58.6244	0.00952	42.556	0.0285	42.6862	0.02687	42.5011
0.00822	58.8127	0.01025	42.5551	0.0307	42.6017	0.02893	42.411
0.01027	58.9927	0.01098	42.5604	0.03289	42.5861	0.031	42.5041
0.01232	59.1419	0.01171	42.5705	0.03508	42.6207	0.03307	42.6184
0.01438	59.2159	0.01245	42.5833	0.03727	42.6625	0.03513	42.687
0.01643	59.2257	0.01318	42.596	0.03947	42.6731	0.0372	42.6902
0.01849	59.2225	0.01391	42.6054	0.04166	42.6377	0.03927	42.6419
0.02054	59.2332	0.01464	42.609	0.04385	42.609	0.04133	42.609
0.02259	59.2593		--		--		--
0.02465	59.2629	0.01464	42.609	0.04385	42.609	0.04133	42.609
0.0267	59.3401	0.01605	42.5947	0.04543	42.5914	0.04351	42.5648
0.02876	59.2499	0.01745	42.5632	0.04702	42.5507	0.0457	42.479
0.03081	59.062	0.01885	42.5252	0.0486	42.4866	0.04788	42.3893
0.03286	58.8193	0.02026	42.4539	0.05018	42.3605	0.05006	42.3478
0.03492	58.6068	0.02166	42.3056	0.05177	42.1691	0.05224	42.3559
0.03697	58.5498	0.02307	42.0906	0.05335	41.9472	0.05442	42.3541
0.03903	58.6106	0.02447	41.8451	0.05493	41.7099	0.0566	42.3405
0.04108	58.6551	0.02587	41.6397	0.05652	41.4993	0.05878	42.3415
	--	0.02728	41.6111	0.0581	41.4477	0.06096	42.3959
	--	0.02868	41.9783	0.05968	41.7182	0.06314	42.5209
0	59.2238	0.03008	42.3767	0.06127	42.0239	0.06532	42.6788
0.00205	59.1327	0.03149	42.4972	0.06285	42.1036	0.0675	42.796
0.00411	59.0579	0.03289	42.4973	0.06443	42.0847	0.06968	42.8364
0.00616	59.0601	0.0343	42.6026	0.06602	42.2043	0.07186	42.8625
0.00822	59.1217	0.0357	42.6564	0.0676	42.343	0.07404	42.9177
0.01027	59.1985	0.0371	42.4844	0.06918	42.4722	0.07622	42.9794
0.01232	59.257	0.03851	42.2825	0.07076	42.5923	0.0784	43.0118
0.01438	59.3105	0.03991	42.094	0.07235	42.7004	0.08059	43.0056
0.01643	59.3529	0.04131	41.9437	0.07393	42.7908	0.08277	42.9877
0.01849	59.3712	0.04272	41.8809	0.07551	42.8614	0.08495	43.0064
0.02054	59.3925		--		--		--
0.02259	59.4241		--		--		--
0.02465	59.3965	0	42.8306	0	42.9176	0	43.1368
0.0267	59.0423	7.32E-4	42.8434	0.00219	42.9262	0.00207	43.1219
0.02876	58.6236	0.00146	42.8552	0.00439	42.9296	0.00413	43.1071
0.03081	58.2331	0.0022	42.8665	0.00658	42.9201	0.0062	43.1188
0.03286	57.9002	0.00293	42.878	0.00877	42.9343	0.00827	43.13
0.03492	57.7385	0.00366	42.8904	0.01096	42.9926	0.01033	43.1126
0.03697	57.6245	0.00439	42.9042	0.01316	43.0566	0.0124	43.0554
0.03903	57.4431	0.00513	42.9199	0.01535	43.083	0.01447	42.9546
0.04108	57.26	0.00586	42.9376	0.01754	43.0871	0.01653	42.8464
	--	0.00659	42.9572	0.01973	43.1194	0.0186	42.8089
	--	0.00732	42.9786	0.02193	43.1813	0.02067	42.8519
0	59.4102	0.00805	43.0013	0.02412	43.1933	0.02273	42.9122
0.00205	59.5436	0.00879	43.0245	0.02631	43.1456	0.0248	42.9258
0.00411	59.706	0.00952	43.0475	0.0285	43.1525	0.02687	42.9824
0.00616	59.7803	0.01025	43.0695	0.0307	43.1919	0.02893	43.0402
0.00822	59.8176	0.01098	43.0898	0.03289	43.2304	0.031	43.0945
0.01027	59.8796	0.01171	43.1075	0.03508	43.2615	0.03307	43.1546
0.01232	59.9763	0.01245	43.122	0.03727	43.2821	0.03513	43.2268
0.01438	60.0697	0.01318	43.1328	0.03947	43.2476	0.0372	43.3043
0.01643	60.0626	0.01391	43.1394	0.04166	43.169	0.03927	43.3593
0.01849	59.9439	0.01464	43.1416	0.04385	43.1416	0.04133	43.3802
0.02054	59.8258		--		--		--
0.02259	59.7366	0.01464	43.1416	0.04385	43.1416	0.04133	43.1416
0.02465	59.6606	0.01605	43.1631	0.04543	43.1593	0.04351	43.2278
0.0267	59.6037	0.01745	43.1706	0.04702	43.1598	0.0457	43.5088
0.02876	59.5811	0.01885	43.0401	0.0486	43.0807	0.04788	43.7638
0.03081	59.581	0.02026	42.8864	0.05018	42.997	0.05006	43.9626
0.03286	59.5632	0.02166	42.8001	0.05177	42.9446	0.05224	44.0427
0.03492	59.5118	0.02307	42.7842	0.05335	42.9056	0.05442	44.002
0.03697	59.4268	0.02447	42.8323	0.05493	42.8725	0.0566	43.901
0.03903	59.3256	0.02587	42.8635	0.05652	42.7652	0.05878	43.8189
0.04108	59.2724	0.02728	42.8102	0.0581	42.5742	0.06096	43.7581
	--	0.02868	42.746	0.05968	42.394	0.06314	43.6627
	--	0.03008	43.1957	0.06127	42.3436	0.06532	43.5822
0	60.1721	0.03149	43.7439	0.06285	42.5467	0.0675	43.624
0.00205	60.1793	0.03289	44.7436	0.06443	42.8745	0.06968	43.7846
0.00411	60.2458	0.0343	45.63	0.06602	43.0949	0.07186	43.9553
0.00616	60.4267	0.0357	46.128	0.0676	43.1737	0.07404	44.0385
0.00822	60.6425	0.0371	46.4409	0.06918	43.1491	0.07622	44.0049
0.01027	60.723	0.03851	46.3756	0.07076	43.0768	0.0784	44.1107
0.01232	60.602	0.03991	46.169	0.07235	42.9966	0.08059	44.3632
0.01438	60.4472	0.04131	45.9562	0.07393	42.9259	0.08277	44.6456
0.01643	60.382	0.04272	45.8222	0.07551	42.8632	0.08495	44.8552
0.01849	60.4167		--		--		--
0.02054	60.4474		--		--		--
0.02259	60.4251	0	45.0389	0	44.945	0	43.7718
0.02465	60.3079	7.32E-4	45.0008	0.00219	44.8819	0.00207	43.7684
0.0267	60.2195	0.00146	44.95	0.00439	44.7783	0.00413	43.7542
0.02876	60.2038	0.0022	44.8873	0.00658	44.6477	0.0062	43.7431
0.03081	60.1945	0.00293	44.8135	0.00877	44.4942	0.00827	43.7805
0.03286	60.1783	0.00366	44.73	0.01096	44.3127	0.01033	43.8958
0.03492	60.1585	0.00439	44.6382	0.01316	44.1064	0.0124	44.0683
0.03697	60.1296	0.00513	44.5393	0.01535	43.9013	0.01447	44.2408
0.03903	60.0861	0.00586	44.4345	0.01754	43.7391	0.01653	44.411
0.04108	60.0611	0.00659	44.3249	0.01973	43.626	0.0186	44.2721
	--	0.00732	44.2117	0.02193	43.5487	0.02067	44.1073
	--	0.00805	44.0964	0.02412	43.5418	0.02273	44.0917
0	61.0835	0.00879	43.9808	0.02631	43.6046	0.0248	44.1309
0.00205	61.1136	0.00952	43.8672	0.0285	43.6513	0.02687	44.1946
0.00411	61.1827	0.01025	43.7583	0.0307	43.6601	0.02893	44.3002
0.00616	61.2316	0.01098	43.6568	0.03289	43.635	0.031	44.4392
0.00822	61.1669	0.01171	43.566	0.03508	43.5631	0.03307	44.5775
0.01027	61.0789	0.01245	43.4893	0.03727	43.4446	0.03513	44.7062
0.01232	61.0498	0.01318	43.4304	0.03947	43.3659	0.0372	44.8269
0.01438	61.0562	0.01391	43.393	0.04166	43.3726	0.03927	44.9329
0.01643	61.1208	0.01464	43.3802	0.04385	43.3802	0.04133	45.0013
0.01849	61.2303		--		--		--
0.02054	61.3593	0.01464	43.3802	0.04385	43.3802	0.04133	43.3802
0.02259	61.4788	0.01605	43.3483	0.04543	43.3624	0.04351	43.3485
0.02465	61.5809	0.01745	43.2981	0.04702	43.348	0.0457	43.1787
0.0267	61.6605	0.01885	43.3398	0.0486	43.3856	0.04788	43.0586
0.02876	61.7155	0.02026	43.3731	0.05018	43.4038	0.05006	43.0178
0.03081	61.8172	0.02166	43.338	0.05177	43.3436	0.05224	43.0889
0.03286	61.9055	0.02307	43.2461	0.05335	43.2194	0.05442	43.2383
0.03492	62.0279	0.02447	43.1649	0.05493	43.1197	0.0566	43.3912
0.03697	62.1432	0.02587	43.2591	0.05652	43.1778	0.05878	43.4436
0.03903	62.1731	0.02728	43.6379	0.0581	43.3429	0.06096	43.3733
0.04108	62.0549	0.02868	43.9273	0.05968	43.5574	0.06314	43.2804
	--	0.03008	44.0185	0.06127	43.8882	0.06532	43.2139
	--	0.03149	44.0458	0.06285	44.2999	0.0675	43.1765
0	61.7346	0.03289	44.0128	0.06443	44.5304	0.06968	43.2185
0.00205	61.6655	0.0343	44.1185	0.06602	44.7837	0.07186	43.3488
0.00411	61.5528	0.0357	44.2426	0.0676	44.7794	0.07404	43.525
0.00616	61.4183	0.0371	44.3429	0.06918	44.7009	0.07622	43.6759
0.00822	61.2987	0.03851	44.3965	0.07076	44.6141	0.0784	43.5824
0.01027	61.2499	0.03991	44.4024	0.07235	44.5366	0.08059	43.3454
0.01232	61.3034	0.04131	44.3938	0.07393	44.4811	0.08277	43.1287
0.01438	61.3857	0.04272	44.3899	0.07551	44.459	0.08495	43.0056
0.01643	61.4573		--		--		--
0.01849	61.4578		--		--		--
0.02054	61.247	0	45.0406	0	44.9456	0	46.0766
0.02259	60.9315	7.32E-4	45.0673	0.00219	44.9817	0.00207	46.0769
0.02465	60.747	0.00146	45.085	0.00439	45.0016	0.00413	46.0917
0.0267	60.7193	0.0022	45.0945	0.00658	44.9752	0.0062	46.0733
0.02876	60.7538	0.00293	45.0977	0.00877	44.877	0.00827	45.9776
0.03081	60.8198	0.00366	45.0961	0.01096	44.7082	0.01033	45.791
0.03286	60.8677	0.00439	45.0913	0.01316	44.509	0.0124	45.5305
0.03492	60.7176	0.00513	45.0842	0.01535	44.3557	0.01447	45.2606
0.03697	60.48	0.00586	45.0757	0.01754	44.2693	0.01653	45.0636
0.03903	60.3391	0.00659	45.0666	0.01973	44.2027	0.0186	45.0033
0.04108	60.3015	0.00732	45.0572	0.02193	44.1287	0.02067	45.0701
	--	0.00805	45.0479	0.02412	44.0705	0.02273	45.2126
	--	0.00879	45.039	0.02631	44.0694	0.0248	45.3934
0	61.8355	0.00952	45.0308	0.0285	44.1515	0.02687	45.5992
0.00205	61.7851	0.01025	45.0234	0.0307	44.2966	0.02893	45.8137
0.00411	61.664	0.01098	45.0169	0.03289	44.4553	0.031	46.025
0.00616	61.5424	0.01171	45.0114	0.03508	44.5961	0.03307	46.2366
0.00822	61.5174	0.01245	45.007	0.03727	44.7197	0.03513	46.4557
0.01027	61.5896	0.01318	45.0039	0.03947	44.8339	0.0372	46.6733
0.01232	61.7372	0.01391	45.002	0.04166	44.9347	0.03927	46.856
0.01438	61.9133	0.01464	45.0013	0.04385	45.0013	0.04133	46.9359
0.01643	62.0025		--		--		--
0.01849	61.9434	0.01464	45.0013	0.04385	45.0013	0.04133	45.0013
0.02054	61.9426	0.01605	45.1308	0.04543	45.1324	0.04351	44.9478
0.02259	62.0277	0.01745	45.2103	0.04702	45.2112	0.0457	44.8783
0.02465	62.0932	0.01885	45.2627	0.0486	45.2544	0.04788	44.8023
0.0267	62.0725	0.02026	45.267	0.05018	45.234	0.05006	44.7237
0.02876	61.9447	0.02166	45.0616	0.05177	45.0452	0.05224	44.6526
0.03081	61.6201	0.02307	44.9374	0.05335	44.9386	0.05442	44.5932
0.03286	61.3345	0.02447	44.6796	0.05493	44.6522	0.0566	44.5511
0.03492	61.3044	0.02587	44.1284	0.05652	44.3076	0.05878	44.5436
0.03697	61.491	0.02728	43.5374	0.0581	44.3146	0.06096	44.5674
0.03903	61.7415	0.02868	43.141	0.05968	44.585	0.06314	44.5772
0.04108	61.954	0.03008	42.7159	0.06127	44.8864	0.06532	44.5505
	--	0.03149	42.8641	0.06285	45.0525	0.0675	44.5062
	--	0.03289	42.9661	0.06443	45.27	0.06968	44.4593
0	61.8505	0.0343	42.8928	0.06602	45.4559	0.07186	44.4068
0.00205	61.9179	0.0357	42.7651	0.0676	45.655	0.07404	44.3484
0.00411	62.0213	0.0371	42.7802	0.06918	45.702	0.07622	44.359
0.00616	62.1533	0.03851	42.782	0.07076	45.6576	0.0784	44.487
0.00822	62.3394	0.03991	42.7631	0.07235	45.5872	0.08059	44.6889
0.01027	62.5698	0.04131	42.7421	0.07393	45.5371	0.08277	44.8603
0.01232	62.7218	0.04272	42.7334	0.07551	45.5439	0.08495	44.8523
0.01438	62.6617		--		--		--
0.01643	62.5738		--		--		--
0.01849	62.5723	0	46.1722	0	46.4276	0	46.2254
0.02054	62.5518	7.32E-4	46.1081	0.00219	46.3444	0.00207	46.1229
0.02259	62.4507	0.00146	46.0504	0.00439	46.2096	0.00413	45.8873
0.02465	62.349	0.0022	45.9972	0.00658	46.069	0.0062	45.6448
0.0267	62.2988	0.00293	45.9451	0.00877	45.8676	0.00827	45.4201
0.02876	62.2841	0.00366	45.8902	0.01096	45.6101	0.01033	45.2074
0.03081	62.3749	0.00439	45.8287	0.01316	45.3638	0.0124	45.0793
0.03286	62.5066	0.00513	45.7587	0.01535	45.1558	0.01447	44.8898
0.03492	62.5992	0.00586	45.6801	0.01754	45.0015	0.01653	44.7162
0.03697	62.5934	0.00659	45.5954	0.01973	44.9195	0.0186	44.7304
0.03903	62.5129	0.00732	45.5084	0.02193	44.907	0.02067	44.8141
0.04108	62.4883	0.00805	45.423	0.02412	44.9439	0.02273	44.8762
	--	0.00879	45.3429	0.02631	45.0162	0.0248	44.9268
	--	0.00952	45.2704	0.0285	45.0928	0.02687	44.9603
0	63.0299	0.01025	45.2071	0.0307	45.1216	0.02893	44.976
0.00205	63.0559	0.01098	45.1537	0.03289	45.1083	0.031	44.9918
0.00411	63.1208	0.01171	45.1104	0.03508	45.0981	0.03307	45.0261
0.00616	63.1819	0.01245	45.0772	0.03727	45.1022	0.03513	45.0662
0.00822	63.1914	0.01318	45.0536	0.03947	45.1001	0.0372	45.0857
0.01027	63.1368	0.01391	45.0396	0.04166	45.075	0.03927	45.0716
0.01232	63.1583	0.01464	45.035	0.04385	45.035	0.04133	45.035
0.01438	63.3033		--		--		--
0.01643	63.2825	0.01464	45.035	0.04385	45.035	0.04133	45.035
0.01849	63.0935	0.01605	44.8692	0.04543	44.873	0.04351	45.0893
0.02054	62.9438	0.01745	44.6842	0.04702	44.7069	0.0457	45.1546
0.02259	62.8779	0.01885	44.4665	0.0486	44.533	0.04788	45.2171
0.02465	62.8578	0.02026	44.2294	0.05018	44.3691	0.05006	45.2918
0.0267	62.876	0.02166	43.9942	0.05177	44.2187	0.05224	45.4055
0.02876	62.9303	0.02307	43.7974	0.05335	44.0771	0.05442	45.5635
0.03081	62.992	0.02447	43.6958	0.05493	43.9476	0.0566	45.719
0.03286	63.0314	0.02587	43.7368	0.05652	43.7605	0.05878	45.7754
0.03492	63.0202	0.02728	43.9439	0.0581	43.4775	0.06096	45.6972
0.03697	62.9612	0.02868	44.4653	0.05968	43.3049	0.06314	45.5506
0.03903	62.9019	0.03008	45.1415	0.06127	43.35	0.06532	45.4076
0.04108	62.8746	0.03149	45.3118	0.06285	43.6945	0.0675	45.303
	--	0.03289	45.1897	0.06443	44.1763	0.06968	45.2635
	--	0.0343	44.9326	0.06602	44.2281	0.07186	45.3151
0	63.4	0.0357	44.8221	0.0676	44.2099	0.07404	45.4674
0.00205	63.3885	0.0371	44.7338	0.06918	44.229	0.07622	45.6788
0.00411	63.3649	0.03851	44.7005	0.07076	44.2822	0.0784	45.8617
0.00616	63.3376	0.03991	44.7211	0.07235	44.356	0.08059	45.9591
0.00822	63.294	0.04131	44.7492	0.07393	44.4269	0.08277	45.9638
0.01027	63.2852	0.04272	44.759	0.07551	44.4597	0.08495	45.9733
0.01232	63.3133		--		--		--
0.01438	63.4342		--		--		--
0.01643	63.7641	0	46.1726	0	46.428	0	47.1067
0.01849	63.8553	7.32E-4	46.2442	0.00219	46.4277	0.00207	47.0492
0.02054	63.8691	0.00146	46.3229	0.00439	46.3733	0.00413	46.8667
0.02259	63.9372	0.0022	46.4073	0.00658	46.2877	0.0062	46.507
0.02465	64.0269	0.00293	46.4958	0.00877	46.233	0.00827	46.0175
0.0267	64.1273	0.00366	46.5864	0.01096	46.1742	0.01033	45.4632
0.02876	64.2279	0.00439	46.6773	0.01316	46.0155	0.0124	44.8514
0.03081	64.3394	0.00513	46.7664	0.01535	45.8331	0.01447	44.4116
0.03286	64.3398	0.00586	46.8513	0.01754	45.6951	0.01653	44.0615
0.03492	64.2664	0.00659	46.9278	0.01973	45.6067	0.0186	43.8824
0.03697	64.1846	0.00732	46.9877	0.02193	45.5671	0.02067	43.6855
0.03903	64.1241	0.00805	47.0184	0.02412	45.5697	0.02273	43.4465
0.04108	64.0183	0.00879	47.0205	0.02631	45.5929	0.0248	43.4154
	--	0.00952	47.0088	0.0285	45.6461	0.02687	43.5508
	--	0.01025	46.9931	0.0307	45.775	0.02893	43.6518
0	64.0983	0.01098	46.9773	0.03289	45.9757	0.031	43.654
0.00205	63.916	0.01171	46.9632	0.03508	46.2076	0.03307	43.5646
0.00411	63.763	0.01245	46.9516	0.03727	46.4455	0.03513	43.4174
0.00616	63.6951	0.01318	46.943	0.03947	46.6722	0.0372	43.2657
[truncated: 47,184 more rows]

## Sheet: 1i
Raman shift (cm-1)	Intensity (a.u.)	Wavenumber (cm-1)	Experiment	Wavenumber (cm-1)	Theory
[truncated: 1,229 more rows]

[truncated: 28 more sheets: 3a, 3b, 3c, 3d, 3h, 4a, 4b, 4c, 4d, 4e, 4f, S2, S4a, S4b, S8a, S8b, S9b, S9c, S9d, S9e …]
